# Supplementary material for: A bibliometric analysis of publications on burn sepsis using VOSviewer
Source: Front Med (Lausanne). 2022 Sep 14;9:971393. doi: 10.3389/fmed.2022.971393 (PMC9515469; doi:10.3389/fmed.2022.971393)
Supplement: Supplementary file 1 [file Data_Sheet_1.ZIP › data package (1).txt]

FN Clarivate Analytics Web of Science
VR 1.0
PT J
AU Rech, MA
   Mosier, MJ
   McConkey, K
   Zelisko, S
   Netzer, G
   Kovacs, EJ
   Afshar, M
AF Rech, Megan A.
   Mosier, Michael J.
   McConkey, Kevin
   Zelisko, Susan
   Netzer, Giora
   Kovacs, Elizabeth J.
   Afshar, Majid
TI Outcomes in Burn-Injured Patients Who Develop Sepsis
SO JOURNAL OF BURN CARE & RESEARCH
LA English
DT Article
ID INHALATION INJURY; MORTALITY; SCORE; INFECTION; DEATH
AB This study examines health outcomes in burn patients with sepsis. We hypothesized that burn patients with sepsis would have an increased odds risk for in-hospital death and longer intensive care unit (ICU) stays. This was a retrospective cohort of consecutive patients admitted to the burn ICU with total BSA (TBSA) >= 10% and/or inhalation injury between January 2008 and March 2015. Overall 407 burn patients were included; the case-rate for sepsis was 39.1% (n = 159); 20.1% (n = 82) patients were septic and 18.9% (n = 77) patients experienced septic shock. Patients with septic shock had the highest mortality rate (13.31% no sepsis vs 3.7% sepsis vs 49.4% septic shock, P <.01). Median 28-day ICU-free days was higher in patients without sepsis (23 days [Interquartile range (IQR) 14-27] no sepsis vs 0 days [IQR 0-10] sepsis vs 0 days [IQR 0-0] septic shock, P <.01). Sepsis (with or without shock) increased odds of in-hospital death (odds ratio 7.04, 95% confidence interval 1.93-25.7) in reference to the no sepsis group. With each incremental Sequential Organ Failure Assessment (SOFA) score or 10% TBSA increase, the odds risk for in-hospital death increased by 56 and 75%, respectively. Our study characterized outcomes in patients with sepsis after severe burn injury. The odds risk for in-hospital death was greater in patients with sepsis, increasing burn severity according to TBSA and SOFA score.
C1 [Rech, Megan A.] Loyola Univ Med Ctr, Dept Pharm, Maywood, IL 60153 USA.
   [Rech, Megan A.] Loyola Univ Med Ctr, Dept Emergency Med, Maywood, IL 60153 USA.
   [Mosier, Michael J.] Loyola Univ Med Ctr, Dept Surg, Maywood, IL 60153 USA.
   [McConkey, Kevin; Zelisko, Susan] Loyola Univ, Stritch Sch Med, Chicago, IL 60611 USA.
   [Netzer, Giora] Univ Maryland, Sch Med, Div Pulm & Crit Care Med, Baltimore, MD 21201 USA.
   [Netzer, Giora] Univ Maryland, Sch Med, Dept Epidemiol & Publ Hlth, Baltimore, MD 21201 USA.
   [Kovacs, Elizabeth J.] Univ Colorado, Dept Surg, Div GI Trauma & Endocrine Surg, Denver, CO 80202 USA.
   [Kovacs, Elizabeth J.] Univ Colorado, Mucosal Inflammat Program, Denver, CO 80202 USA.
   [Afshar, Majid] Loyola Univ, Div Pulm & Crit Care Med, Chicago, IL 60611 USA.
   [Afshar, Majid] Loyola Univ, Dept Publ Hlth Sci, Chicago, IL 60611 USA.
RP Rech, MA (通讯作者)，Loyola Univ Med Ctr, 2160 S 1st Ave, Maywood, IL 60153 USA.
EM Mrech@lumc.edu
RI Afshar, Majid/AAD-8365-2019
OI Afshar, Majid/0000-0002-6368-4652
FU NATIONAL INSTITUTE OF GENERAL MEDICAL SCIENCESUnited States Department
   of Health & Human ServicesNational Institutes of Health (NIH) - USANIH
   National Institute of General Medical Sciences (NIGMS) [R01GM115257]
   Funding Source: NIH RePORTER; NATIONAL INSTITUTE ON ALCOHOL ABUSE AND
   ALCOHOLISMUnited States Department of Health & Human ServicesNational
   Institutes of Health (NIH) - USANIH National Institute on Alcohol Abuse
   & Alcoholism (NIAAA) [K23AA024503] Funding Source: NIH RePORTER; NIAAA
   NIH HHSUnited States Department of Health & Human ServicesNational
   Institutes of Health (NIH) - USANIH National Institute on Alcohol Abuse
   & Alcoholism (NIAAA) [K23 AA024503] Funding Source: Medline; NIGMS NIH
   HHSUnited States Department of Health & Human ServicesNational
   Institutes of Health (NIH) - USANIH National Institute of General
   Medical Sciences (NIGMS) [R01 GM115257] Funding Source: Medline
CR Cassidy JT, 2014, BURNS, V40, P805, DOI 10.1016/j.burns.2013.10.010
   Ceniceros A, 2016, INFECTION, V44, P215, DOI 10.1007/s15010-015-0847-x
   Endorf FW, 2007, J BURN CARE RES, V28, P80, DOI 10.1097/BCR.0B013E31802C889F
   Greenhalgh DG, 2007, J BURN CARE RES, V28, P776, DOI 10.1097/BCR.0b013e3181599bc9
   Greenhalgh DG, 2017, BURNS TRAUMA, V5, DOI 10.1186/s41038-017-0089-5
   Heng JS, 2015, BURNS, V41, P1420, DOI 10.1016/j.burns.2015.06.009
   HOUSINGER TA, 1993, ARCH SURG-CHICAGO, V128, P65
   LI BG, 1990, BURNS, V16, P207
   Lorente JA, 2009, SHOCK, V31, P125, DOI 10.1097/SHK.0b013e31817fc3ef
   Mann-Salinas EA, 2013, J BURN CARE RES, V34, P31, DOI 10.1097/BCR.0b013e31826450b5
   Nitzschke S, 2017, BURNS, V43, P1155, DOI 10.1016/j.burns.2017.05.010
   Rafla K, 2011, BURNS, V37, P5, DOI 10.1016/j.burns.2009.06.198
   Rech MA, 2017, J BURN CARE RES, V38, P312, DOI 10.1097/BCR.0000000000000504
   Rehou S, 2016, CRIT CARE MED, V44, P1059, DOI 10.1097/CCM.0000000000001605
   Rhodes A, 2017, CRIT CARE MED, V45, P486, DOI 10.1097/CCM.0000000000002255
   Sharma BR, 2006, BURNS, V32, P545, DOI 10.1016/j.burns.2006.02.008
   SHIRANI KZ, 1987, ANN SURG, V205, P82, DOI 10.1097/00000658-198701000-00015
   Singer M, 2016, JAMA-J AM MED ASSOC, V315, P801, DOI 10.1001/jama.2016.0287
   Williams FN, 2009, CRIT CARE, V13, DOI 10.1186/cc8170
   Wolf SE, 1997, ARCH SURG-CHICAGO, V132, P1310
NR 20
TC 6
Z9 8
U1 0
U2 2
PU OXFORD UNIV PRESS
PI OXFORD
PA GREAT CLARENDON ST, OXFORD OX2 6DP, ENGLAND
SN 1559-047X
EI 1559-0488
J9 J BURN CARE RES
JI J. Burn Care Res.
PD MAY-JUN
PY 2019
VL 40
IS 3
BP 269
EP 273
DI 10.1093/jbcr/irz017
PG 5
WC Critical Care Medicine; Dermatology; Surgery
WE Science Citation Index Expanded (SCI-EXPANDED)
SC General & Internal Medicine; Dermatology; Surgery
GA JE1JM
UT WOS:000490449100002
PM 30805641
OA Green Published
DA 2022-03-26
ER

PT J
AU Torres, MJM
   Peterson, JM
   Wolf, SE
AF Torres, Mark Jason M.
   Peterson, Joshua M.
   Wolf, Steven E.
TI Detection of Infection and Sepsis in Burns
SO SURGICAL INFECTIONS
LA English
DT Article
DE burn; burn injury; burn wound; infection; pneumonia; procalcitonin;
   sepsis; sepsis biomarkers; septic shock; wound infection
ID VENTILATOR-ASSOCIATED PNEUMONIA; CALCITONIN-I GENE; DEFINITIONS; INJURY;
   EXPRESSION; GUIDELINES; MORTALITY; DIAGNOSIS; RISK
AB Background:Infection is the most frequent complication after severe burns and has a propensity to progress into sepsis then septic shock and multiple organ dysfunction syndrome (MODS). Improving outcomes in acute burn care depends on early detection of infection to allow prompt interventions. Diagnosis of sepsis in severe burns is uniquely challenging because otherwise-typical clinical signs are masked by the hypermetabolic state and systemic inflammation induced by the burn itself. For this reason, burns have historically been excluded from high-impact studies on the diagnosis and treatment of sepsis. Methods:This article provides a comprehensive three-fold review of current findings and guidelines pertinent to the early detection of infection and sepsis in severe burns. Results:First, evidence-based detection of the most common infections encountered in the burn intensive care unit is reviewed. Second, we analyze the evolution of the diagnostic criteria for sepsis and the evidence regarding their utility in severe burns. Last, we examine the development of biomarkers, from procalcitonin to molecular genomics, for the detection of sepsis. Conclusions:Although gold standard methods of early detection of sepsis in burn patients have yet to be identified, improved understanding and appropriate application of the available diagnostic criteria and assays are paramount to providing effective care of patients with severe burns.
C1 [Torres, Mark Jason M.] Univ Texas Med Branch, Sch Med, Galveston, TX 77555 USA.
   [Peterson, Joshua M.; Wolf, Steven E.] Univ Texas Med Branch, Dept Surg, Galveston, TX 77555 USA.
   [Wolf, Steven E.] Shriners Hosp Children, Galveston, TX 77550 USA.
RP Peterson, JM (通讯作者)，Univ Texas Med Branch, Dept Surg, Galveston, TX 77555 USA.
EM jopeters@utmb.edu
CR Abdel-Hafez N M, 2007, Ann Burns Fire Disasters, V20, P89
   Allorto N, 2018, BURNS, V44, P1617, DOI 10.1016/j.burns.2018.09.012
   [Anonymous], 2020, DAT REP SEPS
   Asadullah K, 2003, PHARMACOL REV, V55, P241, DOI 10.1124/pr.55.2.4
   Barati M, 2008, BURNS, V34, P770, DOI 10.1016/j.burns.2008.01.014
   Barber RC, 2006, CLIN MED RES, V4, P250, DOI 10.3121/cmr.4.4.250
   Bloemsma GC, 2008, BURNS, V34, P1103, DOI 10.1016/j.burns.2008.02.010
   BONE RC, 1992, CHEST, V101, P1644, DOI 10.1378/chest.101.6.1644
   Cabral L, 2019, J BURN CARE RES, V40, P112, DOI 10.1093/jbcr/iry058
   Cabral L, 2018, BMC ANESTHESIOL, V18, DOI 10.1186/s12871-018-0585-6
   Cabral L, 2016, PLOS ONE, V11, DOI 10.1371/journal.pone.0168475
   Carr JA, 2009, J BURN CARE RES, V30, P967, DOI 10.1097/BCR.0b013e3181bfb77b
   Church D, 2006, CLIN MICROBIOL REV, V19, P403, DOI 10.1128/CMR.19.2.403-434.2006
   Csontos C, 2010, BURNS, V36, P483, DOI 10.1016/j.burns.2009.10.009
   Dou Y, ROLE PROCALCITONIN I
   Fabregas N, 1999, THORAX, V54, P867, DOI 10.1136/thx.54.10.867
   Finnerty CC, 2007, SHOCK, V27, P4, DOI 10.1097/01.shk.0000235138.20775.36
   Gabay C, 1999, NEW ENGL J MED, V340, P448, DOI 10.1056/NEJM199902113400607
   Gauglitz GG, 2008, CRIT CARE, V12, DOI 10.1186/cc6932
   Greenhalgh DG, 2017, BURNS TRAUMA, V5, DOI 10.1186/s41038-017-0089-5
   Greenhalgh DG, 2007, AM BURN ASS CONS C D, P776
   Huzar TF, 2011, EXPERT REV RESP MED, V5, P663, DOI [10.1586/ers.11.61, 10.1586/ERS.11.61]
   Jensen JU, 2011, CRIT CARE MED, V39, P2048, DOI 10.1097/CCM.0b013e31821e8791
   Jeschke MG, 2014, ANN SURG, V259, P814, DOI 10.1097/SLA.0b013e31828dfbf1
   Jeschke MG, 2013, INT J BURNS TRAUMA, V3, P137
   Kondo Y, 2019, J INTENSIVE CARE, V7, DOI 10.1186/s40560-019-0374-4
   Kraft R, 2015, SHOCK, V43, P222, DOI 10.1097/SHK.0000000000000294
   Lachiewicz AM, 2017, CLIN INFECT DIS, V65, P2130, DOI 10.1093/cid/cix682
   Levy MM, 2003, CRIT CARE MED, V31, P1250, DOI 10.1097/01.CCM.0000050454.01978.3B
   Linscheid P, 2003, ENDOCRINOLOGY, V144, P5578, DOI 10.1210/en.2003-0854
   Lopez ON, 2017, THER CLIN RISK MANAG, V13, P1107, DOI 10.2147/TCRM.S119938
   Lukaszewski RA, 2008, CLIN VACCINE IMMUNOL, V15, P1089, DOI 10.1128/CVI.00486-07
   Lv BK, 2014, SCI WORLD J, DOI 10.1155/2014/471463
   Ma L, 2016, CYTOKINE, V88, P126, DOI 10.1016/j.cyto.2016.08.033
   Madenci OC, 2014, BURNS, V40, P664, DOI 10.1016/j.burns.2013.08.024
   Mann-Salinas EA, 2013, J BURN CARE RES, V34, P31, DOI 10.1097/BCR.0b013e31826450b5
   Mayhall CG, 2003, CLIN INFECT DIS, V37, P543, DOI 10.1086/376993
   Mosier MJ, 2009, J BURN CARE RES, V30, P910, DOI 10.1097/BCR.0b013e3181bfb68f
   Muller B, 2001, J CLIN ENDOCR METAB, V86, P396, DOI 10.1210/jc.86.1.396
   Palumbo AA, 2012, BURNS, V38, P208, DOI 10.1016/j.burns.2011.07.022
   Pereira CT, 2005, J BURN CARE REHABIL, V26, P194, DOI 10.1097/01.BCR.0000162369.84374.18
   Pileri D, 2008, Ann Burns Fire Disasters, V21, P182
   Ren HT, 2015, BURNS, V41, P502, DOI 10.1016/j.burns.2014.08.019
   Scheller J, 2011, BBA-MOL CELL RES, V1813, P878, DOI 10.1016/j.bbamcr.2011.01.034
   Shalhub S, 2009, J BURN CARE RES, V30, P105, DOI 10.1097/BCR.0b013e3181921f60
   Singer M, 2016, JAMA-J AM MED ASSOC, V315, P801, DOI 10.1001/jama.2016.0287
   Stanojcic M, 2018, SURG INFECT, V19, P168, DOI 10.1089/sur.2017.288
   Tan MC, 2019, J CELL BIOCHEM, V120, P5852, DOI 10.1002/jcb.27870
   Tendl KA, 2013, EPIGENETICS-US, V8, P1261, DOI 10.4161/epi.26645
   Tridente Ascanio, 2018, Scars Burn Heal, V4, p2059513118790658, DOI 10.1177/2059513118790658
   Tsalik EL, 2012, J EMERG MED, V43, P97, DOI 10.1016/j.jemermed.2011.05.072
   Tsurumi A, 2016, FRONT PUBLIC HEALTH, V4, P1
   Williams FN, 2009, CRIT CARE, V13, DOI 10.1186/cc8170
   WOOLFREY BF, 1981, AM J CLIN PATHOL, V75, P532
   Yan JH, 2018, SURGERY, V164, P1241, DOI 10.1016/j.surg.2018.05.053
NR 55
TC 2
Z9 2
U1 0
U2 0
PU MARY ANN LIEBERT, INC
PI NEW ROCHELLE
PA 140 HUGUENOT STREET, 3RD FL, NEW ROCHELLE, NY 10801 USA
SN 1096-2964
EI 1557-8674
J9 SURG INFECT
JI Surg. Infect.
PD FEB 1
PY 2021
VL 22
IS 1
BP 20
EP 27
DI 10.1089/sur.2020.348
EA OCT 2020
PG 8
WC Infectious Diseases; Surgery
WE Science Citation Index Expanded (SCI-EXPANDED)
SC Infectious Diseases; Surgery
GA PZ1QH
UT WOS:000576338500001
PM 33021433
DA 2022-03-26
ER

PT J
AU Fitzwater, J
   Purdue, GF
   Hunt, JL
   O'Keefe, GE
AF Fitzwater, J
   Purdue, GF
   Hunt, JL
   O'Keefe, GE
TI The risk factors and time course of sepsis and organ dysfunction after
   burn trauma
SO JOURNAL OF TRAUMA-INJURY INFECTION AND CRITICAL CARE
LA English
DT Article
DE burn trauma; sepsis; organ failure; multiple organ dysfunction
ID FAILURE; GENDER
AB Background: sepsis and organ dysfunction are common and likely contribute to death after burn trauma. We sought to define relationships between sepsis, severe multiple organ dysfunction (MOD), and death after burn trauma.
   Methods. Adults with greater than or equal to 20% total body surface area burns were prospectively enrolled. Information regarding infection, severity of sepsis, and organ failure was collected daily. Risk factors (e.g., age, burn size, shock) were analyzed for their association with severe MOD, complicated sepsis, and death. We characterized the temporal relationship between organ failure and sepsis.
   Results: Of 175 patients, 27% developed severe MOD, 17% developed complicated sepsis, and 22% died. Full-thickness burn size, age, and inhalation injury were associated with MOD, sepsis, and death. Infection preceded MOD in 83% of patients with both. A base deficit of greater than or equal to 6 mEq/L at 24 hours after injury was associated with death.
   Conclusion: When it occurs, severe MOD is usually preceded by infection. In addition, an elevated base deficit at 24 hours and septic shock are the most important factors associated with and possibly contributing to death after burn trauma.
C1 Univ Texas, SW Med Ctr, Dept Surg, Div Burn Trauma & Crit Care, Dallas, TX 75235 USA.
RP O'Keefe, GE (通讯作者)，Univ Washington, Harborview Med Ctr, Dept Surg, Box 359796,325 9th Ave, Seattle, WA 98104 USA.
CR Angele MK, 1998, AM J PHYSIOL-CELL PH, V274, pC1530, DOI 10.1152/ajpcell.1998.274.6.C1530
   Brower RG, 2000, NEW ENGL J MED, V342, P1301, DOI 10.1056/nejm200005043421801
   Choi J, 2000, J BURN CARE REHABIL, V21, P499, DOI 10.1097/00004630-200021060-00005
   Cumming J, 2001, J TRAUMA, V50, P510, DOI 10.1097/00005373-200103000-00016
   Eachempati SR, 1999, ARCH SURG-CHICAGO, V134, P1342, DOI 10.1001/archsurg.134.12.1342
   MARSHALL JC, 1995, CRIT CARE MED, V23, P1638, DOI 10.1097/00003246-199510000-00007
   Moore FA, 1996, J TRAUMA, V40, P501, DOI 10.1097/00005373-199604000-00001
   O'Keefe GE, 2001, J AM COLL SURGEONS, V192, P153, DOI 10.1016/S1072-7515(00)00785-7
   Offner PJ, 1999, ARCH SURG-CHICAGO, V134, P935, DOI 10.1001/archsurg.134.9.935
   RANGELFRAUSTO MS, 1995, JAMA-J AM MED ASSOC, V273, P117, DOI 10.1001/jama.273.2.117
   SAFFLE JR, 1993, CRIT CARE MED, V21, P1673, DOI 10.1097/00003246-199311000-00016
   SAUAIA A, 1994, ARCH SURG-CHICAGO, V129, P39
   Sheridan RL, 1998, BURNS, V24, P307, DOI 10.1016/S0305-4179(97)00062-4
   Zellweger R, 1997, CRIT CARE MED, V25, P106, DOI 10.1097/00003246-199701000-00021
NR 14
TC 163
Z9 171
U1 1
U2 11
PU LIPPINCOTT WILLIAMS & WILKINS
PI PHILADELPHIA
PA 530 WALNUT ST, PHILADELPHIA, PA 19106-3621 USA
SN 0022-5282
J9 J TRAUMA
JI J. Trauma-Injury Infect. Crit. Care
PD MAY
PY 2003
VL 54
IS 5
BP 959
EP 966
DI 10.1097/01.TA.0000029382.26295.AB
PG 8
WC Critical Care Medicine; Surgery
WE Science Citation Index Expanded (SCI-EXPANDED)
SC General & Internal Medicine; Surgery
GA 687BN
UT WOS:000183356100027
PM 12777910
DA 2022-03-26
ER

PT J
AU Chipp, E
   Milner, CS
   Blackburn, AV
AF Chipp, Elizabeth
   Milner, Christopher S.
   Blackburn, Adam V.
TI Sepsis in Burns A Review of Current Practice and Future Therapies
SO ANNALS OF PLASTIC SURGERY
LA English
DT Article
DE burns; sepsis; toxic shock syndrome; antibiotics; guidelines
ID TOXIC-SHOCK-SYNDROME; ACTIVATED PROTEIN-C; INTENSIVE INSULIN THERAPY;
   WOUND BIOPSY CULTURE; EARLY WARNING SCORE; DROTRECOGIN-ALPHA; SEPTIC
   SHOCK; SELECTIVE DECONTAMINATION; DIGESTIVE-TRACT; QUANTITATIVE
   MICROBIOLOGY
AB Sepsis is a major cause of death worldwide and remains the subject of much research and debate within the critical care community. Despite advances in burn prevention, treatment, and rehabilitation, sepsis remains a common cause of death in patients who have sustained a severe burn injury. The unique physical, metabolic, and physiologic changes seen after major thermal injury mean that the management of sepsis in burns poses a particular challenge and differs in many respects to the management of sepsis in the general critical care population. This article describes current issues in the prevention, diagnosis, and treatment of sepsis in burns with a review of the associated literature. In addition, we discuss possible future therapies for managing this condition.
C1 [Chipp, Elizabeth] Univ Hosp N Staffordshire, Dept Plast & Reconstruct Surg, Stoke On Trent ST4 6QG, Staffs, England.
   [Milner, Christopher S.] Leicester Royal Infirm, Dept Plast & Reconstruct Surg, Leicester, Leics, England.
   [Blackburn, Adam V.] Univ Hosp N Durham, Dept Plast & Reconstruct Surg, Durham, England.
RP Chipp, E (通讯作者)，Univ Hosp N Staffordshire, Dept Plast & Reconstruct Surg, Newcastle Rd, Stoke On Trent ST4 6QG, Staffs, England.
EM elizabeth_chipp@hotmail.com
CR Abraham E, 2005, NEW ENGL J MED, V353, P1332, DOI 10.1056/NEJMoa050935
   Aird WC, 2003, BLOOD, V101, P3765, DOI 10.1182/blood-2002-06-1887
   ALBENNA S, 2007, BURNS S, V33, pS151
   ANDREWS MM, 1996, BIOMEDICINE
   Annane D., 2004, COCHRANE DB SYST REV, DOI [10.1002/14651858.CD002243.pub2, DOI 10.1002/14651858.CD002243.PUB2]
   Atiyeh BS, 2008, WORLD J SURG, V32, P1857, DOI 10.1007/s00268-008-9587-8
   Atiyeh BS, 2007, BURNS, V33, P139, DOI 10.1016/j.burns.2006.06.010
   Atiyeh BS, 2005, BURNS, V31, P944, DOI 10.1016/j.burns.2005.08.023
   Badger AM, 1996, J PHARMACOL EXP THER, V279, P1453
   Barati M, 2008, BURNS, V34, P770, DOI 10.1016/j.burns.2008.01.014
   Barques L, 2007, BURNS, V33, P860, DOI 10.1016/j.burns.2006.10.401
   Barret JP, 2001, BURNS, V27, P439, DOI 10.1016/S0305-4179(00)00147-9
   Basak S, 1992, J Indian Med Assoc, V90, P33
   Bernard GR, 2001, NEW ENGL J MED, V344, P699, DOI 10.1056/NEJM200103083441001
   BONE RC, 1992, CRIT CARE MED, V20, P864, DOI 10.1097/00003246-199206000-00025
   Bone RC, 1996, CRIT CARE MED, V24, P1125, DOI 10.1097/00003246-199607000-00010
   Branger J, 2002, J IMMUNOL, V168, P4070, DOI 10.4049/jimmunol.168.8.4070
   Brindle NPJ, 2006, CIRC RES, V98, P1014, DOI 10.1161/01.RES.0000218275.54089.12
   BRUNBUISSON C, 1995, JAMA-J AM MED ASSOC, V274, P968, DOI 10.1001/jama.274.12.968
   Brunsvold ME, 2008, J BURN CARE RES, V29, P676, DOI 10.1097/BCR.0b013e31817db994
   Burd A, 2005, BURNS, V31, P937, DOI 10.1016/j.burns.2005.05.011
   Casey AL, 2008, LANCET INFECT DIS, V8, P763, DOI 10.1016/S1473-3099(08)70280-9
   Chen J, 2000, BURNS, V26, P149
   Childs C, 1999, BURNS, V25, P473, DOI 10.1016/S0305-4179(99)00035-2
   COLE RP, 1990, BURNS, V16, P221, DOI 10.1016/0305-4179(90)90045-X
   Conil JM, 2007, INT J CLIN PHARM TH, V45, P529
   Cook D, 1997, CRIT CARE MED, V25, P1417, DOI 10.1097/00003246-199708000-00033
   CRONIN L, 1995, CRIT CARE MED, V23, P1430, DOI 10.1097/00003246-199508000-00019
   de La Cal MA, 2005, ANN SURG, V241, P424, DOI 10.1097/01.sla.0000154148.58154.d5
   De Maio A, 2005, SHOCK, V23, P11, DOI 10.1097/01.shk.0000144134.03598.c5
   Dehne MG, 2002, BURNS, V28, P535, DOI 10.1016/S0305-4179(02)00050-5
   Dellinger RP, 2008, CRIT CARE MED, V36, P296, DOI 10.1097/01.CCM.0000298158.12101.41
   Department of Health, 2007, SAV LIV RED INF DEL
   Edwards-Jones V, 2000, BURNS, V26, P323, DOI 10.1016/S0305-4179(99)00142-4
   EdwardsJones V, 1996, BURNS, V22, P384, DOI 10.1016/0305-4179(95)00175-1
   EDWARDSJONES V, 1994, J MED MICROBIOL, V41, P408, DOI 10.1099/00222615-41-6-408
   Feistritzer C, 2006, J BIOL CHEM, V281, P20077, DOI 10.1074/jbc.M600506200
   Finigan JH, 2005, J BIOL CHEM, V280, P17286, DOI 10.1074/jbc.M412427200
   FISHER CJ, 1994, JAMA-J AM MED ASSOC, V271, P1836, DOI 10.1001/jama.271.23.1836
   Fuchs PC, 2007, BURNS, V33, P306, DOI 10.1016/j.burns.2006.07.026
   Gardner-Thorpe J, 2006, ANN ROY COLL SURG, V88, P571, DOI 10.1308/003588406X130615
   Gauglitz GG, 2008, J BURN CARE RES, V29, P683, DOI 10.1097/BCR.0b013e31818481ce
   Gore DC, 2003, J TRAUMA, V54, P555, DOI 10.1097/01.TA.0000026990.32856.58
   Gore DC, 2002, CRIT CARE MED, V30, P2438, DOI 10.1097/00003246-200211000-00006
   Gore DC, 2001, J TRAUMA, V51, P540, DOI 10.1097/00005373-200109000-00021
   Greenhalgh DG, 2007, J BURN CARE RES, V28, P776, DOI 10.1097/BCR.0b013e3181599bc9
   Groarke JD, 2008, EMERG MED J, V25, P803, DOI 10.1136/emj.2007.051425
   Harrison DA, 2006, CRIT CARE, V10, DOI 10.1186/cc4854
   HERNDON DN, 1990, J TRAUMA, V30, pS41
   Holm C, 2004, RESUSCITATION, V60, P71, DOI 10.1016/S0300-9572(03)00285-5
   Horvath EE, 2007, ANN SURG, V245, P978, DOI 10.1097/01.sla.0000256914.16754.80
   Huang QB, 2003, SHOCK, V20, P363, DOI 10.1097/01.shk.0000079425.0000.db
   Infanger M, 2004, BURNS, V30, P305, DOI 10.1016/j.burns.2003.12.006
   Ipaktchi K, 2006, J IMMUNOL, V177, P8065, DOI 10.4049/jimmunol.177.11.8065
   Janzekovic Z, 1970, J Trauma, V10, P1103
   Laterre PF, 2007, CRIT CARE, V11, DOI 10.1186/cc6156
   Lavrentieva A, 2007, BURNS, V33, P189, DOI 10.1016/j.burns.2006.07.001
   LEFERING R, 1995, CRIT CARE MED, V23, P1294, DOI 10.1097/00003246-199507000-00021
   Levi M, 2007, CRIT CARE, V11, DOI 10.1186/cc6154
   Liu SF, 1999, CIRCULATION, V100, P1330, DOI 10.1161/01.CIR.100.12.1330
   Lovering AM, 2009, J ANTIMICROB CHEMOTH, V63, P553, DOI 10.1093/jac/dkn541
   MACKIE DP, 1994, BURNS, V20, pS14, DOI 10.1016/0305-4179(94)90082-5
   MACKIE DP, 1992, J TRAUMA, V32, P570, DOI 10.1097/00005373-199205000-00006
   Maekawa T, 2002, BURNS, V28, P329, DOI 10.1016/S0305-4179(01)00104-8
   MANSON WL, 1992, BURNS, V18, P98, DOI 10.1016/0305-4179(92)90002-C
   Mantovani A, 1997, ANN NY ACAD SCI, V832, P93, DOI 10.1111/j.1749-6632.1997.tb46240.x
   MCALLISTER RMR, 1993, BURNS, V19, P22, DOI 10.1016/0305-4179(93)90096-Q
   MCCLOSKEY RV, 1994, ANN INTERN MED, V121, P1, DOI 10.7326/0003-4819-121-1-199407010-00001
   Mizutani A, 2000, BLOOD, V95, P3781
   Mowlavi A, 2000, ANN PLAS SURG, V45, P629, DOI 10.1097/00000637-200045060-00010
   Nadel S, 2007, LANCET, V369, P836, DOI 10.1016/S0140-6736(07)60411-5
   Nakazawa H, 2008, BURNS, V34, P288, DOI 10.1016/j.burns.2006.11.018
   Neely AN, 2004, J BURN CARE REHABIL, V25, P76, DOI 10.1097/01.BCR.0000105095.94766.89
   O'Mara MS, 2007, J SURG RES, V142, P341, DOI 10.1016/j.jss.2007.03.063
   Ong YS, 2006, BURNS, V32, P145, DOI 10.1016/j.burns.2005.09.005
   Poeze M, 2004, CRIT CARE, V8, pR409, DOI 10.1186/cc2959
   Rahman A, 2000, AM J PHYSIOL-CELL PH, V279, pC906, DOI 10.1152/ajpcell.2000.279.4.C906
   Rahman A, 2001, MOL CELL BIOL, V21, P5554, DOI 10.1128/MCB.21.16.5554-5565.2001
   Ramos GE, 2002, J BURN CARE REHABIL, V23, P266, DOI 10.1097/00004630-200207000-00007
   RANGELFRAUSTO MS, 1995, JAMA-J AM MED ASSOC, V273, P117, DOI 10.1001/jama.273.2.117
   Rashid A, 2005, BURNS, V31, P981, DOI 10.1016/j.burns.2005.06.017
   Reinhart K, 2001, CRIT CARE MED, V29, pS121, DOI 10.1097/00003246-200107001-00037
   Riedemann NC, 2003, NAT MED, V9, P517, DOI 10.1038/nm0503-517
   Roberts JA, 2008, CURR OPIN CRIT CARE, V14, P390, DOI 10.1097/MCC.0b013e3283021b3a
   Rowan KM, 2008, CRIT CARE, V12, DOI 10.1186/cc6879
   SCHLIEVERT PM, 1984, J INFECT DIS, V149, P471, DOI 10.1093/infdis/149.3.471
   Schwacha MG, 2003, BURNS, V29, P1, DOI 10.1016/S0305-4179(02)00187-0
   Sheridan RL, 1998, BURNS, V24, P307, DOI 10.1016/S0305-4179(97)00062-4
   SHERIDAN RL, 1995, BURNS, V21, P127, DOI 10.1016/0305-4179(95)92137-2
   Silvestri L, 2007, J HOSP INFECT, V65, P187, DOI 10.1016/j.jhin.2006.10.014
   Steer JA, 1996, BURNS, V22, P177, DOI 10.1016/0305-4179(95)00117-4
   Steer JA, 1996, BURNS, V22, P173, DOI 10.1016/0305-4179(95)00116-6
   Stevens Troy, 2001, American Journal of Physiology, V281, pC1422
   Subbe CP, 2003, ANAESTHESIA, V58, P797, DOI 10.1046/j.1365-2044.2003.03258.x
   Subrahmanyam M, 1999, BURNS, V25, P729, DOI 10.1016/S0305-4179(99)00063-7
   SZABO C, 1994, P NATL ACAD SCI USA, V91, P12472, DOI 10.1073/pnas.91.26.12472
   Timsit JF, 2000, INFECT CONT HOSP EP, V21, P371, DOI 10.1086/501775
   Trottier V, 2007, J BURN CARE RES, V28, P248, DOI 10.1097/BCR.0B013E318031A20F
   Uppal SK, 2007, BURNS, V33, P460, DOI 10.1016/j.burns.2006.08.015
   Uzzan B, 2006, CRIT CARE MED, V34, P1996, DOI 10.1097/01.CCM.0000226413.54364.36
   Van den Berghe G, 2006, NEW ENGL J MED, V354, P449, DOI 10.1056/NEJMoa052521
   Van den Berghe G, 2001, NEW ENGL J MED, V345, P1359, DOI 10.1056/NEJMoa011300
   Van den Berghe G, 2006, DIABETES, V55, P3151, DOI 10.2337/db06-0855
   Vincent JL, 2005, CRIT CARE MED, V33, P2266, DOI 10.1097/01.CCM.0000181729.46010.83
   Vincent JL, 2003, INTENS CARE MED, V29, pS74
   Vlachou E, 2008, BURNS, V34, P241, DOI 10.1016/j.burns.2007.03.021
   Vlachou E, 2006, BURNS, V32, P1009, DOI 10.1016/j.burns.2006.02.019
   Vloemans AFPM, 2006, BURNS, V32, P522, DOI 10.1016/j.burns.2006.01.014
   von Heimburg D, 1998, BURNS, V24, P745, DOI 10.1016/S0305-4179(98)00109-0
   Weintraub J, 2006, BURNS, V32, P783, DOI 10.1016/j.burns.2006.02.021
   White MC, 2005, BURNS, V31, P193, DOI 10.1016/j.burns.2004.09.017
   Winter W, 2003, BURNS, V29, P717, DOI 10.1016/S0305-4179(03)00148-7
   Young AE, 2007, ARCH DIS CHILDHOOD-E, V92, pEP97, DOI 10.1136/adc.2006.101030
   Zeng W, 2004, CRIT CARE MED, V32, pS302, DOI 10.1097/01.CCM.0000128038.49201.8C
   Zhang B, 1998, BURNS, V24, P599, DOI 10.1016/S0305-4179(98)00091-6
NR 115
TC 33
Z9 35
U1 0
U2 5
PU LIPPINCOTT WILLIAMS & WILKINS
PI PHILADELPHIA
PA TWO COMMERCE SQ, 2001 MARKET ST, PHILADELPHIA, PA 19103 USA
SN 0148-7043
EI 1536-3708
J9 ANN PLAS SURG
JI Ann. Plast. Surg.
PD AUG
PY 2010
VL 65
IS 2
BP 228
EP 236
DI 10.1097/SAP.0b013e3181c9c35c
PG 9
WC Surgery
WE Science Citation Index Expanded (SCI-EXPANDED)
SC Surgery
GA 630AT
UT WOS:000280244200026
PM 20606586
DA 2022-03-26
ER

PT J
AU Barber, RC
   Aragaki, CC
   Rivera-Chavez, FA
   Purdue, GF
   Hunt, JL
   Horton, JW
AF Barber, RC
   Aragaki, CC
   Rivera-Chavez, FA
   Purdue, GF
   Hunt, JL
   Horton, JW
TI TLR4 and TNF-alpha polymorphisms are associated with an increased risk
   for severe sepsis following burn injury
SO JOURNAL OF MEDICAL GENETICS
LA English
DT Article
ID TUMOR-NECROSIS-FACTOR; INTERLEUKIN-6 PROMOTER POLYMORPHISM; SINGLE
   NUCLEOTIDE POLYMORPHISM; MULTIPLE ORGAN DYSFUNCTION; SEPTIC SHOCK;
   SIGNAL-TRANSDUCTION; GENE; MORTALITY; PLASMA; TIME
AB Context: Sepsis, organ failure, and shock remain common among patients with moderate to severe burn injuries. The inability of clinical factors to identify at-risk patients suggests that genetic variation may influence the risk for serious infection and the outcome from severe injury.
   Objective: Resolution of genetic variants associated with severe sepsis following burn injury.
   Patients: A total of 159 patients with burns greater than or equal to 20% of their total body surface area or any smoke inhalation injury without significant non-burn related trauma ( injury severity score (ISS)greater than or equal to 16), traumatic or anoxic brain injury, or spinal cord injury and who survived more than 48 h post- admission.
   Methods: Candidate single nucleotide polymorphisms (SNPs) within bacterial recognition (TLR4 + 896, CD14 - 159) and inflammatory response (TNF-alpha 2308, IL-1beta-31, IL-6 -174) loci were evaluated for association with increased risk for severe sepsis ( sepsis plus organ dysfunction or septic shock) and mortality.
   Results: After adjustment for age, full-thickness burn size, ethnicity, and gender, carriage of the TLR4 + 896 G-allele imparted at least a 1.8-fold increased risk of developing severe sepsis following a burn injury, relative to AA homozygotes (adjusted odds ratio (aOR) 6.4; 95% confidence interval (CI) 1.8 to 23.2). Carriage of the TNF-alpha -308 A-allele imparted a similarly increased risk, relative to GG homozygotes (aOR = 4.5; 95% CI 1.7 to 12.0). None of the SNPs examined were significantly associated with mortality.
   Conclusions: The TLR4 + 896 and TNF-alpha -308 polymorphisms were significantly associated with an increased risk for severe sepsis following burn trauma.
C1 Univ Texas, SW Med Ctr, Dept Surg, Dallas, TX 75390 USA.
   Univ Texas, Hlth Sci Ctr Houston, Sch Publ Hlth, Div Epidemiol, Dallas, TX 75230 USA.
   Univ Texas, Hlth Sci Ctr Houston, Sch Publ Hlth, Div Biostat, Dallas, TX 75230 USA.
RP Barber, RC (通讯作者)，Univ Texas, SW Med Ctr, Dept Surg, 5323 Harry Hines Blvd, Dallas, TX 75390 USA.
EM robert.barber@utsouthwestern.edu
FU NIGMS NIH HHSUnited States Department of Health & Human ServicesNational
   Institutes of Health (NIH) - USANIH National Institute of General
   Medical Sciences (NIGMS) [P50 GM021681-38, 5P50GM021681-38] Funding
   Source: Medline; NATIONAL INSTITUTE OF GENERAL MEDICAL SCIENCESUnited
   States Department of Health & Human ServicesNational Institutes of
   Health (NIH) - USANIH National Institute of General Medical Sciences
   (NIGMS) [P50GM021681] Funding Source: NIH RePORTER
CR Abraham E, 2000, CRIT CARE MED, V28, P232, DOI 10.1097/00003246-200001000-00039
   Abraham LJ, 1999, J LEUKOCYTE BIOL, V66, P562, DOI 10.1002/jlb.66.4.562
   Agnese DM, 2002, J INFECT DIS, V186, P1522, DOI 10.1086/344893
   Akira S, 2001, NAT IMMUNOL, V2, P675, DOI 10.1038/90609
   Alderborn A, 2000, GENOME RES, V10, P1249, DOI 10.1101/gr.10.8.1249
   An HZ, 2002, IMMUNOLOGY, V106, P38, DOI 10.1046/j.1365-2567.2002.01401.x
   Angus D C, 2001, Crit Care Med, V29, P1303, DOI 10.1097/00003246-200107000-00002
   Arbour NC, 2000, NAT GENET, V25, P187, DOI 10.1038/76048
   Arslan E, 2000, BURNS, V26, P521, DOI 10.1016/S0305-4179(00)00024-3
   BAKER SP, 1974, J TRAUMA, V14, P187, DOI 10.1097/00005373-197403000-00001
   Belvin MP, 1996, ANNU REV CELL DEV BI, V12, P393, DOI 10.1146/annurev.cellbio.12.1.393
   Beutler B, 2000, CURR OPIN IMMUNOL, V12, P20, DOI 10.1016/S0952-7915(99)00046-1
   BONE RC, 1992, JAMA-J AM MED ASSOC, V268, P3452, DOI 10.1001/jama.268.24.3452
   Brull DJ, 2001, ARTERIOSCL THROM VAS, V21, P1458, DOI 10.1161/hq0901.094280
   Chapes SK, 2001, J LEUKOCYTE BIOL, V69, P381
   Cumming J, 2001, J TRAUMA, V50, P510, DOI 10.1097/00005373-200103000-00016
   DROST AC, 1993, J TRAUMA, V35, P335, DOI 10.1097/00005373-199309000-00001
   El-Omar EM, 2000, NATURE, V404, P398, DOI 10.1038/35006081
   ENDO S, 1993, BURNS, V19, P124, DOI 10.1016/0305-4179(93)90033-5
   Ferrand PE, 2002, MOL HUM REPROD, V8, P1031, DOI 10.1093/molehr/8.11.1031
   Fishman D, 1998, EUR CYTOKINE NETW, V9, P364
   Fitzwater J, 2003, J TRAUMA, V54, P959, DOI 10.1097/01.TA.0000029382.26295.AB
   Frantz S, 1999, J CLIN INVEST, V104, P271, DOI 10.1172/JCI6709
   Friedman G, 1998, CRIT CARE MED, V26, P2078, DOI 10.1097/00003246-199812000-00045
   Ingalls RR, 2000, J ENDOTOXIN RES, V6, P411, DOI 10.1177/09680519000060050301
   Knight JC, 1999, NAT GENET, V22, P145, DOI 10.1038/9649
   Knight JC, 1999, P ASSOC AM PHYSICIAN, V111, P290, DOI 10.1046/j.1525-1381.1999.99237.x
   Kroeger KM, 1997, MOL IMMUNOL, V34, P391, DOI 10.1016/S0161-5890(97)00052-7
   Kroeger KM, 2000, CYTOKINE, V12, P110, DOI 10.1006/cyto.1999.0529
   LeVan TD, 2001, J IMMUNOL, V167, P5838, DOI 10.4049/jimmunol.167.10.5838
   Leveque G, 2003, INFECT IMMUN, V71, P1116, DOI 10.1128/IAI.71.3.1116-1124.2003
   Lorenz E, 2002, ARCH INTERN MED, V162, P1028, DOI 10.1001/archinte.162.9.1028
   MARANO MA, 1990, SURG GYNECOL OBSTET, V170, P32
   MARSHALL JC, 1995, CRIT CARE MED, V23, P1638, DOI 10.1097/00003246-199510000-00007
   MILLER SA, 1988, NUCLEIC ACIDS RES, V16, P1215, DOI 10.1093/nar/16.3.1215
   Mira JP, 1999, JAMA-J AM MED ASSOC, V282, P561, DOI 10.1001/jama.282.6.561
   Nadel S, 1996, J INFECT DIS, V174, P878, DOI 10.1093/infdis/174.4.878
   O'Keefe GE, 2002, J TRAUMA, V52, P817, DOI 10.1097/00005373-200205000-00001
   O'Keefe GE, 2001, J AM COLL SURGEONS, V192, P153, DOI 10.1016/S1072-7515(00)00785-7
   O'Neill LAJ, 2002, CURR TOP MICROBIOL, V270, P47
   Sankaran D, 1999, KIDNEY INT, V56, P281, DOI 10.1046/j.1523-1755.1999.00536.x
   Schluter B, 2002, CRIT CARE MED, V30, P32, DOI 10.1097/00003246-200201000-00005
   Schwartz DA, 2002, INT J HYG ENVIR HEAL, V205, P221, DOI 10.1078/1438-4639-00117
   Smirnova I, 2000, GENOME BIOL, V1
   SORENSEN TIA, 1988, NEW ENGL J MED, V318, P727, DOI 10.1056/NEJM198803243181202
   Wang Y, 2003, HEPATOLOGY, V37, P65, DOI 10.1053/jhep.2003.50017
   Wilson AG, 1997, P NATL ACAD SCI USA, V94, P3195, DOI 10.1073/pnas.94.7.3195
NR 47
TC 120
Z9 130
U1 1
U2 2
PU BMJ PUBLISHING GROUP
PI LONDON
PA BRITISH MED ASSOC HOUSE, TAVISTOCK SQUARE, LONDON WC1H 9JR, ENGLAND
SN 0022-2593
EI 1468-6244
J9 J MED GENET
JI J. Med. Genet.
PD NOV
PY 2004
VL 41
IS 11
BP 808
EP U1
DI 10.1136/jmg.2004.021600
PG 6
WC Genetics & Heredity
WE Science Citation Index Expanded (SCI-EXPANDED)
SC Genetics & Heredity
GA 867IA
UT WOS:000224834700002
PM 15520404
OA Bronze, Green Accepted, Green Published
DA 2022-03-26
ER

PT J
AU Cumming, J
   Purdue, GF
   Hunt, JL
   O'Keefe, GE
AF Cumming, J
   Purdue, GF
   Hunt, JL
   O'Keefe, GE
TI Objective estimates of the incidence and consequences of multiple organ
   dysfunction and sepsis after burn trauma
SO JOURNAL OF TRAUMA-INJURY INFECTION AND CRITICAL CARE
LA English
DT Article
DE burn trauma; sepsis; organ failure; multiple organ dysfunction
ID NATURAL-HISTORY; FAILURE; DEATH; SCORE; ARDS
AB Background: Organ dysfunction and sepsis are frequent after major burn trauma, represent quantifiable consequences of the systemic response to injury, and mag be important end points by which to measure treatment effectiveness. However, standard and widely applied methods for their measurement have not been applied to burn trauma victims. Therefore, the purpose of this study was to quantify these complications after burn trauma.
   Methods: Patients with greater than or equal to 20% total body surface area burns admitted to a single center were prospectively enrolled, Standard sepsis criteria and multiple organ dysfunction (MOD) scores for the pulmonary, renal, cardiovascular, hepatic, and hematologic systems were determined. The incidence and risk factors for severe MOD (cumulative MOD score greater than or equal to6) and severe sepsis were determined. The relationships between these complications and mortality and resource utilization were examined by univariate and multivariate analyses,
   Results: A total of 85 patients were enrolled over 1 year. Severe MOD developed in 24 (28%) and severe sepsis or septic shock developed in 12 (14%). Both were associated with increasing age and burn size and were more likely to occur in men, Most patients who developed severe MOD or severe sepsis survived (71% and 67%, respectively), and both were associated with longer intensive care unit stays and duration of mechanical ventilation.
   Conclusion: According to simple and objective scoring systems, severe MOD and severe sepsis/septic shock are both related to burn size, age, and male sex, Both are related to intensive care unit length of stay and duration of mechanical ventilation.
C1 Univ Texas, SW Med Ctr, Dept Surg, Div Burn Trauma & Crit Care, Dallas, TX 75390 USA.
RP O'Keefe, GE (通讯作者)，Univ Texas, SW Med Ctr, Dept Surg, Div Burn Trauma & Crit Care, 5323 Harry Hines Blvd, Dallas, TX 75390 USA.
EM Grant.O'Keefe@UTSouthwestern.edu
CR BONE RC, 1991, CRIT CARE MED, V19, P973, DOI 10.1097/00003246-199107000-00024
   Huang YS, 1998, BURNS, V24, P706, DOI 10.1016/S0305-4179(98)00123-5
   Huang YS, 1999, WORLD J SURG, V23, P1272, DOI 10.1007/s002689900661
   MARSHALL JC, 1995, CRIT CARE MED, V23, P1638, DOI 10.1097/00003246-199510000-00007
   MARSHALL WG, 1983, J TRAUMA, V23, P102, DOI 10.1097/00005373-198302000-00005
   MILBERG JA, 1995, JAMA-J AM MED ASSOC, V273, P306, DOI 10.1001/jama.273.4.306
   Moore FA, 1996, J TRAUMA, V40, P501, DOI 10.1097/00005373-199604000-00001
   Moore FA, 1997, ARCH SURG-CHICAGO, V132, P620
   O'Keefe GE, 1999, J TRAUMA, V46, P473, DOI 10.1097/00005373-199903000-00023
   OKeefe GE, 1997, ARCH SURG-CHICAGO, V132, P920
   Pugin J, 1996, AM J RESP CRIT CARE, V153, P1850, DOI 10.1164/ajrccm.153.6.8665045
   RANGELFRAUSTO MS, 1995, JAMA-J AM MED ASSOC, V273, P117, DOI 10.1001/jama.273.2.117
   Ryan CM, 1998, NEW ENGL J MED, V338, P362, DOI 10.1056/NEJM199802053380604
   SAFFLE JR, 1993, CRIT CARE MED, V21, P1673, DOI 10.1097/00003246-199311000-00016
   SAUAIA A, 1994, ARCH SURG-CHICAGO, V129, P39
   Sheridan RL, 1998, BURNS, V24, P307, DOI 10.1016/S0305-4179(97)00062-4
   Vincent JL, 1998, CRIT CARE MED, V26, P1793, DOI 10.1097/00003246-199811000-00016
   YAO YM, 1995, BURNS, V21, P255, DOI 10.1016/0305-4179(95)93867-J
NR 18
TC 75
Z9 78
U1 0
U2 1
PU LIPPINCOTT WILLIAMS & WILKINS
PI PHILADELPHIA
PA TWO COMMERCE SQ, 2001 MARKET ST, PHILADELPHIA, PA 19103 USA
SN 0022-5282
EI 1529-8809
J9 J TRAUMA
JI J. Trauma-Injury Infect. Crit. Care
PD MAR
PY 2001
VL 50
IS 3
BP 510
EP 515
DI 10.1097/00005373-200103000-00016
PG 6
WC Critical Care Medicine; Surgery
WE Science Citation Index Expanded (SCI-EXPANDED)
SC General & Internal Medicine; Surgery
GA 413UD
UT WOS:000167629500027
PM 11265031
DA 2022-03-26
ER

PT J
AU Zhang, PJ
   Zou, BW
   Liou, YC
   Huang, CH
AF Zhang, Pengju
   Zou, Bingwen
   Liou, Yih-Cherng
   Huang, Canhua
TI The pathogenesis and diagnosis of sepsis post burn injury
SO BURNS & TRAUMA
LA English
DT Review
DE Burn; Infection; Sepsis; Septic shock; Multiple organ dysfunction
   syndrome; Immune dysregulation; Hypermetabolism; Trauma; Biomaker;
   Inflammation
AB Burn is an under-appreciated trauma that is associated with unacceptably high morbidity and mortality. Although the survival rate after devastating burn injuries has continued to increase in previous decades due to medical advances in burn wound care, nutritional and fluid resuscitation and improved infection control practices, there are still large numbers of patients at a high risk of death. One of the most common complications of burn is sepsis, which is defined as "severe organ dysfunction attributed to host's disordered response to infection" and is the primary cause of death in burn patients. Indeed, burn injuries are accompanied by a series of events that lead to sepsis and multiple organ dysfunction syndrome, such as a hypovolaemic state, immune and inflammatory responses and metabolic changes. Therefore, clear diagnostic criteria and predictive biomarkers are especially important in the prevention and treatment of sepsis and septic shock. In this review, we focus on the pathogenesis of burn wound infection and the post-burn events leading to sepsis. Moreover, the clinical and promising biomarkers of burn sepsis will also be summarized.
C1 [Zhang, Pengju; Huang, Canhua] Sichuan Univ, State Key Lab Biotherapy, 17 Peoples South Rd, Chengdu 610041, Peoples R China.
   [Zhang, Pengju; Huang, Canhua] Sichuan Univ, Canc Ctr, West China Hosp, 17 Peoples South Rd, Chengdu 610041, Peoples R China.
   [Zhang, Pengju; Huang, Canhua] Sichuan Univ, West China Sch Basic Med Sci & Forens Med, 17 Peoples South Rd, Chengdu 610041, Peoples R China.
   [Zhang, Pengju; Huang, Canhua] Collaborat Innovat Ctr Biotherapy, 17 Peoples South Rd, Chengdu 610041, Peoples R China.
   [Zou, Bingwen] Sichuan Univ, West China Hosp, Canc Ctr, Dept Thorac Oncol, 37 Guoxue Alley, Chengdu 610041, Peoples R China.
   [Zou, Bingwen] Sichuan Univ, West China Hosp, Canc Ctr, Dept Radiat Oncol, 37 Guoxue Alley, Chengdu 610041, Peoples R China.
   [Liou, Yih-Cherng] Natl Univ Singapore, Fac Sci, Dept Biol Sci, 14 Sci Dr 4, Singapore 117543, Singapore.
RP Huang, CH (通讯作者)，Sichuan Univ, State Key Lab Biotherapy, 17 Peoples South Rd, Chengdu 610041, Peoples R China.; Huang, CH (通讯作者)，Sichuan Univ, Canc Ctr, West China Hosp, 17 Peoples South Rd, Chengdu 610041, Peoples R China.; Huang, CH (通讯作者)，Sichuan Univ, West China Sch Basic Med Sci & Forens Med, 17 Peoples South Rd, Chengdu 610041, Peoples R China.; Huang, CH (通讯作者)，Collaborat Innovat Ctr Biotherapy, 17 Peoples South Rd, Chengdu 610041, Peoples R China.; Liou, YC (通讯作者)，Natl Univ Singapore, Fac Sci, Dept Biol Sci, 14 Sci Dr 4, Singapore 117543, Singapore.
EM dbslyc@nus.edu.sg; hcanhua@hotmail.com
OI Huang, Canhua/0000-0003-2247-7750
FU National Natural Science Foundation of ChinaNational Natural Science
   Foundation of China (NSFC) [81821002, 81790251, 81672381]; Guangdong
   Basic and Applied Basic Research Foundation [2019B030302012]; Science
   and Technology Department of Sichuan Province [2018RZ0133]; Chengdu
   Science and Technology Program [2019-YF05-00715-SN]
FX This work was supported by grants from the National Natural Science
   Foundation of China (81821002, 81790251 and 81672381), the Guangdong
   Basic and Applied Basic Research Foundation (2019B030302012), the
   Science and Technology Department of Sichuan Province (2018RZ0133) and
   the Chengdu Science and Technology Program (2019-YF05-00715-SN).
CR Abdel-Hafez N M, 2007, Ann Burns Fire Disasters, V20, P89
   Abdullahi A, 2017, SHOCK, V47, P33, DOI 10.1097/SHK.0000000000000749
   Abdullahi A, 2016, TRENDS ENDOCRIN MET, V27, P542, DOI 10.1016/j.tem.2016.06.006
   Alvarez S, 2007, FRONT BIOSCI-LANDMRK, V12, P964, DOI 10.2741/2117
   Antonetti DA, 1999, J BIOL CHEM, V274, P23463, DOI 10.1074/jbc.274.33.23463
   Araujo AV, 2011, VASC PHARMACOL, V54, P44, DOI 10.1016/j.vph.2010.12.002
   Arbuthnot MK, 2019, SEMIN PEDIATR SURG, V28, P73, DOI 10.1053/j.sempedsurg.2019.01.013
   Ashina K, 2015, PLOS ONE, V10, DOI 10.1371/journal.pone.0132367
   ASSICOT M, 1993, LANCET, V341, P515, DOI 10.1016/0140-6736(93)90277-N
   Atiyeh BS, 2005, WORLD J SURG, V29, P131, DOI 10.1007/s00268-004-1082-2
   Auger C, 2017, BBA-MOL BASIS DIS, V1863, P2633, DOI 10.1016/j.bbadis.2017.02.019
   Barret JP, 2003, PLAST RECONSTR SURG, V111, P744, DOI 10.1097/01.PRS.0000041445.76730.23
   Bellos I, 2018, EUR J PEDIATR, V177, P625, DOI 10.1007/s00431-018-3114-1
   BONE RC, 1992, CHEST, V101, P1481, DOI 10.1378/chest.101.6.1481
   BONE RC, 1992, CHEST, V101, P1644, DOI 10.1378/chest.101.6.1644
   Brunkhorst FM, 1999, CRIT CARE MED, V27, P2172, DOI 10.1097/00003246-199910000-00016
   Brunkhorst FM, 2000, INTENS CARE MED, V26, pS148, DOI 10.1007/BF02900728
   BURLESON DG, 1988, ANN SURG, V207, P208, DOI 10.1097/00000658-198802000-00016
   Burns JP, 2003, PEDIATR EMERG CARE, V19, P112, DOI 10.1097/00006565-200304000-00013
   Chadha P, 2017, BURNS, V43, P1532, DOI 10.1016/j.burns.2017.03.029
   Chai J, 2000, Zhonghua Wai Ke Za Zhi, V38, P405
   Chen XL, 2012, DEV CELL, V22, P146, DOI 10.1016/j.devcel.2011.11.002
   Chevalier S, 2017, FEMS MICROBIOL REV, V41, P698, DOI 10.1093/femsre/fux020
   Church D, 2006, CLIN MICROBIOL REV, V19, P403, DOI 10.1128/CMR.19.2.403-434.2006
   CIOFFI WG, 1993, ANN SURG, V218, P328, DOI 10.1097/00000658-199309000-00012
   Conde P, 2015, IMMUNITY, V42, P1143, DOI 10.1016/j.immuni.2015.05.009
   Costerton JW, 1999, SCIENCE, V284, P1318, DOI 10.1126/science.284.5418.1318
   Csontos C, 2010, BURNS, V36, P483, DOI 10.1016/j.burns.2009.10.009
   Dayan GH, 2016, EXPERT REV VACCINES, V15, P1373, DOI 10.1080/14760584.2016.1179583
   DEITCH EA, 1987, ANN SURG, V206, P340, DOI 10.1097/00000658-198709000-00012
   Denning DW, 2016, EUR RESPIR J, V47, P45, DOI 10.1183/13993003.00583-2015
   DONNELLY RP, 1991, J IMMUNOL, V146, P3431
   Doria A, 2013, NEW ENGL J MED, V368, P1845, DOI [10.1056/NEJMra1205406, 10.1056/NEJMc1303158]
   Dou Y, 2017, J INT MED RES, V45, P1124, DOI 10.1177/0300060517703573
   Duah E, 2013, SCI REP-UK, V3, DOI 10.1038/srep03274
   Duke JM, 2018, BURNS, V44, P566, DOI 10.1016/j.burns.2017.10.019
   Dzvova N, 2018, INFECT IMMUN, V86, DOI 10.1128/IAI.00755-17
   Edwards R, 2004, CURR OPIN INFECT DIS, V17, P91, DOI 10.1097/00001432-200404000-00004
   Erol S, 2004, BURNS, V30, P357, DOI 10.1016/j.burns.2003.12.013
   Evdokiou A, 2020, J CLIN MED, V9, DOI 10.3390/jcm9020606
   Feng D, 1996, J EXP MED, V183, P1981, DOI 10.1084/jem.183.5.1981
   Finnerty CC, 2006, SHOCK, V26, P13, DOI 10.1097/01.shk.0000223120.26394.7d
   Finnerty CC, 2007, CRIT CARE, V11, DOI 10.1186/cc5698
   FIORENTINO DF, 1991, J IMMUNOL, V147, P3815
   Fitzwater J, 2003, J TRAUMA, V54, P959, DOI 10.1097/01.TA.0000029382.26295.AB
   Flemming HC, 2016, NAT REV MICROBIOL, V14, P563, DOI 10.1038/nrmicro.2016.94
   Foster TJ, 2014, NAT REV MICROBIOL, V12, P49, DOI 10.1038/nrmicro3161
   Gabay C, 1999, NEW ENGL J MED, V340, P448, DOI 10.1056/NEJM199902113400607
   Galley HF, 2011, BRIT J ANAESTH, V107, P57, DOI 10.1093/bja/aer093
   Gibbs JT, 2016, J BURN CARE RES, V37, pE298, DOI 10.1097/BCR.0000000000000255
   Gille J, 2019, J CRIT CARE, V52, P149, DOI 10.1016/j.jcrc.2019.04.031
   Gomez R, 2009, J AM COLL SURGEONS, V208, P348, DOI 10.1016/j.jamcollsurg.2008.11.012
   Gosain A, 2005, J BURN CARE REHABIL, V26, P7, DOI 10.1097/01.BCR.0000150214.72984.44
   Greenhalgh DG, 2007, J BURN CARE RES, V28, P776, DOI 10.1097/BCR.0b013e3181599bc9
   Greenhalgh DG, 2017, BURNS TRAUMA, V5, DOI 10.1186/s41038-017-0089-5
   GRISWOLD JA, 1993, SEMIN NEPHROL, V13, P409
   GROGAN JB, 1976, J TRAUMA, V16, P734, DOI 10.1097/00005373-197609000-00009
   Guo HL, 2019, EUR J MED RES, V24, DOI 10.1186/s40001-019-0396-3
   Hammad A, 2018, J NEUROINFLAMM, V15, DOI 10.1186/s12974-018-1066-z
   Hampson P, 2017, ANN SURG, V265, P1241, DOI 10.1097/SLA.0000000000001807
   Harrison-Balestra C, 2003, DERMATOL SURG, V29, P631, DOI 10.1046/j.1524-4725.2003.29146.x
   Hart DW, 2000, SURGERY, V128, P312, DOI 10.1067/msy.2000.108059
   Hattori Y, 1997, BIOCHEM MOL BIOL INT, V41, P979
   HEIDEMAN M, 1992, WORLD J SURG, V16, P53, DOI 10.1007/BF02067115
   Herndon DN, 2001, NEW ENGL J MED, V345, P1223, DOI 10.1056/NEJMoa010342
   Houstis N, 2006, NATURE, V440, P944, DOI 10.1038/nature04634
   HUGLI TE, 1984, FED PROC, V43, P2540
   Jeschke MG, 2008, ANN SURG, V248, P387, DOI 10.1097/SLA.0b013e3181856241
   Jeschke MG, 2020, NAT REV DIS PRIMERS, V6, DOI 10.1038/s41572-020-0145-5
   Jeschke MG, 2015, EBIOMEDICINE, V2, P1536, DOI 10.1016/j.ebiom.2015.07.040
   Jeschke MG, 2013, INT J BURNS TRAUMA, V3, P137
   Jeschke MG, 2012, ANN SURG, V255, P370, DOI 10.1097/SLA.0b013e31823e76e7
   Jeschke MG, 2011, PLOS ONE, V6, DOI 10.1371/journal.pone.0021245
   Jeschke MG, 2000, CRIT CARE MED, V28, P504, DOI 10.1097/00003246-200002000-00036
   Katz T, 2014, BURNS, V40, P881, DOI 10.1016/j.burns.2013.11.025
   Kaye KS, 2015, PHARMACOTHERAPY, V35, P949, DOI 10.1002/phar.1636
   Kennedy P, 2010, BURNS, V36, P49, DOI 10.1016/j.burns.2009.02.017
   Koo H, 2017, NAT REV MICROBIOL, V15, P740, DOI 10.1038/nrmicro.2017.99
   Kottke MA, 2016, SHOCK, V46, P20, DOI 10.1097/SHK.0000000000000666
   Kraft R, 2012, INT J OBESITY, V36, P485, DOI 10.1038/ijo.2011.224
   Kraft R, 2015, SHOCK, V43, P222, DOI 10.1097/SHK.0000000000000294
   Kraft R, 2013, J CLIN ENDOCR METAB, V98, P314, DOI 10.1210/jc.2012-2599
   Kubota Y, 2019, VIROL J, V16, DOI 10.1186/s12985-019-1179-8
   Kwiecinski J, 2014, APMIS, V122, P1240, DOI 10.1111/apm.12295
   Lavrentieva A, 2007, BURNS, V33, P189, DOI 10.1016/j.burns.2006.07.001
   Lee KS, 2004, J ALLERGY CLIN IMMUN, V114, P1093, DOI 10.1016/j.jaci.2004.07.039
   Li W, 2020, BURNS TRAUMA, V8, DOI 10.1093/burnst/tkz006
   Li YL, 2019, CIRCULATION, V140, P751, DOI 10.1161/CIRCULATIONAHA.118.039262
   Lin YC, 2010, EXPERT REV CLIN PHAR, V3, P753, DOI 10.1586/ECP.10.121
   Lionelli GT, 2005, BURNS, V31, P958, DOI 10.1016/j.burns.2005.06.006
   Liu LB, 2008, J NEUROSCI RES, V86, P1153, DOI 10.1002/jnr.21558
   Long B, 2017, EMERG MED CLIN N AM, V35, P109, DOI 10.1016/j.emc.2016.09.004
   Lopez ON, 2017, THER CLIN RISK MANAG, V13, P1107, DOI 10.2147/TCRM.S119938
   Lourtet-Hascoet J, 2018, EPIDEMIOL INFECT, V146, DOI 10.1017/S0950268818001437
   Ma T, 2012, J NEURO-ONCOL, V106, P291, DOI 10.1007/s11060-011-0685-3
   MacVane SH, 2017, J INTENSIVE CARE MED, V32, P25, DOI 10.1177/0885066615619895
   Mann-Salinas EA, 2013, J BURN CARE RES, V34, P31, DOI 10.1097/BCR.0b013e31826450b5
   Maresso AW, 2008, PHARMACOL REV, V60, P128, DOI 10.1124/pr.107.07110
   Martin GS, 2003, NEW ENGL J MED, V348, P1546, DOI 10.1056/NEJMoa022139
   Matthias A, 2000, J BIOL CHEM, V275, P25073, DOI 10.1074/jbc.M000547200
   McAdow M, 2011, PLOS PATHOG, V7, DOI 10.1371/journal.ppat.1002307
   Meier JA, 2014, SEMIN IMMUNOL, V26, P20, DOI 10.1016/j.smim.2013.12.005
   Meisner M, 2002, CLIN CHIM ACTA, V323, P17, DOI 10.1016/S0009-8981(02)00101-8
   Memar MY, 2019, BIOMED PHARMACOTHER, V111, P649, DOI 10.1016/j.biopha.2018.12.124
   Mikelis CM, 2015, NAT COMMUN, V6, DOI 10.1038/ncomms7725
   Miyoshi M, 2019, PLOS ONE, V14, DOI 10.1371/journal.pone.0215791
   Monsuur HN, 2017, INT J MOL SCI, V18, DOI 10.3390/ijms18081790
   National Burn Repository, 2019, UPD REP DAT 2009 201
   Neely AN, 2004, J BURN CARE REHABIL, V25, P76, DOI 10.1097/01.BCR.0000105095.94766.89
   Nielson CB, 2017, J BURN CARE RES, V38, pE469, DOI 10.1097/BCR.0000000000000355
   Nishiguchi T, 2017, IMMUNOL CELL BIOL, V95, P198, DOI 10.1038/icb.2016.84
   Norbury W, 2016, SURG INFECT, V17, P250, DOI 10.1089/sur.2013.134
   OSWALD IP, 1992, P NATL ACAD SCI USA, V89, P8676, DOI 10.1073/pnas.89.18.8676
   Paratz JD, 2014, CRIT CARE MED, V42, P2029, DOI 10.1097/CCM.0000000000000400
   Peck MD, 2011, BURNS, V37, P1087, DOI 10.1016/j.burns.2011.06.005
   Pereira RF, 2013, NANOMEDICINE-UK, V8, P603, DOI [10.2217/NNM.13.50, 10.2217/nnm.13.50]
   Pileri D, 2008, Ann Burns Fire Disasters, V21, P182
   Porter C, 2016, LANCET, V388, P1417, DOI 10.1016/S0140-6736(16)31469-6
   Porter C, 2016, CELL METAB, V24, P246, DOI 10.1016/j.cmet.2016.07.004
   Porter C, 2016, J BURN CARE RES, V37, P53, DOI 10.1097/BCR.0000000000000308
   Porter C, 2014, AM J PHYSIOL-ENDOC M, V307, pE462, DOI 10.1152/ajpendo.00206.2014
   PRUCHNIEWSKI D, 1987, ANN CLIN RES, V19, P334
   Qiu TY, 2018, METABOLISM, V85, P76, DOI 10.1016/j.metabol.2018.03.002
   Ren C, 2020, MILITARY MED RES, V7, DOI 10.1186/s40779-020-00267-3
   Rendon JL, 2012, J LEUKOCYTE BIOL, V92, P529, DOI 10.1189/jlb.0212083
   Rodriguez-Luna A, 2018, MAR DRUGS, V16, DOI 10.3390/md16100378
   Rumbaugh KP, 2020, NAT REV MICROBIOL, V18, P571, DOI 10.1038/s41579-020-0385-0
   Salehi SH, 2017, INT WOUND J, V14, P85, DOI 10.1111/iwj.12555
   Salgado-Pabon W, 2013, MBIO, V4, DOI 10.1128/mBio.00494-13
   SCHILDT BE, 1970, ACTA CHIR SCAND, V136, P359
   Schneider HG, 2007, PATHOLOGY, V39, P383, DOI 10.1080/00313020701444564
   Schwacha MG, 2003, BURNS, V29, P1, DOI 10.1016/S0305-4179(02)00187-0
   Scott JR, 2006, ANNU REV MICROBIOL, V60, P397, DOI 10.1146/annurev.micro.60.080805.142256
   Seoane L, 2014, BURNS, V40, P223, DOI 10.1016/j.burns.2013.11.018
   Shen WC, 2014, ACTA PHARMACOL SIN, V35, P1566, DOI 10.1038/aps.2014.99
   Sheridan RL, 1999, BURNS, V25, P353, DOI 10.1016/S0305-4179(99)00003-0
   Singer M, 2016, JAMA-J AM MED ASSOC, V315, P801, DOI 10.1001/jama.2016.0287
   Sobouti B, 2018, INT J BURNS TRAUMA, V8, P149
   Stanojcic M, 2018, SURG INFECT, V19, P168, DOI 10.1089/sur.2017.288
   Stanojcic M, 2018, ANN SURG, V267, P576, DOI 10.1097/SLA.0000000000002097
   ter Haar NM, 2015, ANN RHEUM DIS, V74, P1636, DOI 10.1136/annrheumdis-2015-207546
   Thomas S, 2004, BURNS, V30, P675, DOI 10.1016/j.burns.2004.03.006
   Thombs BD, 2008, CRIT CARE MED, V36, P118, DOI 10.1097/01.CCM.0000293122.43433.72
   Tredget EE, 2004, BURNS, V30, P3, DOI 10.1016/j.burns.2003.08.007
   Uzzan B, 2006, CRIT CARE MED, V34, P1996, DOI 10.1097/01.CCM.0000226413.54364.36
   van der Flier M, 2005, SHOCK, V23, P35, DOI 10.1097/01.shk.0000150728.91155.41
   Vandanmagsar B, 2011, NAT MED, V17, P179, DOI 10.1038/nm.2279
   Vasile E, 1999, J HISTOCHEM CYTOCHEM, V47, P159, DOI 10.1177/002215549904700205
   Venet F, 2006, J IMMUNOL, V177, P6540, DOI 10.4049/jimmunol.177.9.6540
   Vignesh P, 2017, CLIN CHIM ACTA, V465, P123, DOI 10.1016/j.cca.2016.12.017
   Vincent JL, 2000, AM J RESP CRIT CARE, V161, P1781, DOI 10.1164/ajrccm.161.6.9812004
   Vincent JL, 1996, INTENS CARE MED, V22, P707, DOI 10.1007/BF01709751
   Vollmer W, 2008, FEMS MICROBIOL REV, V32, P149, DOI 10.1111/j.1574-6976.2007.00094.x
   Wacker C, 2013, LANCET INFECT DIS, V13, P426, DOI 10.1016/S1473-3099(12)70323-7
   Wang CX, 2010, CELL RES, V20, P174, DOI 10.1038/cr.2010.4
   Wang YH, 2015, NAT REV MOL CELL BIO, V16, P678, DOI 10.1038/nrm4074
   Warner PM, 2014, SURG CLIN N AM, V94, P879, DOI 10.1016/j.suc.2014.05.009
   Wieser V, 2013, ARCH IMMUNOL THER EX, V61, P119, DOI 10.1007/s00005-012-0210-1
   Williams FN, 2009, CRIT CARE, V13, DOI 10.1186/cc8170
   Willis MS, 2005, AM J PHYSIOL-HEART C, V288, pH795, DOI 10.1152/ajpheart.00189.2004
   Wu JY, 2015, PLOS ONE, V10, DOI 10.1371/journal.pone.0133057
   Xiao WZ, 2011, J EXP MED, V208, P2581, DOI 10.1084/jem.20111354
   Yaegashi Yasunori, 2005, Journal of Infection and Chemotherapy, V11, P234, DOI 10.1007/s10156-005-0400-4
   Yan JH, 2018, SURGERY, V164, P1241, DOI 10.1016/j.surg.2018.05.053
   Yarema TC, 2011, CRIT CARE NURSE, V31, P16, DOI 10.4037/ccn2011551
   Yoon SH, 2019, BMC INFECT DIS, V19, DOI 10.1186/s12879-019-4397-1
   Yu YM, 1999, JPEN-PARENTER ENTER, V23, P160, DOI 10.1177/0148607199023003160
   Zang Q, 2007, J APPL PHYSIOL, V102, P103, DOI 10.1152/japplphysiol.00359.2006
   Zardi EM, 2007, PROSTAG OTH LIPID M, V83, P1, DOI 10.1016/j.prostaglandins.2006.12.004
NR 169
TC 7
Z9 11
U1 9
U2 11
PU OXFORD UNIV PRESS
PI OXFORD
PA GREAT CLARENDON ST, OXFORD OX2 6DP, ENGLAND
SN 2321-3868
EI 2321-3876
J9 BURNS TRAUMA
JI Burns Trauma
PY 2021
VL 9
AR tkaa047
DI 10.1093/burnst/tkaa047
PG 16
WC Emergency Medicine; Dermatology; Surgery
WE Science Citation Index Expanded (SCI-EXPANDED)
SC Emergency Medicine; Dermatology; Surgery
GA QR2YZ
UT WOS:000625081300001
PM 33654698
OA Green Published, gold
DA 2022-03-26
ER

PT J
AU Yoon, J
   Kym, D
   Hur, J
   Kim, Y
   Yang, HT
   Yim, H
   Cho, YS
   Chun, W
AF Yoon, Jaechul
   Kym, Dohern
   Hur, Jun
   Kim, Youngmin
   Yang, Hyeong-Tae
   Yim, Haejun
   Cho, Yong Suk
   Chun, Wook
TI Comparative Usefulness of Sepsis-3, Burn Sepsis, and Conventional Sepsis
   Criteria in Patients With Major Burns
SO CRITICAL CARE MEDICINE
LA English
DT Article
DE burn sepsis; lactate; major burns; Sequential Organ Failure Assessment;
   sepsis; Sepsis-3
ID INTERNATIONAL CONSENSUS DEFINITIONS; SEPTIC SHOCK; GUIDELINES;
   MANAGEMENT
AB Objectives: We evaluated the ability of new sepsis (S3) criteria (compared with previous definitions of sepsis [S1] and burn sepsis criteria) to accurately determine the mortality in severe burns patients with sepsis.
   Design: This was retrospective cohort study.
   Setting: The Burn ICU of Burn Center, Hangang Sacred Heart Hospital, Hallym University, Seoul, Korea.
   Patients: A total of 1,185 adult patients (mean age, 49.1 yr) were admitted between January 2009 and December 2015.
   Interventions: The 1,185 patients enrolled in the present study and were then re-evaluated based on S1, burn sepsis, and S3 criteria, following which 565 patients, 812 patients, and 809 patients were diagnosed with sepsis based on S1, burn sepsis, S3 criteria, respectively.
   Measurements and Main Results: For diagnostic performance, sensitivity, specificity, predictive value, and likelihood ratio were calculated. The area under the curve of the receiver operating characteristic curve was calculated to determine the accuracy of mortality prediction. The optimal cutoff value of Sequential Organ Failure Assessment score was calculated by the decision tree method. Total body surface area burned was 33.4%. Patients were identified with sepsis using S1 (812), S3 (809), and burn sepsis (565) criteria. Overall mortality was 20.3%, highest (82.2%) and lowest (26.5%) occurred with new septic shock (SH3) and S3, respectively. The sensitivity and specificity for burn sepsis (84.6% and 61.8%) and SH3 (63.1% and 96.5%) were reported. Area under the curve values for Sequential Organ Failure Assessment scores were the highest in all sepsis categories. With Sequential Organ Failure Assessment score greater than or equal to 6 (with infection), the accuracy was 0.86 (95% CI, 0.82-0.89).
   Conclusions: The S3 criteria failed to show superior prognostic accuracy for mortality in severely burned patients. Sequential Organ Failure Assessment score greater than or equal to 6 may be a better criterion for the diagnosis of sepsis in burns patients.
C1 [Yoon, Jaechul; Kym, Dohern; Hur, Jun; Kim, Youngmin; Yang, Hyeong-Tae; Yim, Haejun; Cho, Yong Suk; Chun, Wook] Hallym Univ, Hangang Sacred Heart Hosp, Coll Med, Med Ctr,Dept Surg & Critical Care,Burn Ctr, Seoul, South Korea.
RP Kym, D (通讯作者)，Hallym Univ, Hangang Sacred Heart Hosp, Coll Med, Med Ctr,Dept Surg & Critical Care,Burn Ctr, Seoul, South Korea.
EM dohern@hallym.or.kr
RI Kym, Dohern/B-8966-2014
OI Kym, Dohern/0000-0001-9178-0599; Yoon, Jaechul/0000-0001-5206-3378
CR Angus DC, 2013, NEW ENGL J MED, V369, P840, DOI [10.1056/NEJMra1208623, 10.1056/NEJMc1312359]
   BONE RC, 1992, CHEST, V101, P1644, DOI 10.1378/chest.101.6.1644
   Cortes-Poch I, 2016, AM J RESP CRIT CARE, V194, P16, DOI 10.1164/rccm.201604-0734ED
   Dellinger RP, 2004, INTENS CARE MED, V30, P536, DOI 10.1007/s00134-004-2210-z
   Dellinger RP, 2004, CRIT CARE MED, V32, P858, DOI [10.1097/CCM.0b013e31827e83af, 10.1007/s00134-012-2769-8]
   Deutschman CS, 2014, IMMUNITY, V40, P464, DOI 10.1016/j.immuni.2014.04.001
   Fleischmann C, 2016, AM J RESP CRIT CARE, V193, P259, DOI 10.1164/rccm.201504-0781OC
   Greenhalgh DG, 2007, J BURN CARE RES, V28, P776, DOI 10.1097/BCR.0b013e3181599bc9
   HANLEY JA, 1982, RADIOLOGY, V143, P29, DOI 10.1148/radiology.143.1.7063747
   Iwashyna TJ, 2012, J AM GERIATR SOC, V60, P1070, DOI 10.1111/j.1532-5415.2012.03989.x
   Klouwenberg PMCK, 2012, INTENS CARE MED, V38, P811, DOI 10.1007/s00134-012-2549-5
   Levy MM, 2003, CRIT CARE MED, V31, P1250, DOI 10.1097/01.CCM.0000050454.01978.3B
   Seymour CW, 2016, JAMA-J AM MED ASSOC, V315, P762, DOI 10.1001/jama.2016.0288
   Singer M, 2016, JAMA-J AM MED ASSOC, V315, P801, DOI 10.1001/jama.2016.0287
   Sprung CL, 2006, INTENS CARE MED, V32, P421, DOI 10.1007/s00134-005-0039-8
   TOBIASEN J, 1982, ANN EMERG MED, V11, P260, DOI 10.1016/S0196-0644(82)80096-6
NR 16
TC 12
Z9 16
U1 1
U2 2
PU LIPPINCOTT WILLIAMS & WILKINS
PI PHILADELPHIA
PA TWO COMMERCE SQ, 2001 MARKET ST, PHILADELPHIA, PA 19103 USA
SN 0090-3493
EI 1530-0293
J9 CRIT CARE MED
JI Crit. Care Med.
PD JUL
PY 2018
VL 46
IS 7
BP E656
EP E662
DI 10.1097/CCM.0000000000003144
PG 7
WC Critical Care Medicine
WE Science Citation Index Expanded (SCI-EXPANDED)
SC General & Internal Medicine
GA GJ4AZ
UT WOS:000435290400005
PM 29620554
DA 2022-03-26
ER

PT J
AU Yarema, TC
   Yost, S
AF Yarema, Tania Christine
   Yost, Spencer
TI Low-Dose Cortico steroids to Treat Septic Shock: A Critical Literature
   Review
SO CRITICAL CARE NURSE
LA English
DT Article
ID SEVERE SEPSIS; HYDROCORTISONE; THERAPY; CORTICOSTEROIDS; GUIDELINES;
   MORTALITY
AB Septic shock is the 13th leading cause of death in the United States. The rate of severe sepsis nearly doubled and mortality increased more than 60% during the 10-year period ending in 2003. Systemic inflammatory response syndrome has noninfectious and infectious causes. Noninfectious ones include burns, trauma, severe pancreatitis, and therapy with monoclonal antibodies or immunomodulatory drugs such as interleukin 2. Progression from sepsis syndrome to septic shock is caused by a series of immune responses. As an infectious injury progresses, host activation of the coagulation, immunological, and stress response systems ensues, resulting in tissue hypoperfusion and organ failure. Early studies with small numbers of patients suggest that treatment with low-dose corticosteroids has marked beneficial effects on shock reversal, the immune system, and the hemodynamic profile. Low-dose corticosteroids should only be administered to a subset of patients with septic shock who are unresponsive to fluid replacement and vasopressor therapy. (Critical Care Nurse. 2011;31[6]:16-26)
C1 [Yarema, Tania Christine] Calif Pacific Med Ctr, Intens Care Unit, San Francisco, CA USA.
   [Yarema, Tania Christine] Univ Calif San Francisco, Intens Care Unit, San Francisco, CA 94143 USA.
   [Yost, Spencer] Univ Calif San Francisco, Dept Anesthesia & Perioperat Care, San Francisco, CA 94143 USA.
   [Yost, Spencer] Univ Calif San Francisco, Intens Care Unit, Mt Zion Hosp, San Francisco, CA 94143 USA.
RP Yarema, TC (通讯作者)，2333 Buchanan St,Box 3375, San Francisco, CA 94115 USA.
EM tania.yarema@gmail.com
CR Annane D, 2005, LANCET, V365, P63, DOI 10.1016/S0140-6736(04)17667-8
   Annane D, 2003, AM J RESP CRIT CARE, V168, P165, DOI 10.1164/rccm.2201087
   Annane D, 2004, BMJ-BRIT MED J, V329, P480, DOI 10.1136/bmj.38181.482222.55
   Annane D, 2000, JAMA-J AM MED ASSOC, V283, P1038, DOI 10.1001/jama.283.8.1038
   Annane D, 2002, JAMA-J AM MED ASSOC, V288, P862, DOI 10.1001/jama.288.7.862
   BONE RC, 1987, NEW ENGL J MED, V317, P653, DOI 10.1056/NEJM198709103171101
   BONE RC, 1992, CHEST, V101, P1644, DOI 10.1378/chest.101.6.1644
   Briegel J, 1999, CRIT CARE MED, V27, P723, DOI 10.1097/00003246-199904000-00025
   Burry LD, 2004, ANN PHARMACOTHER, V38, P464, DOI 10.1345/aph.1C435
   Copstead-Kirkhorn L, 2005, PATHOPHYSIOLOGY
   CRONIN L, 1995, CRIT CARE MED, V23, P1430, DOI 10.1097/00003246-199508000-00019
   Cuthbertson BH, 2009, INTENS CARE MED, V35, P1868, DOI 10.1007/s00134-009-1603-4
   Dellinger RP, 2008, CRIT CARE MED, V36, P296, DOI 10.1097/01.CCM.0000298158.12101.41
   Dellinger RP, 2004, INTENS CARE MED, V30, P536, DOI 10.1007/s00134-004-2210-z
   Dellinger RP, 2004, CRIT CARE MED, V32, P858, DOI [10.1097/CCM.0b013e31827e83af, 10.1007/s00134-012-2769-8]
   Dombrovskiy VY, 2007, CRIT CARE MED, V35, P1244, DOI 10.1097/01.CCM.0000261890.41311.E9
   Keh D, 2003, AM J RESP CRIT CARE, V167, P512, DOI 10.1164/rccm.200205-446OC
   Low-dose steroid administration. Surviving Sepsis Campaign Web site, 2011, SURV SEPS CAMP
   Oppert M, 2005, CRIT CARE MED, V33, P2457, DOI 10.1097/01.CCM.0000186370.78639.23
   Raurich JM, 2007, J CRIT CARE, V22, P324, DOI 10.1016/j.jcrc.2007.05.005
   Ray DC, 2007, CRIT CARE, V11, DOI 10.1186/cc5916
   Sprung CL, 2008, NEW ENGL J MED, V358, P111, DOI 10.1056/NEJMoa071366
   Sprung CL, 2009, CRIT CARE CLIN, V25, P825, DOI 10.1016/j.ccc.2009.07.002
   Yadavalli GK, 2004, CECIL ESSENTIALS MED, P837
NR 24
TC 3
Z9 7
U1 0
U2 5
PU AMER ASSOC CRITICAL CARE NURSES
PI ALISO VIEJO
PA 101 COLUMBIA, ALISO VIEJO, CA 92656 USA
SN 0279-5442
EI 1940-8250
J9 CRIT CARE NURSE
JI Crit. Care Nurse
PD DEC
PY 2011
VL 31
IS 6
BP 16
EP 26
DI 10.4037/ccn2011551
PG 11
WC Critical Care Medicine; Nursing
WE Science Citation Index Expanded (SCI-EXPANDED); Social Science Citation Index (SSCI)
SC General & Internal Medicine; Nursing
GA 861QH
UT WOS:000298033800006
PM 22135328
DA 2022-03-26
ER

PT J
AU Mariano, F
   Cantaluppi, V
   Stella, M
   Romanazzi, GM
   Assenzio, B
   Cairo, M
   Biancone, L
   Triolo, G
   Ranieri, VM
   Camussi, G
AF Mariano, Filippo
   Cantaluppi, Vincenzo
   Stella, Maurizio
   Romanazzi, Giuseppe Mauriello
   Assenzio, Barbara
   Cairo, Monica
   Biancone, Luigi
   Triolo, Giorgio
   Ranieri, V. Marco
   Camussi, Giovanni
TI Circulating plasma factors induce tubular and glomerular alterations in
   septic burns patients
SO CRITICAL CARE
LA English
DT Article
ID ACUTE-RENAL-FAILURE; PLATELET-ACTIVATING-FACTOR; INFLAMMATORY CYTOKINES;
   CASPASE ACTIVATION; PROTEIN; APOPTOSIS; DYSFUNCTION; CELLS;
   HEMOFILTRATION; MECHANISMS
AB Background Severe burn is a systemic illness often complicated by sepsis. Kidney is one of the organs invariably affected, and proteinuria is a constant clinical finding. We studied the relationships between proteinuria and patient outcome, severity of renal dysfunction and systemic inflammatory state in burns patients who developed sepsis-associated acute renal failure (ARF). We then tested the hypothesis that plasma in these patients induces apoptosis and functional alterations that could account for proteinuria and severity of renal dysfunction in tubular cells and podocytes.
   Methods We studied the correlation between proteinuria and indexes of systemic inflammation or renal function prospectively in 19 severe burns patients with septic shock and ARF, and we evaluated the effect of plasma on apoptosis, polarity and functional alterations in cultured human tubular cells and podocytes. As controls, we collected plasma from 10 burns patients with septic shock but without ARF, 10 burns patients with septic shock and ARF, 10 non-burns patients with septic shock without ARF, 10 chronic uremic patients and 10 healthy volunteers.
   Results Septic burns patients with ARF presented a severe proteinuria that correlated to outcome, glomerular (creatinine/urea clearance) and tubular (fractional excretion of sodium and potassium) functional impairment and systemic inflammation (white blood cell (WBC) and platelet counts). Plasma from these patients induced a pro-apoptotic effect in tubular cells and podocytes that correlated with the extent of proteinuria. Plasma-induced apoptosis was significantly higher in septic severe burns patients with ARF with respect to those without ARF or with septic shock without burns. Moreover, plasma from septic burns patients induced an alteration of polarity in tubular cells, as well as reduced expression of the tight junction protein ZO-1 and of the endocytic receptor megalin. In podocytes, plasma from septic burns patients increased permeability to albumin and decreased the expression of the slit diaphragm protein nephrin.
   Conclusion Plasma from burns patients with sepsis-associated ARF contains factors that affect the function and survival of tubular cells and podocytes. These factors are likely to be involved in the pathogenesis of acute tubular injury and proteinuria, which is a negative prognostic factor and an index of renal involvement in the systemic inflammatory reaction.
C1 [Cantaluppi, Vincenzo; Romanazzi, Giuseppe Mauriello; Biancone, Luigi; Camussi, Giovanni] Univ Turin, Dipartimento Med Interna, Ctr Interdipartimentale Biotecnol Mol, I-10126 Turin, Italy.
   [Cantaluppi, Vincenzo; Romanazzi, Giuseppe Mauriello; Biancone, Luigi; Camussi, Giovanni] Univ Turin, CeRMS, I-10126 Turin, Italy.
   [Mariano, Filippo; Triolo, Giorgio] Osped CTO, Unita Nefrol & Dialisi, Dipartimento Area Med, I-10126 Turin, Italy.
   [Stella, Maurizio; Cairo, Monica] Osped CTO, Ctr Grandi Ustionati, Dipartimento Chirurg Plast, I-10126 Turin, Italy.
   [Assenzio, Barbara; Ranieri, V. Marco] Univ Turin, Osped S Giovanni Battista Molinette, Dipartimento Anestesiol & Rianimaz, I-10126 Turin, Italy.
RP Camussi, G (通讯作者)，Univ Turin, Dipartimento Med Interna, Ctr Interdipartimentale Biotecnol Mol, Corso Dogliotti 14, I-10126 Turin, Italy.
EM giovanni.camussi@unito.it
RI Camussi, Giovanni/J-7624-2016; Cantaluppi, Vincenzo/K-8531-2016;
   Romanazzi, Gianfranco/Q-6905-2019; Romanazzi, Gianfranco/C-8981-2012;
   Ranieri, Marco/AFX-8152-2022
OI Camussi, Giovanni/0000-0003-2795-232X; Cantaluppi,
   Vincenzo/0000-0002-4120-3555; Romanazzi, Gianfranco/0000-0003-0390-4008;
   BIANCONE, Luigi/0000-0002-7700-6350
CR Akca S, 2002, CRIT CARE MED, V30, P753, DOI 10.1097/00003246-200204000-00005
   Ayala Alfred, 2007, Novartis Found Symp, V280, P37
   Bellomo R, 2004, Crit Care Resusc, V6, P12
   Bellomo R, 2004, CRIT CARE, V8, pR204, DOI 10.1186/cc2872
   Biancone L, 2000, TRANSPLANTATION, V70, P1198, DOI 10.1097/00007890-200010270-00013
   BONE RC, 1992, CHEST, V101, P1644, DOI 10.1378/chest.101.6.1644
   CAMUSSI G, 1995, J IMMUNOL, V155, P316
   Carlson DL, 2005, CRIT CARE MED, V33, P1021, DOI 10.1097/01.CCM.0000163398.79679.66
   Chen J, 2006, J AM SOC NEPHROL, V17, P1283, DOI 10.1681/ASN.2005101032
   Chen LW, 2007, CRIT CARE MED, V35, P1113, DOI 10.1097/01.CCM.0000259175.78174.B2
   Christensen EI, 2001, AM J PHYSIOL-RENAL, V280, pF562, DOI 10.1152/ajprenal.2001.280.4.F562
   Chrysopoulo MT, 1999, J TRAUMA, V46, P141, DOI 10.1097/00005373-199901000-00024
   Conaldi PG, 1998, J CLIN INVEST, V102, P2041, DOI 10.1172/JCI3480
   Conaldi PG, 2002, AM J PATHOL, V161, P53, DOI 10.1016/S0002-9440(10)64156-9
   COOMBES EJ, 1979, CLIN CHIM ACTA, V95, P201, DOI 10.1016/0009-8981(79)90360-7
   Cunningham PN, 2002, J IMMUNOL, V168, P5817, DOI 10.4049/jimmunol.168.11.5817
   Doublier S, 2001, AM J PATHOL, V158, P1723, DOI 10.1016/S0002-9440(10)64128-4
   Finnerty CC, 2006, SHOCK, V26, P13, DOI 10.1097/01.shk.0000223120.26394.7d
   Glynne PA, 1999, KIDNEY INT, V55, P2573, DOI 10.1046/j.1523-1755.1999.00456.x
   Holm C, 1999, BURNS, V25, P171, DOI 10.1016/S0305-4179(98)00144-2
   Hotchkiss RS, 1997, CRIT CARE MED, V25, P1298, DOI 10.1097/00003246-199708000-00015
   Hotchkiss RS, 2003, NEW ENGL J MED, V348, P138, DOI 10.1056/NEJMra021333
   Hubsher J, 1986, ASAIO Trans, V32, P401, DOI 10.1097/00002480-198609000-00002
   Imai Y, 2003, JAMA-J AM MED ASSOC, V289, P2104, DOI 10.1001/jama.289.16.2104
   IWATA J, 1979, CLIN CHEM, V25, P1317
   Jo SK, 2002, NEPHRON, V91, P406, DOI 10.1159/000064280
   Leblanc M, 1997, BURNS, V23, P160, DOI 10.1016/S0305-4179(96)00085-X
   Lee DBN, 2006, AM J PHYSIOL-RENAL, V290, pF20, DOI 10.1152/ajprenal.00052.2005
   Levi M, 2005, HEMATOLOGY, V10, P129, DOI 10.1080/10245330512331390177
   LINDQUIST J, 1984, AM J KIDNEY DIS, V4, P44, DOI 10.1016/S0272-6386(84)80025-6
   Lingnau Werner W., 1996, P319
   Mariano F, 1999, NEPHROL DIAL TRANSPL, V14, P1150, DOI 10.1093/ndt/14.5.1150
   Mariano F, 2004, BLOOD PURIFICAT, V22, P313, DOI 10.1159/000078788
   RICHMOND JM, 1982, NEPHRON, V31, P219, DOI 10.1159/000182650
   Ronco C, 2000, LANCET, V356, P26, DOI 10.1016/S0140-6736(00)02430-2
   Ryan CM, 1998, NEW ENGL J MED, V338, P362, DOI 10.1056/NEJM199802053380604
   SCHIAVON M, 1988, BURNS, V14, P107, DOI 10.1016/0305-4179(88)90213-6
   Schrier RW, 2004, NEW ENGL J MED, V351, P159, DOI 10.1056/NEJMra032401
   Semmler A, 2005, J CHEM NEUROANAT, V30, P144, DOI 10.1016/j.jchemneu.2005.07.003
   Tremblay R, 2000, BURNS, V26, P638, DOI 10.1016/S0305-4179(00)00010-3
   Tryggvason K, 2006, NEW ENGL J MED, V354, P1387, DOI 10.1056/NEJMra052131
   Wan Li, 2003, Curr Opin Crit Care, V9, P496, DOI 10.1097/00075198-200312000-00006
   Woltman AM, 2000, J AM SOC NEPHROL, V11, P2044, DOI 10.1681/ASN.V11112044
   Yamada Y, 2003, BURNS, V29, P799, DOI 10.1016/S0305-4179(03)00201-8
   Yew WS, 2006, BRIT J ANAESTH, V97, P499, DOI 10.1093/bja/ael211
   YU H, 1983, BURNS, V9, P339, DOI 10.1016/0305-4179(83)90081-5
NR 46
TC 86
Z9 92
U1 0
U2 3
PU BMC
PI LONDON
PA CAMPUS, 4 CRINAN ST, LONDON N1 9XW, ENGLAND
SN 1466-609X
EI 1364-8535
J9 CRIT CARE
JI Crit. Care
PY 2008
VL 12
IS 2
AR R42
DI 10.1186/cc6848
PG 12
WC Critical Care Medicine
WE Science Citation Index Expanded (SCI-EXPANDED)
SC General & Internal Medicine
GA 326BM
UT WOS:000257632900014
PM 18364044
OA Green Published, gold
DA 2022-03-26
ER

PT J
AU Briegel, J
   Bein, T
   Mohnle, P
AF Briegel, Josef
   Bein, Thomas
   Moehnle, Patrick
TI Update on low-dose corticosteroids
SO CURRENT OPINION IN ANESTHESIOLOGY
LA English
DT Review
DE ARDS; community-acquired pneumonia; sepsis; shock; steroids
ID RESPIRATORY-DISTRESS-SYNDROME; SEPTIC SHOCK; HYDROCORTISONE THERAPY;
   ACQUIRED PNEUMONIA; SEVERE SEPSIS; FLUDROCORTISONE; INSUFFICIENCY;
   MANAGEMENT; MORTALITY; INFUSION
AB Purpose of review
   Low-dose hydrocortisone is recommended in patients with septic shock unresponsive to fluid and vasopressor therapy. Recent research added new data for patients with septic shock and other target groups such as patients with severe sepsis, acute respiratory distress syndrome (ARDS), community-acquired pneumonia, and burns. The objective of this review is to summarize and comment recent findings on low-dose corticosteroids (LDC) in critically ill patients.
   Recent findings
   In the last 2 years, a series of clinical trials and retrospective analyses investigated LDC therapy in critically ill patients with severe systemic inflammation of various origins. Improvement in morbidity has been demonstrated in ARDS and community-acquired pneumonia. Retrospective propensity-score analyses also suggest that LDC administered in severe septic shock or in septic shock due to community-acquired pneumonia or intestinal perforation may improve survival.
   Summary
   Low-dose hydrocortisone or a corresponding low-dose corticosteroid therapy may improve morbidity in specific target groups of critically ill patients. Beneficial effects on mortality remain to be demonstrated in large-scale randomized controlled trials.
C1 [Briegel, Josef; Moehnle, Patrick] Klinikum Univ Munchen, Klin Anasthesiol, Marchioninistr 15, D-81377 Munich, Germany.
   [Bein, Thomas] Univ Klinikum Regensburg, Klin Anasthesiol, Regensburg, Germany.
RP Briegel, J (通讯作者)，Klinikum Univ Munchen, Klin Anasthesiol, Marchioninistr 15, D-81377 Munich, Germany.
EM josef.briegel@med.uni-muenchen.de
RI Briegel, Josef/AAG-3774-2019; Josef, Briegel/ABF-3522-2021; Mohnle,
   Patrick/C-9243-2018
OI Mohnle, Patrick/0000-0003-4769-7100
FU Klinik fur Anaesthesiologie, Klinikum der
   Ludwig-Maximilians-Universitat, Munchen, Germany
FX This work was supported by the Klinik fur Anaesthesiologie, Klinikum der
   Ludwig-Maximilians-Universitat, Munchen, Germany.
CR Annane D, 2002, JAMA-J AM MED ASSOC, V288, P862, DOI 10.1001/jama.288.7.862
   Annane D, 2016, FRONT ENDOCRINOL, V7, DOI 10.3389/fendo.2016.00070
   Annane D, 2015, COCHRANE DB SYST REV, DOI 10.1002/14651858.CD002243.pub3
   Annane D, 2010, JAMA-J AM MED ASSOC, V303, P341, DOI 10.1001/jama.2010.2
   Asehnoune K, 2014, LANCET RESP MED, V2, P706, DOI 10.1016/S2213-2600(14)70144-4
   Austin PC, 2014, STAT MED, V33, P1242, DOI 10.1002/sim.5984
   Bein T, 2016, INTENS CARE MED, V42, P918, DOI 10.1007/s00134-015-4162-x
   Blum CA, 2015, LANCET, V385, P1511, DOI 10.1016/S0140-6736(14)62447-8
   Confalonieri M, 2005, AM J RESP CRIT CARE, V171, P242, DOI 10.1164/rccm.200406-808OC
   de Leeuw K, 2016, J CRIT CARE, V36, P200, DOI 10.1016/j.jcrc.2016.06.007
   Dellinger RP, 2004, CRIT CARE MED, V32, P858, DOI [10.1097/CCM.0b013e31827e83af, 10.1007/s00134-012-2769-8]
   Funk D, 2014, CRIT CARE MED, V42, P2333, DOI 10.1097/CCM.0000000000000518
   Kaukonen KM, 2014, JAMA-J AM MED ASSOC, V311, P1308, DOI 10.1001/jama.2014.2637
   Keh D, 2016, JAMA-J AM MED ASSOC, V316, P1775, DOI 10.1001/jama.2016.14799
   Marik PE, 2008, CRIT CARE MED, V36, P1937, DOI 10.1097/CCM.0b013e31817603ba
   Meduri GU, 2007, CHEST, V131, P954, DOI 10.1378/chest.06-2100
   Meduri GU, 2016, INTENS CARE MED, V42, P829, DOI 10.1007/s00134-015-4095-4
   Meduri GU, 2005, NEUROIMMUNOMODULAT, V12, P321, DOI 10.1159/000091126
   Mosier MJ, 2015, J BURN CARE RES, V36, P272, DOI 10.1097/BCR.0000000000000099
   Naghavi M, 2015, LANCET, V385, P117, DOI 10.1016/S0140-6736(14)61682-2
   Nie W, 2012, PLOS ONE, V7, DOI 10.1371/journal.pone.0047926
   Povoa P, 2015, CRIT CARE, V19, DOI 10.1186/s13054-015-0921-x
   Roquilly A, 2011, JAMA-J AM MED ASSOC, V305, P1201, DOI 10.1001/jama.2011.360
   Sprung CL, 2008, NEW ENGL J MED, V358, P111, DOI 10.1056/NEJMoa071366
   Steinberg KP, 2006, NEW ENGL J MED, V354, P1671
   Tagami T, 2015, ANN INTENSIVE CARE, V5, DOI 10.1186/s13613-015-0074-8
   Tagami T, 2015, EUR RESPIR J, V45, P463, DOI 10.1183/09031936.00081514
   Tongyoo S, 2016, CRIT CARE, V20, DOI 10.1186/s13054-016-1511-2
   Venkatesh B, 2013, CRIT CARE RESUSC, V15, P83
   Volbeda M, 2015, INTENS CARE MED, V41, P1220, DOI 10.1007/s00134-015-3899-6
   Winter W, 2003, BURNS, V29, P717, DOI 10.1016/S0305-4179(03)00148-7
   Wong HR, 2016, CRIT CARE MED, V44, pE1000, DOI 10.1097/CCM.0000000000001833
NR 32
TC 8
Z9 9
U1 0
U2 10
PU LIPPINCOTT WILLIAMS & WILKINS
PI PHILADELPHIA
PA TWO COMMERCE SQ, 2001 MARKET ST, PHILADELPHIA, PA 19103 USA
SN 0952-7907
EI 1473-6500
J9 CURR OPIN ANESTHESIO
JI Curr. Opin. Anesthesiol.
PD APR
PY 2017
VL 30
IS 2
BP 186
EP 191
DI 10.1097/ACO.0000000000000442
PG 6
WC Anesthesiology
WE Science Citation Index Expanded (SCI-EXPANDED)
SC Anesthesiology
GA EQ6QN
UT WOS:000398207900004
PM 28118166
DA 2022-03-26
ER

PT J
AU Neiverth, A
   Prim, LR
   Franck, CL
   Nisihara, R
AF Neiverth, Alan
   Prim, Lucas Rodrigues
   Franck, Claudio Luciano
   Nisihara, Renato
TI Sepsis in Burned Adult Patients: Study of Serie of Cases in Brazil
SO JOURNAL OF BURN CARE & RESEARCH
LA English
DT Article
AB Sepsis is currently the leading cause of death in burned patients. There are few studies on sepsis in burned patients at intensive care unit (ICU). To determine demographic profile, clinical presentation, evolution, procedures, and treatments used for burned patients affected by sepsis. Retrospective study in medical records of severe burned adult patients who developed sepsis between November 2015 and May 2018 in a university hospital in Curitiba, Brazil. Patients' details about hospitalization and sepsis were collected. Were included 44 patients, 75% men, and mean age of 42.1 +/- 16.88 years. The median TBSA was 50% that was significantly associated with mortality (P = .013). Outcome of death was observed in 50% of the patients. The median duration of hospitalization was 35 days, and in the ICU was 21.5 days. Orotrachcal intubation and tracheostomy were the most prevalent aggravating procedures conducted during the hospitalization (77.2% and 56.8%, respectively). The median time to the first sepsis episode was 7 days, and the average total time in sepsis was 13.2 days. The median length of hospital stay among patients with septic shock who died was significantly lower than that of patients who did not die (P = .031). Blood culture was positive in 79.5% of cases, with the majority being typical ICU bacteria. Sepsis occurs more frequently in patients with higher TBSA and long hospitalization time accompanied by aggravating procedures and complications. Infections were caused by typical ICU bacteria, resulting in 50% patient mortality primarily due to septic shock.
C1 [Neiverth, Alan; Prim, Lucas Rodrigues; Nisihara, Renato] Evangelical Mackenzie Univ, Med Dept, Curitiba, Parana, Brazil.
   [Franck, Claudio Luciano] Evangelical Mackenzie Univ Hosp, Med Dept, Curitiba, Parana, Brazil.
   [Nisihara, Renato] Positivo Univ, Med Dept, Curitiba, Parana, Brazil.
RP Nisihara, R (通讯作者)，Fac Evangelica Mackenzie Parana, Med Dept, Rua Padre Anchieta 2770, BR-80730000 Curitiba, Parana, Brazil.
EM renatonisihara@gmail.com
RI Nisihara, Renato RN/I-9654-2016
OI Nisihara, Renato RN/0000-0002-1234-8093
CR AbdelWahab M E, 2018, Ann Burns Fire Disasters, V31, P83
   Bailey ME, 2019, BURNS, V45, P957, DOI 10.1016/j.burns.2018.12.011
   Clinical and Laboratory Standards Institute, PERFORMANCE STANDARD
   Coutinho JGV, 2015, REV BRAS QUEIMADURAS, V14, P193
   Couto Denison de Oliveira, 2011, Rev. bras. ter. intensiva, V23, P297, DOI 10.1590/S0103-507X2011000300007
   deMacedo JLS, 2005, REV SOC BRAS CIR PLA, V20, P220
   Glik Justyna, 2012, Pol Przegl Chir, V84, P6, DOI 10.2478/v10035-012-0002-7
   Greenhalgh DG, 2017, BURNS TRAUMA, V5, DOI 10.1186/s41038-017-0089-5
   Macedo Jefferson Lessa S. de, 2005, Rev. Col. Bras. Cir., V32, P173
   Mann EA, 2012, SHOCK, V37, P4, DOI 10.1097/SHK.0b013e318237d6bf
   Manning J, 2018, CRIT CARE NURS CLIN, V30, P423, DOI 10.1016/j.cnc.2018.05.010
   Moreira SS, 2013, REV BRAS QUEIMADURAS, V12, P87
   Mota WM, 2014, REV BRAS QUEIMADURAS, V13, P130
   Oliveira FL, 2011, REV BRAS QUEIMADURAS, V10, P96
   Orban C, 2013, CHIRURGIA-BUCHAREST, V108, P385
   Sala LGP, 2016, REV BRAS QUEIMADURAS, V15, P164
   Wardhana A, 2017, Ann Burns Fire Disasters, V30, P107
   Yan JH, 2018, SURGERY, V164, P1241, DOI 10.1016/j.surg.2018.05.053
NR 18
TC 2
Z9 2
U1 0
U2 0
PU OXFORD UNIV PRESS
PI OXFORD
PA GREAT CLARENDON ST, OXFORD OX2 6DP, ENGLAND
SN 1559-047X
EI 1559-0488
J9 J BURN CARE RES
JI J. Burn Care Res.
PD JUL-AUG
PY 2020
VL 41
IS 4
BP 900
EP 904
DI 10.1093/jbcr/iraa031
PG 5
WC Critical Care Medicine; Dermatology; Surgery
WE Science Citation Index Expanded (SCI-EXPANDED)
SC General & Internal Medicine; Dermatology; Surgery
GA OW7KS
UT WOS:000593061400026
PM 32112087
DA 2022-03-26
ER

PT J
AU Liu, LM
   Wu, HL
   Zang, JT
   Yang, GM
   Zhu, Y
   Wu, Y
   Chen, XY
   Lan, D
   Li, T
AF Liu, Liangming
   Wu, Huiling
   Zang, JiaTao
   Yang, Guangming
   Zhu, Yu
   Wu, Yue
   Chen, Xiangyun
   Lan, Dan
   Li, Tao
TI 4-Phenylbutyric Acid Reveals Good Beneficial Effects on Vital Organ
   Function via Anti-Endoplasmic Reticulum Stress in Septic Rats
SO CRITICAL CARE MEDICINE
LA English
DT Article
DE 4-phenylbutyric acid; cardiovascular; endoplasmic reticulum stress;
   septic shock
ID UNCONTROLLED HEMORRHAGIC-SHOCK; ER STRESS; VASCULAR REACTIVITY;
   THERAPEUTIC TARGET; LIVER ISCHEMIA; SEVERE SEPSIS; MOUSE MODEL;
   APOPTOSIS; PATHOGENESIS; ACTIVATION
AB Objectives: Sepsis and septic shock are the common complications in ICUs. Vital organ function disorder contributes a critical role in high mortality after severe sepsis or septic shock, in which endoplasmic reticulum stress plays an important role. Whether anti-endoplasmic reticulum stress with 4-phenylbutyric acid is beneficial to sepsis and the underlying mechanisms are not known.
   Design: Laboratory investigation.
   Setting: State Key Laboratory of Trauma, Burns and Combined Injury.
   Subjects: Sprague-Dawley rats.
   Interventions: Using cecal ligation and puncture-induced septic shock rats, lipopolysaccharide-treated vascular smooth muscle cells, and cardiomyocytes, effects of 4-phenylbutyric acid on vital organ function and the relationship with endoplasmic reticulum stress and endoplasmic reticulum stress-mediated inflammation, apoptosis, and oxidative stress were observed.
   Measurements and Main Results: Conventional treatment, including fluid resuscitation, vasopressin, and antibiotic, only slightly improved the hemodynamic variable, such as mean arterial blood pressure and cardiac output, and slightly improved the vital organ function and the animal survival of septic shock rats. Supplementation of 4-phenylbutyric acid (5 mg/kg; anti-endoplasmic reticulum stress), especially administered at early stage, significantly improved the hemodynamic variables, vital organ function, such as liver, renal, and intestinal barrier function, and animal survival in septic shock rats. 4-Phenylbutyric acid application inhibited the endoplasmic reticulum stress and endoplasmic reticulum stress-related proteins, such as CCAAT/enhancer-binding protein homologous protein in vital organs, such as heart and superior mesenteric artery after severe sepsis. Further studies showed that 4-phenylbutyric acid inhibited endoplasmic reticulum stressmediated cytokine release, apoptosis, and oxidative stress via inhibition of nuclear factor-kappa B, caspase-3 and caspase-9, and increasing glutathione peroxidase and superoxide dismutase expression, respectively.
   Conclusions: Anti-endoplasmic reticulum stress with 4-phenylbutyric acid is beneficial to septic shock. This beneficial effect of 4-phenylbutyric acid is closely related to the inhibition of endoplasmic reticulum stress-mediated oxidative stress, apoptosis, and cytokine release. This finding provides a potential therapeutic measure for clinical critical conditions, such as severe sepsis.
C1 [Liu, Liangming; Wu, Huiling; Zang, JiaTao; Yang, Guangming; Zhu, Yu; Wu, Yue; Chen, Xiangyun; Lan, Dan; Li, Tao] Third Mil Med Univ, State Key Lab Trauma Burns & Combined Injury, Dept Res 2, Inst Surg,Daping Hosp, Chongqing, Peoples R China.
RP Li, T (通讯作者)，Third Mil Med Univ, State Key Lab Trauma Burns & Combined Injury, Dept Res 2, Inst Surg,Daping Hosp, Chongqing, Peoples R China.
EM lt200132@163.com
FU National Natural Science Foundation of ChinaNational Natural Science
   Foundation of China (NSFC) [81270400, 81272077]; Program for Changjiang
   Scholars and Innovative Research Team in UniversityProgram for
   Changjiang Scholars & Innovative Research Team in University (PCSIRT)
   [IRT1216]; state key laboratory project [SKLZZ 200912, SKLZZ 201207]
FX Supported, in part, by the National Natural Science Foundation of China
   (grant numbers, 81270400 and 81272077), the Program for Changjiang
   Scholars and Innovative Research Team in University (IRT1216), and state
   key laboratory project (SKLZZ 200912 and SKLZZ 201207). The funding
   agencies had no role in study design, collection and analyses of data,
   decision to publish, or preparation of the article.
CR Adhikari NKJ, 2010, LANCET, V376, P1339, DOI 10.1016/S0140-6736(10)60446-1
   Angus DC, 2011, JAMA-J AM MED ASSOC, V306, P2614, DOI 10.1001/jama.2011.1853
   Bhatta M, 2015, DIABETOLOGIA, V58, P2181, DOI 10.1007/s00125-015-3643-3
   Brusilow S W, 1996, Adv Pediatr, V43, P127
   COLLINS AF, 1995, BLOOD, V85, P43, DOI 10.1182/blood.V85.1.43.bloodjournal85143
   Cominacini L, 2015, CURR MED CHEM, V22, P1565, DOI 10.2174/0929867322666150311150829
   Dejager L, 2011, TRENDS MICROBIOL, V19, P198, DOI 10.1016/j.tim.2011.01.001
   Docke WD, 1997, NAT MED, V3, P678, DOI 10.1038/nm0697-678
   Gallagher J, 2001, INTENS CARE MED, V27, P1169, DOI 10.1007/s001340100973
   Galley HF, 2011, BRIT J ANAESTH, V107, P57, DOI 10.1093/bja/aer093
   Gill MB, 2008, NEUROCHEM RES, V33, P2379, DOI 10.1007/s11064-008-9649-1
   Guh DP, 2009, BMC PUBLIC HEALTH, V9, DOI 10.1186/1471-2458-9-88
   Guo GK, 2015, J IMMUNOL RES, V2015, DOI 10.1155/2015/183738
   Harjai M, 2013, ANAESTH INTENS CARE, V41, P175, DOI 10.1177/0310057X1304100207
   Hitomi J, 2004, NEUROSCI LETT, V357, P127, DOI 10.1016/j.neulet.2003.12.080
   Iwakoshi NN, 2007, J EXP MED, V204, P2267, DOI 10.1084/jem.20070525
   Kim SR, 2013, J ALLERGY CLIN IMMUN, V132, P1397, DOI 10.1016/j.jaci.2013.08.041
   Koyama M, 2014, AM J PHYSIOL-HEART C, V306, pH1314, DOI 10.1152/ajpheart.00869.2013
   Lagu T, 2012, CRIT CARE MED, V40, P754, DOI 10.1097/CCM.0b013e318232db65
   Lee BR, 2014, ONCOTARGET, V5, P12331, DOI 10.18632/oncotarget.2589
   Li T, 2013, CRIT CARE, V17, DOI 10.1186/cc12888
   Li T, 2012, ANESTHESIOLOGY, V116, P1288, DOI 10.1097/ALN.0b013e318256f09d
   Li T, 2011, J SURG RES, V169, P76, DOI 10.1016/j.jss.2010.02.001
   Li T, 2011, ANN SURG, V253, P185, DOI 10.1097/SLA.0b013e3181f9b88b
   [李涛 Li Tao], 2010, [中国病理生理杂志, Chinese Journal of Pathophysiology], V26, P1059
   Li T, 2010, AM J PHYSIOL-HEART C, V299, pH292, DOI 10.1152/ajpheart.01031.2009
   Lin JH, 2007, SCIENCE, V318, P944, DOI 10.1126/science.1146361
   Liu J, 2012, TRANSPLANTATION, V94, P211, DOI 10.1097/TP.0b013e318259d38e
   Luo T, 2015, CHEM-BIOL INTERACT, V225, P90, DOI 10.1016/j.cbi.2014.10.032
   Meisel C, 2009, AM J RESP CRIT CARE, V180, P640, DOI 10.1164/rccm.200903-0363OC
   Mercuri E, 2004, NEUROMUSCULAR DISORD, V14, P130, DOI 10.1016/j.nmd.2003.11.006
   Minamino T, 2010, J MOL CELL CARDIOL, V48, P1105, DOI 10.1016/j.yjmcc.2009.10.026
   Nemzek JA, 2008, COMPARATIVE MED, V58, P120
   Ozcan U, 2006, SCIENCE, V313, P1137, DOI 10.1126/science.1128294
   Qi X, 2004, MOL PHARMACOL, V66, P899, DOI 10.1124/mol.104.001339
   Rao J, 2014, AM J TRANSPLANT, V14, P1552, DOI 10.1111/ajt.12711
   Ren F, 2015, INFLAMMATION, V38, P1151, DOI 10.1007/s10753-014-0080-2
   Rittirsch D, 2009, NAT PROTOC, V4, P31, DOI 10.1038/nprot.2008.214
   Szegezdi E, 2006, BIOCHEM BIOPH RES CO, V349, P1406, DOI 10.1016/j.bbrc.2006.09.009
   Toth Ambrus, 2007, Cardiovascular & Hematological Disorders - Drug Targets, V7, P205, DOI 10.2174/187152907781745260
   Tveten K, 2007, FEBS J, V274, P1881, DOI 10.1111/j.1742-4658.2007.05735.x
   van Gurp M, 2003, BIOCHEM BIOPH RES CO, V304, P487, DOI 10.1016/S0006-291X(03)00621-1
   Webster NR, 2009, BRIT J ANAESTH, V103, P70, DOI 10.1093/bja/aep128
   Ye JL, 2014, NEUROCHEM INT, V78, P86, DOI 10.1016/j.neuint.2014.08.009
   Yoshikawa A, 2015, J NEUROCHEM, V132, P342, DOI 10.1111/jnc.12981
   Zanotti-Cavazzoni SL, 2009, CURR OPIN CRIT CARE, V15, P392, DOI 10.1097/MCC.0b013e3283307a4e
   Zeng W, 2014, LIFE SCI, V103, P15, DOI 10.1016/j.lfs.2014.03.007
   Zhang B, 2015, MOL CELL ENDOCRINOL, V406, P40, DOI 10.1016/j.mce.2015.02.016
   Zhu Y, 2013, J SURG RES, V184, P951, DOI 10.1016/j.jss.2013.03.039
NR 49
TC 30
Z9 33
U1 2
U2 16
PU LIPPINCOTT WILLIAMS & WILKINS
PI PHILADELPHIA
PA TWO COMMERCE SQ, 2001 MARKET ST, PHILADELPHIA, PA 19103 USA
SN 0090-3493
EI 1530-0293
J9 CRIT CARE MED
JI Crit. Care Med.
PD AUG
PY 2016
VL 44
IS 8
BP E689
EP E701
DI 10.1097/CCM.0000000000001662
PG 13
WC Critical Care Medicine
WE Science Citation Index Expanded (SCI-EXPANDED)
SC General & Internal Medicine
GA DS2RK
UT WOS:000380631000042
PM 26958745
DA 2022-03-26
ER

PT J
AU Yamada, Y
   Endo, S
   Inada, K
AF Yamada, Y
   Endo, S
   Inada, K
TI Plasma cytokine levels in patients with severe burn injury - With
   reference to the relationship between infection and prognosis
SO BURNS
LA English
DT Article
ID TUMOR-NECROSIS-FACTOR; THERMAL-INJURY; SEPTIC SHOCK; FACTOR-ALPHA;
   INTERLEUKIN-6; SIZE; ENDOTOXIN; SEPSIS; SERUM; INDUCTION
AB Blood levels of various cytokines were determined in patients with burn injury immediately after the accident, and the relationship between cytokines and morbid condition was investigated. There teas almost no marked elevation of cytokines in the early stage of burn injury. Throughout the entire course, tumour necrosis factor alpha, interleukin 6 and interleukin 8, as cytokines, showed high levels in patients with burn injury associated with sepsis and those who died. These levels well reflected the severity in the phase complicated with sepsis. Copyright (C) 1996 Elsevier Science Ltd for ISBI.
RP Yamada, Y (通讯作者)，IWATE MED UNIV,CRIT CARE & EMERGENCY CTR,19-1 UCHIMARU,MORIOKA,IWATE 020,JAPAN.
CR BEUTLER B, 1985, J IMMUNOL, V135, P3902
   DAMAS P, 1989, CRIT CARE MED, V17, P975, DOI 10.1097/00003246-198910000-00001
   DEBANDT JP, 1994, J TRAUMA, V36, P624, DOI 10.1097/00005373-199405000-00004
   DROST AC, 1993, ANN SURG, V218, P74, DOI 10.1097/00000658-199307000-00012
   DROST AC, 1993, J TRAUMA, V35, P335, DOI 10.1097/00005373-199309000-00001
   ENDO S, 1995, J INFLAMM, V45, P136
   ENDO S, 1993, BURNS, V19, P124, DOI 10.1016/0305-4179(93)90033-5
   ENDO S, 1992, CIRC SHOCK, V38, P264
   ENDO S, 1992, BURNS, V18, P486, DOI 10.1016/0305-4179(92)90181-S
   Endo S, 1992, Mediators Inflamm, V1, P45, DOI 10.1155/S0962935192000097
   FONG Y, 1990, CLIN IMMUNOL IMMUNOP, V55, P157, DOI 10.1016/0090-1229(90)90094-7
   FUJISHIMA S, 1993, LANCET, V342, P237, DOI 10.1016/0140-6736(93)92325-N
   GAMBLE JR, 1985, P NATL ACAD SCI USA, V82, P8667, DOI 10.1073/pnas.82.24.8667
   GUO Y, 1990, CLIN IMMUNOL IMMUNOP, V54, P361, DOI 10.1016/0090-1229(90)90050-Z
   GUO Y, 1989, Surgical Forum (Chicago), V40, P58
   KOWALVERN A, 1994, J AM COLL SURGEONS, V178, P357
   LIU XS, 1994, BURNS, V20, P40, DOI 10.1016/0305-4179(94)90104-X
   LIU XS, 1993, CHUNG HUA HSUEH TSA, V73, P538
   MARANO MA, 1990, SURG GYNECOL OBSTET, V170, P3238
   MATSUSHIMA K, 1988, J EXP MED, V167, P1883, DOI 10.1084/jem.167.6.1883
   MICHIE HR, 1988, NEW ENGL J MED, V318, P1481, DOI 10.1056/NEJM198806093182301
   NAKAE H, 1995, BURNS, V21, P422, DOI 10.1016/0305-4179(95)00022-4
   Pojda Z, 1995, ANN NY ACAD SCI, V762, P455
   SHERON N, 1992, CLIN EXP IMMUNOL, V89, P100
   STADIFORD TJ, 1990, J CLIN INVEST, V86, P1945
   TAKAKUWA T, 1994, RES COMMUN MOL PATH, V86, P335
   TRACEY KJ, 1986, SCIENCE, V234, P470, DOI 10.1126/science.3764421
   UEYAMA M, 1992, J LAB CLIN MED, V120, P693
   VINDENES H, 1995, J TRAUMA, V39, P635, DOI 10.1097/00005373-199510000-00003
   WAAGE A, 1989, J EXP MED, V169, P333, DOI 10.1084/jem.169.1.333
NR 30
TC 83
Z9 85
U1 0
U2 1
PU ELSEVIER SCI LTD
PI OXFORD
PA THE BOULEVARD, LANGFORD LANE, KIDLINGTON, OXFORD, OXON, ENGLAND OX5 1GB
SN 0305-4179
J9 BURNS
JI Burns
PD DEC
PY 1996
VL 22
IS 8
BP 587
EP 593
DI 10.1016/S0305-4179(96)00052-6
PG 7
WC Critical Care Medicine; Dermatology; Surgery
WE Science Citation Index Expanded (SCI-EXPANDED)
SC General & Internal Medicine; Dermatology; Surgery
GA VY895
UT WOS:A1996VY89500002
PM 8982534
DA 2022-03-26
ER

PT J
AU Venet, F
   Tissot, S
   Debard, AL
   Faudot, C
   Crampe, C
   Pachot, A
   Ayala, A
   Monneret, G
AF Venet, Fabienne
   Tissot, Sylvie
   Debard, Anne-Lise
   Faudot, Caroline
   Crampe, Carine
   Pachot, Alexandre
   Ayala, Alfred
   Monneret, Guillaume
TI Decreased monocyte human leukocyte antigen-DR expression after severe
   burn injury: Correlation with severity and secondary septic shock
SO CRITICAL CARE MEDICINE
LA English
DT Article
DE severe burn; monocyte; human leukocyte antigen-DR; immunosuppression;
   septic shock
ID COLONY-STIMULATING FACTOR; HLA-DR; CIRCULATING LEVELS; INTENSIVE-CARE;
   THERMAL-INJURY; WHOLE-BLOOD; SEPSIS; INTERLEUKIN-10; DYSFUNCTION; TRAUMA
AB Objective: Severe thermal injury causes immune dysfunctions involving both pro- and anti-inflammatory mechanisms. It subsequently leads to a state of immune deficiency that shares some similarities with sepsis-induced immunosuppression. A hallmark of the latter is established by decreased monocyte human leukocyte antigen-DR (mHLA-DR) measurements. The main objective of the current study was to characterize the appearance and the duration of low mHLA-DR expression after severe burn as well as to determine its correlation with mortality and septic complications.
   Design: Observational study.
   Setting: Burn unit (intensive care unit) in a university hospital.
   Patients: Severe burn patients (total burn surface area >30%, n = 14) and healthy individuals (n = 29). Interventions. None.
   Measurements and Main Results: Patients were immunologically monitored during 15 days. We quantified mHLA-DR expression with a standardized flow cytometry protocol. Every patient presented with decreased mHLA-DR expression at days 2-3 after burn. Then, from days 4-6, this expression increased in patients who would survive whereas it remained low in nonsurvivors. As early as days 7-10 after burn, patients who were going to develop secondary septic shock exhibited significantly lower mHLA-DR expression in comparison with patients recovering without severe septic complications. Using quantitative reverse transcriptase-polymerase chain reaction, at days 4-6, we found that the RNA level of the nonpolymorphic HLA-DRA chain and the transcription factor class 11 transactivator were also significantly decreased compared with healthy controls; however, plasma cytokines (interleukin-6, tumor necrosis factor-alpha, and interieukin-10) did not provide any significant prognostic information.
   Conclusions. Severe burn injury induced a marked reduction in mHLA-DR expression at both protein and messenger RNA levels. Its persistent decrease was associated with mortality and the development of septic complications.
C1 Hosp Civils Lyon, Hop Neurol, Lab Immunol, Lyon, France.
   Hosp Civils Lyon, Hop Edouard Herriot, Ctr Traitement Brules, Serv Anesthesie Reanimat, Lyon, France.
   Hosp Civils Lyon, Ctr Hosp Lyon Sud, Lab Immunol, Pierre Benite, France.
   Hop Edouard Herriot, Hosp Civils Lyon, Joint Unit, bioMerieux, Lyon, France.
   Rhode Isl Hosp, Dept Surg, Div Surg Res, Shock Trauma Res Labs, Providence, RI 02903 USA.
   Brown Univ, Sch Med, Providence, RI 02912 USA.
RP Venet, F (通讯作者)，Hosp Civils Lyon, Hop Neurol, Lab Immunol, Lyon, France.
EM guillaume.monneret@chu-lyon.fr
OI Ayala, Alfred/0000-0002-5034-2995; Venet, Fabienne/0000-0003-0462-4235
CR Allen ML, 2002, CRIT CARE MED, V30, P1140, DOI 10.1097/00003246-200205000-00031
   Ansermino M, 2004, BRIT MED J, V329, P220, DOI 10.1136/bmj.329.7459.220
   Astiz M, 1996, J LAB CLIN MED, V128, P594, DOI 10.1016/S0022-2143(96)90132-8
   Biffl WL, 1996, ANN SURG, V224, P647, DOI 10.1097/00000658-199611000-00009
   BONE RC, 1992, CHEST, V101, P1644, DOI 10.1378/chest.101.6.1644
   Church D, 2006, CLIN MICROBIOL REV, V19, P403, DOI 10.1128/CMR.19.2.403-434.2006
   Ditschkowski M, 1999, ANN SURG, V229, P246, DOI 10.1097/00000658-199902000-00013
   Docke WD, 2005, CLIN CHEM, V51, P2341, DOI 10.1373/clinchem.2005.052639
   Docke WD, 1997, NAT MED, V3, P678, DOI 10.1038/nm0697-678
   Fitzwater J, 2003, J TRAUMA, V54, P959, DOI 10.1097/01.TA.0000029382.26295.AB
   GIBBONS RA, 1989, CLIN EXP IMMUNOL, V75, P371
   Haveman J W, 1999, Transpl Infect Dis, V1, P146, DOI 10.1034/j.1399-3062.1999.010302.x
   HERSHMAN MJ, 1990, BRIT J SURG, V77, P204, DOI 10.1002/bjs.1800770225
   Hettiaratchy S, 2004, BRIT MED J, V328, P1366, DOI 10.1136/bmj.328.7452.1366
   Le Tulzo Y, 2004, AM J RESP CRIT CARE, V169, P1144, DOI 10.1164/rccm.200309-1329OC
   Lekkou A, 2004, CLIN DIAGN LAB IMMUN, V11, P161, DOI 10.1128/CDLI.11.1.161-167.2004
   MacLennan N, 1998, ANESTHESIOLOGY, V89, P749, DOI 10.1097/00000542-199809000-00027
   Manjuck J, 2000, J LAB CLIN MED, V135, P153, DOI 10.1067/mlc.2000.104306
   Monneret G, 2004, IMMUNOL LETT, V95, P193, DOI 10.1016/j.imlet.2004.07.009
   Monneret G, 2006, INTENS CARE MED, V32, P1175, DOI 10.1007/s00134-006-0204-8
   Muehlstedt SG, 2002, SHOCK, V17, P443, DOI 10.1097/00024382-200206000-00001
   Nierhaus A, 2003, INTENS CARE MED, V29, P646, DOI 10.1007/s00134-003-1666-6
   Ong YS, 2006, BURNS, V32, P145, DOI 10.1016/j.burns.2005.09.005
   Pachot A, 2005, CRIT CARE MED, V33, P31, DOI 10.1097/01.CCM.0000150958.20209.A3
   Pachot A, 2004, J BIOTECHNOL, V114, P121, DOI 10.1016/j.jbiotec.2004.07.001
   Palmieri TL, 2006, CRIT CARE MED, V34, P1602, DOI 10.1097/01.CCM.0000217472.97524.0E
   Sachse C, 1999, CLIN CHEM LAB MED, V37, P193, DOI 10.1515/CCLM.1999.036
   Satoh A, 2002, PANCREAS, V25, P245, DOI 10.1097/00006676-200210000-00006
   Schneider C, 2004, ANN SURG, V239, P75, DOI 10.1097/01.sla.0000103062.21049.82
   Schwacha MG, 2003, BURNS, V29, P1, DOI 10.1016/S0305-4179(02)00187-0
   Schwacha MG, 2002, INT J MOL MED, V10, P239
   Yeh FL, 1999, BURNS, V25, P131, DOI 10.1016/S0305-4179(98)00150-8
   Yeh FL, 2000, BURNS, V26, P454, DOI 10.1016/S0305-4179(99)00174-6
   Zwadlo-Klarwasser G., 1996, Journal of Burn Care and Rehabilitation, V17, P287, DOI 10.1097/00004630-199607000-00002
NR 34
TC 103
Z9 113
U1 0
U2 7
PU LIPPINCOTT WILLIAMS & WILKINS
PI PHILADELPHIA
PA 530 WALNUT ST, PHILADELPHIA, PA 19106-3621 USA
SN 0090-3493
J9 CRIT CARE MED
JI Crit. Care Med.
PD AUG
PY 2007
VL 35
IS 8
BP 1910
EP 1917
DI 10.1097/01.CCM.0000275271.77350.B6
PG 8
WC Critical Care Medicine
WE Science Citation Index Expanded (SCI-EXPANDED)
SC General & Internal Medicine
GA 193CP
UT WOS:000248251600014
PM 17568330
DA 2022-03-26
ER

PT J
AU Perouansky, M
   Oppenheim, A
   Sprung, CL
   Eidelman, LA
   Pizov, R
AF Perouansky, M
   Oppenheim, A
   Sprung, CL
   Eidelman, LA
   Pizov, R
TI Effect of haemofiltration on pathological fibrinolysis due to severe
   sepsis: a case report
SO RESUSCITATION
LA English
DT Article
DE sepsis : shock, renal failure; coagulopathy : fibrinolysis, DIC;
   haemofiltration; thrombelastography
ID CRITICALLY ILL PATIENTS; CONTINUOUS VENOVENOUS HEMODIAFILTRATION;
   CONTINUOUS ARTERIOVENOUS HEMOFILTRATION; SEPTIC PATIENTS; RENAL-FAILURE;
   CYTOKINES; HEMODYNAMICS; REMOVAL
AB Bleeding due to coagulopathy is a frequent complication of severe sepsis, especially in burn patients. The primary treatment is aimed at the underlying cause but additional supportive measures, consisting mainly of coagulation factor replacement, are frequently necessary. We describe the salutary effect of continuous veno-venous haemofiltration (CVVH) with predilution on diffuse haemorrhage in a patient with severe septic shock and renal failure. The diffuse haemorrhage was initially treated with replacement of coagulation factors. Prothrombin time and partial thromboplastin time became normal while diffuse bleeding continued and the thrombelastogram showed evidence of fibrinolysis. A short period of CVVH lead to the cessation of bleeding which was reflected by a normal thrombelastogram. (C) 1999 Elsevier Science Ireland Ltd. All rights reserved.
C1 Hebrew Univ Jerusalem, Hadassah Med Ctr, Sch Med, Dept Anesthesiol & Crit Care Med, IL-91120 Jerusalem, Israel.
RP Perouansky, M (通讯作者)，Hebrew Univ Jerusalem, Hadassah Med Ctr, Sch Med, Dept Anesthesiol & Crit Care Med, POB 12000, IL-91120 Jerusalem, Israel.
EM peroua@hadassah.org.il
CR BELLOMO R, 1992, RENAL FAILURE, V14, P183, DOI 10.3109/08860229209039129
   Bellomo R, 1998, KIDNEY INT, V53, pS182
   BELLOMO R, 1993, CRIT CARE MED, V21, P522, DOI 10.1097/00003246-199304000-00011
   BELLOMO R, 1993, AM J KIDNEY DIS, V21, P400, DOI 10.1016/S0272-6386(12)80268-X
   Best C, 1996, LANCET, V347, P202, DOI 10.1016/S0140-6736(96)90389-X
   CORAIM F, 1991, CONTRIB NEPHROL, V93, P237
   Coraim F I, 1995, New Horiz, V3, P725
   DAVENPORT A, 1993, CRIT CARE MED, V21, P328, DOI 10.1097/00003246-199303000-00007
   Davenport A, 1997, AM J KIDNEY DIS, V30, pS20, DOI 10.1016/S0272-6386(97)90538-2
   GARZIA F, 1991, J TRAUMA, V31, P1277, DOI 10.1097/00005373-199109000-00013
   GOTLOIB L, 1984, CRIT CARE MED, V12, P997, DOI 10.1097/00003246-198411000-00018
   Heering P, 1997, INTENS CARE MED, V23, P288, DOI 10.1007/s001340050330
   Hoffmann JN, 1996, INTENS CARE MED, V22, P1360, DOI 10.1007/BF01709552
   LEVI M, 1993, JAMA-J AM MED ASSOC, V270, P975, DOI 10.1001/jama.270.8.975
   MALLETT SV, 1992, BRIT J ANAESTH, V69, P307, DOI 10.1093/bja/69.3.307
   Niemi T, 1998, BLOOD COAGUL FIBRIN, V9, P19, DOI 10.1097/00001721-199801000-00003
   RONCO C, 1995, CRIT CARE MED, V23, P99, DOI 10.1097/00003246-199501000-00018
   Sanchez Izquierdo JA, 1997, AM J KIDNEY DIS, V30, P483
   Schetz MRC, 1998, KIDNEY INT, V53, pS96
   Schetz MRC, 1998, KIDNEY INT, V53, pS129
   vanBommel EFH, 1997, RENAL FAILURE, V19, P443, DOI 10.3109/08860229709047730
   vanBommel EFH, 1997, RESUSCITATION, V33, P257, DOI 10.1016/S0300-9572(96)01030-1
   VINCENT JL, 1995, J CRIT CARE, V10, P27, DOI 10.1016/0883-9441(95)90028-4
   VOERMAN HJ, 1990, CRIT CARE MED, V18, P911, DOI 10.1097/00003246-199009000-00002
NR 24
TC 4
Z9 6
U1 0
U2 2
PU ELSEVIER IRELAND LTD
PI CLARE
PA ELSEVIER HOUSE, BROOKVALE PLAZA, EAST PARK SHANNON, CO, CLARE, 00000,
   IRELAND
SN 0300-9572
J9 RESUSCITATION
JI Resuscitation
PD JAN
PY 1999
VL 40
IS 1
BP 53
EP 56
DI 10.1016/S0300-9572(99)00002-7
PG 4
WC Critical Care Medicine; Emergency Medicine
WE Science Citation Index Expanded (SCI-EXPANDED)
SC General & Internal Medicine; Emergency Medicine
GA 181QH
UT WOS:000079452800008
PM 10321849
DA 2022-03-26
ER

PT J
AU Barber, RC
   Chang, LY
   Purdue, GF
   Hunt, JL
   Arnoldo, BD
   Aragaki, CC
   Horton, JW
AF Barber, R. C.
   Chang, L. Y.
   Purdue, G. F.
   Hunt, J. L.
   Arnoldo, B. D.
   Aragaki, C. C.
   Horton, J. W.
TI Detecting genetic predisposition for complicated clinical outcomes after
   burn injury
SO BURNS
LA English
DT Article; Proceedings Paper
CT 37th Annual Meeting of the American-Burn-Association
CY MAY 10-13, 2005
CL Chicago, IL
SP Amer Burn Assoc
DE single nucleotide polymorphism; SNP; burns; allelic association; genetic
   distance
ID SEVERE SEPSIS RISK; LINKAGE DISEQUILIBRIUM; POPULATION STRATIFICATION;
   SKELETAL-MUSCLE; SEPTIC SHOCK; INFLAMMATORY RESPONSE; EXPRESSION
   PATTERNS; ALLELE FREQUENCIES; PROTEIN BALANCE; COMMON DISEASE
AB Sepsis, septic shock and organ failure are common among patients with moderate to severe burns. The inability of demographic and clinical factors to identify patients at high risk for such complications suggests that genetic variation may influence clinical outcome. Moreover, the genetic predisposition to death from infection has been estimated to be greater than for cardiovascular disease or cancer [1]. While it is widely accepted that genetic factors influence many complex disease processes, controversy has emerged regarding the most appropriate methods for detection and even the validity of many published allelic associations [2-19]. This article will review the few studies of genetic predisposition that have been conducted in the setting of burn injury, then discuss some of the obstacles and potential approaches for the discovery of additional allelic associations. (c) 2006 Elsevier Ltd and ISBI. All rights reserved.
C1 Univ Texas, SW Med Ctr, Burn Res Ctr, Dept Surg, Dallas, TX 75390 USA.
   Univ Texas, Hlth Sci Ctr, Sch Publ Hlth, Human Genet Ctr,Div Epidemiol, Houston, TX USA.
   Univ Texas, Hlth Sci Ctr, Sch Publ Hlth, Human Genet Ctr,Div Biostat, Houston, TX USA.
RP Barber, RC (通讯作者)，Univ Texas, SW Med Ctr, Burn Res Ctr, Dept Surg, 5323 Harry Hines Blvd, Dallas, TX 75390 USA.
EM Robert.Barber@UTSouthwestern.edu
FU NCRR NIH HHSUnited States Department of Health & Human ServicesNational
   Institutes of Health (NIH) - USANIH National Center for Research
   Resources (NCRR) [PK30 RR 022269-07] Funding Source: Medline; NIGMS NIH
   HHSUnited States Department of Health & Human ServicesNational
   Institutes of Health (NIH) - USANIH National Institute of General
   Medical Sciences (NIGMS) [5P50 GM 021681-40] Funding Source: Medline;
   NATIONAL CENTER FOR RESEARCH RESOURCESUnited States Department of Health
   & Human ServicesNational Institutes of Health (NIH) - USANIH National
   Center for Research Resources (NCRR) [K30RR022269] Funding Source: NIH
   RePORTER; NATIONAL INSTITUTE OF GENERAL MEDICAL SCIENCESUnited States
   Department of Health & Human ServicesNational Institutes of Health (NIH)
   - USANIH National Institute of General Medical Sciences (NIGMS)
   [P50GM021681] Funding Source: NIH RePORTER
CR Abraham E, 2000, CRIT CARE MED, V28, P232, DOI 10.1097/00003246-200001000-00039
   Angus D C, 2001, Crit Care Med, V29, P1303, DOI 10.1097/00003246-200107000-00002
   [Anonymous], 1999, NAT GENET, V22, P1
   Aragaki CC, 2004, AM J EPIDEMIOL, V159, pS24
   Barber RC, 2003, CRIT CARE MED, V31, pA50
   Barber RC, 2004, J MED GENET, V41, P808, DOI 10.1136/jmg.2004.021600
   Barrow RE, 2003, ANN SURG, V237, P422, DOI 10.1097/00000658-200303000-00018
   BONE RC, 1992, JAMA-J AM MED ASSOC, V268, P3452, DOI 10.1001/jama.268.24.3452
   Bonham VL, 2005, AM PSYCHOL, V60, P9, DOI 10.1037/0003-066X.60.1.9
   Botstein D, 2003, NAT GENET, V33, P228, DOI 10.1038/ng1090
   Burgner D, 2000, LANCET, V356, P599, DOI 10.1016/S0140-6736(05)73985-4
   Cardon LR, 2003, LANCET, V361, P598, DOI 10.1016/S0140-6736(03)12520-2
   Cardon LR, 2001, NAT REV GENET, V2, P91, DOI 10.1038/35052543
   Cavalli-Sforza L, 1998, PATHOL BIOL, V46, P98
   Cobb JP, 2005, P NATL ACAD SCI USA, V102, P4801, DOI 10.1073/pnas.0409768102
   Colhoun HM, 2003, LANCET, V361, P865, DOI 10.1016/S0140-6736(03)12715-8
   Dasu MRK, 2005, ANN SURG, V241, P647, DOI 10.1097/01.sla.0000157266.53903.41
   Dasu MRK, 2005, J SURG RES, V123, P144, DOI 10.1016/j.jss.2004.07.248
   Dasu MRK, 2004, GENE, V327, P51, DOI 10.1016/j.gene.2003.11.015
   Falush D, 2003, GENETICS, V164, P1567
   Fang CH, 2000, ENDOCRINOLOGY, V141, P2743, DOI 10.1210/en.141.8.2743
   Feezor RJ, 2005, CLIN INFECT DIS, V41, pS427, DOI 10.1086/431993
   Feezor RJ, 2004, PHYSIOL GENOMICS, V16, P341, DOI 10.1152/physiolgenomics.00101.2003
   Friedman G, 1998, CRIT CARE MED, V26, P2078, DOI 10.1097/00003246-199812000-00045
   GOLDSTEIN DB, 1995, GENETICS, V139, P463
   Gotoh Y, 2003, BURNS, V29, P115, DOI 10.1016/S0305-4179(02)00246-2
   Grigull J, 2001, GENET EPIDEMIOL, V21, pS61, DOI 10.1002/gepi.2001.21.s1.s61
   Herndon DN, 2003, AM J PHYSIOL-ENDOC M, V285, pE783, DOI 10.1152/ajpendo.00508.2002
   Hirschhorn JN, 2002, GENET MED, V4, P45, DOI 10.1097/00125817-200203000-00002
   Hirschhorn JN, 2002, AM J HUM GENET, V71, P360
   HORGAN AF, 1994, ANN SURG, V220, P342, DOI 10.1097/00000658-199409000-00010
   Ioannidis JPA, 2003, LANCET, V361, P567, DOI 10.1016/S0140-6736(03)12516-0
   Jayaraman A, 2005, TISSUE ENG, V11, P50, DOI 10.1089/ten.2005.11.50
   Knight JC, 1999, P ASSOC AM PHYSICIAN, V111, P290, DOI 10.1046/j.1525-1381.1999.99237.x
   Lin Jing, 2004, Zhongguo Wei Zhong Bing Ji Jiu Yi Xue, V16, P271
   Marchini J, 2005, NAT GENET, V37, P413, DOI 10.1038/ng1537
   Mira JP, 1999, JAMA-J AM MED ASSOC, V282, P561, DOI 10.1001/jama.282.6.561
   Montana G, 2004, AM J HUM GENET, V75, P771, DOI 10.1086/425281
   Mountain JL, 2004, NAT GENET, V36, pS48, DOI 10.1038/ng1456
   Nishiura T, 2000, J BURN CARE REHABIL, V21, P135, DOI 10.1097/00004630-200021020-00009
   O'Keefe GE, 2002, J TRAUMA, V52, P817, DOI 10.1097/00005373-200205000-00001
   O'Keefe GE, 2001, J AM COLL SURGEONS, V192, P153, DOI 10.1016/S1072-7515(00)00785-7
   Paddock HN, 2003, J BURN CARE REHABIL, V24, P371, DOI 10.1097/01.BCR.0000095508.96754.E0
   PerezLezaun A, 1997, HUM HERED, V47, P189, DOI 10.1159/000154412
   Pritchard JK, 2000, AM J HUM GENET, V67, P170, DOI 10.1086/302959
   Pritchard JK, 1999, AM J HUM GENET, V65, pA101
   Pritchard JK, 1999, AM J HUM GENET, V65, P220, DOI 10.1086/302449
   Pritchard JK, 2002, HUM MOL GENET, V11, P2417, DOI 10.1093/hmg/11.20.2417
   Pritchard JK, 2001, THEOR POPUL BIOL, V60, P227, DOI 10.1006/tpbi.2001.1543
   Pritchard JK, 2000, GENETICS, V155, P945
   Pritchard JK, 2001, AM J HUM GENET, V69, P1, DOI 10.1086/321275
   Rannala B, 2001, Am J Pharmacogenomics, V1, P203, DOI 10.2165/00129785-200101030-00005
   Risch N, 2001, THEOR POPUL BIOL, V60, P215, DOI 10.1006/tpbi.2001.1538
   Rosenberg NA, 2002, SCIENCE, V298, P2381, DOI 10.1126/science.1078311
   Rosenberg NA, 2003, AM J HUM GENET, V73, P1402, DOI 10.1086/380416
   Royal CDM, 2004, NAT GENET, V36, pS5, DOI 10.1038/ng1454
   Smith MW, 2001, AM J HUM GENET, V69, P1080, DOI 10.1086/323922
   SORENSEN TIA, 1988, NEW ENGL J MED, V318, P727, DOI 10.1056/NEJM198803243181202
   SWOFFORD DL, 1998, PAUP PHYLOGENETIC AN
   Takezaki N, 1996, GENETICS, V144, P389
   Tang H, 2005, AM J HUM GENET, V76, P268, DOI 10.1086/427888
   Varedi M, 2001, SHOCK, V16, P259, DOI 10.1097/00024382-200116040-00004
   Wilson JF, 2000, AM J HUM GENET, V67, P926, DOI 10.1086/303083
   Wolf SE, 2003, ANN SURG, V237, P801, DOI 10.1097/00000658-200306000-00008
   Wu J, 2004, J TRAUMA, V57, P1276, DOI 10.1097/01.TA.0000108997.49513.DC
   Zhu XF, 2005, NAT GENET, V37, P177, DOI 10.1038/ng1510
NR 66
TC 8
Z9 9
U1 0
U2 0
PU ELSEVIER SCI LTD
PI OXFORD
PA THE BOULEVARD, LANGFORD LANE, KIDLINGTON, OXFORD OX5 1GB, OXON, ENGLAND
SN 0305-4179
EI 1879-1409
J9 BURNS
JI Burns
PD NOV
PY 2006
VL 32
IS 7
BP 821
EP 827
DI 10.1016/j.burns.2006.03.020
PG 7
WC Critical Care Medicine; Dermatology; Surgery
WE Science Citation Index Expanded (SCI-EXPANDED); Conference Proceedings Citation Index - Science (CPCI-S)
SC General & Internal Medicine; Dermatology; Surgery
GA 099JU
UT WOS:000241590900004
PM 17005325
DA 2022-03-26
ER

PT J
AU Xiao, SC
   Zhu, SH
   Xia, ZF
   Ma, B
   Cheng, DS
AF Xiao, Shi-Chu
   Zhu, Shi-hui
   Xia, Zhao-Fan
   Ma, Bing
   Cheng, Da-sheng
TI Successful treatment of a critical burn patient with obstinate
   hyperglycemia and septic shock from pan-drug-resistant strains
SO MEDICAL SCIENCE MONITOR
LA English
DT Article
DE burn; hyperglycemia; septic shock; pan-drug-resistance; intensive
   insulin therapy
ID ACINETOBACTER-BAUMANNII; GLYCEMIC CONTROL; THERAPY; SEPSIS; TIME
AB Background: The treatment of critical burn patients involves fluid resuscitation, homeostasis, prevention of infection, support and maintenance of organ functions, nutritional support, and wound repair. Correct management of these problems is a fierce challenge facing burn clinicians. This report presents a critical burn patient with obstinate hyperglycemia and septic shock from pan-drug-resistant strains.
   Case Report: A 41-year-old female with a 96% total body surface area (TBSA) burn developed a series of severe complications during the course of treatment, including rare obstinate hyperglycemia and septic shock from pan-drug-resistant. Acinetobacter baumanii. Several aspects of the applied treatment are emphasized: an immediate effort to close the wound, the appropriate use of antibiotics, and the extraordinarily large amounts of insulin for intensive therapy to control blood sugar.
   Conclusions: The critical burn patient developed a series of severe complications during the course of treatment. Correct management of these complications is crucial to success in the treatment of such patients.
C1 [Xiao, Shi-Chu; Zhu, Shi-hui; Xia, Zhao-Fan; Ma, Bing; Cheng, Da-sheng] Second Mil Med Univ, Affiliated Changhai Hosp, Dept Burn Surg, Shanghai, Peoples R China.
RP Xiao, SC (通讯作者)，Second Med Univ, Affiliated Changhai Hosp, Dept Burn Surg, 168 Changhai Rd, Shanghai 200433, Peoples R China.
EM huangzhuoxiao@sohu.com
FU Departmental sources
FX Source of support: Departmental sources
CR BELIKOV IN, 2006, GEORGIAN MED NEWS, V13, P16
   Brusselaers N, 2005, INTENS CARE MED, V31, P1648, DOI 10.1007/s00134-005-2819-6
   Fillaux J, 2006, INFECT CONT HOSP EP, V27, P647, DOI 10.1086/507082
   Fitzwater J, 2003, J TRAUMA, V54, P959, DOI 10.1097/01.TA.0000029382.26295.AB
   Peng YZ, 2005, BURNS, V31, P623, DOI 10.1016/j.burns.2005.02.004
   Pham TN, 2005, J TRAUMA, V59, P1148, DOI 10.1097/01.ta.0000188933.16637.68
   Rahal JJ, 2006, CLIN INFECT DIS, V43, pS95, DOI 10.1086/504486
   Roberts SA, 2001, J HOSP INFECT, V48, P228, DOI 10.1053/jhin.2001.0985
   Van den Berghe G, 2003, CRIT CARE MED, V31, P359, DOI 10.1097/01.CCM.0000045568.12881.10
NR 9
TC 3
Z9 3
U1 0
U2 1
PU INT SCIENTIFIC LITERATURE, INC
PI SMITHTOWN
PA 361 FOREST LANE, SMITHTOWN, NY 11787 USA
SN 1643-3750
J9 MED SCI MONITOR
JI Med. Sci. Monitor
PD NOV
PY 2009
VL 15
IS 11
BP CS163
EP CS165
PG 3
WC Medicine, Research & Experimental
WE Science Citation Index Expanded (SCI-EXPANDED)
SC Research & Experimental Medicine
GA 530EZ
UT WOS:000272573100015
PM 19865060
DA 2022-03-26
ER

PT J
AU Williams, FN
   Lee, JO
AF Williams, Felicia N.
   Lee, Jong O.
TI Pediatric Burn Infection
SO SURGICAL INFECTIONS
LA English
DT Review
DE antimicrobial drugs; burn; pediatric infection; sepsis
ID CAMPAIGN INTERNATIONAL GUIDELINES; SEPTIC SHOCK; RISK-FACTORS; SEPSIS;
   MANAGEMENT; BACTERIAL; COLONIZATION; EPIDEMIOLOGY; MORTALITY; INJURIES
AB Background:Severe burns lead to a profound hypermetabolic, hypercatabolic, hyper-inflammatory state. Pediatric burn patients are at significantly increased risk for infection and sepsis secondary to loss of the skin barrier and subsequent immunosuppression. Infection is the most common cause of morbidity and death in pediatric burn patients, and the mortality rate from sepsis remains high. Methods:Review of pertinent English-language literature pertaining to infection among pediatric burn patients. Results:Established risk factors for infection in pediatric burn patients are the depth of injury, presence of inhalation injury, indwelling devices, and total body surface area burned. Total body surface area remains one of the most important risk factors for the development of infectious complications, and mortality risks increase significantly if the burn size is >40%. The predominant colonization of burn wound starts with gram-positive organisms, which are replaced later by gram-negative organisms. Most cases of sepsis in burn patients originate from infected burn wounds. Treatment options include topical and systemic antimicrobial drugs, but surgical intervention often is the most definitive treatment. Excision of burn eschar to remove the source of potential infection is a key component of the treatment as well as prevention of infection. Conclusion:Key principles in improving outcomes for septic pediatric burn patients is early recognition, resuscitation, and adherence to management strategies such as prompt antimicrobial drug administration and source control.
C1 [Williams, Felicia N.] Univ North Carolina Chapel Hill, Div Burns, Dept Surg, Chapel Hill, NC USA.
   [Lee, Jong O.] Univ Texas Med Branch, Dept Surg, Div Acute Care Burns & Trauma, Galveston, TX 77555 USA.
RP Lee, JO (通讯作者)，Univ Texas Med Branch, Dept Surg, 815 Market St, Galveston, TX 77550 USA.
EM jolee@utmb.edu
CR Alp E, 2012, J BURN CARE RES, V33, P379, DOI 10.1097/BCR.0b013e318234966c
   Barret JP, 2003, PLAST RECONSTR SURG, V111, P744, DOI 10.1097/01.PRS.0000041445.76730.23
   BULL JP, 1954, ANN SURG, V139, P269, DOI 10.1097/00000658-195403000-00002
   Cartotto R, 2017, BURNS TRAUMA, V5, DOI 10.1186/s41038-017-0096-6
   Church D, 2006, CLIN MICROBIOL REV, V19, P403, DOI 10.1128/CMR.19.2.403-434.2006
   de Macedo JLS, 2005, MEM I OSWALDO CRUZ, V100, P535, DOI 10.1590/S0074-02762005000500014
   Demirdjian G., 1997, Journal of Burn Care and Rehabilitation, V18, P313, DOI 10.1097/00004630-199707000-00006
   Devrim I, 2017, BURNS, V43, P144, DOI 10.1016/j.burns.2016.07.030
   Dodd D, 1991, Adv Pediatr Infect Dis, V6, P137
   Gastmeier P, 2002, J HOSP INFECT, V52, P161, DOI 10.1053/jhin.2002.1292
   Geyik MF, 2003, AM J INFECT CONTROL, V31, P342, DOI 10.1016/S0196-6553(02)48226-0
   Goldstein Brahm, 2005, Pediatr Crit Care Med, V6, P2
   Goverman J, 2007, J BURN CARE RES, V28, P421, DOI 10.1097/BCR.0B013E318053D346
   Greenhalgh DG, 2007, J BURN CARE RES, V28, P776, DOI 10.1097/BCR.0b013e3181599bc9
   Greenhalgh DG, 2019, NEW ENGL J MED, V380, P2349, DOI 10.1056/NEJMra1807442
   Greenhalgh DG, 2017, BURNS TRAUMA, V5, DOI 10.1186/s41038-017-0089-5
   Gulhan B, 2020, SURG INFECT, V21, P357, DOI 10.1089/sur.2019.010
   Hassen AF, 2014, BURNS, V40, P1040, DOI 10.1016/j.burns.2013.10.020
   Herndon DN, 2004, LANCET, V363, P1895, DOI 10.1016/S0140-6736(04)16360-5
   Jeschke MG, 2011, PLOS ONE, V6, DOI 10.1371/journal.pone.0021245
   Kai-Yang L, 2008, PEDIATRICS, V122, P132, DOI 10.1542/peds.2007-1567
   Keen EF, 2010, BURNS, V36, P819, DOI 10.1016/j.burns.2009.10.013
   Lachiewicz AM, 2017, CLIN INFECT DIS, V65, P2130, DOI 10.1093/cid/cix682
   Lopez ON, 2017, THER CLIN RISK MANAG, V13, P1107, DOI 10.2147/TCRM.S119938
   Norbury W, 2016, SURG INFECT, V17, P250, DOI 10.1089/sur.2013.134
   Pereira CT, 2006, J AM COLL SURGEONS, V202, P536, DOI 10.1016/j.jamcollsurg.2005.11.002
   Potron A, 2015, INT J ANTIMICROB AG, V45, P568, DOI 10.1016/j.ijantimicag.2015.03.001
   Rhodes A, 2017, CRIT CARE MED, V45, P486, DOI 10.1097/CCM.0000000000002255
   Rodgers GL, 2000, PEDIATR INFECT DIS J, V19, P990, DOI 10.1097/00006454-200010000-00010
   Romanowski KS, 2017, BURNS TRAUMA, V5, DOI 10.1186/s41038-017-0091-y
   Ronat JB, 2014, PLOS ONE, V9, DOI 10.1371/journal.pone.0101017
   SCHLAGER T, 1994, SOUTHERN MED J, V87, P481, DOI 10.1097/00007611-199404000-00011
   Singer M, 2016, JAMA-J AM MED ASSOC, V315, P801, DOI 10.1001/jama.2016.0287
   Rosanova MT, 2014, BRAZ J INFECT DIS, V18, P144, DOI 10.1016/j.bjid.2013.08.004
   Weber JM, 1997, AM J INFECT CONTROL, V25, P195, DOI 10.1016/S0196-6553(97)90004-3
   Weiss SL, 2020, PEDIATR CRIT CARE ME, V21, pE52, DOI [10.1097/PCC.0000000000002198, 10.1007/s00134-019-05878-6]
   Williams FN, 2009, CRIT CARE, V13, DOI 10.1186/cc8170
   Williams FN, 2009, J AM COLL SURGEONS, V208, P489, DOI 10.1016/j.jamcollsurg.2009.01.022
NR 38
TC 4
Z9 4
U1 0
U2 3
PU MARY ANN LIEBERT, INC
PI NEW ROCHELLE
PA 140 HUGUENOT STREET, 3RD FL, NEW ROCHELLE, NY 10801 USA
SN 1096-2964
EI 1557-8674
J9 SURG INFECT
JI Surg. Infect.
PD FEB 1
PY 2021
VL 22
IS 1
BP 54
EP 57
DI 10.1089/sur.2020.218
EA AUG 2020
PG 4
WC Infectious Diseases; Surgery
WE Science Citation Index Expanded (SCI-EXPANDED)
SC Infectious Diseases; Surgery
GA PZ1QH
UT WOS:000561475100001
PM 32790497
DA 2022-03-26
ER

PT J
AU Caironi, P
   Langer, T
   Gattinoni, L
AF Caironi, Pietro
   Langer, Thomas
   Gattinoni, Luciano
TI Albumin in critically ill patients: the ideal colloid?
SO CURRENT OPINION IN CRITICAL CARE
LA English
DT Review
DE albumin; critically ill; fluids; sepsis
ID ACUTE KIDNEY INJURY; ACID-BASE STATUS; FLUID RESUSCITATION; SEVERE
   SEPSIS; HYPERONCOTIC COLLOIDS; HYDROXYETHYL STARCH; PROPOSED BENEFITS;
   SEPTIC SHOCK; SALINE; METAANALYSIS
AB Purpose of review
   The use of albumin-containing solutions in critically ill patients has been recently revisited, following evidence on harmful effects of synthetic colloids, and novel randomized controlled trials (RCTs) in sepsis. Here, we review the most recent findings on albumin administration in acutely ill and septic patients.
   Recent findings
   The revision of Starling's theory on microvascular fluid dynamics has highlighted the role of albumin in preserving intravascular compartment volume. In cirrhosis, albumin may be important in maintaining immune system reactivity and cardiac contractility. Preliminary analyses indicate albumin as beneficial in patients with burn, while being associated with increased risk of acute kidney injury after cardiac surgery. The first RCT (ALBIOS trial) testing the efficacy of albumin replacement in severe sepsis did not show a survival benefit associated with albumin, although observing at post-hoc analysis a benefit in septic shock. All the eight meta-analyses performed on albumin in sepsis reveal an absence of harm, and likely a benefit lower than expected, whereas suggesting an advantage, to be verified, in septic shock.
   Summary
   Further studies are needed to clarify physiology and clinical impact of albumin in critically ill patients, considering specific phenotypes and secondary outcomes other than survival, yet clinically relevant.
C1 [Caironi, Pietro; Gattinoni, Luciano] Univ Milan, Dipartimento Fisiopatol Med Chirurg & Trapianti, Fdn IRCCS Ca Granda Osped Maggiore Policlin, Via F Sforza 35, I-20122 Milan, Italy.
   [Caironi, Pietro; Langer, Thomas; Gattinoni, Luciano] Fdn IRCCS Ca Granda Osped Maggiore Policlin, Dipartimento Anestesia Rianimaz & Emergenza Urgen, Milan, Italy.
RP Caironi, P (通讯作者)，Univ Milan, Dipartimento Fisiopatol Med Chirurg & Trapianti, Fdn IRCCS Ca Granda Osped Maggiore Policlin, Via F Sforza 35, I-20122 Milan, Italy.
EM pietro.caironi@unimi.it
RI Langer, Thomas/I-8716-2018
OI Langer, Thomas/0000-0002-9725-8520; Gattinoni,
   Luciano/0000-0001-5380-2494
FU Italian Medicines Agency (AIFA) [FARM6JS3R5]; Italian Ministry of Health
   (Ricerca Finalizzata)Ministry of Health, Italy [RF-2011-02348358]
FX This work was partially supported by funding from the Italian Medicines
   Agency (AIFA, grant FARM6JS3R5, 2006) and from the Italian Ministry of
   Health (Ricerca Finalizzata, grant RF-2011-02348358).
CR Bayer O, 2012, CRIT CARE MED, V40, P2543, DOI 10.1097/CCM.0b013e318258fee7
   Bernardi M, 2012, CRIT CARE, V16, DOI 10.1186/cc11218
   Bihari S, 2014, INTENS CARE MED, V40, P1392, DOI 10.1007/s00134-014-3385-6
   Bortoluzzi A, 2013, HEPATOLOGY, V57, P266, DOI 10.1002/hep.26021
   Caironi P, 2014, CRIT CARE, V18, DOI 10.1186/s13054-014-0510-4
   Caironi P, 2014, NEW ENGL J MED, V370, P1412, DOI 10.1056/NEJMoa1305727
   Caironi P, 2009, BLOOD TRANSFUS-ITALY, V7, P259, DOI 10.2450/2009.0002-09
   Carlesso E, 2011, INTENS CARE MED, V37, P461, DOI 10.1007/s00134-010-2095-y
   Charpentier J, 2011, INTENS CARE MED, V37, pS115
   Cui Jin-ying, 2012, Zhongguo Wei Zhong Bing Ji Jiu Yi Xue, V24, P18
   Delaney AP, 2011, CRIT CARE MED, V39, P386, DOI 10.1097/CCM.0b013e3181ffe217
   Farrugia A, 2014, REV RECENT CLIN TRIA, V9, P21, DOI 10.2174/1574887108666131213120816
   FENCL V, 1993, RESP PHYSIOL, V91, P1, DOI 10.1016/0034-5687(93)90085-O
   Finfer S, 2004, NEW ENGL J MED, V350, P2247
   Finfer S, 2011, INTENS CARE MED, V37, P86, DOI 10.1007/s00134-010-2039-6
   Flannery AH, 2014, CRIT CARE, V18, DOI 10.1186/s13054-014-0509-x
   Frenette AJ, 2014, CRIT CARE, V18, DOI 10.1186/s13054-014-0602-1
   Ganong W, 1995, REV MED PHYSL, P525
   Grande PO, 2006, PERIOPERATIVE FLUID, P13
   Guidet B, 2014, CRIT CARE, V18, DOI 10.1186/s13054-014-0707-6
   Jiang LB, 2014, PLOS ONE, V9, DOI 10.1371/journal.pone.0114666
   KING TP, 1961, J BIOL CHEM, V236, pPC5
   Kitsios GD, 2014, J CRIT CARE, V29, P253, DOI 10.1016/j.jcrc.2013.10.004
   Langer T, 2012, INTENS CARE MED, V38, P686, DOI 10.1007/s00134-011-2455-2
   Langer T, 2014, ANAESTH INTENSIVE TH, V46, P350, DOI 10.5603/AIT.2014.0059
   Leitch A, 2013, J INTENSIVE CARE SOC, V14, P45, DOI DOI 10.1177/175114371301400110
   McClelland DBL, 1998, TRANSFUSION, V38, P690, DOI 10.1046/j.1537-2995.1998.38798346639.x
   Morgan TJ, 2009, ANAESTH INTENS CARE, V37, P407, DOI 10.1177/0310057X0903700304
   Myburgh J, 2007, NEW ENGL J MED, V357, P874
   Myburgh JA, 2012, NEW ENGL J MED, V367, P1901, DOI 10.1056/NEJMoa1209759
   Navickis RJ, 2014, J BURN CARE RES
   O'Brien AJ, 2014, NAT MED, V20, P522, DOI 10.1038/nm.3516
   Patel A, 2014, BMJ-BRIT MED J, V349, DOI 10.1136/bmj.g4561
   Perner A, 2012, NEW ENGL J MED, V367, P124, DOI 10.1056/NEJMoa1204242
   Peters T., 1996, METABOLISM ALBUMIN B, P188
   Quinlan GJ, 1998, CLIN SCI, V95, P459, DOI 10.1042/CS19980191
   Quinlan GJ, 2005, HEPATOLOGY, V41, P1211, DOI 10.1002/hep.20720
   REEVES RB, 1976, J APPL PHYSIOL, V40, P762, DOI 10.1152/jappl.1976.40.5.762
   Roberts I, 1998, BMJ-BRIT MED J, V317, P235
   Rochwerg B, 2014, ANN INTERN MED, V161, P347, DOI 10.7326/M14-0178
   Schortgen F, 2008, INTENS CARE MED, V34, P2157, DOI 10.1007/s00134-008-1225-2
   STAMLER JS, 1992, P NATL ACAD SCI USA, V89, P7674, DOI 10.1073/pnas.89.16.7674
   Starling E H, 1896, J Physiol, V19, P312
   Uhlig C, 2014, CRIT CARE, V18, DOI 10.1186/cc13187
   Vincent JL, 2014, CRIT CARE, V18, DOI 10.1186/cc13991
   Waters JH, 2000, ANESTHESIOLOGY, V93, P1184, DOI 10.1097/00000542-200011000-00008
   WEIL MH, 1979, CRIT CARE MED, V7, P113, DOI 10.1097/00003246-197903000-00006
   West JB, 1999, J APPL PHYSIOL, V87, P1543, DOI 10.1152/jappl.1999.87.4.1543
   Wiedermann CJ, 2014, NEW ENGL J MED, V371, P83, DOI 10.1056/NEJMc1405675
   Wiedermann CJ, 2010, CRIT CARE, V14, DOI 10.1186/cc9308
   Woodcock TE, 2012, BRIT J ANAESTH, V108, P384, DOI 10.1093/bja/aer515
   Xu JY, 2014, CRIT CARE, V18, DOI 10.1186/s13054-014-0702-y
NR 52
TC 28
Z9 31
U1 0
U2 9
PU LIPPINCOTT WILLIAMS & WILKINS
PI PHILADELPHIA
PA TWO COMMERCE SQ, 2001 MARKET ST, PHILADELPHIA, PA 19103 USA
SN 1070-5295
EI 1531-7072
J9 CURR OPIN CRIT CARE
JI Curr. Opin. Crit. Care
PD AUG
PY 2015
VL 21
IS 4
BP 302
EP 308
DI 10.1097/MCC.0000000000000223
PG 7
WC Critical Care Medicine
WE Science Citation Index Expanded (SCI-EXPANDED)
SC General & Internal Medicine
GA DD1TL
UT WOS:000369704600005
PM 26103149
DA 2022-03-26
ER

PT J
AU You, B
   Zhang, YL
   Luo, GX
   Dang, YM
   Jiang, B
   Huang, GT
   Liu, XZ
   Yang, ZC
   Chen, Y
   Chen, J
   Yuan, ZQ
   Yin, SP
   Peng, YZ
AF You, Bo
   Zhang, Yu Long
   Luo, Gao Xing
   Dang, Yong Ming
   Jiang, Bei
   Huang, Guang Tao
   Liu, Xin Zhu
   Yang, Zi Chen
   Chen, Yu
   Chen, Jing
   Yuan, Zhi Qiang
   Yin, Su Peng
   Peng, Yi Zhi
TI Early application of continuous high-volume haemofiltration can reduce
   sepsis and improve the prognosis of patients with severe burns
SO CRITICAL CARE
LA English
DT Article
DE Severe burn; Blood purification; High-volume haemofiltration;
   Inflammatory cytokine; Immunocyte; Sepsis
ID CONTINUOUS VENOVENOUS HEMOFILTRATION; ACUTE KIDNEY INJURY; CAMPAIGN
   INTERNATIONAL GUIDELINES; RENAL REPLACEMENT THERAPY; SEPTIC SHOCK;
   MULTICENTER; REMOVAL; MANAGEMENT; IMPACT
AB Background: In the early stage of severe burn, patients often exhibit a high level of inflammatory mediators in blood and are likely to develop sepsis. High-volume haemofiltration (HVHF) can eliminate these inflammatory mediators. We hypothesised that early application of HVHF may be beneficial in reducing sepsis and improving the prognosis of patients with severe burns.
   Methods: Adults patients with burns >= 50% total burn surface area (TBSA) and in whom the sum of deep partial and full-thickness burn areas was >= 30% were enrolled in this randomised prospective study, and they were divided into control (41 cases) and HVHF (41 cases) groups. Patients in the control group received standard management for major burns, whereas the HVHF group additionally received HVHF treatment (65 ml/kg/h for 3 consecutive days) within 3 days after burn. The incidence of sepsis and mortality, some laboratory data, levels of inflammatory cytokines in the blood, HLA-DR expression on CD14(+) peripheral blood monocytes, the proportion of CD25(+) Foxp3(+) in CD4(+) T lymphocytes, and the counts of CD3(+), CD4(+) and CD8(+) T lymphocytes were recorded within 28 days post-burn.
   Results: The incidence of sepsis, septic shock and duration of vasopressor treatment were decreased significantly in the HVHF group. In addition, in the subgroup of patients with burns >= 80% TBSA, the 90-day mortality showed significant decreases in the HVHF group. The ratio of arterial oxygen partial pressure to the fraction of inspiration oxygen was improved after HVHF treatment. In the patients who received HVHF treatment, the blood levels of inflammatory cytokines, including tumour necrosis factor-alpha, interleukin (IL)-1 beta, IL-6 and IL-8, as well as the blood level of procalcitonin were found to be lower than in the control group. Moreover, higher HLA-DR expression on CD14(+) monocytes and a lower proportion of CD25(+)Foxp3(+) in CD4(+) T lymphocytes were observed in the patients in the HVHF group.
   Conclusions: Early application of HVHF benefits patients with severe burns, especially for those with a greater burn area (>= 80% TBSA), decreasing the incidence of sepsis and mortality. This effect may be attributed to its early clearance of inflammatory mediators and the recovery of the patient's immune status.
C1 [You, Bo; Zhang, Yu Long; Luo, Gao Xing; Dang, Yong Ming; Jiang, Bei; Huang, Guang Tao; Liu, Xin Zhu; Yang, Zi Chen; Chen, Yu; Chen, Jing; Yuan, Zhi Qiang; Yin, Su Peng; Peng, Yi Zhi] Army Med Univ, Mil Med Univ 3, Southwest Hosp, Inst Burn Res,State Key Lab Trauma Burns & Combin, Chongqing, Peoples R China.
   [You, Bo] 324 Hosp PLA, Dept Cardiothorac Surg, Chongqing, Peoples R China.
   [Zhang, Yu Long] 474 Hosp PLA, Dept Plast Surg, Urumqi, Peoples R China.
RP Yin, SP; Peng, YZ (通讯作者)，Army Med Univ, Mil Med Univ 3, Southwest Hosp, Inst Burn Res,State Key Lab Trauma Burns & Combin, Chongqing, Peoples R China.
EM yinsupeng@163.com; yizhipengtmmu@163.com
RI Gaoxing, LUO/AAE-4505-2020
FU Key Program of Logistics Scientific Research of the PLA [BWS11J039];
   Medical Project of the Ministry of Health of China [201202002]
FX This work was funded by the Key Program of Logistics Scientific Research
   of the PLA (BWS11J039) and the Medical Project of the Ministry of Health
   of China (201202002).
CR Balestra GM, 2009, CURR OPIN ANESTHESIO, V22, P184, DOI 10.1097/ACO.0b013e328328d31a
   Borthwicka EMJ, 2017, COCHRANE DB SYST REV, DOI 10.1002/14651858.CD008075.pub3
   Bouman CSC, 2007, J CRIT CARE, V22, P1, DOI 10.1016/j.jcrc.2006.05.002
   Chung KK, 2017, CRIT CARE, V21, DOI 10.1186/s13054-017-1878-8
   Chung KK, 2009, CRIT CARE, V13, DOI 10.1186/cc7801
   Dellinger RP, 2004, CRIT CARE MED, V32, P858, DOI [10.1097/CCM.0b013e31827e83af, 10.1007/s00134-012-2769-8]
   Di Carlo JV, 2005, INT J ARTIF ORGANS, V28, P777, DOI 10.1177/039139880502800803
   Drewry AM, 2014, SHOCK, V42, P383, DOI 10.1097/SHK.0000000000000234
   Finnerty CC, 2008, MOL MED, V14, P553, DOI 10.2119/2007-00132.Finnerty
   Finnerty CC, 2006, SHOCK, V26, P13, DOI 10.1097/01.shk.0000223120.26394.7d
   Gong DH, 2010, INT J ARTIF ORGANS, V33, P22
   Guzman N, 2013, BLOOD PURIFICAT, V36, P107, DOI 10.1159/000354727
   Honore PM, 2009, BLOOD PURIFICAT, V28, P1, DOI 10.1159/000210031
   Honore PM, 2004, CRIT CARE MED, V32, P896, DOI 10.1097/01.CCM.0000115262.31804.46
   Hotchkiss RS, 2013, LANCET INFECT DIS, V13, P260, DOI 10.1016/S1473-3099(13)70001-X
   Hotchkiss RS, 2009, NAT MED, V15, P496, DOI 10.1038/nm0509-496
   Hu Gaozhong, 2014, Zhonghua Shao Shang Za Zhi, V30, P213
   Huang LF, 2010, CRIT CARE, V14, DOI 10.1186/cc8232
   Jeschke MG, 2007, CRIT CARE, V11, DOI 10.1186/cc6102
   [贾凤玉 Jia Fengyu], 2016, [肾脏病与透析肾移植杂志, Chinese Journal of Nephrology, Dialysis & Transplantation], V25, P30
   Joannes-Boyau O, 2013, INTENS CARE MED, V39, P1535, DOI 10.1007/s00134-013-2967-z
   KNAUS WA, 1985, CRIT CARE MED, V13, P818, DOI 10.1097/00003246-198510000-00009
   Li HS, 2017, BURNS, V43, P1306, DOI 10.1016/j.burns.2017.03.004
   Li HS, 2017, BURNS TRAUMA, V5, DOI 10.1186/s41038-017-0082-z
   Limaye AP, 2008, JAMA-J AM MED ASSOC, V300, P413, DOI 10.1001/jama.300.4.413
   Linden K, 2014, BURNS, V40, P1071, DOI 10.1016/j.burns.2014.01.013
   Luo GX, 2011, BURNS, V37, P790, DOI 10.1016/j.burns.2011.01.021
   Luo GX, 2009, BURNS, V35, P1118, DOI 10.1016/j.burns.2009.02.020
   Luyt CE, 2007, AM J RESP CRIT CARE, V175, P935, DOI 10.1164/rccm.200609-1322OC
   Neff LP, 2010, BURNS, V36, P372, DOI 10.1016/j.burns.2009.05.006
   Nitzschke SL, 2014, J BURN CARE RES, V35, P474, DOI 10.1097/BCR.0000000000000039
   Payen D, 2009, CRIT CARE MED, V37, P803, DOI 10.1097/CCM.0b013e3181962316
   Payen DM, 2015, INTENS CARE MED, V41, P975, DOI 10.1007/s00134-015-3751-z
   Peng YZ, 2013, CRIT CARE, V17, DOI 10.1186/cc11912
   Peng YZ, 2005, BURNS, V31, P623, DOI 10.1016/j.burns.2005.02.004
   Rhodes A, 2017, CRIT CARE MED, V45, P486, DOI 10.1097/CCM.0000000000002255
   Rimmele T, 2011, CRIT CARE, V15, DOI 10.1186/cc9411
   Ronco C, 2003, ARTIF ORGANS, V27, P792, DOI 10.1046/j.1525-1594.2003.07289.x
   Ronco C., 2017, INT J ARTIF ORGANS, V40, P357
   Shum HP, 2016, HONG KONG MED J, V22, P478, DOI 10.12809/hkmj164876
   van der Poll T, 2017, NAT REV IMMUNOL, V17, P407, DOI 10.1038/nri.2017.36
   Vincent JL, 1998, CRIT CARE MED, V26, P1793, DOI 10.1097/00003246-199811000-00016
   Volk HD, 1996, INTENS CARE MED, V22, pS474, DOI 10.1007/BF01743727
   Yekebas EF, 2001, CRIT CARE MED, V29, P1423, DOI 10.1097/00003246-200107000-00021
NR 44
TC 31
Z9 35
U1 6
U2 19
PU BMC
PI LONDON
PA CAMPUS, 4 CRINAN ST, LONDON N1 9XW, ENGLAND
SN 1364-8535
EI 1466-609X
J9 CRIT CARE
JI Crit. Care
PD JUL 6
PY 2018
VL 22
DI 10.1186/s13054-018-2095-9
PG 12
WC Critical Care Medicine
WE Science Citation Index Expanded (SCI-EXPANDED)
SC General & Internal Medicine
GA GM3EZ
UT WOS:000437984500002
PM 29980222
OA gold, Green Published
DA 2022-03-26
ER

PT J
AU Chung, KK
   Coates, EC
   Smith, DJ
   Karlnoski, RA
   Hickerson, WL
   Arnold-Ross, AL
   Mosier, MJ
   Halerz, M
   Sprague, AM
   Mullins, RF
   Caruso, DM
   Albrecht, M
   Arnoldo, BD
   Burris, AM
   Taylor, SL
   Wolf, SE
AF Chung, Kevin K.
   Coates, Elsa C.
   Smith, David J., Jr.
   Karlnoski, Rachel A.
   Hickerson, William L.
   Arnold-Ross, Angela L.
   Mosier, Michael J.
   Halerz, Marcia
   Sprague, Amy M.
   Mullins, Robert F.
   Caruso, Daniel M.
   Albrecht, Marlene
   Arnoldo, Brett D.
   Burris, Agnes M.
   Taylor, Sandra L.
   Wolf, Steven E.
CA Randomized Controlled Evaluation H
TI High-volume hemofiltration in adult burn patients with septic shock and
   acute kidney injury: a multicenter randomized controlled trial
SO CRITICAL CARE
LA English
DT Article; Proceedings Paper
CT 49th Annual Meeting of the American-Burn-Association
CY MAR 21-24, 2017
CL Boston, MA
SP Amer Burn Assoc
DE High-volume hemofiltration; Burns; Septic shock; Acute kidney injury;
   Randomized controlled trial; Multicenter
ID CRITICALLY-ILL PATIENTS; POLYMYXIN-B HEMOPERFUSION; ACUTE-RENAL-FAILURE;
   ORGAN DYSFUNCTION; SEPSIS; ASSOCIATION; INTENSITY; OUTCOMES
AB Background: Sepsis and septic shock occur commonly in severe burns. Acute kidney injury (AKI) is also common and often results as a consequence of sepsis. Mortality is unacceptably high in burn patients who develop AKI requiring renal replacement therapy and is presumed to be even higher when combined with septic shock. We hypothesized that high-volume hemofiltration (HVHF) as a blood purification technique would be beneficial in this population.
   Methods: We conducted a multicenter, prospective, randomized, controlled clinical trial to evaluate the impact of HVHF on the hemodynamic profile of burn patients with septic shock and AKI involving seven burn centers in the United States. Subjects randomized to the HVHF were prescribed a dose of 70 ml/kg/hour for 48 hours while control subjects were managed in standard fashion in accordance with local practices.
   Results: During a 4-year period, a total of nine subjects were enrolled for the intervention during the ramp-in phase and 28 subjects were randomized, 14 each into the control and HVHF arms respectively. The study was terminated due to slow enrollment. Ramp-in subjects were included along with those randomized in the final analysis. Our primary endpoint, the vasopressor dependency index, decreased significantly at 48 hours compared to baseline in the HVHF group (p = 0.007) while it remained no different in the control arm. At 14 days, the multiple organ dysfunction syndrome score decreased significantly in the HVHF group when compared to the day of treatment initiation (p = 0.02). No changes in inflammatory markers were detected during the 48-hour intervention period. No significant difference in survival was detected. No differences in adverse events were noted between the groups.
   Conclusions: HVHF was effective in reversing shock and improving organ function in burn patients with septic shock and AKI, and appears safe. Whether reversal of shock in these patients can improve survival is yet to be determined.
C1 [Chung, Kevin K.] Brooke Army Med Ctr, Ft Sam Houston, TX 78234 USA.
   [Chung, Kevin K.] Uniformed Serv Univ Hlth Sci, Bethesda, MD 20814 USA.
   [Coates, Elsa C.] US Army, Inst Surg Res, Ft Sam Houston, TX 78234 USA.
   [Smith, David J., Jr.; Karlnoski, Rachel A.] Univ S Florida, Tampa Gen Hosp, Tampa, FL USA.
   [Hickerson, William L.; Arnold-Ross, Angela L.] Univ Tennessee, Firefighters Reg Burn Ctr, Memphis, TN USA.
   [Mosier, Michael J.; Halerz, Marcia] Loyola Univ, Med Ctr, 2160 S 1st Ave, Maywood, IL 60153 USA.
   [Sprague, Amy M.; Mullins, Robert F.] Doctors Hosp Joseph M Still Burn Ctr, Augusta, GA USA.
   [Caruso, Daniel M.; Albrecht, Marlene] Arizona Burn Ctr Maricopa Integrated Hlth Syst, Phoenix, AZ USA.
   [Arnoldo, Brett D.; Burris, Agnes M.; Wolf, Steven E.] Univ Texas Southwestern Med Ctr Dallas, Dallas, TX 75390 USA.
   [Taylor, Sandra L.] Univ Calif Davis, Sacramento, CA 95817 USA.
RP Chung, KK (通讯作者)，Brooke Army Med Ctr, Ft Sam Houston, TX 78234 USA.; Chung, KK (通讯作者)，Uniformed Serv Univ Hlth Sci, Bethesda, MD 20814 USA.
EM kevin.k.chung.mil@mail.mil
OI Hill, David/0000-0002-1119-1901; Taylor, Sandra/0000-0001-7811-812X;
   Wolf, Steven/0000-0003-2972-3440
FU United States Army Medical Research and Materiel CommandU.S. Army
   Medical Research & Materiel Command (USAMRMC) [W81XWH-09-2-0194]
FX This work was funded by the United States Army Medical Research and
   Materiel Command (Grant number: W81XWH-09-2-0194).
CR Akers KS, 2015, ANTIMICROB AGENTS CH, V59, P46, DOI 10.1128/AAC.03783-14
   Akers KS, 2011, ANTIMICROB AGENTS CH, V55, P4639, DOI 10.1128/AAC.00374-11
   Bellomo R, 2013, INTENS CARE MED, V39, P429, DOI 10.1007/s00134-012-2800-0
   Bilgrami I, 2010, ANTIMICROB AGENTS CH, V54, P2974, DOI 10.1128/AAC.01582-09
   Borthwicka EMJ, 2017, COCHRANE DB SYST REV, DOI 10.1002/14651858.CD008075.pub3
   Boussekey N, 2008, INTENS CARE MED, V34, P1646, DOI 10.1007/s00134-008-1127-3
   Brusselaers N, 2010, INTENS CARE MED, V36, P915, DOI 10.1007/s00134-010-1861-1
   Choi G, 2009, CRIT CARE MED, V37, P2268, DOI 10.1097/CCM.0b013e3181aab3d0
   Chung KK, 2009, CRIT CARE, V13, DOI 10.1186/cc7801
   Clark E, 2014, CRIT CARE, V18, DOI 10.1186/cc13184
   Cohen J, 2002, NATURE, V420, P885, DOI 10.1038/nature01326
   Cruz DN, 2009, JAMA-J AM MED ASSOC, V301, P2445, DOI 10.1001/jama.2009.856
   Eckardt KU, 2012, KIDNEY INT SUPPL, V2, P7, DOI 10.1038/kisup.2012.8
   Fitzwater J, 2003, J TRAUMA, V54, P959, DOI 10.1097/01.TA.0000029382.26295.AB
   Friesecke S, 2017, J ARTIF ORGANS
   Gomez H, 2014, SHOCK, V41, P3, DOI 10.1097/SHK.0000000000000052
   Greenhalgh DG, 2007, J BURN CARE RES, V28, P776, DOI 10.1097/BCR.0b013e3181599bc9
   Honore PM, 2000, CRIT CARE MED, V28, P3581, DOI 10.1097/00003246-200011000-00001
   Jeschke MG, 2008, ANN SURG, V248, P387, DOI 10.1097/SLA.0b013e3181856241
   Joannes-Boyau O, 2013, INTENS CARE MED, V39, P1535, DOI 10.1007/s00134-013-2967-z
   Kagan RJ, 2013, J BURN CARE RES, V34, pE60, DOI 10.1097/BCR.0b013e31827039a6
   Kellum JA, 2016, SHOCK, V45, P242, DOI 10.1097/SHK.0000000000000485
   Khanna A, 2017, NEW ENGL J MED, V377, P419, DOI 10.1056/NEJMoa1704154
   Linden K, 2014, BURNS, V40, P1071, DOI 10.1016/j.burns.2014.01.013
   MARSHALL JC, 1995, CRIT CARE MED, V23, P1638, DOI 10.1097/00003246-199510000-00007
   Nitzschke SL, 2014, J BURN CARE RES, V35, P474, DOI 10.1097/BCR.0000000000000039
   Palevsky PM, 2008, NEW ENGL J MED, V359, P7, DOI 10.1056/NEJMoa0802639
   Piccinni P, 2006, INTENS CARE MED, V32, P80, DOI 10.1007/s00134-005-2815-x
   Azevedo LCP, 2008, SHOCK, V30, P60, DOI 10.1097/SHK.0b013e318181a425
   Ratanarat R, 2006, SEMIN DIALYSIS, V19, P69, DOI 10.1111/j.1525-139X.2006.00121
   Rimmer E, 2014, CRIT CARE, V18, DOI 10.1186/s13054-014-0699-2
   Ronco C, 2000, LANCET, V356, P26, DOI 10.1016/S0140-6736(00)02430-2
   Rowan MP, 2015, CRIT CARE, V19, DOI 10.1186/s13054-015-0961-2
   Ruiz C, 2010, CRIT CARE, V14, DOI 10.1186/cc9271
   Seok J, 2013, P NATL ACAD SCI USA, V110, P3507, DOI 10.1073/pnas.1222878110
   Stewart IJ, 2012, CLIN J AM SOC NEPHRO, V7, P199, DOI 10.2215/CJN.04420511
   Tamme K, 2015, BIOMED RES INT, V2015, DOI 10.1155/2015/125615
   Terayama T, 2017, SURG INFECT, V18, P225, DOI 10.1089/sur.2016.168
   Uchino S, 2005, JAMA-J AM MED ASSOC, V294, P813, DOI 10.1001/jama.294.7.813
   Vincent JL, 2010, CRIT CARE MED, V38, pS534, DOI 10.1097/CCM.0b013e3181f208ac
NR 40
TC 41
Z9 45
U1 6
U2 11
PU BMC
PI LONDON
PA CAMPUS, 4 CRINAN ST, LONDON N1 9XW, ENGLAND
SN 1466-609X
EI 1364-8535
J9 CRIT CARE
JI Crit. Care
PD NOV 25
PY 2017
VL 21
AR 289
DI 10.1186/s13054-017-1878-8
PG 8
WC Critical Care Medicine
WE Science Citation Index Expanded (SCI-EXPANDED); Conference Proceedings Citation Index - Science (CPCI-S)
SC General & Internal Medicine
GA FN6GV
UT WOS:000416112800001
PM 29178943
OA Green Published, gold
DA 2022-03-26
ER

PT J
AU Boehm, D
   Menke, H
AF Boehm, Dorothee
   Menke, Henrik
TI Sepsis in Burns-Lessons Learnt from Developments in the Management of
   Septic Shock
SO MEDICINA-LITHUANIA
LA English
DT Article
DE septic shock; sepsis; burns; SOFA; antibiotic timing
ID INTERNATIONAL CONSENSUS DEFINITIONS; FAILURE ASSESSMENT SCORE;
   GOAL-DIRECTED THERAPY; INTENSIVE-CARE UNITS; ORGAN FAILURE;
   CLINICAL-CRITERIA; MORTALITY; MULTIPLE; PATIENT; DYSFUNCTION
AB After surviving the acute phase of resuscitation, septic shock is the cause of death in the majority of burn patients. Therefore, the management of septic shock is a cornerstone in modern burn care. Whereas sepsis therapy in general has undergone remarkable developments in the past decade, the management of septic shock in burn patients still has a long way to go. Instead, the differences of burn patients with septic shock versus general patients have been emphasized and thus, burn patients were excluded in every sepsis study which are the basis for modern sepsis therapy. However, due to the lack of evidence in burn patients, the standards of procedure for general sepsis therapy have been adopted in burn care. This review identifies the differences of burn patients with sepsis versus other septic patients and summarizes the scientific basis for modern sepsis therapy in general ICU patients and burn patients. Consequently, the results in general sepsis research should be transferred to burn care, which means the implementation of effective screening, early resuscitation, and efficient antimicrobial treatment. Therefore, on the basis of past developments and in the light of the current update of the Surviving Sepsis Campaign guidelines, this review introduces the "Burn SOFA score" and the "3 H's of burn sepsis" as a screening tool for early sepsis recognition in burn patients.
C1 [Boehm, Dorothee; Menke, Henrik] Sana Klinikum Offenbach, Dept Plast Aesthet & Hand Surg, Specialized Burn Ctr, Starkenburgring 66, D-63069 Offenbach, Germany.
RP Boehm, D (通讯作者)，Sana Klinikum Offenbach, Dept Plast Aesthet & Hand Surg, Specialized Burn Ctr, Starkenburgring 66, D-63069 Offenbach, Germany.
EM dorothee.boehm@sana.de; henrik.menke@sana.de
CR Aditianingsih D, 2019, Ann Burns Fire Disasters, V32, P94
   ARISE Investigators and the ANZICS Clinical Trial Group, 2014, NEW ENGL J MED, V371, P496
   BAUE AE, 1975, ARCH SURG-CHICAGO, V110, P779
   Belba MK, 2017, BURNS, V43, P1335, DOI 10.1016/j.burns.2017.02.017
   Bernard GR, 2001, NEW ENGL J MED, V344, P699, DOI 10.1056/NEJM200103083441001
   Boehm D, 2021, MEDICINA-LITHUANIA, V57, DOI 10.3390/medicina57020187
   Boehm D, 2020, BURNS, V46, P1320, DOI 10.1016/j.burns.2020.02.005
   Boehm D, 2019, J BURN CARE RES, V40, P500, DOI 10.1093/jbcr/irz053
   BONE RC, 1992, CHEST, V101, P1644, DOI 10.1378/chest.101.6.1644
   Cabral L, 2017, BURNS, V43, P1427, DOI 10.1016/j.burns.2017.03.026
   Cardoso LTQ, 2011, CRIT CARE, V15, DOI 10.1186/cc9975
   Chen Z, 2021, ADV CLIN EXP MED, V30, P455, DOI 10.17219/acem/131755
   Coba Victor, 2011, J Intensive Care Med, V26, P304, DOI 10.1177/0885066610392499
   Contenti J, 2015, AM J EMERG MED, V33, P167, DOI 10.1016/j.ajem.2014.11.003
   Cumming J, 2001, J TRAUMA, V50, P510, DOI 10.1097/00005373-200103000-00016
   De Waele JJ, 2015, INT J ANTIMICROB AG, V45, P461, DOI 10.1016/j.ijantimicag.2015.01.007
   Dellinger RP, 2013, INTENS CARE MED, V39, P165, DOI 10.1007/s00134-012-2769-8
   Dellinger RP, 2008, INTENS CARE MED, V34, P783, DOI 10.1007/s00134-007-0934-2
   Dellinger RP, 2004, INTENS CARE MED, V30, P536, DOI 10.1007/s00134-004-2210-z
   Ehrman RR, 2018, CRIT CARE, V22, DOI 10.1186/s13054-018-2043-8
   Engel C, 2007, INTENS CARE MED, V33, P606, DOI 10.1007/s00134-006-0517-7
   Evans L., 2021, INTENS CARE MED, V47, P1181, DOI [DOI 10.1007/s00134-021-06506-y, 10.1007/s00134-021-06506-y]
   Finfer S, 2004, INTENS CARE MED, V30, P589, DOI 10.1007/s00134-004-2157-0
   Fitzwater J, 2003, J TRAUMA, V54, P959, DOI 10.1097/01.TA.0000029382.26295.AB
   FRY DE, 1980, ARCH SURG-CHICAGO, V115, P136
   Gille J, 2021, INT J BURNS TRAUMA, V11, P123
   Greenhalgh DG, 2007, J BURN CARE RES, V28, P776, DOI 10.1097/BCR.0b013e3181599bc9
   Herero E.H., 2015, CRIT CARE, V19, P145, DOI [10.1186/cc14225, DOI 10.1186/CC14225]
   Hernandez G, 2019, JAMA-J AM MED ASSOC, V321, P654, DOI 10.1001/jama.2019.0071
   Hill DM, 2018, J BURN CARE RES, V39, P982, DOI 10.1093/jbcr/iry022
   Hogan BK, 2012, J BURN CARE RES, V33, P371, DOI 10.1097/BCR.0b013e3182331e87
   HOUSINGER TA, 1993, ARCH SURG-CHICAGO, V128, P65
   Jeschke MG, 2015, CRIT CARE MED, V43, P808, DOI 10.1097/CCM.0000000000000790
   Jones SL, 2015, JT COMM J QUAL PATIE, V41, P483, DOI 10.1016/S1553-7250(15)41063-3
   Kamolz LP, 2005, BURNS, V31, P986, DOI 10.1016/j.burns.2005.06.019
   KLIMPEL GR, 1986, CLIN EXP IMMUNOL, V66, P384
   Lamontagne F, 2020, JAMA-J AM MED ASSOC, V323, P938, DOI 10.1001/jama.2020.0930
   Lamontagne F, 2016, INTENS CARE MED, V42, P542, DOI 10.1007/s00134-016-4237-3
   Lavrentieva A, 2007, BURNS, V33, P189, DOI 10.1016/j.burns.2006.07.001
   Levy MM, 2003, CRIT CARE MED, V31, P1250, DOI 10.1097/01.CCM.0000050454.01978.3B
   Liu VX, 2017, AM J RESP CRIT CARE, V196, P856, DOI 10.1164/rccm.201609-1848OC
   Ljungstrom L, 2017, PLOS ONE, V12, DOI 10.1371/journal.pone.0181704
   Long C L, 1979, JPEN J Parenter Enteral Nutr, V3, P452
   Lorente JA, 2009, SHOCK, V31, P125, DOI 10.1097/SHK.0b013e31817fc3ef
   Mann EA, 2012, SHOCK, V37, P4, DOI 10.1097/SHK.0b013e318237d6bf
   Mann-Salinas EA, 2013, J BURN CARE RES, V34, P31, DOI 10.1097/BCR.0b013e31826450b5
   Miller SF, 2006, J BURN CARE RES, V27, P411, DOI 10.1097/01.BCR.0000226260.17523.22
   Morris E, 2017, BRIT J GEN PRACT, V67, pE859, DOI 10.3399/bjgp17X693665
   Mouncey PR, 2015, NEW ENGL J MED, V372, P1301, DOI 10.1056/NEJMoa1500896
   Murphey ED, 2006, SHOCK, V26, P417, DOI 10.1097/01.shk.0000226343.70904.4f
   Muthukumar V, 2020, Ann Burns Fire Disasters, V33, P293
   Norbury W, 2016, SURG INFECT, V17, P250, DOI 10.1089/sur.2013.134
   Peake SL, 2017, ANN EMERG MED, V70, P553, DOI 10.1016/j.annemergmed.2017.04.007
   Pierrakos C, 2010, CRIT CARE, V14, DOI 10.1186/cc8872
   Rech MA, 2019, J BURN CARE RES, V40, P269, DOI 10.1093/jbcr/irz017
   Rehou S, 2016, CRIT CARE MED, V44, P1059, DOI 10.1097/CCM.0000000000001605
   Rhodes A, 2017, INTENS CARE MED, V43, P304, DOI 10.1007/s00134-017-4683-6
   Rivers E, 2001, NEW ENGL J MED, V345, P1368, DOI 10.1056/NEJMoa010307
   Roberts JA, 2016, AM J RESP CRIT CARE, V194, P681, DOI 10.1164/rccm.201601-0024OC
   Rowan KM, 2017, NEW ENGL J MED, V376, P2223, DOI 10.1056/NEJMoa1701380
   SAFFLE JR, 1993, CRIT CARE MED, V21, P1673, DOI 10.1097/00003246-199311000-00016
   SepNet Critical Care Trials Grp, 2016, INTENS CARE MED, V42, P1980, DOI 10.1007/s00134-016-4504-3
   Seymour CW, 2017, NEW ENGL J MED, V376, P2235, DOI 10.1056/NEJMoa1703058
   Seymour CW, 2016, JAMA-J AM MED ASSOC, V315, P762, DOI 10.1001/jama.2016.0288
   Shankar-Hari M, 2016, JAMA-J AM MED ASSOC, V315, P775, DOI 10.1001/jama.2016.0289
   Sharma BR, 2006, BURNS, V32, P545, DOI 10.1016/j.burns.2006.02.008
   Sherwood ER, 2012, TOTAL BURN CARE, P249
   Singer M, 2016, JAMA-J AM MED ASSOC, V315, P801, DOI 10.1001/jama.2016.0287
   Torres MJM, 2021, SURG INFECT, V22, P20, DOI 10.1089/sur.2020.348
   Vincent JL, 2016, CRIT CARE, V20, DOI 10.1186/s13054-016-1403-5
   Vincent JL, 1998, CRIT CARE MED, V26, P1793, DOI 10.1097/00003246-199811000-00016
   Vincent JL, 2006, CRIT CARE MED, V34, P344, DOI 10.1097/01.CCM.0000194725.48928.3A
   Vincent JL, 2005, CRIT CARE MED, V33, P2266, DOI 10.1097/01.CCM.0000181729.46010.83
   Vincent JL, 1996, INTENS CARE MED, V22, P707, DOI 10.1007/BF01709751
   Williams FN, 2009, CRIT CARE, V13, DOI 10.1186/cc8170
   Wolf SE, 1997, ARCH SURG-CHICAGO, V132, P1310
   Yan JH, 2018, SURGERY, V164, P1241, DOI 10.1016/j.surg.2018.05.053
   Yealy DM, 2014, NEW ENGL J MED, V370, P1683, DOI 10.1056/NEJMoa1401602
   Yoon J, 2018, CRIT CARE MED, V46, pE656, DOI 10.1097/CCM.0000000000003144
   Zhang PJ, 2021, BURNS TRAUMA, V9, DOI 10.1093/burnst/tkaa047
NR 80
TC 0
Z9 0
U1 2
U2 2
PU MDPI
PI BASEL
PA ST ALBAN-ANLAGE 66, CH-4052 BASEL, SWITZERLAND
SN 1010-660X
EI 1648-9144
J9 MEDICINA-LITHUANIA
JI Med. Lith.
PD JAN
PY 2022
VL 58
IS 1
AR 26
DI 10.3390/medicina58010026
PG 12
WC Medicine, General & Internal
WE Science Citation Index Expanded (SCI-EXPANDED)
SC General & Internal Medicine
GA ZC2XQ
UT WOS:000757389600001
PM 35056334
OA gold, Green Published
DA 2022-03-26
ER

PT J
AU Bruning, R
   Dykes, H
   Jones, TW
   Wayne, NB
   Newsome, AS
AF Bruning, Rebecca
   Dykes, Hannah
   Jones, Timothy W.
   Wayne, Nathaniel B.
   Newsome, Andrea Sikora
TI Beta-Adrenergic Blockade in Critical Illness
SO FRONTIERS IN PHARMACOLOGY
LA English
DT Review
DE beta-blockers; critical illness; sepsis; esmolol; tachyarrhythmia;
   hemodynamics
ID TRAUMATIC BRAIN-INJURY; ANTAGONISTS PROVIDES NEUROPROTECTION; TRANSIENT
   FOCAL ISCHEMIA; ALVEOLAR FLUID CLEARANCE; NECROSIS-FACTOR-ALPHA; SEPTIC
   SHOCK; HEART-RATE; SEVERE SEPSIS; UP-REGULATION;
   CARDIOPULMONARY-RESUSCITATION
AB Catecholamine upregulation is a core pathophysiological feature in critical illness. Sustained catecholamine beta-adrenergic induction produces adverse effects relevant to critical illness management. beta-blockers (beta B) have proposed roles in various critically ill disease states, including sepsis, trauma, burns, and cardiac arrest. Mounting evidence suggests beta B improve hemodynamic and metabolic parameters culminating in decreased burn healing time, reduced mortality in traumatic brain injury, and improved neurologic outcomes following cardiac arrest. In sepsis, beta B appear hemodynamically benign after acute resuscitation and may augment cardiac function. The emergence of ultra-rapid beta B provides new territory for beta B, and early data suggest significant improvements in mitigating atrial fibrillation in persistently tachycardic septic patients. This review summarizes the evidence regarding the pharmacotherapeutic role of beta B on relevant pathophysiology and clinical outcomes in various types of critical illness.</p>
C1 [Bruning, Rebecca; Dykes, Hannah; Jones, Timothy W.; Newsome, Andrea Sikora] Univ Georgia, Dept Clin & Adm Pharm, Coll Pharm, Augusta, GA 30602 USA.
   [Wayne, Nathaniel B.] Augusta Univ, Dept Pharm, Med Ctr, Augusta, GA USA.
RP Newsome, AS (通讯作者)，Univ Georgia, Dept Clin & Adm Pharm, Coll Pharm, Augusta, GA 30602 USA.
EM sikora@uga.edu
FU National Center for Advancing Translational Sciences (NCATS) of the
   National Institutes of Health (NIH)United States Department of Health &
   Human ServicesNational Institutes of Health (NIH) - USANIH National
   Center for Advancing Translational Sciences (NCATS) [UL1TR002378,
   KL2TR002381, TL1TR002382]
FX Funding This work was supported by the National Center for Advancing
   Translational Sciences (NCATS) of the National Institutes of Health
   (NIH) under Award Numbers UL1TR002378 and KL2TR002381 awarded to AN and
   the UL1TR002378 and TL1TR002382 awarded to TJ.
CR Ahl R, 2017, EUR J TRAUMA EMERG S, V43, P783, DOI 10.1007/s00068-017-0779-5
   Al-Khatib Sana M, 2018, Circulation, V138, pe272, DOI 10.1161/CIR.0000000000000549
   Alali AS, 2017, ANN SURG, V266, P952, DOI 10.1097/SLA.0000000000002286
   Ali A, 2015, CRIT CARE, V19, DOI 10.1186/s13054-015-0913-x
   Allorto N, 2018, BURNS, V44, P1617, DOI 10.1016/j.burns.2018.09.012
   Arbabi S, 2004, J TRAUMA, V56, P265, DOI 10.1097/01.TA.0000109859.91202.C8
   Arbabi S, 2007, J TRAUMA, V62, P56, DOI 10.1097/TA.0b013e31802d972b
   Balik M, 2012, WIEN KLIN WOCHENSCHR, V124, P552, DOI 10.1007/s00508-012-0209-y
   Baron P. W., 1997, Journal of Burn Care and Rehabilitation, V18, P223, DOI 10.1097/00004630-199705000-00008
   Belletti A, 2020, J CARDIOTHOR VASC AN, V34, P1023, DOI 10.1053/j.jvca.2019.10.017
   BENEDICT CR, 1992, CIRC SHOCK, V38, P165
   BERK JL, 1972, ARCH SURG-CHICAGO, V104, P46
   Bignami E, 2017, PERFUSION-UK, V32, P313, DOI 10.1177/0267659116681437
   BOLDT J, 1995, INTENS CARE MED, V21, P218, DOI 10.1007/BF01701475
   Bosch NA, 2021, CHEST, V159, P1452, DOI 10.1016/j.chest.2020.10.049
   Bosmann M, 2012, FASEB J, V26, P2137, DOI 10.1096/fj.11-201640
   BRISTOW MR, 1986, CIRC RES, V59, P297, DOI 10.1161/01.RES.59.3.297
   Butler J, 2006, J AM COLL CARDIOL, V47, P2462, DOI 10.1016/j.jacc.2006.03.030
   Cain BS, 1999, CRIT CARE MED, V27, P1309, DOI 10.1097/00003246-199907000-00018
   Cammarata Gianluca, 2004, Crit Care Med, V32, pS440, DOI 10.1097/01.CCM.0000134263.32657.34
   CARSTAIRS JR, 1985, AM REV RESPIR DIS, V132, P541
   Chacko Cyril Jacob, 2015, J Anaesthesiol Clin Pharmacol, V31, P460, DOI 10.4103/0970-9185.169063
   Chatzidou S, 2018, J AM COLL CARDIOL, V71, P1897, DOI 10.1016/j.jacc.2018.02.056
   Cheema SA, 2020, JCPSP-J COLL PHYSICI, V30, P46, DOI 10.29271/jcpsp.2020.01.46
   Chen ZF, 2017, J CRIT CARE, V41, P240, DOI 10.1016/j.jcrc.2017.05.035
   Chruscinski AJ, 1999, J BIOL CHEM, V274, P16694, DOI 10.1074/jbc.274.24.16694
   CLIFTON GL, 1981, NEUROSURGERY, V8, P10, DOI 10.1227/00006123-198101000-00003
   Coppola S, 2015, CRIT CARE, V19, DOI 10.1186/s13054-015-0803-2
   Cortes DO, 2014, MINERVA ANESTESIOL, V80, P254
   Cotton BA, 2007, J TRAUMA, V62, P26, DOI 10.1097/TA.0b013e31802d02d0
   CRUICKSHANK JM, 1987, LANCET, V2, P585, DOI 10.1016/s0140-6736(87)92984-9
   de Lucia C, 2018, FRONT PHARMACOL, V9, DOI 10.3389/fphar.2018.00904
   de Prost N, 2008, INTENS CARE MED, V34, P763, DOI 10.1007/s00134-007-0954-y
   DITCHEY RV, 1994, J AM COLL CARDIOL, V24, P804, DOI 10.1016/0735-1097(94)90032-9
   Dransfield MT, 2019, NEW ENGL J MED, V381, P2304, DOI 10.1056/NEJMoa1908142
   Driver BE, 2014, RESUSCITATION, V85, P1337, DOI 10.1016/j.resuscitation.2014.06.032
   Du W, 2016, CHINESE MED J-PEKING, V129, P1658, DOI 10.4103/0366-6999.185856
   Dunser Martin W, 2009, J Intensive Care Med, V24, P293, DOI 10.1177/0885066609340519
   El Ayadi A., 2019, FASEB J, V33, DOI [10.1096/fasebj.2019.33.1_supplement.lb281, DOI 10.1096/FASEBJ.2019.33.1_SUPPLEMENT.LB281]
   Fuchs C, 2017, BRIT J ANAESTH, V119, P616, DOI 10.1093/bja/aex231
   Furian T, 2012, J CRIT CARE, V27, DOI 10.1016/j.jcrc.2011.06.017
   Gibran NS, 2013, J BURN CARE RES, V34, P361, DOI 10.1097/BCR.0b013e31828cb249
   Giembycz MA, 2006, EUR RESPIR J, V27, P1286, DOI 10.1183/09031936.06.00112605
   Gore DC, 2006, SURGERY, V139, P686, DOI 10.1016/j.surg.2005.10.010
   Gottlieb M, 2020, RESUSCITATION, V150, P193, DOI 10.1016/j.resuscitation.2020.02.020
   Goyagi T, 2006, ANESTH ANALG, V103, P658, DOI 10.1213/01.ane.0000228859.95126.69
   Goyagi T, 2012, BRAIN RES, V1461, P96, DOI 10.1016/j.brainres.2012.04.040
   Goyagi T, 2010, BRAIN RES, V1343, P213, DOI 10.1016/j.brainres.2010.04.079
   Guarracino F, 2014, CRIT CARE, V18, DOI 10.1186/cc13842
   Gutierrez J, 2009, MED SCI MONITOR, V15, pCR499
   Guz D, 2021, CLIN INFECT DIS, V73, pE921, DOI 10.1093/cid/ciab034
   Hagivvara S, 2009, SHOCK, V31, P515, DOI 10.1097/SHK.0b013e3181863689
   Hajsadeghi S, 2018, ANATOL J CARDIOL, V19, P412, DOI 10.14744/AnatolJCardiol.2018.78642
   HAMILL RW, 1987, ANN NEUROL, V21, P438, DOI 10.1002/ana.410210504
   Hart DW, 2000, SURGERY, V128, P312, DOI 10.1067/msy.2000.108059
   Hasegawa D, 2021, CHEST, V159, P2289, DOI 10.1016/j.chest.2021.01.009
   Herndon DN, 2012, ANN SURG, V256, P402, DOI 10.1097/SLA.0b013e318265427e
   Herndon DN, 2001, NEW ENGL J MED, V345, P1223, DOI 10.1056/NEJMoa010342
   Hsueh WA, 2003, AM J CARDIOL, V92, p3J, DOI 10.1016/S0002-9149(03)00610-6
   Huang Lei, 2004, Crit Care Med, V32, pS378, DOI 10.1097/01.CCM.0000134266.65164.7C
   Inaba K, 2008, J AM COLL SURGEONS, V206, P432, DOI 10.1016/j.jamcollsurg.2007.10.005
   Iwata M, 2010, ANESTH ANALG, V110, P1126, DOI 10.1213/ANE.0b013e3181d278f7
   Jacobi J, 2002, AM J HEALTH-SYST PH, V59, pS3, DOI 10.1093/ajhp/59.suppl_1.S3
   January CT, 2014, J AM COLL CARDIOL, V64, pE1, DOI [10.1016/j.jacc.2014.03.022, 10.1016/j.jacc.2014.03.021, 10.1161/CIR.0000000000000142, 10.1161/CIR.0000000000000041]
   Jeschke MG, 2007, J TRAUMA, V62, P676, DOI 10.1097/TA.0b013e318031afd3
   JONES SB, 1989, CIRC SHOCK, V28, P59
   Jones TW, 2021, J INTENSIVE CARE MED, V36, P989, DOI 10.1177/0885066620928299
   Kakihana Y, 2020, LANCET RESP MED, V8, P863, DOI 10.1016/S2213-2600(20)30037-0
   Kargin F, 2014, MULTIDISCIP RESP MED, V9, DOI 10.1186/2049-6958-9-8
   Killingsworth CR, 2004, CIRCULATION, V109, P2469, DOI 10.1161/01.CIR.0000128040.43933.D3
   Ko A, 2016, J TRAUMA ACUTE CARE, V80, P637, DOI 10.1097/TA.0000000000000959
   Lang CH, 2008, J TRAUMA, V64, P477, DOI 10.1097/01.TA.0000249375.43015.01
   Lazaridis C, 2017, J CRIT CARE, V37, P230, DOI 10.1016/j.jcrc.2016.09.027
   Lee YH, 2016, RESUSCITATION, V107, P150, DOI 10.1016/j.resuscitation.2016.07.243
   Lee YR, 2019, CLIN DRUG INVEST, V39, P429, DOI 10.1007/s40261-019-00762-z
   Ley EJ, 2018, J TRAUMA ACUTE CARE, V84, P234, DOI 10.1097/TA.0000000000001747
   Ley EJ, 2010, J TRAUMA, V68, P353, DOI 10.1097/TA.0b013e3181c8269a
   Ley EJ, 2009, J TRAUMA, V66, P154, DOI 10.1097/TA.0b013e31819388be
   Liu H, 2019, Zhonghua Yi Xue Za Zhi, V99, P1317, DOI 10.3760/cma.j.issn.0376-2491.2019.17.009
   Liu P, 2018, AM J EMERG MED, V36, P470, DOI 10.1016/j.ajem.2017.11.013
   Maccari S, 2020, INT J MOL SCI, V21, DOI 10.3390/ijms21020512
   Macchia A, 2012, CRIT CARE MED, V40, P2768, DOI 10.1097/CCM.0b013e31825b9509
   MacNee W, 2019, NEW ENGL J MED, V381, P2367, DOI 10.1056/NEJMe1912664
   Maddox TM, 2021, J AM COLL CARDIOL, V77, P772, DOI 10.1016/j.jacc.2020.11.022
   Maris NA, 2005, AM J RESP CRIT CARE, V172, P878, DOI 10.1164/rccm.200503-451OC
   Maron MB, 2009, AM J PHYSIOL-LUNG C, V297, pL487, DOI 10.1152/ajplung.90629.2008
   Mathieu C, 2016, J THORAC DIS, V8, pE802, DOI 10.21037/jtd.2016.07.12
   Mohammadi AA, 2009, J BURN CARE RES, V30, P1013, DOI 10.1097/BCR.0b013e3181b48600
   Mohseni S, 2015, WORLD J SURG, V39, P2076, DOI 10.1007/s00268-015-3039-z
   Moniotte S, 2007, EUR J HEART FAIL, V9, P1163, DOI 10.1016/j.ejheart.2007.10.006
   Moniotte S, 2001, CIRCULATION, V103, P1649, DOI 10.1161/01.CIR.103.12.1649
   MONROE RG, 1960, CIRC RES, V8, P260, DOI 10.1161/01.RES.8.1.260
   Morales DR, 2017, BMC MED, V15, DOI 10.1186/s12916-017-0781-0
   Morelli A, 2016, INTENS CARE MED, V42, P1528, DOI 10.1007/s00134-016-4351-2
   Morelli A, 2020, LANCET RESP MED, V8, P833, DOI 10.1016/S2213-2600(20)30063-1
   Morelli A, 2013, JAMA-J AM MED ASSOC, V310, P1683, DOI 10.1001/jama.2013.278477
   Murry JS, 2016, J SURG RES, V200, P221, DOI 10.1016/j.jss.2015.06.045
   Mutlu GM, 2004, CIRC RES, V94, P1091, DOI 10.1161/01.RES.0000125623.56442.20
   Mutlu GM, 2008, AM J RESP CELL MOL, V38, P127, DOI 10.1165/rcmb.2007-0198TR
   Myagmar BE, 2017, CIRC RES, V120, P1103, DOI 10.1161/CIRCRESAHA.117.310520
   Nademanee K, 2000, CIRCULATION, V102, P742, DOI 10.1161/01.CIR.102.7.742
   Nguyen MN, 2015, AM J PHYSIOL-HEART C, V309, pH946, DOI 10.1152/ajpheart.00405.2015
   Noveanu M, 2010, CRIT CARE, V14, DOI 10.1186/cc9317
   Novotny NM, 2009, SHOCK, V31, P113, DOI 10.1097/SHK.0b013e318180ffb6
   Nunez-Villaveiran T, 2015, MED INTENSIVA, V39, P101, DOI 10.1016/j.medin.2014.08.002
   O'Dwyer MJ, 2006, SHOCK, V26, P544, DOI 10.1097/01.shk.0000235091.38174.8d
   O'Gara PT, 2013, J AM COLL CARDIOL, V61, pE78, DOI [10.1161/CIR.0b013e3182742cf6, 10.1016/j.jacc.2012.11.019]
   Panchal AR, 2020, CIRCULATION, V142, pS366, DOI 10.1161/CIR.0000000000000916
   Panchal AR, 2018, CIRCULATION, V138, pE740, DOI 10.1161/CIR.0000000000000613
   Patel MB, 2012, TRIALS, V13, DOI 10.1186/1745-6215-13-177
   Patterson AJ, 2004, CRIT CARE MED, V32, P1041, DOI 10.1097/01.CCM.0000120049.43113.90
   Plank LD, 1998, ANN SURG, V228, P146, DOI 10.1097/00000658-199808000-00002
   Preiser JC, 2014, BRIT J ANAESTH, V113, P945, DOI 10.1093/bja/aeu187
   Prins KW, 2015, JACC-HEART FAIL, V3, P647, DOI 10.1016/j.jchf.2015.03.008
   Przkora R, 2006, J TRAUMA, V60, P968, DOI 10.1097/01.ta.0000214580.27501.19
   Rassler B, 2012, SCIENTIFICA, V2012, DOI 10.6064/2012/829504
   Rengo G, 2012, BRIT J PHARMACOL, V166, P2348, DOI 10.1111/j.1476-5381.2012.01954.x
   Rhodes A, 2017, INTENS CARE MED, V43, P304, DOI 10.1007/s00134-017-4683-6
   Rizoli SB, 2017, CRIT CARE, V21, DOI 10.1186/s13054-017-1620-6
   Romana-Souza B, 2008, PLAST RECONSTR SURG, V122, P1690, DOI 10.1097/PRS.0b013e31818cbf67
   Sakuma T, 2001, J APPL PHYSIOL, V90, P10, DOI 10.1152/jappl.2001.90.1.10
   Sander O, 2005, CRIT CARE MED, V33, P81, DOI 10.1097/01.CCM.0000150028.64264.14
   Sanfilippo F, 2015, CURR MED RES OPIN, V31, P1817, DOI 10.1185/03007995.2015.1062357
   Schmittinger CA, 2008, CRIT CARE, V12, DOI 10.1186/cc6976
   Schroeppel TJ, 2014, J TRAUMA ACUTE CARE, V76, P504, DOI 10.1097/TA.0000000000000104
   Schroeppel TJ, 2010, J TRAUMA, V69, P776, DOI 10.1097/TA.0b013e3181e981b8
   Shang XL, 2016, BIOMED RES INT, V2016, DOI 10.1155/2016/1038034
   Short PM, 2013, AM J RESP CRIT CARE, V187, P1308, DOI 10.1164/rccm.201212-2206OC
   Singer KE, 2017, AM J SURG, V214, P577, DOI 10.1016/j.amjsurg.2017.06.007
   Skrifvars MB, 2003, RESUSCITATION, V59, P319, DOI 10.1016/S0300-9572(03)00238-7
   Smith FG, 2012, LANCET, V379, P229, DOI 10.1016/S0140-6736(11)61623-1
   Song D, 2014, BIOMED RES INT, V2014, DOI 10.1155/2014/873590
   Stefan MS, 2012, THORAX, V67, P977, DOI 10.1136/thoraxjnl-2012-201945
   Suzuki T, 2005, CRIT CARE MED, V33, P2294, DOI 10.1097/01.CCM.0000182796.11329.3B
   Suzuki T, 2017, J INTENSIVE CARE, V5, DOI 10.1186/s40560-017-0215-2
   Tan KQ, 2019, CRIT CARE, V23, DOI 10.1186/s13054-019-2562-y
   Thrush DN, 1997, CIRCULATION, V96, P2709, DOI 10.1161/01.CIR.96.8.2709
   TRIPATHI FM, 1981, BURNS, V8, P99, DOI 10.1016/0305-4179(81)90029-2
   Umehara S, 2010, ANESTH ANALG, V110, P1133, DOI 10.1213/ANE.0b013e3181cdb06b
   van Herpen CH, 2019, HEART LUNG, V48, P278, DOI 10.1016/j.hrtlng.2019.02.004
   Wachter SB, 2012, CARDIOLOGY, V122, P104, DOI 10.1159/000339271
   Walkey AJ, 2016, CHEST, V149, P74, DOI 10.1378/chest.15-0959
   Wang Shupeng, 2017, Zhonghua Wei Zhong Bing Ji Jiu Yi Xue, V29, P390, DOI 10.3760/cma.j.issn.2095-4352.2017.05.002
   Wang ZG, 2015, CLIN DRUG INVEST, V35, P707, DOI 10.1007/s40261-015-0325-3
   Williams FN, 2011, SURGERY, V149, P231, DOI 10.1016/j.surg.2010.05.015
   WILMORE DW, 1974, ANN SURG, V180, P653, DOI 10.1097/00000658-197410000-00031
   Wittstein IS, 2005, NEW ENGL J MED, V352, P539, DOI 10.1056/NEJMoa043046
   WORTSMAN J, 1984, AM J MED, V77, P779, DOI 10.1016/0002-9343(84)90512-6
   Xinqiang Liu, 2015, Zhonghua Wei Zhong Bing Ji Jiu Yi Xue, V27, P759
   Yang N, 2018, CARDIOLOGY, V139, P234, DOI 10.1159/000487126
   Yang Shengqiang, 2014, Zhonghua Wei Zhong Bing Ji Jiu Yi Xue, V26, P714, DOI 10.3760/cma.j.issn.2095-4352.2014.10.007
   Zangbar B, 2016, J SURG RES, V200, P586, DOI 10.1016/j.jss.2015.08.020
   Zhang XJ, 2009, SURGERY, V145, P558, DOI 10.1016/j.surg.2009.01.006
NR 153
TC 0
Z9 0
U1 0
U2 0
PU FRONTIERS MEDIA SA
PI LAUSANNE
PA AVENUE DU TRIBUNAL FEDERAL 34, LAUSANNE, CH-1015, SWITZERLAND
EI 1663-9812
J9 FRONT PHARMACOL
JI Front. Pharmacol.
PD OCT 15
PY 2021
VL 12
AR 735841
DI 10.3389/fphar.2021.735841
PG 23
WC Pharmacology & Pharmacy
WE Science Citation Index Expanded (SCI-EXPANDED)
SC Pharmacology & Pharmacy
GA WT6PX
UT WOS:000715985900001
PM 34721025
OA gold, Green Published
DA 2022-03-26
ER

PT J
AU Accardo-Palumbo, A
   D'Amelio, L
   Pileri, D
   D'Arpa, N
   Mogavero, R
   Amato, G
   Cataldo, V
   Napoli, B
   Ciccia, F
   Lombardo, C
   Conte, F
AF Accardo-Palumbo, A.
   D'Amelio, L.
   Pileri, D.
   D'Arpa, N.
   Mogavero, R.
   Amato, G.
   Cataldo, V.
   Napoli, B.
   Ciccia, F.
   Lombardo, C.
   Conte, F.
TI Reduction of plasma granzyme A correlates with severity of sepsis in
   burn patients
SO BURNS
LA English
DT Article
DE Granzyme A; Cytotoxic response; NK Cells; gamma delta cells; Burn injury
ID NATURAL-KILLER-CELLS; SOLUBLE GRANZYME; T-LYMPHOCYTES; SEPTIC SHOCK;
   EXPRESSION; SECRETION; INFECTION; HUMANS; NK
AB The risk of mortality is high in burn patients and correlates with age, burn area extent, and sepsis. Immunosuppression has been reported to occur after severe burn. Cytotoxic cells possess specialized granules containing perforin and a group of serine proteases (granzymes). Granzyme A is a serine protease constitutively expressed by gamma delta and NK cells, in agreement with their functional cytolytic potential. In vitro studies have shown that GrA may be released extracellularly during cytotoxic cell degranulation, indicating the activation of cytotoxic cells. The aim of our study was to determine plasma GrA activity in burned patients and to verify if decreased GrA levels were associated with poor prognosis.
   Specific GrA activity was tested in the plasma of burned and healthy subjects by esterase assay. Plasma GrA was significantly decreased in septic rather than in nonseptic burn patients and in healthy subjects (p < 0.05 and p < 0.001, respectively).
   At day 3 plasma GrA was significantly lower in nonsurvivor than in survivor septic patients (p < 0.05). The value of 91 mOD showed a sensitivity of 100% and a specificity of 84% in differentiating survivor from nonsurvivor septic patients.
   Because this is a retrospective study, Granzyme A is not a confirmed predictor of septic outcome after burn, but its determination could give useful information about the development and severity of sepsis. (C) 2010 Published by Elsevier Ltd and ISBI.
C1 [Accardo-Palumbo, A.; D'Amelio, L.; Pileri, D.; D'Arpa, N.; Cataldo, V.; Napoli, B.; Lombardo, C.; Conte, F.] Civ Hosp, ARNAS, Plast Surg & Burns Therapy Operating Unit, Palermo, Italy.
   [Mogavero, R.; Amato, G.] Civ Hosp, ARNAS, Clin Pathol Unit, Palermo, Italy.
   [Ciccia, F.] Univ Palermo, Dept Internal Med, Div Rheumatol, Palermo, Italy.
RP Accardo-Palumbo, A (通讯作者)，Civ Hosp, ARNAS, Plast Surg & Burns Therapy Operating Unit, Palermo, Italy.
EM lab.biotecno@ospedalecivicopa.org; lab.biotecno@ospedalecivicopa.org;
   lab.biotecno@ospedalecivicopa.org; lab.biotecno@ospedalecivicopa.org;
   lab.biotecno@ospedalecivicopa.org; lab.biotecno@ospedalecivicopa.org;
   lab.biotecno@ospedalecivicopa.org; lab.biotecno@ospedalecivicopa.org;
   lab.biotecno@ospedalecivicopa.org
CR Accardo-Palumbo A, 2004, CLIN EXP RHEUMATOL, V22, pS45
   Asselin-Paturel C, 2001, NAT IMMUNOL, V2, P1144, DOI 10.1038/ni736
   Barrow RE, 2005, SHOCK, V23, P485, DOI 10.1097/01shk.0000163207.29655.90
   Benjamim CF, 2005, BLOOD, V105, P3588, DOI 10.1182/blood-2004-08-3251
   BLAZAR BA, 1986, J CLIN IMMUNOL, V6, P26, DOI 10.1007/BF00915361
   Church D, 2006, CLIN MICROBIOL REV, V19, P403, DOI 10.1128/CMR.19.2.403-434.2006
   D'Arpa N, 2009, BURNS, V35, P513, DOI 10.1016/j.burns.2008.05.027
   Daniel T, 2007, SHOCK, V28, P278, DOI 10.1097/shk.0b013e318034264c
   DARPA N, 2007, ANN BURNS FIRE DIS, V20, P199
   DUNN PL, 1991, INFECT IMMUN, V59, P2892, DOI 10.1128/IAI.59.9.2892-2900.1991
   Greenhalgh DG, 2007, J BURN CARE RES, V28, P776, DOI 10.1097/BCR.0b013e3181599bc9
   Hermsen CC, 2003, CLIN EXP IMMUNOL, V132, P467, DOI 10.1046/j.1365-2249.2003.02160.x
   Hunt JP, 1998, J SURG RES, V80, P243, DOI 10.1006/jsre.1998.5488
   ISAAZ S, 1995, EUR J IMMUNOL, V25, P1071, DOI 10.1002/eji.1830250432
   Karchmer AW, 2000, CLIN INFECT DIS, V31, pS139, DOI 10.1086/314078
   KOIZUMI H, 1991, J EXP MED, V173, P499, DOI 10.1084/jem.173.2.499
   KUMMER JA, 1995, CLIN EXP IMMUNOL, V100, P164
   Lauw FN, 2000, J INFECT DIS, V182, P206, DOI 10.1086/315642
   LIU CC, 1989, J EXP MED, V170, P2105, DOI 10.1084/jem.170.6.2105
   Mesters RM, 1996, BLOOD, V88, P881, DOI 10.1182/blood.V88.3.881.881
   PILERI D, 2008, ANN BURNS FIRE DIS, V2, P182
   Presnell SR, 1998, BIOCHEMISTRY-US, V37, P17068, DOI 10.1021/bi981636u
   Rucevic M, 2007, SHOCK, V27, P488, DOI 10.1097/01.shk.0000246905.24895.e5
   Sayers TJ, 2001, J IMMUNOL, V166, P765, DOI 10.4049/jimmunol.166.2.765
   Schwacha MG, 2000, J LEUKOCYTE BIOL, V67, P644, DOI 10.1002/jlb.67.5.644
   Sen S, 2003, J AM COLL SURGEONS, V197, pS39
   SIMON MM, 1994, METHOD ENZYMOL, V244, P68
   Singh H., 1992, Journal of Burn Care and Rehabilitation, V13, P617, DOI 10.1097/00004630-199211000-00002
   Spaeny-Dekking EHA, 1998, J IMMUNOL, V160, P3610
   Spaeny-Dekking EHA, 2000, BLOOD, V95, P1465
   Tak PP, 1999, CLIN EXP IMMUNOL, V116, P366
   TAKAYAMA H, 1987, J EXP MED, V166, P725, DOI 10.1084/jem.166.3.725
   Toliver-Kinsky TE, 2003, INFECT IMMUN, V71, P3058, DOI 10.1128/IAI.71.6.3058-3067.2003
   VELOTTI F, 1992, EUR J IMMUNOL, V22, P1049, DOI 10.1002/eji.1830220426
   VEN H, 2006, AM J PATHOL, V168, P1940
   Wesche DE, 2005, J LEUKOCYTE BIOL, V78, P325, DOI 10.1189/jlb.0105017
   Zeerleder S, 2005, CLIN IMMUNOL, V116, P158, DOI 10.1016/j.clim.2005.03.006
NR 37
TC 13
Z9 13
U1 0
U2 2
PU ELSEVIER SCI LTD
PI OXFORD
PA THE BOULEVARD, LANGFORD LANE, KIDLINGTON, OXFORD OX5 1GB, OXON, ENGLAND
SN 0305-4179
EI 1879-1409
J9 BURNS
JI Burns
PD SEP
PY 2010
VL 36
IS 6
BP 811
EP 818
DI 10.1016/j.burns.2009.11.009
PG 8
WC Critical Care Medicine; Dermatology; Surgery
WE Science Citation Index Expanded (SCI-EXPANDED)
SC General & Internal Medicine; Dermatology; Surgery
GA 642CW
UT WOS:000281182100012
PM 20362398
DA 2022-03-26
ER

PT J
AU Lavrentieva, A
   Papadopoulou, S
   Kioumis, J
   Kaimakamis, E
   Bitzani, M
AF Lavrentieva, A.
   Papadopoulou, S.
   Kioumis, J.
   Kaimakamis, E.
   Bitzani, M.
TI PCT as a diagnostic and prognostic tool in burn patients. Whether time
   course has a role in monitoring sepsis treatment
SO BURNS
LA English
DT Article
DE Sepsis; Localized infection; Procalcitonin; Diagnostic accuracy
ID RESPIRATORY-TRACT INFECTIONS; RANDOMIZED CONTROLLED-TRIAL;
   CRITICALLY-ILL PATIENTS; ANTIBIOTIC-THERAPY; SEPTIC SHOCK; CARE-UNIT;
   PROCALCITONIN; INJURY; APPROPRIATE; GUIDELINES
AB Objective: To evaluate the diagnostic and prognostic performance of inflammatory markers for septic and non septic (localized) bacterial infections in patients with severe burn.
   Methods and results: Data of 145 patients were prospectively included in this study. Serum procalcitonin and other inflammatory markers were measured within 24 h after burn and daily thereafter. Maximum procalcitonin (p = 0.004) was independent predictors of outcome in logistic regression analysis. PCT thresholds of 1.5 ng/ml, 0.52 ng/ml and 0.56 ng/ml had adequate sensitivity and specificity to diagnose sepsis, respiratory tract and wound infections respectively. A threshold value of 7.8 ng/ml in PCT concentration on day 3 was associated with the effectiveness of the sepsis treatment with an AUC of 0.86 (95% CI 0.69-1.03, p = 0.002). C-reactive protein levels and WBCs showed no significant change over the first 3 days in the patients with successfully treated sepsis (p = 0.93).
   Conclusion: The maximum procalcitonin level has prognostic value in burn patients. PCT can be used as a diagnostic tool in patients with infectious complications with or without bacteremia during ICU stay. Daily consecutive PCT measurements may be a valuable tool in monitoring the effectiveness of antibiotic therapy in burn ICU patients. (C) 2011 Elsevier Ltd and ISBI. All rights reserved.
C1 [Lavrentieva, A.; Bitzani, M.] Papanikolaou Gen Hosp, Burn ICU, Thessaloniki, Greece.
   [Papadopoulou, S.] Papanikolaou Gen Hosp, Burn Surg Dept, Thessaloniki, Greece.
   [Kioumis, J.; Kaimakamis, E.] Papanikolaou Gen Hosp, Dept Pulm, Thessaloniki, Greece.
RP Lavrentieva, A (通讯作者)，Hadzipanagiotidi 2, Thessaloniki 55236, Greece.
EM alavrenti@gmail.com
OI Papadopoulou, Sophia/0000-0001-9151-6413
CR [Anonymous], 2005, AM J RESP CRIT CARE, V171, P388, DOI 10.1164/rccm.200405-644ST
   Barati M, 2008, BURNS, V34, P770, DOI 10.1016/j.burns.2008.01.014
   Barques L, 2007, BURNS, V33, P860, DOI 10.1016/j.burns.2006.10.401
   Benador N, 1998, PEDIATRICS, V102, P1422, DOI 10.1542/peds.102.6.1422
   Blot S, 2005, INFECT CONT HOSP EP, V26, P575, DOI 10.1086/502575
   BONE RC, 1992, CHEST, V101, P1644, DOI 10.1378/chest.101.6.1644
   Bouadma L, 2010, LANCET, V375, P463, DOI 10.1016/S0140-6736(09)61879-1
   Briel M, 2008, ARCH INTERN MED, V168, P2000, DOI 10.1001/archinte.168.18.2000
   Brunkhorst FM, 2000, INTENS CARE MED, V26, pS148, DOI 10.1007/BF02900728
   Charles PE, 2008, BMC INFECT DIS, V8, DOI 10.1186/1471-2334-8-38
   Christ-Crain M, 2006, AM J RESP CRIT CARE, V174, P84, DOI 10.1164/rccm.200512-1922OC
   Church D, 2006, CLIN MICROBIOL REV, V19, P403, DOI 10.1128/CMR.19.2.403-434.2006
   Clec'h C, 2004, CRIT CARE MED, V32, P1166, DOI 10.1097/01.CCM.0000126263.00551.06
   Colardyn F, 2005, ACTA CLIN BELG, V60, P51, DOI 10.1179/acb.2005.011
   Dehne MG, 2002, BURNS, V28, P535, DOI 10.1016/S0305-4179(02)00050-5
   Erbay A, 2009, INT J ANTIMICROB AG, V34, P575, DOI 10.1016/j.ijantimicag.2009.07.006
   Fendler WM, 2008, J PAEDIATR CHILD H, V44, P114, DOI 10.1111/j.1440-1754.2007.01230.x
   Greenhalgh DG, 2007, J BURN CARE RES, V28, P776, DOI 10.1097/BCR.0b013e3181599bc9
   Grieb G, 2010, BURNS, V36, P335, DOI 10.1016/j.burns.2009.04.019
   Hooton TM, 2010, MANDELL DOUGLAS BENN, V2, P3725
   Jensen JU, 2006, CRIT CARE MED, V34, P2596, DOI 10.1097/01.CCM.0000239116.01855.61
   Karlsson S, 2010, CRIT CARE, V14, DOI 10.1186/cc9327
   Lavrentieva A, 2007, BURNS, V33, P189, DOI 10.1016/j.burns.2006.07.001
   Mann EA, 2010, BURNS
   Meisner M, 1999, CRIT CARE, V3, P45, DOI 10.1186/cc306
   Mokart D, 2005, BRIT J ANAESTH, V94, P767, DOI 10.1093/bja/aei143
   Nakamura A, 2009, SHOCK, V31, P586, DOI 10.1097/SHK.0b013e31819716fa
   Neely AN, 2004, J BURN CARE REHABIL, V25, P76, DOI 10.1097/01.BCR.0000105095.94766.89
   Sachse C, 1999, J BURN CARE REHABIL, V20, P354, DOI 10.1097/00004630-199909000-00004
   Schuetz P, 2010, EXPERT REV ANTI-INFE, V8, P575, DOI [10.1586/eri.10.25, 10.1586/ERI.10.25]
   Schuetz P, 2009, JAMA-J AM MED ASSOC, V302, P1059, DOI 10.1001/jama.2009.1297
   Sharma BR, 2006, BURNS, V32, P545, DOI 10.1016/j.burns.2006.02.008
   von Heimburg D, 1998, BURNS, V24, P745, DOI 10.1016/S0305-4179(98)00109-0
NR 33
TC 55
Z9 64
U1 0
U2 16
PU ELSEVIER SCI LTD
PI OXFORD
PA THE BOULEVARD, LANGFORD LANE, KIDLINGTON, OXFORD OX5 1GB, OXON, ENGLAND
SN 0305-4179
EI 1879-1409
J9 BURNS
JI Burns
PD MAY
PY 2012
VL 38
IS 3
BP 356
EP 363
DI 10.1016/j.burns.2011.08.021
PG 8
WC Critical Care Medicine; Dermatology; Surgery
WE Science Citation Index Expanded (SCI-EXPANDED)
SC General & Internal Medicine; Dermatology; Surgery
GA 920SC
UT WOS:000302426600006
PM 22037153
DA 2022-03-26
ER

PT J
AU Lavrentieva, A
   Voutsas, V
   Konoglou, M
   Karali, V
   Koukiasa, P
   Loridas, N
   Papaioannou, M
   Vasileiadou, G
   Bitzani, M
AF Lavrentieva, Athina
   Voutsas, Vasileios
   Konoglou, Maria
   Karali, Vasiliki
   Koukiasa, Pagona
   Loridas, Nikolaos
   Papaioannou, Maria
   Vasileiadou, Georgia
   Bitzani, Militsa
TI Determinants of Outcome in Burn ICU Patients with Septic Shock
SO JOURNAL OF BURN CARE & RESEARCH
LA English
DT Article
ID INTENSIVE-CARE-UNIT; COMBINATION ANTIBIOTIC-THERAPY; ASSOCIATION SEPSIS
   CRITERIA; DE-ESCALATION; SERUM LACTATE; BASE DEFICIT; NEW-ZEALAND;
   TIME-COURSE; INFECTIONS; MORTALITY
AB Infectious complications remain one of the most challenging concerns for the burn team. The goal of this study was to evaluate the diagnostic and therapeutic approaches and prognosis in burn patients with septic shock. This retrospective study included patients with severe burn injury who were admitted to a burn intensive care unit (ICU). Demographic and clinical data were recorded for each patient. The diagnostic and prognostic value of a number of clinical and laboratory parameters and various treatment options were evaluated. Sixty-four of the 378 patients (16.9%) were identified as having experienced a septic shock during ICU stay. The mortality rate of patients with septic shock was 46.9%. The main bacterial strains responsible for infection were Gram-negative bacteria (78.1%). Factors associated with outcome of septic shock on logistic regression analysis were presence of stage III of acute kidney injury (odds ratio [95% confidence interval] 2.03 [1.06-3.84]; P = 0.019), and lactate levels > 4 mmol/L during the first 48 hours of shock (odds ratio 1.92; 95% confidence interval: 1.02-3.62; P = 0.043). Prognosis of septic shock remains poor in burn patients with septic shock. The main causative pathogens of septic shock identified in our burn ICU were Gram-negative species. The main prognostic factors identified in this study were the presence of AKI, stage III, and high lactate levels early after the onset of septic shock.
C1 [Lavrentieva, Athina; Voutsas, Vasileios; Konoglou, Maria; Karali, Vasiliki; Koukiasa, Pagona; Loridas, Nikolaos; Papaioannou, Maria; Vasileiadou, Georgia; Bitzani, Militsa] Papanikolaou Gen Hosp, Burn ICU, Thessaloniki, Greece.
RP Lavrentieva, A (通讯作者)，Papanikolaou Gen Hosp, Burn ICU, Hadzipanagiotidi 2, Panorama Thessaloniki 55236, Greece.
EM alavrenti@gmail.com
CR Annane D, 2003, AM J RESP CRIT CARE, V168, P165, DOI 10.1164/rccm.2201087
   Appelgren P, 2002, BURNS, V28, P39, DOI 10.1016/S0305-4179(01)00070-5
   Brusselaers N, 2010, INTENS CARE MED, V36, P915, DOI 10.1007/s00134-010-1861-1
   Casserly B, 2015, CRIT CARE MED, V43, P567, DOI 10.1097/CCM.0000000000000742
   Cecconi M, 2014, INTENS CARE MED, V40, P1795, DOI 10.1007/s00134-014-3525-z
   Church D, 2006, CLIN MICROBIOL REV, V19, P403, DOI 10.1128/CMR.19.2.403-434.2006
   Cilloniz C, 2011, CRIT CARE, V15, DOI 10.1186/cc10444
   Cochran A, 2007, J BURN CARE RES, V28, P231, DOI 10.1097/BCR.0B013E318031A1D1
   Cohen J, 2004, CRIT CARE MED, V32, P1510, DOI 10.1097/01.CCM.0000145917.89975.F5
   D'Avignon LC, 2010, BURNS, V36, P773, DOI 10.1016/j.burns.2009.11.007
   Dellinger RP, 2004, CRIT CARE MED, V32, P858, DOI [10.1097/CCM.0b013e31827e83af, 10.1007/s00134-012-2769-8]
   Ferrer R, 2009, AM J RESP CRIT CARE, V180, P861, DOI 10.1164/rccm.200812-1912OC
   Finfer S, 2004, INTENS CARE MED, V30, P589, DOI 10.1007/s00134-004-2157-0
   Fitzwater J, 2003, J TRAUMA, V54, P959, DOI 10.1097/01.TA.0000029382.26295.AB
   Garnacho-Montero J, 2014, INTENS CARE MED, V40, P32, DOI 10.1007/s00134-013-3077-7
   Greenhalgh DG, 2007, J BURN CARE RES, V28, P776, DOI 10.1097/BCR.0b013e3181599bc9
   Hernandez G, 2011, J CRIT CARE, V26, DOI 10.1016/j.jcrc.2010.09.007
   Hogan BK, 2012, J BURN CARE RES, V33, P371, DOI 10.1097/BCR.0b013e3182331e87
   Howell MD, 2007, INTENS CARE MED, V33, P1892, DOI 10.1007/s00134-007-0680-5
   Jeng JC, 2002, BURNS, V28, P161, DOI 10.1016/S0305-4179(01)00098-5
   Kamolz LP, 2010, CRIT CARE, V14, DOI 10.1186/cc8192
   Kellum JA, 2013, CRIT CARE, V17, DOI 10.1186/cc11454
   Kumar A, 2010, CRIT CARE MED, V38, P1651, DOI 10.1097/CCM.0b013e3181e96b91
   Kumar A, 2006, CRIT CARE MED, V34, P1589, DOI 10.1097/01.CCM.0000217961.75225.E9
   Lavrentieva A, 2007, BURNS, V33, P189, DOI 10.1016/j.burns.2006.07.001
   Magiorakos AP, 2012, CLIN MICROBIOL INFEC, V18, P268, DOI 10.1111/j.1469-0691.2011.03570.x
   Mann-Salinas EA, 2013, J BURN CARE RES, V34, P31, DOI 10.1097/BCR.0b013e31826450b5
   Marck RE, 2013, BURNS, V39, P714, DOI 10.1016/j.burns.2013.01.015
   Marecaux G, 1996, INTENS CARE MED, V22, P404, DOI 10.1007/BF01712155
   Mayhall CG, 2003, CLIN INFECT DIS, V37, P543, DOI 10.1086/376993
   Micek ST, 2010, ANTIMICROB AGENTS CH, V54, P1742, DOI 10.1128/AAC.01365-09
   Murray CK, 2008, BURNS, V34, P1108, DOI 10.1016/j.burns.2008.04.007
   Mustonen KM, 2008, J BURN CARE RES, V29, P227, DOI 10.1097/BCR.0b013e31815f3196
   Niederman MS, 2011, CLIN CHEST MED, V32, P517, DOI 10.1016/j.ccm.2011.05.009
   Palmieri T, 2010, BURNS, V36, P205, DOI 10.1016/j.burns.2009.08.012
   Patel GP, 2012, AM J RESP CRIT CARE, V185, P133, DOI 10.1164/rccm.201011-1897CI
   Quenot JP, 2013, CRIT CARE, V17, DOI 10.1186/cc12598
   Ravat F, 2011, BURNS, V37, P16, DOI 10.1016/j.burns.2009.10.006
   Santucci SG, 2003, J HOSP INFECT, V53, P6, DOI 10.1053/jhin.2002.1340
   Schlapbach LJ, 2015, LANCET INFECT DIS, V15, P46, DOI 10.1016/S1473-3099(14)71003-5
   Sharma BR, 2006, BURNS, V32, P545, DOI 10.1016/j.burns.2006.02.008
   Shorr AF, 2007, CRIT CARE MED, V35, P1257, DOI 10.1097/01.CCM.0000261886.65063.CC
   Sligl WI, 2009, CLIN INFECT DIS, V49, P93, DOI 10.1086/599343
   Stewart IJ, 2012, CLIN J AM SOC NEPHRO, V7, P199, DOI 10.2215/CJN.04420511
   Trzeciak S, 2006, CHEST, V129, P225, DOI 10.1378/chest.129.2.225
   Wacharasint P, 2012, SHOCK, V38, P4, DOI 10.1097/SHK.0b013e318254d41a
NR 46
TC 4
Z9 5
U1 0
U2 4
PU OXFORD UNIV PRESS
PI OXFORD
PA GREAT CLARENDON ST, OXFORD OX2 6DP, ENGLAND
SN 1559-047X
EI 1559-0488
J9 J BURN CARE RES
JI J. Burn Care Res.
PD JAN-FEB
PY 2017
VL 38
IS 1
BP E172
EP E179
DI 10.1097/BCR.0000000000000337
PG 8
WC Critical Care Medicine; Dermatology; Surgery
WE Science Citation Index Expanded (SCI-EXPANDED)
SC General & Internal Medicine; Dermatology; Surgery
GA EH6FF
UT WOS:000391867500022
PM 27003623
DA 2022-03-26
ER

PT J
AU Rouget, C
   Girardot, T
   Textoris, J
   Monneret, G
   Rimmele, T
   Venet, F
AF Rouget, Christelle
   Girardot, Thibaut
   Textoris, Julien
   Monneret, Guillaume
   Rimmele, Thomas
   Venet, Fabienne
TI Biological markers of injury-induced immunosuppression
SO MINERVA ANESTESIOLOGICA
LA English
DT Review
DE Wounds and injuries; Sepsis; Immunosuppression; Biomarkers; Monitoring,
   immunologic
ID SEVERELY BURNED PATIENTS; SEPTIC SHOCK PATIENTS; SEPSIS-INDUCED
   IMMUNOSUPPRESSION; MESSENGER-RNA EXPRESSION; ANTIGEN-DR EXPRESSION;
   REGULATORY T-CELL; ANTIINFLAMMATORY CYTOKINE PROFILE; LYMPHOCYTE
   ATTENUATOR EXPRESSION; C-REACTIVE PROTEIN; DENDRITIC CELLS
AB Severe injuries, such as severe sepsis, burn, trauma and major surgery, lead to an overlapping development of pro- and anti-inflammatory responses. It is now well established that these injuries are associated with the secondary development of immune suppression, which results in significant morbidity and mortality. Recent data suggest that immunostimulatory drugs might prevent these complications. However, intensive care patients are heterogeneous, making patient stratification essential for a targeted treatment. In the present review, we discuss potential biomarkers of injury-induced immunoparalysis, mainly focusing on these that have been associated with poor outcome in various clinical settings. We namely present clinical data on monocyte human leukocyte antigen DR, lymphopenia, PD-1/PD-L1 and transcriptomic approach.
C1 [Rouget, Christelle; Girardot, Thibaut; Textoris, Julien; Monneret, Guillaume; Rimmele, Thomas; Venet, Fabienne] Hop Edouard Herriot, Hosp Civils Lyon, BioMerieux, Joint Res Unit, Lyon, France.
   [Rouget, Christelle; Girardot, Thibaut; Textoris, Julien; Monneret, Guillaume; Rimmele, Thomas; Venet, Fabienne] UCBL1, BioMerieux, HCL, EAM Pathophysiol Injury Induced Immunosuppress, Lyon, France.
   [Rouget, Christelle; Girardot, Thibaut; Textoris, Julien; Rimmele, Thomas] Hop Edouard Herriot, Hosp Civils Lyon, Anesthesiol & Intens Care Dept, Lyon, France.
   [Monneret, Guillaume; Venet, Fabienne] Hop Edouard Herriot, Hosp Civils Lyon, Immunol Lab, Lyon, France.
RP Venet, F (通讯作者)，Hop Edouard Herriot, BioMerieux, HCL, Lab Commun Rech, Pavillon P,5 Pl Arsonval, F-69437 Lyon 3, France.
EM fabienne.venet@chu-lyon.fr
RI Textoris, Julien/H-3317-2019
OI Textoris, Julien/0000-0002-3821-9337; Venet,
   Fabienne/0000-0003-0462-4235
CR Aalto H, 2007, SCAND J INFECT DIS, V39, P596, DOI 10.1080/00365540701199808
   Abe R, 2008, J SURG RES, V147, P1, DOI 10.1016/j.jss.2007.07.009
   Albertsmeier M, 2015, INNATE IMMUN-LONDON, V21, P55, DOI 10.1177/1753425913516659
   Allantaz-Frager F, 2013, PLOS ONE, V8, DOI 10.1371/journal.pone.0068218
   Amit I, 2011, NAT REV IMMUNOL, V11, P873, DOI 10.1038/nri3109
   ARTURSON G, 1985, BURNS, V11, P309, DOI 10.1016/0305-4179(85)90093-2
   Bandyopadhyay G, 2007, CRIT CARE MED, V35, P794, DOI 10.1097/01.CCM.0000256847.61085.A5
   Benjamim CF, 2005, BLOOD, V105, P3588, DOI 10.1182/blood-2004-08-3251
   Boomer JS, 2012, CRIT CARE, V16, DOI 10.1186/cc11404
   BROM J, 1993, J LEUKOCYTE BIOL, V53, P268, DOI 10.1002/jlb.53.3.268
   BROM J, 1988, PROSTAG LEUKOTR ESS, V34, P153, DOI 10.1016/0952-3278(88)90139-1
   Cavaillon JM, 2006, CRIT CARE, V10, DOI 10.1186/cc5055
   Cazalis MA, 2014, INTENS CARE MED EXP, V2, DOI 10.1186/s40635-014-0020-3
   Cazalis MA, 2013, CRIT CARE, V17, DOI 10.1186/cc13150
   Chang KC, 2013, CRIT CARE, V17, DOI 10.1186/cc12711
   Chen K, 2015, WORLD J EMERG MED, V6, P40, DOI 10.5847/wjem.j.1920-8642.2015.01.007
   Cheron A, 2010, ANN FR ANESTH, V29, P368, DOI 10.1016/j.annfar.2010.02.015
   Chung KP, 2015, SHOCK, V43, P569, DOI 10.1097/SHK.0000000000000347
   Cook Emily J, 2007, Int J Surg, V5, P27, DOI 10.1016/j.ijsu.2006.05.013
   Couper KN, 2008, J IMMUNOL, V180, P5771, DOI 10.4049/jimmunol.180.9.5771
   Csontos C, 2010, BURNS, V36, P483, DOI 10.1016/j.burns.2009.10.009
   D'Arpa A, 2007, Ann Burns Fire Disasters, V20, P199
   De AK, 2003, J IMMUNOL, V170, P6355, DOI 10.4049/jimmunol.170.12.6355
   Delano MJ, 2016, J CLIN INVEST, V126, P23, DOI 10.1172/JCI82224
   Demaret J, 2015, J LEUKOC BIOL
   Demaret J, 2015, J LEUKOCYTE BIOL, V97, P791, DOI 10.1189/jlb.5AB1114-545R
   Demaret J, 2014, INTENS CARE MED, V40, P1089, DOI 10.1007/s00134-014-3346-0
   Drewry AM, 2014, SHOCK, V42, P383, DOI 10.1097/SHK.0000000000000234
   Drifte G, 2013, CRIT CARE MED, V41, P820, DOI 10.1097/CCM.0b013e318274647d
   Droste A, 1999, BIOCHEM BIOPH RES CO, V256, P110, DOI 10.1006/bbrc.1999.0294
   Dupont G, 2014, CYTOKINE, V69, P146, DOI 10.1016/j.cyto.2014.05.021
   Fazal Nadeem, 2013, Results Immunol, V3, P85, DOI 10.1016/j.rinim.2013.09.001
   Feng L, 2012, PLOS ONE, V7, DOI 10.1371/journal.pone.0038400
   FIKRIG SM, 1977, ANN SURG, V186, P746, DOI 10.1097/00000658-197712000-00015
   Flohe S, 2004, INTENS CARE MED, V30, P96, DOI 10.1007/s00134-003-2041-3
   Forget P, 2015, PEERJ, V3, DOI 10.7717/peerj.713
   Gogos CA, 2000, J INFECT DIS, V181, P176, DOI 10.1086/315214
   Gouel-Cheron A, 2015, INTENS CARE MED, V41, P2229, DOI 10.1007/s00134-015-4045-1
   Grimaldi D, 2011, INTENS CARE MED, V37, P1438, DOI 10.1007/s00134-011-2306-1
   Guignant C, 2011, CRIT CARE, V15, DOI 10.1186/cc10112
   Guisset O, 2007, INTENS CARE MED, V33, P148, DOI 10.1007/s00134-006-0436-7
   Hall MW, 2011, INTENS CARE MED, V37, P525, DOI 10.1007/s00134-010-2088-x
   Hamers L, 2015, MINERVA ANESTESIOL, V81, P426
   Hazeldine J, 2014, INJURY, V45, P1824, DOI 10.1016/j.injury.2014.06.021
   Heffernan DS, 2012, CRIT CARE, V16, DOI 10.1186/cc11157
   Heinzelmann M, 1996, ANN SURG, V224, P91, DOI 10.1097/00000658-199607000-00014
   Heper Y, 2006, EUR J CLIN MICROBIOL, V25, P481, DOI 10.1007/s10096-006-0168-1
   Ho CSK, 2001, BLOOD, V98, P140, DOI 10.1182/blood.V98.1.140
   Hotchkiss RS, 2013, NAT REV IMMUNOL, V13, P862, DOI 10.1038/nri3552
   Hotchkiss RS, 2002, J IMMUNOL, V168, P2493, DOI 10.4049/jimmunol.168.5.2493
   Hsieh CH, 2009, AM J PATHOL, V175, P1504, DOI 10.2353/ajpath.2009.081174
   Huang HH, 2015, INT J INFECT DIS, V30, P57, DOI 10.1016/j.ijid.2014.11.006
   Huang LF, 2010, CRIT CARE, V14, DOI 10.1186/cc8232
   Huang X, 2009, P NATL ACAD SCI USA, V106, P6303, DOI 10.1073/pnas.0809422106
   Hurchla MA, 2005, J IMMUNOL, V174, P3377, DOI 10.4049/jimmunol.174.6.3377
   Inoue S, 2011, SHOCK, V36, P38, DOI 10.1097/SHK.0b013e3182168cce
   Jaramillo-Reta KY, 2015, REV INVEST CLIN, V67, P117
   Keel M, 1996, J TRAUMA, V41, P430, DOI 10.1097/00005373-199609000-00008
   Keir ME, 2008, ANNU REV IMMUNOL, V26, P677, DOI 10.1146/annurev.immunol.26.021607.090331
   Kessel A, 2009, J AUTOIMMUN, V32, P211, DOI 10.1016/j.jaut.2009.02.014
   Kjaergaard AG, 2014, PLOS ONE, V9, DOI 10.1371/journal.pone.0092331
   Leentjens J, 2012, AM J RESP CRIT CARE, V186, P838, DOI 10.1164/rccm.201204-0645OC
   Lekkou A, 2004, CLIN DIAGN LAB IMMUN, V11, P161, DOI 10.1128/CDLI.11.1.161-167.2004
   Li M, 2015, CHINESE MED J-PEKING, V128, P1072, DOI 10.4103/0366-6999.155094
   Lord JM, 2014, LANCET, V384, P1455, DOI 10.1016/S0140-6736(14)60687-5
   Lukaszewicz AC, 2009, CRIT CARE MED, V37, P2746, DOI 10.1097/CCM.0b013e3181ab858a
   Maier M, 2008, SHOCK, V30, P344, DOI 10.1097/SHK.0b013e3181673eb4
   Mare TA, 2015, CRIT CARE, V19, DOI 10.1186/s13054-015-0778-z
   Marshall JC, 2014, VIRULENCE, V5, P27, DOI 10.4161/viru.26908
   Meisel C, 2009, AM J RESP CRIT CARE, V180, P640, DOI 10.1164/rccm.200903-0363OC
   Monneret G, 2004, IMMUNOL LETT, V95, P193, DOI 10.1016/j.imlet.2004.07.009
   Monneret G, 2008, MOL MED, V14, P64, DOI 10.2119/2007-00102.Monneret
   Monneret G, 2006, INTENS CARE MED, V32, P1175, DOI 10.1007/s00134-006-0204-8
   Monserrat J, 2013, CRIT CARE, V17, DOI 10.1186/cc12750
   Moreau N, 2015, INTENSIVE CARE MED E, V3, pA688
   Ogata M, 2000, CRIT CARE MED, V28, P3166, DOI 10.1097/00003246-200009000-00007
   Pachot A, 2005, CLIN IMMUNOL, V114, P61, DOI 10.1016/j.clim.2004.08.015
   Pachot A, 2008, J IMMUNOL, V180, P6421, DOI 10.4049/jimmunol.180.9.6421
   Pachot A, 2006, IMMUNOL LETT, V106, P63, DOI 10.1016/j.imlet.2006.04.010
   Pangault C, 2006, CRIT CARE MED, V34, P1193, DOI 10.1097/01.CCM.0000207339.11477.62
   Park SH, 2013, CYTOMETRY B
   Pileri D, 2008, Ann Burns Fire Disasters, V21, P182
   Poujol F, 2015, PLOS ONE, V10, DOI 10.1371/journal.pone.0144375
   Riche F, 2015, CRIT CARE, V19, DOI 10.1186/s13054-015-1144-x
   Rittirsch D, 2015, CRIT CARE, V19, DOI 10.1186/s13054-015-1127-y
   Salciccioli JD, 2015, CRIT CARE, V19, DOI 10.1186/s13054-014-0731-6
   Seok Y, 2012, SHOCK, V37, P242, DOI 10.1097/SHK.0b013e3182454acf
   Shao R, 2015, CRIT CARE, V19, DOI 10.1186/s13054-015-1024-4
   Shen HT, 2012, PLOS ONE, V7, DOI 10.1371/journal.pone.0050238
   Shubin NJ, 2013, CRIT CARE, V17, DOI 10.1186/cc13131
   Stensballe J, 2009, ACTA ANAESTH SCAND, V53, P515, DOI 10.1111/j.1399-6576.2008.01801.x
   Su LX, 2013, MEDIAT INFLAMM, V2013, DOI 10.1155/2013/969875
   Sugimoto K, 2003, SHOCK, V19, P24, DOI 10.1097/00024382-200301000-00005
   Szelig L, 2014, BURNS, V40, P575, DOI 10.1016/j.burns.2013.09.023
   Toliver-Kinsky TE, 2005, J IMMUNOL, V174, P404, DOI 10.4049/jimmunol.174.1.404
   van Dissel JT, 1998, LANCET, V351, P950, DOI 10.1016/S0140-6736(05)60606-X
   van Vught LA, 2015, SHOCK, V44, P110, DOI 10.1097/SHK.0000000000000391
   Vanzant EL, 2014, J TRAUMA ACUTE CARE, V76, P21, DOI 10.1097/TA.0b013e3182ab1ab5
   Venet F, 2007, CRIT CARE MED, V35, P1910, DOI 10.1097/01.CCM.0000275271.77350.B6
   Venet F, 2013, CURR OPIN IMMUNOL, V25, P477, DOI 10.1016/j.coi.2013.05.006
   Venet F, 2012, J IMMUNOL, V189, P5073, DOI 10.4049/jimmunol.1202062
   Venet F, 2009, INTENS CARE MED, V35, P678, DOI 10.1007/s00134-008-1337-8
   Vulliamy PE, 2016, EUR J TRAUMA EMERG S, V42, P755, DOI 10.1007/s00068-015-0585-x
   Walker LSK, 2015, TRENDS IMMUNOL, V36, P63, DOI 10.1016/j.it.2014.12.001
   Wang HW, 2015, IMMUNOLOGY, V145, P50, DOI 10.1111/imm.12423
   West SD, 2012, J SURG RES, V172, P5, DOI 10.1016/j.jss.2011.04.016
   Wolk K, 2000, BLOOD, V96, P218, DOI 10.1182/blood.V96.1.218.013k04_218_223
   Wolk K, 2007, CRIT CARE MED, V35, P458, DOI 10.1097/01.CCM.0000254724.54515.2F
   Wysocka M, 2005, J IMMUNOL, V174, P7398, DOI 10.4049/jimmunol.174.11.7398
   Xiao WZ, 2011, J EXP MED, V208, P2581, DOI 10.1084/jem.20111354
   Xu PB, 2015, CANCER IMMUNOL IMMUN, V64, P1383, DOI 10.1007/s00262-015-1740-2
   Yadavalli GK, 2005, SHOCK, V24, P26, DOI 10.1097/01.shk.0000167110.73129.a8
   Zahorec R, 2001, Bratisl Lek Listy, V102, P5
   Zhang Y, 2011, CRIT CARE, V15, DOI 10.1186/cc10059
NR 114
TC 6
Z9 6
U1 0
U2 12
PU EDIZIONI MINERVA MEDICA
PI TURIN
PA CORSO BRAMANTE 83-85 INT JOURNALS DEPT., 10126 TURIN, ITALY
SN 0375-9393
EI 1827-1596
J9 MINERVA ANESTESIOL
JI Minerva Anestesiol.
PD MAR
PY 2017
VL 83
IS 3
BP 302
EP 314
DI 10.23736/S0375-9393.16.11268-4
PG 13
WC Anesthesiology; Critical Care Medicine
WE Science Citation Index Expanded (SCI-EXPANDED)
SC Anesthesiology; General & Internal Medicine
GA EP3CN
UT WOS:000397260300011
PM 27314598
DA 2022-03-26
ER

PT J
AU Que, YA
   Delodder, F
   Guessous, I
   Graf, R
   Bain, M
   Calandra, T
   Liaudet, L
   Eggimann, P
AF Que, Yok-Ai
   Delodder, Frederik
   Guessous, Idris
   Graf, Rolf
   Bain, Martha
   Calandra, Thierry
   Liaudet, Lucas
   Eggimann, Philippe
TI Pancreatic stone protein as an early biomarker predicting mortality in a
   prospective cohort of patients with sepsis requiring ICU management
SO CRITICAL CARE
LA English
DT Article
ID CRITICALLY-ILL PATIENTS; TUMOR-NECROSIS-FACTOR; INTENSIVE-CARE UNITS;
   SEPTIC SHOCK; ORGAN FAILURE; DOUBLE-BLIND; CLINICAL-TRIAL; SAFETY;
   SCORE; PROLIFERATION
AB Introduction: Biomarkers, such as C-reactive protein [CRP] and procalcitonin [PCT], are insufficiently sensitive or specific to stratify patients with sepsis. We investigate the prognostic value of pancreatic stone protein/regenerating protein (PSP/reg) concentration in patients with severe infections.
   Methods: PSP/reg, CRP, PCT, tumor necrosis factor-alpha (TNF-alpha), interleukin 1 beta (IL1-beta), IL-6 and IL-8 were prospectively measured in cohort of patients >= 18 years of age with severe sepsis or septic shock within 24 hours of admission in a medico-surgical intensive care unit (ICU) of a community and referral university hospital, and the ability to predict in-hospital mortality was determined.
   Results: We evaluated 107 patients, 33 with severe sepsis and 74 with septic shock, with in-hospital mortality rates of 6% (2/33) and 25% (17/74), respectively. Plasma concentrations of PSP/reg (343.5 vs. 73.5 ng/ml, P < 0.001), PCT (39.3 vs. 12.0 ng/ml, P < 0.001), IL-8 (682 vs. 184 ng/ml, P < 0.001) and IL-6 (1955 vs. 544 pg/ml, P < 0.01) were significantly higher in patients with septic shock than with severe sepsis. Of note, median PSP/reg was 13.0 ng/ml (IQR: 4.8) in 20 severely burned patients without infection. The area under the ROC curve for PSP/reg (0.65 [95% CI: 0.51 to 0.80]) was higher than for CRP (0.44 [0.29 to 0.60]), PCT 0.46 [0.29 to 0.61]), IL-8 (0.61 [0.43 to 0.77]) or IL-6 (0.59 [0.44 to 0.75]) in predicting in-hospital mortality. In patients with septic shock, PSP/reg was the only biomarker associated with in-hospital mortality (P = 0.049). Risk of mortality increased continuously for each ascending quartile of PSP/reg.
   Conclusions: Measurement of PSP/reg concentration within 24 hours of ICU admission may predict in-hospital mortality in patients with septic shock, identifying patients who may benefit most from tailored ICU management.
C1 [Que, Yok-Ai; Delodder, Frederik; Liaudet, Lucas; Eggimann, Philippe] CHU Vaudois, Univ Hosp Med Ctr, Dept Intens Care Med, CH-1011 Lausanne, Switzerland.
   [Que, Yok-Ai; Delodder, Frederik; Calandra, Thierry; Liaudet, Lucas; Eggimann, Philippe] Univ Lausanne, CH-1011 Lausanne, Switzerland.
   [Guessous, Idris] CHU Vaudois, Univ Hosp Med Ctr, Inst Social & Prevent Med, Community Prevent Unit, CH-1010 Lausanne, Switzerland.
   [Guessous, Idris] Univ Lausanne, CH-1010 Lausanne, Switzerland.
   [Guessous, Idris] Univ Hosp Geneva, Dept Community Med Primary Care & Emergency Med, Div Primary Care Med, Unit Populat Epidemiol, CH-1211 Geneva 14, Switzerland.
   [Graf, Rolf; Bain, Martha] Univ Zurich Hosp, Dept Visceral & Transplant Surg, Swiss Hepatopancreaticobiliary Ctr, CH-8091 Zurich, Switzerland.
   [Calandra, Thierry] CHU Vaudois, Univ Hosp Med Ctr, Infect Dis Serv, CH-1011 Lausanne, Switzerland.
RP Eggimann, P (通讯作者)，CHU Vaudois, Univ Hosp Med Ctr, Dept Intens Care Med, Rue Bugnon 46, CH-1011 Lausanne, Switzerland.
EM philippe.eggimann@chuv.ch
RI Liaudet, Lucas/E-1322-2017; Que, Yok Ai/AAE-5474-2020; Calandra,
   Thierry/D-9017-2015
OI Liaudet, Lucas/0000-0003-2670-4930; Que, Yok Ai/0000-0001-9443-6101;
   Calandra, Thierry/0000-0003-3051-1285; Graf, Rolf/0000-0001-7449-7302
FU Loterie Romande; Fondation pour la Recherche en Soins Intensifs; Swiss
   National Science Foundation (SNF)/Swiss Medical Association (FMH)
   [PASMP3-123226]; SICPA Foundation; SNF [32000-118174/1, 310030-135394/1,
   SNF 33CM30-124087/1, 310030-118266]; Leenaards Foundation; Santos-Suarez
   Foundation for Medical Research
FX We thank Laurence Leone for outstanding technical assistance and the
   members of the Lausanne Sepsis Group Anne Angelilo-Scherrer, Jacques
   Bille, Philippe Jolliet, Philippe Moreillon, Guy Prod'hom, Thierry
   Roger, and Pierre-Yves Bochud - for their constructive support. This
   study was funded by an unrestricted grant from the 'Loterie Romande' and
   the 'Fondation pour la Recherche en Soins Intensifs'. Y-AQ is supported
   by Swiss National Science Foundation (SNF)/Swiss Medical Association
   (FMH) grant PASMP3-123226 and a grant from the SICPA Foundation. LL is
   supported by the SNF (grants 32000-118174/1 and 310030-135394/1). IG is
   supported by an SNF grant (SNF 33CM30-124087/1). TC is supported by
   grants from the SNF (310030-118266), the Leenaards Foundation, and the
   Santos-Suarez Foundation for Medical Research.
CR Abraham E, 1998, LANCET, V351, P929
   Angus DC, 2011, JAMA-J AM MED ASSOC, V306, P2614, DOI 10.1001/jama.2011.1853
   BAUMGARTNER JD, 1992, CRIT CARE MED, V20, P953, DOI 10.1097/00003246-199207000-00010
   Berger MM, 2007, AM J CLIN NUTR, V85, P1293, DOI 10.1093/ajcn/85.5.1293
   Bernard GR, 2001, NEW ENGL J MED, V344, P699, DOI 10.1056/NEJM200103083441001
   Bizzini A, 2010, J CLIN MICROBIOL, V48, P1549, DOI 10.1128/JCM.01794-09
   Boeck L, 2011, CHEST, V140, P925, DOI 10.1378/chest.11-0018
   BONE RC, 1992, CHEST, V101, P1481, DOI 10.1378/chest.101.6.1481
   CALANDRA T, 1988, J INFECT DIS, V158, P312, DOI 10.1093/infdis/158.2.312
   CALANDRA T, 1991, AM J MED, V91, P23, DOI 10.1016/0002-9343(91)90069-A
   CALANDRA T, 1990, J INFECT DIS, V161, P982, DOI 10.1093/infdis/161.5.982
   Cruz DN, 2010, CONTRIB NEPHROL, V167, P77, DOI 10.1159/000315921
   Dellinger RP, 2008, CRIT CARE MED, V36, P296, DOI 10.1097/01.CCM.0000298158.12101.41
   Delodder F, 2010, 50 INT C ANT AG CHEM
   Fukui H, 1998, GASTROENTEROLOGY, V115, P1483, DOI 10.1016/S0016-5085(98)70027-7
   Graf R, 2002, J SURG RES, V105, P136, DOI 10.1006/jsre.2002.6387
   Graf R, 2006, J SURG RES, V133, P113, DOI 10.1016/j.jss.2005.09.030
   Harbarth S, 2001, AM J RESP CRIT CARE, V164, P396, DOI 10.1164/ajrccm.164.3.2009052
   Hotchkiss RS, 2003, NEW ENGL J MED, V348, P138, DOI 10.1056/NEJMra021333
   Keel M, 2009, CRIT CARE MED, V37, P1642, DOI 10.1097/CCM.0b013e31819da7d6
   KNAUS WA, 1985, CRIT CARE MED, V13, P818, DOI 10.1097/00003246-198510000-00009
   LEGALL JR, 1993, JAMA-J AM MED ASSOC, V270, P2957, DOI 10.1001/jama.270.24.2957
   Levy MM, 2003, CRIT CARE MED, V31, P1250, DOI 10.1097/01.CCM.0000050454.01978.3B
   Lu Q, 2011, J ANTIMICROB CHEMOTH, V66, P1110, DOI 10.1093/jac/dkr046
   Marshall JC, 2009, CRIT CARE MED, V37, P2290, DOI 10.1097/CCM.0b013e3181a02afc
   MCCABE WR, 1962, ARCH INTERN MED, V110, P847, DOI 10.1001/archinte.1962.03620240029006
   Moreno RP, 2005, INTENS CARE MED, V31, P1345, DOI 10.1007/s00134-005-2763-5
   Opal S, 2004, CRIT CARE MED, V32, P332, DOI 10.1097/01.CCM.0000108867.87890.6D
   Opal SM, 2003, SHOCK, V20, P295, DOI 10.1097/01.shk.0000084343.58020.57
   Pierrakos C, 2010, CRIT CARE, V14, DOI 10.1186/cc8872
   Rice TW, 2006, CRIT CARE MED, V34, P2271, DOI 10.1097/01.CCM.0000230385.82679.34
   SENEGASBALAS FO, 1991, J HISTOCHEM CYTOCHEM, V39, P915, DOI 10.1177/39.7.1865108
   Tang BMP, 2007, LANCET INFECT DIS, V7, P210, DOI 10.1016/S1473-3099(07)70052-X
   Unno M, 2002, DIABETES, V51, pS478, DOI 10.2337/diabetes.51.2007.S478
   Vincent JL, 2011, CRIT CARE CLIN, V27, P241, DOI 10.1016/j.ccc.2010.12.010
   Vincent JL, 2009, JAMA-J AM MED ASSOC, V302, P2323, DOI 10.1001/jama.2009.1754
   Vincent JL, 2006, CRIT CARE MED, V34, P344, DOI 10.1097/01.CCM.0000194725.48928.3A
   Vincent JL, 1996, INTENS CARE MED, V22, P707, DOI 10.1007/BF01709751
NR 38
TC 35
Z9 37
U1 1
U2 7
PU BIOMED CENTRAL LTD
PI LONDON
PA 236 GRAYS INN RD, FLOOR 6, LONDON WC1X 8HL, ENGLAND
SN 1466-609X
J9 CRIT CARE
JI Crit. Care
PY 2012
VL 16
IS 4
AR R114
DI 10.1186/cc11406
PG 9
WC Critical Care Medicine
WE Science Citation Index Expanded (SCI-EXPANDED)
SC General & Internal Medicine
GA 066CP
UT WOS:000313197800001
PM 22748193
OA Green Published, Green Accepted, gold
DA 2022-03-26
ER

PT J
AU Nakae, H
   Endo, S
   Yamada, Y
   Inada, K
AF Nakae, H
   Endo, S
   Yamada, Y
   Inada, K
TI Bound and soluble adhesion molecule and cytokine levels in patients with
   severe burns
SO BURNS
LA English
DT Article
DE burns; cytokine; soluble adhesion molecules; adhesion molecules
ID VASCULAR ENDOTHELIAL-CELLS; PLATELET-ACTIVATING-FACTOR; II PHOSPHOLIPASE
   A(2); LEUKOCYTE ADHESION; PLASMA-LEVELS; SEPTIC SHOCK; SEPSIS;
   ENDOTOXIN; ELAM-1; EXPRESSION
AB We measured endotoxins, inflammatory cytokines and soluble adhesion molecules in the blood of 17 severe burn patients to determine the involvement of these factors in the pathophysiology of severe burns. All seventeen patients had burns with a total burn surface area of 20% or more and a burn index of 15% or more. Endotoxin was measured by an endotoxin-specific assay and tumor necrosis factor-alpha, interleukin 6 and interleukin 8 and soluble adhesion molecules were measured by enzyme-linked immunosorbent assay. CD11a, CD11b and CD18, measured by flow cytometry, were elevated in the non-surviving group, the septic shock group and the multiple organ dysfunction syndrome group, suggesting a close connection between these adhesion molecules and burns complicated by infection. Soluble adhesion molecules were found to indirectly reflect the level of endothelial cell adhesion molecules, suggesting that inflammatory cytokines may also be involved in their production. (C) 2000 Elsevier Science Ltd and ISBI. All rights reserved.
C1 Akita Univ, Sch Med, Dept Crit Care Med, Akita 0108543, Japan.
RP Endo, S (通讯作者)，Iwate Med Univ, Crit Care & Emergency Ctr, 19-1 Uchimaru, Morioka, Iwate 0208505, Japan.
CR BEVILACQUA MP, 1987, P NATL ACAD SCI USA, V84, P9238, DOI 10.1073/pnas.84.24.9238
   BONE RC, 1992, CRIT CARE MED, V20, P864, DOI 10.1097/00003246-199206000-00025
   BONE RC, 1992, CHEST, V101, P1644, DOI 10.1378/chest.101.6.1644
   BRANDLEY BK, 1990, CELL, V63, P861, DOI 10.1016/0092-8674(90)90487-Y
   COELEY HC, 1994, CRIT CARE MED, V22, P651
   ENDO S, 1993, BURNS, V19, P124, DOI 10.1016/0305-4179(93)90033-5
   ENDO S, 1994, RES COMMUN CHEM PATH, V83, P289
   ENDO S, 1992, CIRC SHOCK, V38, P264
   Endo S, 1996, RES COMMUN MOL PATH, V94, P23
   ENDO S, 1992, BURNS, V18, P486, DOI 10.1016/0305-4179(92)90181-S
   Endo S, 1996, J INFLAMM, V46, P212
   HYNES RO, 1992, CELL, V69, P11, DOI 10.1016/0092-8674(92)90115-S
   INADA K, 1991, MICROBIOL IMMUNOL, V35, P303, DOI 10.1111/j.1348-0421.1991.tb01559.x
   LEEUWENBERG JFM, 1990, J IMMUNOL, V145, P2110
   LEEUWENBERG JFM, 1990, CLIN EXP IMMUNOL, V81, P496
   LEWIS MS, 1988, J CLIN INVEST, V82, P2045, DOI 10.1172/JCI113825
   LO SK, 1989, J EXP MED, V169, P1779, DOI 10.1084/jem.169.5.1779
   MARUI N, 1993, J CLIN INVEST, V92, P1866, DOI 10.1172/JCI116778
   MULLIGAN MS, 1991, J CLIN INVEST, V88, P1396, DOI 10.1172/JCI115446
   NAKAE H, 1994, RES COMMUN CHEM PATH, V84, P189
   Nakae H, 1996, SURG TODAY, V26, P225, DOI 10.1007/BF00311579
   Nakae H, 1996, BURNS, V22, P594, DOI 10.1016/S0305-4179(96)00063-0
   NAKAE H, 1995, BURNS, V21, P422, DOI 10.1016/0305-4179(95)00022-4
   NAKAE H, 1994, RES COMMUN MOL PATH, V86, P37
   Nakae H, 1996, RES COMMUN MOL PATH, V91, P329
   NUYTINCK JKS, 1986, ARCH SURG-CHICAGO, V121, P886
   NYERS CL, 1992, AM J PHYSIOL, V263, pC767
   OBAYASHI T, 1985, CLIN CHIM ACTA, V149, P55, DOI 10.1016/0009-8981(85)90273-6
   OSBORN L, 1990, CELL, V62, P3, DOI 10.1016/0092-8674(90)90230-C
   PHILLIPS ML, 1990, SCIENCE, V250, P1130, DOI 10.1126/science.1701274
   SANCHEZMADRID F, 1983, J EXP MED, V158, P1785, DOI 10.1084/jem.158.6.1785
   Schinkel C, 1996, EUR J SURG, V162, P763
   SIMMONS D, 1988, NATURE, V331, P624, DOI 10.1038/331624a0
   TAKAHASHI M, 1988, FEBS LETT, V40, P6
   TRACEY KJ, 1987, NATURE, V330, P662, DOI 10.1038/330662a0
   VAN ZK, 1991, J IMMUNOL, V146, P3478
   Yamada Y, 1996, BURNS, V22, P587, DOI 10.1016/S0305-4179(96)00052-6
NR 37
TC 27
Z9 33
U1 0
U2 1
PU ELSEVIER SCI LTD
PI OXFORD
PA THE BOULEVARD, LANGFORD LANE, KIDLINGTON, OXFORD OX5 1GB, OXON, ENGLAND
SN 0305-4179
J9 BURNS
JI Burns
PD MAR
PY 2000
VL 26
IS 2
BP 139
EP 144
DI 10.1016/S0305-4179(99)00118-7
PG 6
WC Critical Care Medicine; Dermatology; Surgery
WE Science Citation Index Expanded (SCI-EXPANDED)
SC General & Internal Medicine; Dermatology; Surgery
GA 287BP
UT WOS:000085485100004
PM 10716356
DA 2022-03-26
ER

PT J
AU Tran, NK
   Albahra, S
   Pham, TN
   Holmes, JH
   Greenhalgh, D
   Palmieri, TL
   Wajda, J
   Rashidi, HH
AF Tran, Nam K.
   Albahra, Samer
   Pham, Tam N.
   Holmes, James H.
   Greenhalgh, David
   Palmieri, Tina L.
   Wajda, Jeffery
   Rashidi, Hooman H.
TI Novel application of an automated-machine learning development tool for
   predicting burn sepsis: proof of concept
SO SCIENTIFIC REPORTS
LA English
DT Article
ID SEPTIC SHOCK; DEFINITIONS; GUIDELINES; CRITERIA
AB Sepsis is the primary cause of burn-related mortality and morbidity. Traditional indicators of sepsis exhibit poor performance when used in this unique population due to their underlying hypermetabolic and inflammatory response following burn injury. To address this challenge, we developed the Machine Intelligence Learning Optimizer (MILO), an automated machine learning (ML) platform, to automatically produce ML models for predicting burn sepsis. We conducted a retrospective analysis of 211 adult patients (age >= 18 years) with severe burn injury (>= 20% total body surface area) to generate training and test datasets for ML applications. The MILO approach was compared against an exhaustive "non-automated" ML approach as well as standard statistical methods. For this study, traditional multivariate logistic regression (LR) identified seven predictors of burn sepsis when controlled for age and burn size (OR 2.8, 95% CI 1.99-4.04, P=0.032). The area under the ROC (ROC-AUC) when using these seven predictors was 0.88. Next, the non-automated ML approach produced an optimal model based on LR using 16 out of the 23 features from the study dataset. Model accuracy was 86% with ROC-AUC of 0.96. In contrast, MILO identified a k-nearest neighbor-based model using only five features to be the best performer with an accuracy of 90% and a ROC-AUC of 0.96. Machine learning augments burn sepsis prediction. MILO identified models more quickly, with less required features, and found to be analytically superior to traditional ML approaches. Future studies are needed to clinically validate the performance of MILO-derived ML models for sepsis prediction.
C1 [Tran, Nam K.; Albahra, Samer; Rashidi, Hooman H.] Univ Calif Davis, Dept Pathol & Lab Med, 4400 V St, Sacramento, CA 95817 USA.
   [Pham, Tam N.] Univ Washington, Dept Surg, Seattle, WA 98195 USA.
   [Holmes, James H.] Wake Forest Univ, Dept Surg, Winston Salem, NC 27101 USA.
   [Greenhalgh, David; Palmieri, Tina L.] Univ Calif Davis, Dept Surg, Davis, CA USA.
   [Wajda, Jeffery] UC Davis Hlth, Davis, CA USA.
RP Tran, NK; Rashidi, HH (通讯作者)，Univ Calif Davis, Dept Pathol & Lab Med, 4400 V St, Sacramento, CA 95817 USA.
EM nktran@ucdavis.edu; hrashidi@ucdavis.edu
FU United States Army Medical Research and Material Command (USAMRMC)
   Combat Casualty Care Grant [W81XWH-09-2-0194]; American Burn
   Association; UC Davis Data Coordination Center; USAMRMC grant
FX Study data was provided by a United States Army Medical Research and
   Material Command (USAMRMC) Combat Casualty Care Grant (Award Number
   W81XWH-09-2-0194) grant (Study PI: Tran). We thank the American Burn
   Association, UC Davis Data Coordination Center, Mr. Keith Brock, and Dr.
   Daniel Mecozzi for their support. MILO development was independent of
   the USAMRMC grant and is the sole property of the Regents of the
   University of California (Inventors: Rashidi, Albahra, and Tran).
CR Beam AL, 2020, JAMA-J AM MED ASSOC, V323, P305, DOI 10.1001/jama.2019.20866
   BONE RC, 1992, CHEST, V101, P1644, DOI 10.1378/chest.101.6.1644
   Dellinger RP, 2004, CRIT CARE MED, V32, P858, DOI [10.1097/CCM.0b013e31827e83af, 10.1007/s00134-012-2769-8]
   Greenhalgh DG, 2007, J BURN CARE RES, V28, P776, DOI 10.1097/BCR.0b013e3181599bc9
   LAWRENCE C, 1992, CRIT CARE MED, V20, P1284, DOI 10.1097/00003246-199209000-00015
   Mann-Salinas EA, 2013, J BURN CARE RES, V34, P31, DOI 10.1097/BCR.0b013e31826450b5
   Rashidi HH, 2020, SCI REP-UK, V10, DOI 10.1038/s41598-019-57083-6
   Rashidi HH, 2019, ACAD PATHOL, V6, DOI 10.1177/2374289519873088
   Sartelli M, 2018, WORLD J EMERG SURG, V13, DOI 10.1186/s13017-018-0165-6
   Sen S, 2019, BURNS, V45, P97, DOI 10.1016/j.burns.2018.09.004
   Sen S, 2017, BURNS TRAUMA, V5, DOI 10.1186/s41038-017-0098-4
   Shankar-Hari M, 2016, JAMA-J AM MED ASSOC, V315, P775, DOI 10.1001/jama.2016.0289
   Tran N. K., 2019, NEAR PATIENT Q UNPUB
   Tran NK, 2019, BURNS, V45, P1350, DOI 10.1016/j.burns.2019.03.021
   Yan JH, 2018, SURGERY, V164, P1241, DOI 10.1016/j.surg.2018.05.053
   Yoon J, 2018, CRIT CARE MED, V46, pE656, DOI 10.1097/CCM.0000000000003144
NR 16
TC 11
Z9 11
U1 2
U2 6
PU NATURE PORTFOLIO
PI BERLIN
PA HEIDELBERGER PLATZ 3, BERLIN, 14197, GERMANY
SN 2045-2322
J9 SCI REP-UK
JI Sci Rep
PD JUL 23
PY 2020
VL 10
IS 1
AR 12354
DI 10.1038/s41598-020-69433-w
PG 9
WC Multidisciplinary Sciences
WE Science Citation Index Expanded (SCI-EXPANDED)
SC Science & Technology - Other Topics
GA MV9TL
UT WOS:000556690900061
PM 32704168
OA Green Published, gold
DA 2022-03-26
ER

PT J
AU Nacul, FE
   Jardim, A
   MacCord, F
   Penido, C
   Gomes, MV
AF Nacul, FE
   Jardim, A
   MacCord, F
   Penido, C
   Gomes, MV
TI Hemodynamic instability secondary to adrenal insufficiency in a major
   burn patient
SO BURNS
LA English
DT Article
DE hemodynamic instability; adrenal insufficiency; burn
ID HIGH-DOSE METHYLPREDNISOLONE; SEPTIC SHOCK; SEVERE SEPSIS; METAANALYSIS
AB A 39-year-old man presented with 80% body surface area burned following a thermal accident. The patient showed hemodynamic instability and low response to intravenous fluids or vasopressors for 20 days in the intensive Care unit (ICU). The adrenocorticotropic hormone (ACTH) test was consistent with adrenal insufficiency. After a 3-day steroid treatment, the patient's blood pressure was normal without the administration of any vasopressor. (C) 2002 Published by Elsevier Science Ltd and ISBI.
C1 Clin Sao Vicente, Intens Care Unit, Rio De Janeiro, Brazil.
RP Nacul, FE (通讯作者)，Clin Sao Vicente, Intens Care Unit, Rio De Janeiro, Brazil.
RI Nacul, Flavio/AAK-5554-2020
CR Annane D, 2000, CRIT CARE MED, V28, pA46
   Bennett J., 1963, JAMA-J AM MED ASSOC, V183, P462, DOI [10.1001/jama.1963.63700060029012, DOI 10.1001/JAMA.1963.63700060029012]
   BONE RC, 1987, NEW ENGL J MED, V317, P653, DOI 10.1056/NEJM198709103171101
   Briegel J, 1999, CRIT CARE MED, V27, P723, DOI 10.1097/00003246-199904000-00025
   BRIEGEL J, 1991, LANCET, V338, P507, DOI 10.1016/0140-6736(91)90575-A
   CRONIN L, 1995, CRIT CARE MED, V23, P1430, DOI 10.1097/00003246-199508000-00019
   Lamberts SWJ, 1997, NEW ENGL J MED, V337, P1285, DOI 10.1056/NEJM199710303371807
   LEFERING R, 1995, CRIT CARE MED, V23, P1294, DOI 10.1097/00003246-199507000-00021
   MORAN JL, 1994, INTENS CARE MED, V20, P489, DOI 10.1007/BF01711901
   Nieboer P, 2000, INTENS CARE MED, V26, P125, DOI 10.1007/s001340050024
   ROTHWELL PM, 1991, LANCET, V337, P582, DOI 10.1016/0140-6736(91)91641-7
   SCHNEIDER AJ, 1991, INTENS CARE MED, V17, P436, DOI 10.1007/BF01720688
   SCHUMER W, 1976, ANN SURG, V184, P333, DOI 10.1097/00000658-197609000-00011
   SLOTMAN GJ, 1993, CRIT CARE MED, V21, P191, DOI 10.1097/00003246-199302000-00008
   SONI A, 1995, AM J MED, V98, P266, DOI 10.1016/S0002-9343(99)80373-8
   SPRUNG CL, 1984, NEW ENGL J MED, V311, P1137, DOI 10.1056/NEJM198411013111801
   ZALOGA GP, IN PRESS SURG INTENS
NR 17
TC 11
Z9 12
U1 0
U2 0
PU ELSEVIER SCI LTD
PI OXFORD
PA THE BOULEVARD, LANGFORD LANE, KIDLINGTON, OXFORD OX5 1GB, OXON, ENGLAND
SN 0305-4179
J9 BURNS
JI Burns
PD MAY
PY 2002
VL 28
IS 3
BP 270
EP 272
AR PII S0305-4179(01)00081-X
DI 10.1016/S0305-4179(01)00081-X
PG 3
WC Critical Care Medicine; Dermatology; Surgery
WE Science Citation Index Expanded (SCI-EXPANDED)
SC General & Internal Medicine; Dermatology; Surgery
GA 558NF
UT WOS:000175972900012
PM 11996861
DA 2022-03-26
ER

PT J
AU Ren, HT
   Li, Y
   Han, CM
   Hu, H
AF Ren, Haitao
   Li, Yuan
   Han, Chunmao
   Hu, Hang
TI Serum procalcitonin as a diagnostic biomarker for sepsis in burned
   patients: A meta-analysis
SO BURNS
LA English
DT Article
DE Biological markers; Burn; Diagnostic tests; Sepsis; Procalcitonin
ID CRITICALLY-ILL PATIENTS; BLOOD-STREAM INFECTION; INTENSIVE-CARE-UNIT;
   INNOVATIVE THERAPIES; CONSENSUS CONFERENCE; ORGAN FAILURE; SEPTIC SHOCK;
   TIME-COURSE; DEFINITIONS; MARKER
AB Background: Sepsis is one of the main causes of mortality in severe burns. However, it is difficult to diagnose early. Procalcitonin (PCT) has been reported as a biomarker for sepsis with controversial results. The aim of the study is to assess the diagnostic value of serum PCT for sepsis in burn patients through a meta-analysis of published studies.
   Methods: A comprehensive literature search of PubMed, Embase, Web of Science and the Cochrane Library databases for studies published up to 1st March 2014 that evaluated PCT as a marker for diagnosing sepsis in burn patients was conducted. The summary receiver operating characteristic curves served to evaulate overall test performance. Meta-Disc 1.4 software and Stata 12.1 were used to analyze the data.
   Results: A total of 566 patients (samples) from nine trials were identified and analyzed. The pooled sensitivity and specificity were 0.74 and 0.88, respectively. No threshold effect was found among studies. The area under the SROC curve (AUC) was 0.92.
   Conclusion: The results suggest that serum PCT is a useful biomarker (AUC = 0.92) for early diagnosis of sepsis in burn patients. However, the results should be used with caution, because of obvious heterogeneity among those studies. Further large-scale research should regard more attention to the uniform cut-off value, and laboratories test methods. (C) 2014 Elsevier Ltd and ISBI. All rights reserved.
C1 [Ren, Haitao; Han, Chunmao; Hu, Hang] Zhejiang Univ, Sch Med, Affiliated Hosp 2, Dept Burns, Hangzhou 310009, Zhejiang, Peoples R China.
   [Ren, Haitao; Han, Chunmao; Hu, Hang] Zhejiang Univ, Sch Med, Affiliated Hosp 2, Wound Ctr, Hangzhou 310009, Zhejiang, Peoples R China.
   [Li, Yuan] Zhejiang Univ, Sch Med, Womens Hosp, Dept Ultrasound, Hangzhou 310006, Zhejiang, Peoples R China.
RP Li, Y (通讯作者)，Zhejiang Univ, Sch Med, Womens Hosp, Dept Ultrasound, Hangzhou 310006, Zhejiang, Peoples R China.
EM Docliyuan@126.com
FU Health Department of the Zhejiang Province, China [201345919]; Teaching
   Department of the Zhejiang Province [Y201330073]
FX The project was supported by the Health Department of the Zhejiang
   Province, (No. 201345919), China and the Teaching Department of the
   Zhejiang Province (No. Y201330073). We thank the statistician Zexin Chen
   and Xiaofei Zhang in the Department of Epidemiology and Dr. Hai-en Cheng
   in the department of Clinical Laboratory in the Second Affiliated
   Hospital, School of Medicine, Zhejiang University. Haitao Ren and Yuan
   Li contributed equally to this work and should be considered co-first
   authors.
CR Al-Nawas B, 1996, Eur J Med Res, V1, P331
   Aouifi A, 2000, CRIT CARE MED, V28, P3171, DOI 10.1097/00003246-200009000-00008
   ASSICOT M, 1993, LANCET, V341, P515, DOI 10.1016/0140-6736(93)90277-N
   Atiyeh BS, 2008, WORLD J SURG, V32, P1857, DOI 10.1007/s00268-008-9587-8
   Barati M, 2008, BURNS, V34, P770, DOI 10.1016/j.burns.2008.01.014
   Barques L, 2007, BURNS, V33, P860, DOI 10.1016/j.burns.2006.10.401
   Bochud PY, 2001, INTENS CARE MED, V27, pS33, DOI 10.1007/PL00003796
   BONE RC, 1992, CRIT CARE MED, V20, P864, DOI 10.1097/00003246-199206000-00025
   BONE RC, 1992, CHEST, V101, P1644, DOI 10.1378/chest.101.6.1644
   Brunkhorst FM, 2000, INTENS CARE MED, V26, pS148, DOI 10.1007/BF02900728
   Butt MA, 2008, BMJ-BRIT MED J, V336, P521, DOI 10.1136/bmj.39507.433333.80
   Chiesa C, 2004, CLIN CHEM, V50, P279, DOI 10.1373/clinchem.2003.025171
   Chipp E, 2010, ANN PLAS SURG, V65, P228, DOI 10.1097/SAP.0b013e3181c9c35c
   Christ-Crain M, 2004, LANCET, V363, P1555, DOI 10.1016/S0140-6736(04)16166-7
   D'Avignon LC, 2010, BURNS, V36, P773, DOI 10.1016/j.burns.2009.11.007
   Deeks JJ, 2005, J CLIN EPIDEMIOL, V58, P882, DOI 10.1016/j.jclinepi.2005.01.016
   Finnerty CC, 2006, SHOCK, V26, P13, DOI 10.1097/01.shk.0000223120.26394.7d
   Fitzwater J, 2003, J TRAUMA, V54, P959, DOI 10.1097/01.TA.0000029382.26295.AB
   Greenhalgh DG, 2007, J BURN CARE RES, V28, P776, DOI 10.1097/BCR.0b013e3181599bc9
   Harbarth S, 2001, AM J RESP CRIT CARE, V164, P396, DOI 10.1164/ajrccm.164.3.2009052
   Hotchkiss RS, 2013, NAT REV IMMUNOL, V13, P862, DOI 10.1038/nri3552
   Jones AE, 2007, ANN EMERG MED, V50, P34, DOI 10.1016/j.annemergmed.2006.10.020
   Kim HS, 2012, ANN CLIN LAB SCI, V42, P57
   Kollef MH, 1999, CHEST, V115, P462, DOI 10.1378/chest.115.2.462
   Lapillonne A, 1998, LANCET, V351, P1211, DOI 10.1016/S0140-6736(05)79165-0
   Lavrentieva A, 2012, BURNS, V38, P356, DOI 10.1016/j.burns.2011.08.021
   Lavrentieva A, 2007, BURNS, V33, P189, DOI 10.1016/j.burns.2006.07.001
   Levy Mitchell M, 2003, Intensive Care Med, V29, P530
   Levy MM, 2003, CRIT CARE MED, V31, P1250, DOI 10.1097/01.CCM.0000050454.01978.3B
   Mann EA, 2011, BURNS, V37, P549, DOI 10.1016/j.burns.2010.04.013
   Muller B, 2000, CRIT CARE MED, V28, P977, DOI 10.1097/00003246-200004000-00011
   Murray CK, 2007, ARCH SURG-CHICAGO, V142, P639, DOI 10.1001/archsurg.142.7.639
   Neely AN, 2004, J BURN CARE REHABIL, V25, P76, DOI 10.1097/01.BCR.0000105095.94766.89
   Orcun Kaptanagasi A, 2013, BURNS, P00263
   Peng Yi-zhi, 2013, Zhonghua Shao Shang Za Zhi, V29, P1
   Peng Yi-Zhi, 2007, Zhonghua Shao Shang Za Zhi, V23, P404
   Peng YZ, 2013, CRIT CARE, V17, DOI 10.1186/cc11912
   PITTET D, 1995, INTENS CARE MED, V21, P302, DOI 10.1007/BF01705408
   PRASAD JK, 1987, SURGERY, V101, P213
   Riedemann NC, 2003, NAT MED, V9, P517, DOI 10.1038/nm0503-517
   Ruokonen E, 2002, ACTA ANAESTH SCAND, V46, P398, DOI 10.1034/j.1399-6576.2002.460412.x
   Sachse C, 1999, J BURN CARE REHABIL, V20, P354, DOI 10.1097/00004630-199909000-00004
   Schelonka RL, 1996, J PEDIATR-US, V129, P275, DOI 10.1016/S0022-3476(96)70254-8
   Schneider HG, 2007, PATHOLOGY, V39, P383, DOI 10.1080/00313020701444564
   Seoane L, 2014, BURNS, V40, P223, DOI 10.1016/j.burns.2013.11.018
   Sharma BR, 2006, BURNS, V32, P545, DOI 10.1016/j.burns.2006.02.008
   Simon L, 2004, CLIN INFECT DIS, V39, P206, DOI 10.1086/421997
   Tang BMP, 2007, LANCET INFECT DIS, V7, P210, DOI 10.1016/S1473-3099(07)70052-X
   Ugarte H, 1999, CRIT CARE MED, V27, P498, DOI 10.1097/00003246-199903000-00024
   Uzzan B, 2006, CRIT CARE MED, V34, P1996, DOI 10.1097/01.CCM.0000226413.54364.36
   Vincent JL, 2013, LANCET, V381, P774, DOI 10.1016/S0140-6736(12)61815-7
   Vincent JL, 2000, CRIT CARE MED, V28, P1226, DOI 10.1097/00003246-200004000-00057
   von Heimburg D, 1998, BURNS, V24, P745, DOI 10.1016/S0305-4179(98)00109-0
   Wacker C, 2013, LANCET INFECT DIS, V13, P426, DOI 10.1016/S1473-3099(12)70323-7
   Warren HS, 1997, NEW ENGL J MED, V336, P952, DOI 10.1056/NEJM199703273361311
   Whiting Penny, 2003, BMC Med Res Methodol, V3, P25, DOI 10.1186/1471-2288-3-25
   Williams FN, 2009, CRIT CARE, V13, DOI 10.1186/cc8170
   Zhao D, 2014, J INTENSIVE CARE, V2, DOI 10.1186/2052-0492-2-35
NR 58
TC 39
Z9 42
U1 0
U2 20
PU ELSEVIER SCI LTD
PI OXFORD
PA THE BOULEVARD, LANGFORD LANE, KIDLINGTON, OXFORD OX5 1GB, OXON, ENGLAND
SN 0305-4179
EI 1879-1409
J9 BURNS
JI Burns
PD MAY
PY 2015
VL 41
IS 3
BP 502
EP 509
DI 10.1016/j.burns.2014.08.019
PG 8
WC Critical Care Medicine; Dermatology; Surgery
WE Science Citation Index Expanded (SCI-EXPANDED)
SC General & Internal Medicine; Dermatology; Surgery
GA CG1YP
UT WOS:000353072400013
PM 25648378
DA 2022-03-26
ER

PT J
AU Pizzolato, E
   Ulla, M
   Galluzzo, C
   Lucchiari, M
   Manetta, T
   Lupia, E
   Mengozzi, G
   Battista, S
AF Pizzolato, Elisa
   Ulla, Marco
   Galluzzo, Claudia
   Lucchiari, Manuela
   Manetta, Tilde
   Lupia, Enrico
   Mengozzi, Giulio
   Battista, Stefania
TI Role of presepsin for the evaluation of sepsis in the emergency
   department
SO CLINICAL CHEMISTRY AND LABORATORY MEDICINE
LA English
DT Review
DE Emergency Department; presepsin; sepsis
ID SOLUBLE CD14 SUBTYPE; LIPOPOLYSACCHARIDE-BINDING PROTEIN; SCD14-ST
   PRESEPSIN; SURGICAL-PATIENTS; DIAGNOSTIC-VALUE; CLINICAL-USE;
   PROCALCITONIN; BIOMARKERS; MANAGEMENT; BACTEREMIA
AB Sepsis, severe sepsis and septic shock are among the most common conditions handled in the emergency department (ED). According to new Sepsis Guidelines, early diagnosis and treatment are the keys to improve survival. Plasma C-reactive protein (CRP) and procalcitonin (PCT) levels, when associated with documented or suspected infection, are now part of the definitions of sepsis. Blood culture is the gold standard method for detecting microorganisms but it requires too much time for results to be known. Sensitive biomarkers are required for early diagnosis and as indexes of prognosis sepsis. CRP is one of the acute phase proteins synthesized by the liver: it has a great sensitivity but a very poor specificity for bacterial infections. Moreover, the evolution of sepsis does not correlate with CRP plasma changes. In recent years PCT has been widely used for sepsis differential diagnosis, because of its close correlation with infections, but it still retains some limitations and false positivity (such as in multiple trauma and burns). Soluble CD14 subtype (sCD14-ST), also known as presepsin, is a novel and promising biomarker that has been shown to increase significantly in patients with sepsis, in comparison to the healthy population. Studies pointed out the capability of this biomarker for diagnosing sepsis, assessing the severity of the disease and providing a prognostic evaluation of patient outcome. In this mini review we mainly focused on presepsin: we evaluate its diagnostic and prognostic roles in patients presenting to the ED with systemic inflammatory response syndrome (SIRS), suspected sepsis or septic shock.
C1 [Pizzolato, Elisa; Ulla, Marco; Galluzzo, Claudia; Lupia, Enrico; Battista, Stefania] Citta Salute & Sci Univ Hosp, Dept Emergency Med, I-10126 Turin, Italy.
   [Lucchiari, Manuela; Manetta, Tilde; Mengozzi, Giulio] Citta Salute & Sci Univ Hosp, Clin Biochem Lab, I-10126 Turin, Italy.
RP Pizzolato, E (通讯作者)，Citta Salute & Sci Univ Hosp, Dept Emergency Med, Corso Bramante 88, I-10126 Turin, Italy.
EM eli.pizzolato@gmail.com
RI Lupia, Enrico/AAB-7505-2019; Mengozzi, Giulio/AAY-5322-2020
OI Mengozzi, Giulio/0000-0003-0431-8369
CR Balci C, 2003, CRIT CARE, V7, P85, DOI 10.1186/cc1843
   Bouadma L, 2010, LANCET, V375, P463, DOI 10.1016/S0140-6736(09)61879-1
   CAMUSSI G, 1995, J IMMUNOL, V155, P316
   Charles PE, 2014, CRIT CARE, V18, DOI 10.1186/cc13723
   Chenevier-Gobeaux C, 2014, CLIN CHIM ACTA, V427, P34, DOI 10.1016/j.cca.2013.09.019
   Romualdo LGD, 2014, CLIN BIOCHEM, V47, P505, DOI 10.1016/j.clinbiochem.2014.02.011
   Dellinger RP, 2003, CRIT CARE MED, V31, P946, DOI 10.1097/01.CCM.0000057403.73299.A6
   Dellinger RP, 2004, CRIT CARE MED, V32, P858, DOI [10.1097/CCM.0b013e31827e83af, 10.1007/s00134-012-2769-8]
   Dombrovskiy VY, 2007, CRIT CARE MED, V35, P1244, DOI 10.1097/01.CCM.0000261890.41311.E9
   Dupuy AM, 2013, ANN INTENSIVE CARE, V3, DOI 10.1186/2110-5820-3-22
   Endo S, 2014, J INFECT CHEMOTHER, V20, P30, DOI 10.1016/j.jiac.2013.07.005
   Endo S, 2012, J INFECT CHEMOTHER, V18, P891, DOI 10.1007/s10156-012-0435-2
   Hatzistilianou M, 2010, THESCIENTIFICWORLDJO, V10, P1941, DOI 10.1100/tsw.2010.181
   Hausfater P, 2014, MED MALADIES INFECT, V44, P139, DOI 10.1016/j.medmal.2014.01.002
   Ishikura H, 2014, CRIT CARE, V18, DOI 10.1186/cc13700
   Jensen JU, 2011, CRIT CARE MED, V39, P2048, DOI 10.1097/CCM.0b013e31821e8791
   Linde-Zwirble WT, 2004, CRIT CARE, V8, P222, DOI 10.1186/cc2917
   Lippi G, 2008, EUR J CLIN INVEST, V38, P784, DOI 10.1111/j.1365-2362.2008.02015.x
   Liu B, 2013, CRIT CARE, V17, DOI 10.1186/cc13070
   Madenci OC, 2014, BURNS, V40, P664, DOI 10.1016/j.burns.2013.08.024
   Masson S, 2014, CRIT CARE, V18, DOI 10.1186/cc13183
   Meisner M, 2002, CLIN CHIM ACTA, V323, P17, DOI 10.1016/S0009-8981(02)00101-8
   Mussap M, 2013, SEMIN FETAL NEONAT M, V18, P56, DOI 10.1016/j.siny.2012.10.006
   Mussap M, 2012, J MATERN-FETAL NEO M, V25, P51, DOI 10.3109/14767058.2012.717462
   Mussap M, 2011, J MATERN-FETAL NEO M, V24, P13, DOI 10.3109/14767058.2011.601923
   Nguyen HB, 2007, AM J EMERG MED, V25, P564, DOI 10.1016/j.ajem.2006.08.015
   Novelli G, 2013, TRANSPL P, V45, P2750, DOI 10.1016/j.transproceed.2013.07.021
   Okamura Y, 2011, CLIN CHIM ACTA, V412, P2157, DOI 10.1016/j.cca.2011.07.024
   Otero RM, 2006, CHEST, V130, P1579, DOI 10.1378/chest.130.5.1579
   Palmiere C, 2013, INT J LEGAL MED, V127, P799, DOI 10.1007/s00414-012-0804-5
   Popov D. A., 2013, Anesteziologiya i Reanimatologiya, P30
   Shirakawa K, 2011, CLIN CHEM LAB MED, V49, P937, DOI 10.1515/CCLM.2011.145
   Shozushima T, 2011, J INFECT CHEMOTHER, V17, P764, DOI 10.1007/s10156-011-0254-x
   Tang BMP, 2007, LANCET INFECT DIS, V7, P210, DOI 10.1016/S1473-3099(07)70052-X
   Ulla M, 2013, CRIT CARE, V17, DOI 10.1186/cc12847
   Urbonas V, 2013, CYTOKINE, V62, P34, DOI 10.1016/j.cyto.2013.02.030
   Vodnik T, 2013, CLIN CHEM LAB MED, V51, P2053, DOI 10.1515/cclm-2013-0061
   Yaegashi Yasunori, 2005, Journal of Infection and Chemotherapy, V11, P234, DOI 10.1007/s10156-005-0400-4
NR 38
TC 21
Z9 26
U1 0
U2 32
PU WALTER DE GRUYTER GMBH
PI BERLIN
PA GENTHINER STRASSE 13, D-10785 BERLIN, GERMANY
SN 1434-6621
EI 1437-4331
J9 CLIN CHEM LAB MED
JI Clin. Chem. Lab. Med.
PD OCT
PY 2014
VL 52
IS 10
BP 1395
EP 1400
DI 10.1515/cclm-2014-0199
PG 6
WC Medical Laboratory Technology
WE Science Citation Index Expanded (SCI-EXPANDED)
SC Medical Laboratory Technology
GA AO9NX
UT WOS:000341683500003
PM 24897403
OA Green Submitted
DA 2022-03-26
ER

PT J
AU Girardot, T
   Rimmele, T
   Venet, F
   Monneret, G
AF Girardot, Thibaut
   Rimmele, Thomas
   Venet, Fabienne
   Monneret, Guillaume
TI Apoptosis-induced lymphopenia in sepsis and other severe injuries
SO APOPTOSIS
LA English
DT Review
DE Apoptosis; Lymphocytes; Injury; Sepsis; Burns; Surgery; Trauma
ID PROGRAMMED CELL-DEATH; DECREASES LYMPHOCYTE APOPTOSIS; INDUCED THYMOCYTE
   APOPTOSIS; REGULATORY T-CELLS; IMPROVES SURVIVAL; SEPTIC SHOCK; IN-VIVO;
   INCREASED MORTALITY; IMMUNE DYSFUNCTION; THERMAL-INJURY
AB Sepsis and other acute injuries such as severe trauma, extensive burns, or major surgeries, are usually followed by a period of marked immunosuppression. In particular, while lymphocytes play a pivotal role in immune response, their functions and numbers are profoundly altered after severe injuries. Apoptosis plays a central role in this process by affecting immune response at various levels. Indeed, apoptosis-induced lymphopenia duration and depth have been associated with higher risk of infection and mortality in various clinical settings. Therapies modulating apoptosis represent an interesting approach to restore immune competence after acute injury, although their use in clinical practice still presents several limitations. After briefly describing the apoptosis process in physiology and during severe injuries, we will explore the immunological consequences of injury-induced lymphocyte apoptosis, and describe associations with clinically relevant outcomes in patients. Therapeutic perspectives targeting apoptosis will also be discussed.
C1 [Girardot, Thibaut; Rimmele, Thomas] Hop Edouard Herriot, Hosp Civils Lyon, Anesthesia & Crit Care Med Dept, Lyon, France.
   [Venet, Fabienne; Monneret, Guillaume] Hop Edouard Herriot, Hosp Civils Lyon, Immunol Lab, Pavillon E,5,Pl Arsonval, F-69437 Lyon 03, France.
   [Girardot, Thibaut; Rimmele, Thomas; Venet, Fabienne; Monneret, Guillaume] Univ Claude Bernard Lyon 1, Hosp Civils Lyon BioMerieux, Edouard Herriot Hosp, EA Pathophysiol Injury Induced Immunosuppress 742, Lyon, France.
RP Girardot, T (通讯作者)，Hop Edouard Herriot, Hosp Civils Lyon, Anesthesia & Crit Care Med Dept, Lyon, France.; Girardot, T (通讯作者)，Univ Claude Bernard Lyon 1, Hosp Civils Lyon BioMerieux, Edouard Herriot Hosp, EA Pathophysiol Injury Induced Immunosuppress 742, Lyon, France.
EM guillaume.monneret@chu-lyon.fr
OI Venet, Fabienne/0000-0003-0462-4235
FU Hospices Civils de Lyon (France)
FX This work was supported by Hospices Civils de Lyon (France).
CR Albertsmeier M, 2015, INNATE IMMUN-LONDON, V21, P55, DOI 10.1177/1753425913516659
   ALISON MR, 1992, J ROY COLL PHYS LOND, V26, P25
   Astiz M, 1996, J LAB CLIN MED, V128, P594, DOI 10.1016/S0022-2143(96)90132-8
   Ayala A, 2008, CURR PHARM DESIGN, V14, P1853, DOI 10.2174/138161208784980617
   Banfalvi G, 2007, APOPTOSIS, V12, P2271, DOI 10.1007/s10495-007-0146-9
   Banfalvi G, 2014, APOPTOSIS, V19, P1301, DOI 10.1007/s10495-014-1018-8
   BARLOW Y, 1994, BURNS, V20, P487, DOI 10.1016/0305-4179(94)90002-7
   Bommhardt U, 2004, J IMMUNOL, V172, P7583, DOI 10.4049/jimmunol.172.12.7583
   Brahmamdam P, 2010, J LEUKOCYTE BIOL, V88, P233, DOI 10.1189/jlb.0110037
   Brusselaers N, 2010, AM J CRIT CARE, V19, pE81, DOI 10.4037/ajcc2010341
   BURLESON DG, 1988, ANN SURG, V207, P208, DOI 10.1097/00000658-198802000-00016
   Cabrera-Perez J, 2014, J LEUKOCYTE BIOL, V96, P767, DOI 10.1189/jlb.5MR0114-067R
   Castelino DJ, 1997, AUST NZ J MED, V27, P170, DOI 10.1111/j.1445-5994.1997.tb00934.x
   Chang K, 2014, CRIT CARE, V18, DOI 10.1186/cc13176
   Chang KC, 2007, FASEB J, V21, P708, DOI 10.1096/fj.06-6805com
   Chang KC, 2013, CRIT CARE, V17, DOI 10.1186/cc12711
   CHEADLE WG, 1993, J TRAUMA, V35, P844, DOI 10.1097/00005373-199312000-00007
   Chung KP, 2015, SHOCK, V43, P569, DOI 10.1097/SHK.0000000000000347
   Clark JA, 2008, SHOCK, V30, P36, DOI 10.1097/SHK.0b013e31815D0820
   COHEN JJ, 1992, ANNU REV IMMUNOL, V10, P267, DOI 10.1146/annurev.iy.10.040192.001411
   Drewry AM, 2014, SHOCK, V42, P383, DOI 10.1097/SHK.0000000000000234
   Edwards MR, 2015, CLIN SCI, V129, P423, DOI 10.1042/CS20150024
   Fadok VA, 1998, J CLIN INVEST, V101, P890, DOI 10.1172/JCI1112
   Felmet KA, 2005, J IMMUNOL, V174, P3765, DOI 10.4049/jimmunol.174.6.3765
   Fleischmann C, 2016, AM J RESP CRIT CARE, V193, P259, DOI 10.1164/rccm.201504-0781OC
   Fox AC, 2011, J IMMUNOL, V187, P1950, DOI 10.4049/jimmunol.1003391
   Gao YK, 1998, J EXP MED, V188, P887, DOI 10.1084/jem.188.5.887
   GAVRIELI Y, 1992, J CELL BIOL, V119, P493, DOI 10.1083/jcb.119.3.493
   Gogos CA, 2000, J INFECT DIS, V181, P176, DOI 10.1086/315214
   Gouel-Cheron A, 2012, CRIT CARE, V16, DOI 10.1186/cc11376
   Griffith TS, 1996, IMMUNITY, V5, P7, DOI 10.1016/S1074-7613(00)80305-2
   Guo RF, 2000, J CLIN INVEST, V106, P1271, DOI 10.1172/JCI10793
   HANSBROUGH JF, 1985, ANESTHESIOLOGY, V63, P267, DOI 10.1097/00000542-198509000-00005
   Heffernan DS, 2012, CRIT CARE, V16, DOI 10.1186/cc11157
   Henson PM, 2013, J CLIN INVEST, V123, P2773, DOI 10.1172/JCI69344
   Hiramatsu M, 1997, SHOCK, V7, P247, DOI 10.1097/00024382-199704000-00002
   Hofer S, 2009, CRIT CARE, V13, DOI 10.1186/cc7923
   Hoogerwerf JJ, 2010, J INNATE IMMUN, V2, P461, DOI 10.1159/000317035
   Hotchkiss RS, 2006, NAT REV IMMUNOL, V6, P813, DOI 10.1038/nri1943
   Hotchkiss RS, 2006, J IMMUNOL, V176, P5471, DOI 10.4049/jimmunol.176.9.5471
   Hotchkiss RS, 2014, NEW ENGL J MED, V371, P380, DOI 10.1056/NEJMcibr1404664
   Hotchkiss RS, 2013, NAT REV IMMUNOL, V13, P862, DOI 10.1038/nri3552
   Hotchkiss RS, 2013, LANCET INFECT DIS, V13, P260, DOI 10.1016/S1473-3099(13)70001-X
   Hotchkiss RS, 2001, J IMMUNOL, V166, P6952, DOI 10.4049/jimmunol.166.11.6952
   Hotchkiss RS, 2000, CRIT CARE MED, V28, P3207, DOI 10.1097/00003246-200009000-00016
   Hotchkiss RS, 2005, J IMMUNOL, V174, P5110, DOI 10.4049/jimmunol.174.8.5110
   Hotchkiss RS, 1999, CRIT CARE MED, V27, P1230, DOI 10.1097/00003246-199907000-00002
   Hotchkiss RS, 2000, NAT IMMUNOL, V1, P496, DOI 10.1038/82741
   Hotchkiss RS, 1999, J IMMUNOL, V162, P4148
   Hotchkiss RS, 1999, P NATL ACAD SCI USA, V96, P14541, DOI 10.1073/pnas.96.25.14541
   Hotchkiss RS, 1997, CRIT CARE MED, V25, P1298, DOI 10.1097/00003246-199708000-00015
   Hotchkiss RS, 2003, SCAND J INFECT DIS, V35, P585, DOI 10.1080/00365540310015692
   Hotchkiss RS, 2003, P NATL ACAD SCI USA, V100, P6724, DOI 10.1073/pnas.1031788100
   Huang LF, 2010, CRIT CARE, V14, DOI 10.1186/cc8232
   Inoue S, 2013, CRIT CARE MED, V41, P810, DOI 10.1097/CCM.0b013e318274645f
   Inoue S, 2013, SHOCK, V39, P311, DOI 10.1097/SHK.0b013e3182845445
   Inoue S, 2011, SHOCK, V36, P38, DOI 10.1097/SHK.0b013e3182168cce
   Inoue S, 2010, J IMMUNOL, V184, P1401, DOI 10.4049/jimmunol.0902307
   Jin ZY, 2005, CANCER BIOL THER, V4, P139, DOI 10.4161/cbt.4.2.1508
   Kasten KR, 2010, INFECT IMMUN, V78, P4714, DOI 10.1128/IAI.00456-10
   KERR JFR, 1972, BRIT J CANCER, V26, P239, DOI 10.1038/bjc.1972.33
   Kono K, 2001, BRIT J SURG, V88, P1110, DOI 10.1046/j.0007-1323.2001.01833.x
   Kuhns BD, 2015, J NEUROSURG-SPINE, V22, P381, DOI 10.3171/2014.10.SPINE14228
   Kung CT, 2015, CLIN CHIM ACTA, V438, P364, DOI 10.1016/j.cca.2014.09.017
   Kushwah R, 2010, EUR J IMMUNOL, V40, P1022, DOI 10.1002/eji.200939782
   Kyrylkova Kateryna, 2012, Methods Mol Biol, V887, P41, DOI 10.1007/978-1-61779-860-3_5
   Le Tulzo Y, 2002, SHOCK, V18, P487, DOI 10.1097/00024382-200212000-00001
   Lebedev Mikhail Yu., 2001, Russ J Immunol, V6, P47
   Li L, 2013, CHINESE MED J-PEKING, V126, P1860, DOI 10.3760/cma.j.issn.0366-6999.20130074
   Li S, 2016, IMMUNOL LETT, V169, P1, DOI 10.1016/j.imlet.2015.11.009
   Lin WC, 2015, SCI REP-UK, V5, DOI 10.1038/srep12463
   Luan YY, 2015, J INTERF CYTOK RES, V35, P969, DOI 10.1089/jir.2014.0235
   Madesh M, 2002, J BIOL CHEM, V277, P5651, DOI 10.1074/jbc.M108171200
   MALDONADO MD, 1991, BURNS, V17, P188, DOI 10.1016/0305-4179(91)90101-L
   Menges T, 1999, CRIT CARE MED, V27, P733, DOI 10.1097/00003246-199904000-00026
   Messaris E, 2008, SURG INFECT, V9, P377, DOI 10.1089/sur.2006.018
   Mokart D, 2016, J CRIT CARE, V31, P48, DOI 10.1016/j.jcrc.2015.10.001
   Monneret G, 2003, CRIT CARE MED, V31, P2068, DOI 10.1097/01.CCM.0000069345.78884.0F
   Nishiguchi K, 2001, DIS COLON RECTUM, V44, P223, DOI 10.1007/BF02234297
   Oncul O, 2002, BURNS, V28, P738, DOI 10.1016/S0305-4179(02)00106-7
   Ono S, 2001, AM J SURG, V182, P491, DOI 10.1016/S0002-9610(01)00754-1
   ORGAN BC, 1989, ANN SURG, V210, P78, DOI 10.1097/00000658-198907000-00012
   Pasquereau A, 2014, HOSPITALISATIONS BRU
   Peck-Palmer OM, 2008, J LEUKOCYTE BIOL, V83, P1009, DOI 10.1189/jlb.0807528
   Peronnet E, 2016, PLOS ONE, V11, DOI 10.1371/journal.pone.0152388
   Phenix BN, 2000, AIDS RES HUM RETROV, V16, P559, DOI 10.1089/088922200308972
   Rajan G, 1997, INTENS CARE MED, V23, P1187, DOI 10.1007/s001340050482
   Roger PM, 2012, J CRIT CARE, V27, P384, DOI 10.1016/j.jcrc.2012.04.010
   Santema TB, 2015, HPB, V17, P723, DOI 10.1111/hpb.12440
   Sasajima K, 1999, EUR J SURG, V165, P1020, DOI 10.1080/110241599750007829
   Schwulst SJ, 2008, SHOCK, V30, P127, DOI [10.1097/shk.0b013e318162cf17, 10.1097/SHK.0b013e318162cf17]
   Schwulst SJ, 2006, J IMMUNOL, V177, P557, DOI 10.4049/jimmunol.177.1.557
   Shindo Y, 2015, SHOCK, V43, P334, DOI 10.1097/SHK.0000000000000317
   Singer M, 2016, JAMA-J AM MED ASSOC, V315, P801, DOI 10.1001/jama.2016.0287
   Tamayo E, 2012, J CRIT CARE, V27, DOI 10.1016/j.jcrc.2011.09.001
   Tinsley KW, 2000, SHOCK, V13, P1, DOI 10.1097/00024382-200013010-00001
   Turrel-Davin F, 2010, CRIT CARE, V14, DOI 10.1186/cc9181
   Unsinger J, 2012, J INFECT DIS, V206, P606, DOI 10.1093/infdis/jis383
   Unsinger J, 2010, J IMMUNOL, V184, P6766, DOI 10.4049/jimmunol.0904054
   Unsinger J, 2010, J IMMUNOL, V184, P3768, DOI 10.4049/jimmunol.0903151
   van Loo G, 2001, CELL DEATH DIFFER, V8, P1136, DOI 10.1038/sj.cdd.4400944
   van Vught LA, 2016, JAMA-J AM MED ASSOC, V315, P1469, DOI 10.1001/jama.2016.2691
   Venet F, 2004, CRIT CARE MED, V32, P2329, DOI 10.1097/01.CCM.0000145999.42971.4B
   Venet F, 2013, CURR OPIN IMMUNOL, V25, P477, DOI 10.1016/j.coi.2013.05.006
   Venet F, 2012, J IMMUNOL, V189, P5073, DOI 10.4049/jimmunol.1202062
   Venet F, 2010, SHOCK, V34, P358, DOI 10.1097/SHK.0b013e3181dc0977
   Voll RE, 1997, NATURE, V390, P350, DOI 10.1038/37022
   Vulliamy PE, 2016, EUR J TRAUMA EMERG S, V42, P755, DOI 10.1007/s00068-015-0585-x
   Weaver JGR, 2005, J CLIN INVEST, V115, P1828, DOI 10.1172/JCI22954
   Weaver JGR, 2004, FASEB J, V18, P1185, DOI 10.1096/fj.03-1230com
   Weber P, 2009, CRIT CARE, V13, DOI 10.1186/cc8041
   Weber SU, 2008, CRIT CARE, V12, DOI 10.1186/cc7088
   Wesche-Soldato DE, 2005, BLOOD, V106, P2295, DOI 10.1182/blood-2004-10-4086
   Yamada Rieko, 2002, J Anesth, V16, P131
   Zhang Y, 2010, CRIT CARE, V14, DOI 10.1186/cc9354
   Zhao L, 2015, J PINEAL RES, V59, P230, DOI 10.1111/jpi.12254
   Zou L, 2015, CRIT CARE MED, V43, P2303, DOI 10.1097/CCM.0000000000001254
NR 117
TC 83
Z9 89
U1 1
U2 13
PU SPRINGER
PI DORDRECHT
PA VAN GODEWIJCKSTRAAT 30, 3311 GZ DORDRECHT, NETHERLANDS
SN 1360-8185
EI 1573-675X
J9 APOPTOSIS
JI Apoptosis
PD FEB
PY 2017
VL 22
IS 2
BP 295
EP 305
DI 10.1007/s10495-016-1325-3
PG 11
WC Biochemistry & Molecular Biology; Cell Biology
WE Science Citation Index Expanded (SCI-EXPANDED)
SC Biochemistry & Molecular Biology; Cell Biology
GA EL1GA
UT WOS:000394367300012
PM 27812767
DA 2022-03-26
ER

PT J
AU Ueda, S
   Nishio, K
   Minamino, N
   Kubo, A
   Akai, Y
   Kangawa, K
   Matsuo, H
   Fujimura, Y
   Yoshioka, A
   Masui, K
   Doi, N
   Murao, Y
   Miyamoto, S
AF Ueda, S
   Nishio, K
   Minamino, N
   Kubo, A
   Akai, Y
   Kangawa, K
   Matsuo, H
   Fujimura, Y
   Yoshioka, A
   Masui, K
   Doi, N
   Murao, Y
   Miyamoto, S
TI Increased plasma levels of adrenomedullin in patients with systemic
   inflammatory response syndrome
SO AMERICAN JOURNAL OF RESPIRATORY AND CRITICAL CARE MEDICINE
LA English
DT Article
ID HYPOTENSIVE PEPTIDE; SEPTIC SHOCK
AB We measured the plasma levels of adrenomedullin (AM), a novel vasodilating peptide, in 89 patients with various forms of systemic inflammatory response syndrome (SIRS) and 13 healthy volunteers serving as controls. Plasma levels of AM in SIRS (burns: 20.5 +/- 3.2 fmol/ml [mean +/- SEM]; pancreatitis: 13.8 +/- 3.8 fmol/ml; trauma: 14.9 +/- 2.5 fmol/ml; traumatic shock: 41.1 +/- 7.8 fmol/ml; severe sepsis: 59.9 +/- 11.2 fmol/ml; septic shock: 193.5 +/- 30.1 fmol/ml) were significantly increased over those of controls (5.1 +/- 0.2 fmol/ml). The patients with traumatic shock or septic shock especially had higher levels of plasma AM than those with trauma or severe sepsis, respectively. These data showed that in patients with SIPS, plasma AM levels increased in proportion to the severity of illness. Subsequently, we measured the plasma levels of mediators such as tumor necrosis factor (TNF)-alpha, interleukin (IL)-6, IL-8, plasminogen activator inhibitor (PAI)-1, and thrombomodulin (TM) in patients with traumatic shock and septic shock. A significant correlation was observed between plasma AM and TNF-alpha. levels in patients with septic shock, suggesting an important role for AM as well as of TNF-alpha in the pathophysiology of inflammation. Plasma AM and IL-8 levels correlated positively with Acute Physiology and Chronic Health Evaluation (APACHE) II score, peak multiple organ failure (MOF) score during the first month and prognosis in patients with septic shock, as did plasma IL-6 levels in patients with traumatic shock. The plasma AM level might serve as a useful marker for evaluating the severity of disease and as an early predictor of subsequent organ failure and outcome in septic shock.
C1 Nara Med Univ, Dept Emergency & Crit Care Med, Kashihara, Nara 634, Japan.
   Nara Med Univ, Dept Blood Transfus, Kashihara, Nara 634, Japan.
   Nara Med Univ, Dept Pediat, Kashihara, Nara 634, Japan.
   Nara Med Univ, Dept Internal Med 1, Kashihara, Nara 634, Japan.
   Natl Cardiovasc Ctr, Res Inst, Osaka, Japan.
RP Nishio, K (通讯作者)，Nara Med Univ, Dept Emergency & Crit Care Med, 840 Shijo Cho, Kashihara, Nara 634, Japan.
CR *AM ASS AUT MED, 1985, ABBR INJ SCAL 1985
   BONE RC, 1992, CRIT CARE MED, V20, P864, DOI 10.1097/00003246-199206000-00025
   Cockcroft JR, 1997, BRIT J CLIN PHARMACO, V44, P57, DOI 10.1046/j.1365-2125.1997.00622.x
   GORIS RJA, 1985, ARCH SURG-CHICAGO, V120, P1109
   Isumi Y, 1998, BIOCHEM BIOPH RES CO, V244, P325, DOI 10.1006/bbrc.1998.8261
   Kangawa K, 1996, J HYPERTENS, V14, pS105
   KITAMURA K, 1993, BIOCHEM BIOPH RES CO, V192, P553, DOI 10.1006/bbrc.1993.1451
   KNAUS WA, 1985, CRIT CARE MED, V13, P818, DOI 10.1097/00003246-198510000-00009
   Kubo A, 1998, J BIOL CHEM, V273, P16730, DOI 10.1074/jbc.273.27.16730
   Kubo A, 1998, FEBS LETT, V426, P233, DOI 10.1016/S0014-5793(98)00349-4
   MARTIN C, 1994, INTENS CARE MED, V20, P272, DOI 10.1007/BF01708964
   Nishio K, 1997, CRIT CARE MED, V25, P953, DOI 10.1097/00003246-199706000-00010
NR 12
TC 147
Z9 151
U1 1
U2 10
PU AMER LUNG ASSOC
PI NEW YORK
PA 1740 BROADWAY, NEW YORK, NY 10019 USA
SN 1073-449X
J9 AM J RESP CRIT CARE
JI Am. J. Respir. Crit. Care Med.
PD JUL
PY 1999
VL 160
IS 1
BP 132
EP 136
DI 10.1164/ajrccm.160.1.9810006
PG 5
WC Critical Care Medicine; Respiratory System
WE Science Citation Index Expanded (SCI-EXPANDED)
SC General & Internal Medicine; Respiratory System
GA 215TJ
UT WOS:000081398800019
PM 10390390
OA Green Submitted
DA 2022-03-26
ER

PT J
AU Struck, MF
   Hilbert, P
   Mockenhaupt, M
   Reichelt, B
   Steen, M
AF Struck, Manuel Florian
   Hilbert, Peter
   Mockenhaupt, Maja
   Reichelt, Beate
   Steen, Michael
TI Severe cutaneous adverse reactions: emergency approach to non-burn
   epidermolytic syndromes
SO INTENSIVE CARE MEDICINE
LA English
DT Review
DE Toxic epidermal necrolysis; Stevens-Johnson syndrome; Critical care;
   Emergency medical service; Patient transfer; Burn center
ID TOXIC EPIDERMAL NECROLYSIS; STEVENS-JOHNSON-SYNDROME; ERYTHEMA
   MULTIFORME; SEVERE SEPSIS; SEPTIC SHOCK; RISK-FACTORS; INVOLVEMENT;
   MANAGEMENT; THERAPY; SCORTEN
AB Although severe cutaneous adverse reactions (SCARs), such as Stevens-Johnson syndrome and toxic epidermal necrolysis, are rare, they are associated with considerable morbidity and mortality.
   The current knowledge regarding background, differential diagnoses, critical care and implications for inter-hospital emergency medical service (EMS) transport of these patients is discussed.
   SCAR patients will substantially benefit from early interdisciplinary care and thorough consideration of complications during EMS transport and intensive care treatment.
C1 [Struck, Manuel Florian; Reichelt, Beate; Steen, Michael] Bergmannstrost Hosp, Burn Trauma Ctr, Dept Plast & Hand Surg, D-06112 Halle, Germany.
   [Hilbert, Peter] Bergmannstrost Hosp, Dept Anaesthesiol Intens Care & Emergency Med, D-06112 Halle, Germany.
   [Mockenhaupt, Maja] Univ Med Ctr, Dept Dermatol, Dokumentat Zentrum Schwerer Hautreaktionen dZh, Freiburg, Germany.
RP Struck, MF (通讯作者)，Bergmannstrost Hosp, Burn Trauma Ctr, Dept Plast & Hand Surg, Merseburger Str 165, D-06112 Halle, Germany.
EM manuelstruck@web.de
RI Struck, Manuel/B-3435-2014
OI Struck, Manuel/0000-0002-0070-3406; Hilbert-Carius,
   Peter/0000-0002-4704-2377
CR Abe R, 2008, J DERMATOL SCI, V52, P151, DOI 10.1016/j.jdermsci.2008.06.003
   ARNDT KA, 1970, NEW ENGL J MED, V282, P1154, DOI 10.1056/NEJM197005142822011
   ASSIER H, 1995, ARCH DERMATOL, V131, P539, DOI 10.1001/archderm.131.5.539
   Bachot N, 2003, ARCH DERMATOL, V139, P33, DOI 10.1001/archderm.139.1.33
   Bahna SL, 2007, ALLERGY ASTHMA PROC, V28, P517, DOI 10.2500/aap2007.28.3030
   Ballard J, 2008, J BURN CARE RES, V29, P213, DOI 10.1097/BCR.0b013e31815f6ecb
   Bastuji-Garin S, 2000, J INVEST DERMATOL, V115, P149, DOI 10.1046/j.1523-1747.2000.00061.x
   BASTUJIGARIN S, 1993, ARCH DERMATOL, V129, P92, DOI 10.1001/archderm.129.1.92
   Boldt J, 2008, BURNS, V34, P328, DOI 10.1016/j.burns.2007.09.005
   Boorboor P, 2008, BURNS, V34, P487, DOI 10.1016/j.burns.2007.06.008
   Bork K, 2005, BRIT J DERMATOL, V152, P3, DOI 10.1111/J.1365-2133.2004.06272.X
   Brierley J, 2009, CRIT CARE MED, V37, P666, DOI 10.1097/CCM.0b013e31819323c6
   Chang YS, 2007, CORNEA, V26, P123, DOI 10.1097/ICO.0b013e31802eb264
   Chung WH, 2007, CURR OPIN ALLERGY CL, V7, P317, DOI 10.1097/ACI.0b013e3282370c5f
   Chung WH, 2008, NAT MED, V14, P1343, DOI 10.1038/nm.1884
   Dalli RL, 2007, ANZ J SURG, V77, P671, DOI 10.1111/j.1445-2197.2007.04184.x
   Danzl D, 2002, SEMIN RESP CRIT CARE, V23, P57, DOI 10.1055/s-2002-20589
   Daugherty Elizabeth L, 2007, J Intensive Care Med, V22, P294, DOI 10.1177/0885066607305247
   Dellinger RP, 2008, INTENS CARE MED, V34, P783, DOI 10.1007/s00134-007-0934-2
   Dorafshar AH, 2008, PLAST RECONSTR SURG, V122, P154, DOI 10.1097/PRS.0b013e3181773d5d
   Faye O, 2005, DRUGS, V65, P2085, DOI 10.2165/00003495-200565150-00002
   Fernandez AP, 2007, DERMATOL THER, V20, P288, DOI 10.1111/j.1529-8019.2007.00142.x
   Fine JD, 2007, LARYNGOSCOPE, V117, P1652, DOI 10.1097/MLG.0b013e318093ed8e
   Gandhi M, 2008, J BURN CARE RES, V29, P671, DOI 10.1097/BCR.0b013e31817db8c8
   Garcia-Doval I, 2000, ARCH DERMATOL, V136, P323, DOI 10.1001/archderm.136.3.323
   Garza A, 2005, GASTROINTEST ENDOSC, V62, P638, DOI 10.1016/j.gie.2005.06.034
   Goyal S, 2009, J BURN CARE RES, V30, P437, DOI 10.1097/BCR.0b013e3181a28c82
   Gregory DG, 2008, OCUL SURF, V6, P87, DOI 10.1016/S1542-0124(12)70273-2
   Guegan S, 2006, J INVEST DERMATOL, V126, P272, DOI 10.1038/sj.jid.5700068
   GUIBAL F, 1995, ARCH DERMATOL, V131, P669, DOI 10.1001/archderm.131.6.669
   Hague JS, 2007, BRIT J DERMATOL, V157, P1294, DOI 10.1111/j.1365-2133.2007.08222.x
   HALEBIAN PH, 1986, ANN SURG, V204, P503, DOI 10.1097/00000658-198611000-00001
   Halevy S, 2008, J AM ACAD DERMATOL, V58, P25, DOI 10.1016/j.jaad.2007.08.036
   Holland NJ, 2001, INT J CLIN PRACT, V55, P14
   Hsiao CT, 2008, AM J EMERG MED, V26, P316, DOI 10.1016/j.ajem.2007.07.014
   Hughey LC, 2007, SEMIN CUTAN MED SURG, V26, P133, DOI 10.1016/j.sder.2007.09.007
   Iwatsuki K, 2006, J DERMATOL SCI, V42, P203, DOI 10.1016/j.jdermsci.2006.03.011
   Jackel R, 2002, ANAESTHESIST, V51, P815, DOI 10.1007/s00101-002-0404-8
   Khalili B, 2006, ANN ALLERG ASTHMA IM, V97, P272, DOI 10.1016/S1081-1206(10)60789-2
   Kluger E, 1998, Ugeskr Laeger, V160, P1179
   Krejci V, 2006, CRIT CARE MED, V34, P1456, DOI 10.1097/01.CCM.0000215834.48023.57
   KVASNICKA J, 1979, BRIT J DERMATOL, V100, P551
   Lamblin V, 2006, CRIT CARE, V10, DOI 10.1186/cc5128
   Lasudry J, 2007, Bull Soc Belge Ophtalmol, P155
   Lebargy F, 1997, INTENS CARE MED, V23, P1237, DOI 10.1007/s001340050492
   Lehnhardt M, 2005, BURNS, V31, P159, DOI 10.1016/j.burns.2004.08.015
   Levi N, 2009, PEDIATRICS, V123, pE297, DOI 10.1542/peds.2008-1923
   Lonjou C, 2008, PHARMACOGENET GENOM, V18, P99, DOI 10.1097/FPC.0b013e3282f3ef9c
   LYELL A, 1956, BRIT J DERMATOL, V68, P355, DOI 10.1111/j.1365-2133.1956.tb12766.x
   McGee T, 1998, PLAST RECONSTR SURG, V102, P1018, DOI 10.1097/00006534-199809040-00014
   Mittmann N, 2006, AM J CLIN DERMATOL, V7, P359, DOI 10.2165/00128071-200607060-00004
   Mockenhaupt M, 2005, J INVEST DERMATOL, V124, P700, DOI 10.1111/j.0022-202X.2005.23642.x
   Mockenhaupt M, 2002, ACI INT, V14, P143, DOI 10.1027/0838-1925.14.4.143
   Mockenhaupt M, 2008, J INVEST DERMATOL, V128, P35, DOI 10.1038/sj.jid.5701033
   Mockenhaupt M, 2009, J DTSCH DERMATOL GES, V7, P142, DOI 10.1111/j.1610-0387.2008.06878.x
   Mullens W, 2008, J CARD FAIL, V14, P508, DOI 10.1016/j.cardfail.2008.02.010
   Mullens W, 2008, J AM COLL CARDIOL, V52, P200, DOI 10.1016/j.jacc.2008.02.083
   Mutasim DF, 2003, DRUG AGING, V20, P663, DOI 10.2165/00002512-200320090-00004
   Oda J, 2006, BURNS, V32, P151, DOI 10.1016/j.burns.2005.08.011
   Paquet P, 2007, INT J MOL MED, V19, P3
   Patel GK, 2003, AM J CLIN DERMATOL, V4, P165, DOI 10.2165/00128071-200304030-00003
   Perel P, 2007, COCHRANE DB SYST REV, DOI 10.1002/14651858.CD000567.pub3
   Poloczek S., 2000, Anaesthesist, V49, P480, DOI 10.1007/s001010070122
   Pottier P, 2009, THROMB RES, V124, P468, DOI 10.1016/j.thromres.2009.05.006
   PRUITT BA, 1987, JAMA-J AM MED ASSOC, V257, P2207, DOI 10.1001/jama.257.16.2207
   Riazi S, 2006, CAN J ANAESTH, V53, P881, DOI 10.1007/BF03022830
   Rivers E, 2001, NEW ENGL J MED, V345, P1368, DOI 10.1056/NEJMoa010307
   ROUJEAU JC, 1990, J AM ACAD DERMATOL, V23, P1039, DOI 10.1016/0190-9622(90)70333-D
   RYAN DW, 1995, INTENS CARE MED, V21, P270, DOI 10.1007/BF01701488
   Rzany B, 1996, J CLIN EPIDEMIOL, V49, P769, DOI 10.1016/0895-4356(96)00035-2
   Rzany B, 1996, BRIT J DERMATOL, V135, P6
   Schneck J, 2008, J AM ACAD DERMATOL, V58, P33, DOI 10.1016/j.jaad.2007.08.039
   Schummer W, 2009, ANAESTHESIST, V58, P499, DOI 10.1007/s00101-009-1529-9
   Spies M, 2003, CHIRURG, V74, P452, DOI 10.1007/s00104-002-0571-9
   Spirt MJ, 2004, CLIN THER, V26, P197, DOI 10.1016/S0149-2918(04)90019-7
   Stern RS, 2000, ARCH DERMATOL, V136, P410, DOI 10.1001/archderm.136.3.410
   Vaishampayan CSS, 2008, INDIAN J DERMATOL VE, V74, P35, DOI 10.4103/0378-6323.38405
   Venkatesh B, 2004, INTENS CARE MED, V30, P162, DOI 10.1007/s00134-003-2050-2
   Warren J, 2004, CRIT CARE MED, V32, P256, DOI 10.1097/01.CCM.0000104917.39204.0A
   Whitaker IS, 2008, ANN PLAS SURG, V60, P333, DOI 10.1097/SAP.0b013e31806bf446
   Windfuhr JP, 2008, LARYNGOSCOPE, V118, P1389, DOI 10.1097/MLG.0b013e3181734f7e
NR 81
TC 43
Z9 47
U1 0
U2 2
PU SPRINGER
PI NEW YORK
PA ONE NEW YORK PLAZA, SUITE 4600, NEW YORK, NY, UNITED STATES
SN 0342-4642
EI 1432-1238
J9 INTENS CARE MED
JI Intensive Care Med.
PD JAN
PY 2010
VL 36
IS 1
BP 22
EP 32
DI 10.1007/s00134-009-1659-1
PG 11
WC Critical Care Medicine
WE Science Citation Index Expanded (SCI-EXPANDED)
SC General & Internal Medicine
GA 544TX
UT WOS:000273683300005
PM 19787334
DA 2022-03-26
ER

PT J
AU Mosier, MJ
   DeChristopher, PJ
   Gamelli, RL
AF Mosier, Michael J.
   DeChristopher, Phillip J.
   Gamelli, Richard L.
TI Use of Therapeutic Plasma Exchange in the Burn Unit: A Review of the
   Literature
SO JOURNAL OF BURN CARE & RESEARCH
LA English
DT Review
ID TOXIC EPIDERMAL NECROLYSIS; CONTINUOUS VENOVENOUS HEMOFILTRATION;
   HIGH-VOLUME HEMOFILTRATION; STEVENS-JOHNSON SYNDROME; SEVERE SEPSIS;
   MENINGOCOCCAL SEPSIS; RHEUMATOID-ARTHRITIS; MULTIORGAN FAILURE; CYTOKINE
   REMOVAL; SEPTIC PATIENTS
AB Burn centers routinely treat a complex mix of patients with soft tissue injuries, including burn injuries, necrotizing soft tissue infections, and dermatologic conditions such as toxic epidermal necrolysis (TEN). In each of these conditions, fluid resuscitation, surgical interventions, and advances in critical care have improved survival significantly; however, there remains a subset of patients who do not respond to conventional means. It is because of these patients that we continue to seek means to "rescue" patients who are failing to respond to conventional care. Therapeutic plasma exchange (TPE) is an uncommon and underutilized treatment modality that has been used as a form of treatment "rescue." We provide a review of the literature describing the use of TPE in TEN, burn shock, and sepsis. Our review of the literature over the past 30 years demonstrates persistent clinical benefits and reduced morbidity and mortality with use of TPE in TEN, burn shock, and sepsis. Many studies demonstrate significant improvement in morbidity and mortality with TPE in patients suffering from these conditions. However, future well-designed studies of the role of TPE in conditions commonly encountered in burn units are indicated. Improved awareness of TPE may lead to increased use of this uncommonly utilized modality and allow for potential future collaboration in a prospective, randomized, controlled trial with a larger number of subjects. (J Burn Care Res 2013;34:289-298)
C1 [Mosier, Michael J.; Gamelli, Richard L.] Loyola Univ Hlth Syst, Loyola Burn Ctr, Maywood, IL USA.
   [DeChristopher, Phillip J.] Loyola Univ Hlth Syst, Dept Pathol, Transfus Med Sect, Maywood, IL USA.
RP Mosier, MJ (通讯作者)，Loyola Univ, Med Ctr, Dept Surg, EMS Bldg 110,2160 South 1st Ave, Maywood, IL 60153 USA.
CR Baker C C, 1987, J Burn Care Rehabil, V8, P503, DOI 10.1097/00004630-198708060-00010
   Bamichas G, 2002, THER APHER, V6, P225, DOI 10.1046/j.1526-0968.2002.00409.x
   Bellomo R, 1999, INTENS CARE MED, V25, P781, DOI 10.1007/s001340050953
   Bengsch S, 2005, SHOCK, V23, P494, DOI 10.1097/01.shk.0000163803.53978.5c
   Berlot G, 1997, BLOOD PURIFICAT, V15, P45, DOI 10.1159/000170316
   BLACKLOCK HA, 1980, NEW ZEAL MED J, V92, P145
   Bosch T, 2005, THER APHER DIAL, V9, P459, DOI 10.1111/j.1744-9987.2005.00306.x
   Busund R, 2002, INTENS CARE MED, V28, P1434, DOI 10.1007/s00134-002-1410-7
   CARDELLA CJ, 1979, J RHEUMATOL, V6, P606
   Carlson DL, 2002, AM J PHYSIOL-HEART C, V282, pH1907, DOI 10.1152/ajpheart.00393.2001
   Chaidemenos GC, 1997, INT J DERMATOL, V36, P218, DOI 10.1046/j.1365-4362.1997.00192.x
   Chung KK, 2009, CRIT CARE, V13, DOI 10.1186/cc7801
   Clark WF, 1999, ANN INTERN MED, V131, P453, DOI 10.7326/0003-4819-131-6-199909210-00011
   Coban YK, 2006, MEDIAT INFLAMM, V2006, DOI 10.1155/MI/2006/16492
   Davies MJ, 1998, J THORAC CARDIOV SUR, V115, P361, DOI 10.1016/S0022-5223(98)70280-6
   Egan CA, 1999, J AM ACAD DERMATOL, V40, P458, DOI 10.1016/S0190-9622(99)70497-4
   EI-Ghariani K, 2006, CLIN MED, V6, P343, DOI 10.7861/clinmedicine.6-4-343
   Finnerty CC, 2006, SHOCK, V26, P13, DOI 10.1097/01.shk.0000223120.26394.7d
   Fritsch P O, 2000, Am J Clin Dermatol, V1, P349, DOI 10.2165/00128071-200001060-00003
   GARDLUND B, 1993, SCAND J INFECT DIS, V25, P757, DOI 10.3109/00365549309008575
   GROOTENDORST AF, 1994, SHOCK, V2, P72, DOI 10.1097/00024382-199407000-00014
   Gueudry J, 2009, ARCH DERMATOL, V145, P157, DOI 10.1001/archdermatol.2009.540
   Hanafusa N, 2011, THER APHER DIAL, V15, P421, DOI 10.1111/j.1744-9987.2011.00930.x
   Heering P, 1997, INTENS CARE MED, V23, P288, DOI 10.1007/s001340050330
   HEIMBACH DM, 1987, JAMA-J AM MED ASSOC, V257, P2171
   Hoffmann JN, 1999, SHOCK, V12, P174, DOI 10.1097/00024382-199909000-00002
   Horton JW, 2003, TOXICOLOGY, V189, P75, DOI 10.1016/S0300-483X(03)00154-9
   Hsu M, 2012, CORNEA, V31, P1394, DOI 10.1097/ICO.0b013e31823d02a8
   Hughes G R, 1980, Agents Actions Suppl, V7, P62
   Ishihara S, 1999, J TRAUMA, V46, P894, DOI 10.1097/00005373-199905000-00020
   JONES JV, 1980, HEART LUNG, V9, P671
   KAMANABROO D, 1985, ARCH DERMATOL, V121, P1548, DOI 10.1001/archderm.121.12.1548
   Klein MB, 2009, J BURN CARE RES, V30, P243, DOI 10.1097/BCR.0b013e318198a30d
   Kline JA, 1999, CRIT CARE MED, V27, P588, DOI 10.1097/00003246-199903000-00041
   Koo AP, 2000, J CLIN APHERESIS, V15, P18, DOI 10.1002/(SICI)1098-1101(2000)15:1/2<18::AID-JCA3>3.0.CO;2-R
   Kowal-Vern Areta, 1997, Journal of Burn Care and Rehabilitation, V18, P99, DOI 10.1097/00004630-199703000-00002
   Kravitz M, 1989, J Burn Care Rehabil, V10, P17, DOI 10.1097/00004630-198901000-00004
   KRUGER I, 1995, CONTRIB NEPHROL, V116, P108
   Kumar A, 1998, NEPHROL DIAL TRANSPL, V13, P484, DOI 10.1093/oxfordjournals.ndt.a027853
   Maass DL, 2002, SHOCK, V17, P293, DOI 10.1097/00024382-200204000-00009
   Martin GS, 2003, NEW ENGL J MED, V348, P1546, DOI 10.1056/NEJMoa022139
   McMillen Marvin A., 1996, Journal of Burn Care and Rehabilitation, V17, P384, DOI 10.1097/00004630-199609000-00003
   Narita YM, 2011, J DERMATOL, V38, P236, DOI 10.1111/j.1346-8138.2010.01154.x
   Narukawa N, 2001, THER APHER, V5, P491, DOI 10.1046/j.1526-0968.2001.00398.x
   Neff LP, 2010, BURNS, V36, P372, DOI 10.1016/j.burns.2009.05.006
   NINNEMANN JL, 1984, ARCH SURG-CHICAGO, V119, P33
   Noel G, 2007, SHOCK, V27, P312, DOI 10.1097/01.shk.0000239753.75088.5e
   Oudemans-Van Straaten HM, 1999, INTENS CARE MED, V25, P814, DOI 10.1007/s001340050957
   Penkoske PA, 1998, J THORAC CARDIOV SUR, V115, P369
   Reeves JH, 1999, CRIT CARE MED, V27, P2096, DOI 10.1097/00003246-199910000-00003
   Rivera ES, 1998, J AM COLL CARDIOL, V32, P766, DOI 10.1016/S0735-1097(98)00308-8
   Rogiers P, 1999, CRIT CARE MED, V27, P1848, DOI 10.1097/00003246-199909000-00024
   ROTHWELL RS, 1980, ARTHRITIS RHEUM, V23, P785, DOI 10.1002/art.1780230702
   SAKELLARIOU G, 1991, INT J ARTIF ORGANS, V14, P634, DOI 10.1177/039139889101401006
   Schmidt J, 2000, INTENS CARE MED, V26, P532, DOI 10.1007/s001340051200
   Sieberth HG, 1999, KIDNEY INT, V56, pS79, DOI 10.1046/j.1523-1755.56.s72.14.x
   Stegmayr B, 1999, CLIN CHEM LAB MED, V37, P327, DOI 10.1515/CCLM.1999.055
   STEGMAYR BG, 1995, INT J ARTIF ORGANS, V18, P45, DOI 10.1177/039139889501800110
   Stegmayr BG, 2000, BLOOD PURIFICAT, V18, P149, DOI 10.1159/000014440
   STRATTA RJ, 1984, CIRC SHOCK, V12, P203
   Szczeklik W, 2010, THER APHER DIAL, V14, P354, DOI 10.1111/j.1744-9987.2009.00800.x
   Tetta C, 1999, KIDNEY INT, V56, pS15, DOI 10.1046/j.1523-1755.56.s72.16.x
   VANDEUREN M, 1992, CLIN INFECT DIS, V15, P424, DOI 10.1093/clind/15.3.424
   WARDEN GD, 1983, J TRAUMA, V23, P945, DOI 10.1097/00005373-198310000-00018
   Yamada H, 2008, THER APHER DIAL, V12, P355, DOI 10.1111/j.1744-9987.2008.00609.x
   Yu XX, 2007, JCR-J CLIN RHEUMATOL, V13, P193, DOI 10.1097/RHU.0b013e318124a483
   Zhang HC, 2007, AM J PHYSIOL-HEART C, V292, pH2408, DOI 10.1152/ajpheart.01150.2006
NR 67
TC 9
Z9 10
U1 0
U2 10
PU LIPPINCOTT WILLIAMS & WILKINS
PI PHILADELPHIA
PA TWO COMMERCE SQ, 2001 MARKET ST, PHILADELPHIA, PA 19103 USA
SN 1559-047X
EI 1559-0488
J9 J BURN CARE RES
JI J. Burn Care Res.
PD MAY-JUN
PY 2013
VL 34
IS 3
BP 289
EP 298
DI 10.1097/BCR.0b013e318283d18c
PG 10
WC Critical Care Medicine; Dermatology; Surgery
WE Science Citation Index Expanded (SCI-EXPANDED)
SC General & Internal Medicine; Dermatology; Surgery
GA 139XO
UT WOS:000318618600013
PM 23511290
DA 2022-03-26
ER

PT J
AU Seoane, L
   Pertega, S
   Galeiras, R
   Astola, I
   Bouza, T
AF Seoane, Leticia
   Pertega, Sonia
   Galeiras, Rita
   Astola, Ivan
   Bouza, Teresa
TI Procalcitonin in the Burn Unit and the Diagnosis of Infection
SO BURNS
LA English
DT Article
DE Burns; Procalcitonin; Sepsis; Diagnosis; Intensive care
ID CRITICALLY-ILL PATIENTS; INFLAMMATORY RESPONSE SYNDROME; SEPSIS;
   METAANALYSIS; BIOMARKERS; PATIENT; PCT; MARKER; CRP
AB Objective: To determine the usefulness of procalcitonin (PCT) in decision-making when faced with suspected infection in patients with extensive burns.
   Study: Retrospective, observational follow-up study.
   Institution: Burn Unit of the Complex Hospitalario Universitario A Coruna (CHUAC), Spain. Patients and method: We included all patients admitted to the Unit from June 2011 to March 2012 with >= 20% total body surface area burned or >= 10% full-thickness body surface area burned with suspected infection (17 patients with 34 events of suspected infection).
   Results: The infections were confirmed in 16/34 episodes (47.1%), and documented in 44.1% (n = 15). There were no statistically significant differences in the PCT figures at the time the infection was suspected between the cases with confirmed and unconfirmed infection (p = 0.682). The PCT values showed no discriminative value for differentiating patients with SIRS from those with sepsis, severe sepsis and septic shock (area under ROC curve (AUC) = 0.546; 95% CI: 0.326-0.766). No significant correlation was found between SOFA and PCT, although there were differences in the PCT values in the patients who had tissue hypoperfusion.
   Conclusion: Results show that PCT is not a precise indicator of sepsis at the time of diagnosis. A correlation between PCT levels and hypoperfusion was observed. (C) 2013 Elsevier Ltd and ISBI. All rights reserved.
C1 [Seoane, Leticia; Galeiras, Rita; Astola, Ivan; Bouza, Teresa] Complex Hosp Univ A Coruna, Burn Unit, La Coruna 15006, Spain.
   [Pertega, Sonia] Complex Hosp Univ A Coruna, Clin Epidemiol & Biostat Unit, La Coruna 15006, Spain.
RP Seoane, L (通讯作者)，Complex Hosp Univ A Coruna, Burn Unit, Xubias 84, La Coruna 15006, Spain.
EM Leticia.seoane.quiroga@gmail.com
RI Pertega-Diaz, Sonia/E-4353-2013
OI Pertega-Diaz, Sonia/0000-0003-3891-3203; Galeiras,
   Rita/0000-0002-8551-3731
CR Barati M, 2008, BURNS, V34, P770, DOI 10.1016/j.burns.2008.01.014
   Barques L, 2007, BURNS, V33, P860, DOI 10.1016/j.burns.2006.10.401
   Becker KL, 2008, CRIT CARE MED, V36, P941, DOI 10.1097/CCM.0B013E318165BABB
   Dellinger RP, 2013, CHINESE MED J-PEKING, V126, P1803, DOI 10.3760/cma.j.issn.0366-6999.20130920
   Giamarellos-Bourboulis EJ, 2004, J CRIT CARE, V19, P152, DOI 10.1016/j.jcrc.2004.07.001
   Giamarellos-Bourboulis EJ, 2002, INTENS CARE MED, V28, P1351, DOI 10.1007/s00134-002-1398-z
   Greenhalgh DG, 2007, J BURN CARE RES, V28, P776, DOI 10.1097/BCR.0b013e3181599bc9
   Harbarth S, 2001, AM J RESP CRIT CARE, V164, P396, DOI 10.1164/ajrccm.164.3.2009052
   Jereb M, 2009, INTERN EMERG MED, V4, P221, DOI 10.1007/s11739-009-0245-4
   Kibe S, 2011, J ANTIMICROB CHEMOTH, V66, pII33, DOI 10.1093/jac/dkq523
   Lavrentieva A, 2012, BURNS, V38, P356, DOI 10.1016/j.burns.2011.08.021
   Lavrentieva A, 2007, BURNS, V33, P189, DOI 10.1016/j.burns.2006.07.001
   Mann EA, 2011, BURNS, V37, P549, DOI 10.1016/j.burns.2010.04.013
   Meisner M, 1999, CRIT CARE, V3, P45, DOI 10.1186/cc306
   Prat C, 2006, J INFECTION, V52, P169, DOI 10.1016/j.jinf.2005.05.019
   Reinhart K, 2011, CRIT CARE CLIN, V27, P253, DOI 10.1016/j.ccc.2011.01.002
   Reynolds SC, 2012, CRIT CARE MED, V40, P2781, DOI 10.1097/CCM.0b013e31825b89cc
   Riedel S, 2012, DIAGN MICR INFEC DIS, V73, P221, DOI 10.1016/j.diagmicrobio.2012.05.002
   Ruiz-Alvarez M J, 2009, J Intensive Care Med, V24, P63, DOI 10.1177/0885066608327095
   Schuetz P, 2012, CURR OPIN CRIT CARE, V18, P341, DOI 10.1097/MCC.0b013e328354b2c8
   Schuetz P, 2011, BMC MED, V9, DOI 10.1186/1741-7015-9-107
   Shehabi Y, 2008, CRIT CARE, V12, DOI 10.1186/cc6860
   Tang BMP, 2007, LANCET INFECT DIS, V7, P210, DOI 10.1016/S1473-3099(07)70052-X
   Uzzan B, 2006, CRIT CARE MED, V34, P1996, DOI 10.1097/01.CCM.0000226413.54364.36
   Vincent JL, 1996, INTENS CARE MED, V22, P707, DOI 10.1007/BF01709751
   von Heimburg D, 1998, BURNS, V24, P745, DOI 10.1016/S0305-4179(98)00109-0
   Wacker C, 2013, LANCET INFECT DIS, V13, P426, DOI 10.1016/S1473-3099(12)70323-7
NR 27
TC 35
Z9 38
U1 0
U2 4
PU ELSEVIER SCI LTD
PI OXFORD
PA THE BOULEVARD, LANGFORD LANE, KIDLINGTON, OXFORD OX5 1GB, OXON, ENGLAND
SN 0305-4179
EI 1879-1409
J9 BURNS
JI Burns
PD MAR
PY 2014
VL 40
IS 2
BP 223
EP 229
DI 10.1016/j.burns.2013.11.018
PG 7
WC Critical Care Medicine; Dermatology; Surgery
WE Science Citation Index Expanded (SCI-EXPANDED)
SC General & Internal Medicine; Dermatology; Surgery
GA AB5TL
UT WOS:000331851500006
PM 24439927
DA 2022-03-26
ER

PT J
AU Orban, C
AF Orban, C.
TI Diagnostic Criteria for Sepsis in Burns Patients
SO CHIRURGIA
LA English
DT Article
DE burns; sepsis; guidelines
ID EARLY INFLAMMATORY RESPONSE; INFECTION; CARE; MORTALITY; DYNAMICS;
   PROGRAM
AB Sepsis with multiple-organ dysfunction represents the major cause of death in severe burns patients. Adequate and rapid treatments presume an accurate and prompt diagnosis. Specific criteria for sepsis diagnosis were proposed and introduction in clinical practice of the Surviving Sepsis Campaign has been associated with an improvement in sepsis management and decreased mortality. Hereby, the specific criteria for sepsis diagnosis adapted for burns patients are discussed.
C1 [Orban, C.] Fundeni Clin Inst, Bucharest, Romania.
RP Orban, C (通讯作者)，Sos Fundeni 258,Sect 2, Bucharest 022328, Romania.
EM orbancarmen@yahoo.com
CR Alp E, 2012, J BURN CARE RES, V33, P379, DOI 10.1097/BCR.0b013e318234966c
   Botoi G, 2011, CHIRURGIA-BUCHAREST, V106, P171
   Chipp E, 2010, ANN PLAS SURG, V65, P228, DOI 10.1097/SAP.0b013e3181c9c35c
   Church D, 2006, CLIN MICROBIOL REV, V19, P403, DOI 10.1128/CMR.19.2.403-434.2006
   Macedo Jefferson Lessa S. de, 2003, Rev. Soc. Bras. Med. Trop., V36, P647, DOI 10.1590/S0037-86822003000600001
   Dellinger RP, 2008, CRIT CARE MED, V36, P296, DOI 10.1097/01.CCM.0000298158.12101.41
   Dellinger RP, 2004, CRIT CARE MED, V32, P858, DOI [10.1097/CCM.0b013e31827e83af, 10.1007/s00134-012-2769-8]
   Evers LH, 2010, EXP DERMATOL, V19, P777, DOI 10.1111/j.1600-0625.2010.01105.x
   Giza DE, 2010, CHIRURGIA-BUCHAREST, V105, P625
   Greenhalgh DG, 2007, J BURN CARE RES, V28, P776, DOI 10.1097/BCR.0b013e3181599bc9
   Hogan BK, 2012, J BURN CARE RES, V33, P371, DOI 10.1097/BCR.0b013e3182331e87
   Iuonut AM, 2011, CHIRURGIA-BUCHAREST, V106, P605
   Kasten Kevin R, 2011, J Intensive Care Med, V26, P223, DOI 10.1177/0885066610390869
   Krishnan P, 2012, BURNS
   Levy MM, 2010, CRIT CARE MED, V38, P367, DOI 10.1097/CCM.0b013e3181cb0cdc
   Levy MM, 2003, CRIT CARE MED, V31, P1250, DOI 10.1097/01.CCM.0000050454.01978.3B
   Levy MM, 2012, LANCET INFECT DIS, DOI [10.1016/S1473-3099(12)70239-6, DOI 10.1016/S1473-3099(12)70239-6.[]
   Mann EA, 2012, SHOCK, V37, P4, DOI 10.1097/SHK.0b013e318237d6bf
   Orman MA, 2011, CYTOKINE, V56, P494, DOI 10.1016/j.cyto.2011.07.001
   Orman MA, 2011, CYTOKINE, V55, P362, DOI 10.1016/j.cyto.2011.05.010
   Palmieri TL, 2009, CLIN PLAST SURG, V36, P607, DOI 10.1016/j.cps.2009.05.012
   Pundiche M, 2012, CHIRURGIA-BUCHAREST, V107, P71
   Rafla K, 2011, BURNS, V37, P5, DOI 10.1016/j.burns.2009.06.198
   Rani M, 2012, AGING DIS, V3, P171
   Rezaei E, 2011, BURNS, V37, P805, DOI 10.1016/j.burns.2011.01.019
   Sheppard NN, 2011, BURNS, V37, P1288, DOI 10.1016/j.burns.2011.07.017
   Silosi C, 2010, CHIRURGIA-BUCHAREST, V105, P789
   Tompkins RG, 2012, J TRAUMA ACUTE CARE, V73, pS173, DOI 10.1097/TA.0b013e318265c53e
NR 28
TC 10
Z9 11
U1 0
U2 2
PU EDITURA CELSIUS
PI ILFOV-BUCHAREST
PA ALEEA AVIATIEI, NO 25, VOLUNTARI, ILFOV-BUCHAREST, 00000, ROMANIA
SN 1221-9118
EI 1842-368X
J9 CHIRURGIA-BUCHAREST
JI Chirurgia
PD NOV-DEC
PY 2012
VL 107
IS 6
BP 697
EP 700
PG 4
WC Surgery
WE Science Citation Index Expanded (SCI-EXPANDED)
SC Surgery
GA 055BD
UT WOS:000312389000003
PM 23294946
DA 2022-03-26
ER

PT J
AU Medeiros, DNM
   Ferranti, JF
   Delgado, AF
   de Carvalho, WB
AF Monteiro Medeiros, Daniela Nasu
   Ferranti, Juliana Ferreira
   Delgado, Artur Figueiredo
   de Carvalho, Werther Brunow
TI Colloids for the Initial Management of Severe Sepsis and Septic Shock in
   Pediatric Patients A Systematic Review
SO PEDIATRIC EMERGENCY CARE
LA English
DT Article
DE sepsis; colloid; crystalloid
ID PHASE-II TRIAL; FLUID RESUSCITATION; VOLUME EXPANSION; SEVERE MALARIA;
   AFRICAN CHILDREN; RANDOMIZED-TRIAL; KENYAN CHILDREN; ALBUMIN; MORTALITY;
   THERAPY
AB Aim: The goal of this study was to perform a systematic review of the literature assessing the use of colloids for the initial treatment of severe sepsis and septic shock in pediatric patients.
   Design: The PICO [Patient, Intervention, Comparison, Outcome] method was used for the selection of studies, and the Cochrane Bias Tool was used to analyze the quality of the selected studies.
   Data Search: Relevant studies were sought using the following databases: EMBASE (1980 to March 2014), PubMed (1970 to March 2014), Cochrane (1980 to March 2014), Web of Science, and Scopus. Searches used the following key words: isotonic solution, crystalloid, saline solution, colloid, resuscitation, fluid therapy, sepsis and septic shock, starch, and gelatin. The filters children and clinical trial were used when possible.
   Review Method: Study selection was performed by 1 examiner. The selected articles were analyzed by 2 examiners who validated the articles according to the Cochrane Bias Tool. Discrepancies were resolved by consensus or by a third examiner.
   Result: A total of 110 articles were selected based on the key words. Of these, 99 were excluded because they assessed postoperative follow-up, burn cases, cardiac surgery, or nutritional therapy or were review articles, guidelines, or editorials. One study was included after an analysis of previous reviews. A total of 12 articles were selected for analysis because they were reports of clinical trials conducted with prospective cohorts and they analyzed the use of crystalloids and colloids or colloids only in the initial treatment of severe sepsis or septic shock in children and adolescents. The total number of patients was 4375, and they ranged in age from 2 months to 15 years, with most patients between 5 and 15 years. Five studies assessed patients diagnosed with malaria, 5 assessed patients with dengue shock syndrome, 1 studied febrile diseases, and 1 examined the progression of patients with septic shock caused by various causes.
   Conclusions: The studies analyzed did not find evidence to suggest that the use of colloids is superior to crystalloids. In some studies, the fluid volume needed to achieve initial stabilization was smaller in the group given colloids. Crystalloids are the preferred therapeutic option because of their effectiveness, low cost, and wide availability. Colloids may be the first choice in cases of malaria when the central nervous system is affected.
C1 [Monteiro Medeiros, Daniela Nasu; Ferranti, Juliana Ferreira] Hosp Municipal Dr Moises Deutsch MBoi Mirim, Pediat Intens Care Unit, Sao Paulo, Brazil.
   [Monteiro Medeiros, Daniela Nasu] Hosp Israelita Albert Einstein, Pediat Intens Care Unit, BR-05652900 Sao Paulo, Brazil.
   [Delgado, Artur Figueiredo; de Carvalho, Werther Brunow] Inst Crianca, Pediat Intens Care Dept, Sao Paulo, Brazil.
RP Medeiros, DNM (通讯作者)，Hosp Israelita Albert Einstein, Av Albert Einstein 627-701, BR-05652900 Sao Paulo, Brazil.
EM daninasu@gmail.com
RI Medeiros, Daniela/K-4646-2017; de Carvalho, Werther Brunow/ABC-1028-2020
OI Medeiros, Daniela/0000-0002-6575-9806; 
CR Akech S, 2006, PLOS CLIN TRIALS, V1, DOI 10.1371/journal.pctr.0010021
   Akech SO, 2010, BMC PEDIATR, V10, DOI 10.1186/1471-2431-10-71
   Akech SO, 2010, CRIT CARE MED, V38, P1630, DOI 10.1097/CCM.0b013e3181e81165
   Annane D, 2013, JAMA-J AM MED ASSOC, V310, P1809, DOI 10.1001/jama.2013.280502
   Bagshaw SM, 2007, CURR OPIN CRIT CARE, V13, P541, DOI 10.1097/MCC.0b013e3282e2a978
   Bailey AG, 2010, ANESTH ANALG, V110, P375, DOI 10.1213/ANE.0b013e3181b6b3b5
   Bayer O, 2011, CRIT CARE MED, V39, P1335, DOI 10.1097/CCM.0b013e318212096a
   Belayev L, 1999, BRAIN RES, V845, P107, DOI 10.1016/S0006-8993(99)01952-6
   Boldt J, 2005, Minerva Anestesiol, V71, P741
   Brierley J, 2009, CRIT CARE MED, V37, P666, DOI 10.1097/CCM.0b013e31819323c6
   Brunkhorst FM, 2008, NEW ENGL J MED, V358, P125, DOI 10.1056/NEJMoa070716
   Cifra HL, 2003, CRIT CARE SHOCK, V6, P95
   Dung NM, 1999, CLIN INFECT DIS, V29, P787, DOI 10.1086/520435
   Ford SR, 2011, NEW ENGL J MED, V365, P1348, DOI 10.1056/NEJMc1108712
   Guidet B, 2012, CRIT CARE, V16, DOI 10.1186/cc11358
   Han YY, 2003, PEDIATRICS, V112, P793, DOI 10.1542/peds.112.4.793
   Higgins JPT, 2011, BMJ-BRIT MED J, V343, DOI 10.1136/bmj.d5928
   HUXLEY VH, 1991, AM J PHYSIOL, V260, pH1645, DOI 10.1152/ajpheart.1991.260.5.H1645
   Kissoon N, 2011, NEW ENGL J MED, V365, P1350, DOI 10.1056/NEJMc1108712
   Maitland K, 2005, CLIN INFECT DIS, V40, P538, DOI 10.1086/427505
   Maitland K, 2005, BRIT J HAEMATOL, V128, P393, DOI 10.1111/j.1365-2141.2004.05312.x
   Maitland Kathryn, 2003, Pediatr Crit Care Med, V4, P426, DOI 10.1097/01.PCC.0000090293.32810.4E
   Maitland K, 2011, NEW ENGL J MED, V364, P2483, DOI 10.1056/NEJMoa1101549
   McClelland DBL, 1998, TRANSFUSION, V38, P690, DOI 10.1046/j.1537-2995.1998.38798346639.x
   Michel CC, 1999, PHYSIOL REV, V79, P703, DOI 10.1152/physrev.1999.79.3.703
   Hung NT, 2012, PAEDIATR INT CHILD H, V32, P39, DOI 10.1179/2046904712Z.00000000051
   Nhan NT, 2001, CLIN INFECT DIS, V32, P204, DOI 10.1086/318479
   Paul M, 2003, PAEDIATR ANAESTH, V13, P603, DOI 10.1046/j.1460-9592.2003.01113.x
   Perner A, 2012, NEW ENGL J MED, V367, P124, DOI 10.1056/NEJMoa1204242
   Pollard AJ, 1999, ARCH DIS CHILD, V80, P290, DOI 10.1136/adc.80.3.290
   Poterio GMB, 2006, TRATADO ANESTESIOLOG
   Quinlan GJ, 2005, HEPATOLOGY, V41, P1211, DOI 10.1002/hep.20720
   Ranjit Suchitra, 2005, Pediatr Crit Care Med, V6, P412, DOI 10.1097/01.PCC.0000163676.75693.BF
   REINHART WH, 1995, EUR J CLIN INVEST, V25, P523, DOI 10.1111/j.1365-2362.1995.tb01739.x
   Starling E H, 1896, J Physiol, V19, P312
   Upadhyay M, 2005, INDIAN PEDIATR, V42, P223
   Vincent Jean-Louis, 2004, Crit Care Med, V32, pS451, DOI 10.1097/01.CCM.0000142984.44321.A4
   Wills BA, 2005, NEW ENGL J MED, V353, P877, DOI 10.1056/NEJMoa044057
NR 38
TC 19
Z9 19
U1 0
U2 10
PU LIPPINCOTT WILLIAMS & WILKINS
PI PHILADELPHIA
PA TWO COMMERCE SQ, 2001 MARKET ST, PHILADELPHIA, PA 19103 USA
SN 0749-5161
EI 1535-1815
J9 PEDIATR EMERG CARE
JI Pediatr. Emerg. Care
PD NOV
PY 2015
VL 31
IS 11
BP e11
EP e16
DI 10.1097/PEC.0000000000000601
PG 6
WC Emergency Medicine; Pediatrics
WE Science Citation Index Expanded (SCI-EXPANDED)
SC Emergency Medicine; Pediatrics
GA CV8NG
UT WOS:000364544200001
PM 26535507
DA 2022-03-26
ER

PT J
AU Shou, BM
   Li, JQ
   Tang, CQ
   Tan, Q
   Zheng, DF
   Sun, BW
   Nie, LJ
   Zhang, HW
   Jiang, YA
   Wang, CM
   Wu, YW
AF Shou, Beiming
   Li, Junqiang
   Tang, Chenqi
   Tan, Qian
   Zheng, Dongfeng
   Sun, Binwei
   Nie, Lanjun
   Zhang, Hongwei
   Jiang, Yanan
   Wang, Chunming
   Wu, Yanwen
TI The significance of changes in platelet concentration during the early
   phase after severe burn injury in a Chinese mass casualty
SO BURNS & TRAUMA
LA English
DT Article
DE Mass burn casualty; Platelet concentration; Sepsis; MOF
ID SEPSIS; OUTCOMES
AB Background: Changes in platelet concentration are common in severe burn patients. Platelets play a key role in the course of disease. This study aims to explore the significance of platelet concentration during the course of the disease in victims of a mass burn casualty.
   Methods: A total of 180 patients were involved in the "8.2" Kunshan explosion accident in China. The examined data included age, gender, total burn area (% TBSA), third-degree burn area (% TBSA), and platelet concentration within the first 5 days after the burn injury. The patients were divided into two groups according to four indicators (resuscitation, acute respiratory distress syndrome, acute kidney injury, septic shock). We collected several types of data for the patients and divided the patients into a complication group and non-complication group according to the diagnostic criteria. We analyzed the platelet concentration of the two groups using t tests to determine whether significant differences were present. P values < 0.05 were considered statistically significant.
   Results: The group with successful resuscitation had higher platelet concentration than the failure group on day 3 and day 5. The patients who suffered from acute kidney injury (AKI) and septic shock had a lower platelet concentration than non-sufferers on day 3 and day 5.
   Conclusions: The platelet concentration of burn patients can dynamically reflect the pathophysiological changes of the body. It can be used as an early objective indicator of prognosis in mass burn casualty cases.
C1 [Shou, Beiming; Tan, Qian] Nanjing Med Univ, Drum Tower Clin Med Coll, Dept Burns & Plast Surg, Nanjing 210008, Jiangsu, Peoples R China.
   [Shou, Beiming; Tan, Qian; Zheng, Dongfeng; Jiang, Yanan] Nanjing Univ, Affiliated Drum Tower Hosp, Med Sch, Dept Burns & Plast Surg, Nanjing 210008, Jiangsu, Peoples R China.
   [Shou, Beiming; Wang, Chunming; Wu, Yanwen] Hosp Nanjing Fire Serv, Dept Burns & Plast Surg, Nanjing 210008, Jiangsu, Peoples R China.
   [Li, Junqiang; Tang, Chenqi] Second Mil Med Univ, Dept Burn Changhai, Shanghai 200433, Peoples R China.
   [Sun, Binwei] Jiangsu Univ, Affiliated Hosp, Dept Burn & Plast Surg, Zhenjiang 212001, Jiangsu, Peoples R China.
   [Nie, Lanjun] Nanjing Med Univ, Affiliated Hosp 2, Dept Burn & Plast Surg, Nanjing 21000, Jiangsu, Peoples R China.
   [Zhang, Hongwei] Hosp Jiangsu Prov, Dept Burns & Plast Surg, Nanjing 210000, Jiangsu, Peoples R China.
RP Tan, Q (通讯作者)，Nanjing Med Univ, Drum Tower Clin Med Coll, Dept Burns & Plast Surg, Nanjing 210008, Jiangsu, Peoples R China.; Tan, Q (通讯作者)，Nanjing Univ, Affiliated Drum Tower Hosp, Med Sch, Dept Burns & Plast Surg, Nanjing 210008, Jiangsu, Peoples R China.
EM smmutanqian@sina.com
OI Tang, Chenqi/0000-0002-2700-0495
CR Annane D, 2005, LANCET, V365, P63, DOI 10.1016/S0140-6736(04)17667-8
   Asaduzzaman M, 2009, CRIT CARE MED, V37, P1389, DOI 10.1097/CCM.0b013e31819ceb71
   Bordes J, 2014, BURNS, V40, P562, DOI 10.1016/j.burns.2014.03.004
   Chen J, 2013, BURNS TRAUMA, V1, DOI 10.4103/2321-3868.118933
   Dulhunty JM, 2008, BURNS, V34, P1090, DOI 10.1016/j.burns.2008.01.011
   Greenhalgh DG, 2007, J BURN CARE RES, V28, P776, DOI 10.1097/BCR.0b013e3181599bc9
   Kowal-Vern A, 1998, J TRAUMA, V44, P325, DOI 10.1097/00005373-199802000-00016
   Kraft R, 2012, LANCET, V379, P1013, DOI 10.1016/S0140-6736(11)61345-7
   Levi M, 2005, HEMATOLOGY, V10, P129, DOI 10.1080/10245330512331390177
   Li ZY, 2011, THROMB RES, V127, P184, DOI 10.1016/j.thromres.2010.10.010
   Marck RE, 2013, BURNS, V39, P714, DOI 10.1016/j.burns.2013.01.015
   McIlroy DR, 2013, J CARDIOTHOR VASC AN, V27, P1145, DOI 10.1053/j.jvca.2012.12.017
   Nguyen LN, 2009, BURNS, V35, P937, DOI 10.1016/j.burns.2009.04.015
   Pavic M, 2007, BIOCHEM MEDICA, V17, P212
   Peden M, 2002, INJURY CHART BOOK GR
   Semple JW, 2011, NAT REV IMMUNOL, V11, P264, DOI 10.1038/nri2956
   Vandijck DM, 2010, HEART LUNG, V39, P21, DOI 10.1016/j.hrtlng.2009.07.005
   Wang X, 2014, BURNS TRAUMA, V2, DOI 10.4103/2321-3868.135487
   Wu Q, 2014, J CRIT CARE, V29, P362, DOI 10.1016/j.jcrc.2013.11.023
   Xu C, 2014, BURNS TRAUMA, V2, DOI 10.4103/2321-3868.137604
NR 20
TC 1
Z9 2
U1 1
U2 1
PU BMC
PI LONDON
PA CAMPUS, 4 CRINAN ST, LONDON N1 9XW, ENGLAND
SN 2321-3868
EI 2321-3876
J9 BURNS TRAUMA
JI Burns Trauma
PD DEC 6
PY 2017
VL 5
AR 36
DI 10.1186/s41038-017-0101-0
PG 5
WC Emergency Medicine; Dermatology; Surgery
WE Science Citation Index Expanded (SCI-EXPANDED)
SC Emergency Medicine; Dermatology; Surgery
GA FP3TF
UT WOS:000417540100001
PM 29226160
OA Green Published, gold
DA 2022-03-26
ER

PT J
AU Xue, DD
   Zhou, L
   Yang, Y
   Ma, SY
AF Xue, Dong-Dong
   Zhou, Ling
   Yang, Yong
   Ma, Si-Yuan
TI Autologous scalp skin grafting to treat toxic epidermal necrolysis in a
   patient with a large skin injury: A case report
SO WORLD JOURNAL OF CLINICAL CASES
LA English
DT Article
DE Toxic epidermal necrolysis; Wound sepsis; Autologous skin grafting;
   Scalp; Burn; Case report
ID STEVENS-JOHNSON SYNDROME; MANAGEMENT
AB BACKGROUND
   Toxic epidermal necrolysis (TEN) is often associated with skin wounds affecting large areas. Healing of this type of wound is difficult because of pressure, infection and other factors. It can increase the length of hospital stay and result in wound sepsis and even death.
   CASE SUMMARY
   A 49-year-old woman developed a skin lesion covering 80% of the total body surface area after using a kind of Chinese medicinal ointment on a burn wound on her back; she developed life-threatening wound sepsis and septic shock. Methicillin-resistant Staphylococcus aureus, carbapenem-resistant Acinetobacter baumannii, carbapenem-resistant Pseudomonas aeruginosa and other bacteria were cultured from wound tissue, deep venous catheter and blood samples. Imipenem cilastatin sodium, tigecycline and teicoplanin were used for anti-infection therapy. Finally, the patient was transferred to the burn department because of severe wound sepsis. In the burn intensive care unit, pain-free dressing changes and autologous scalp skin grafting were performed to heal the wound in addition to reasonable and effective antibacterial treatment according to microbial susceptibility test results. After three operations within 2 wk, the wound healed and sepsis resolved.
   CONCLUSION
   TEN patients with large areas of skin injury may develop wound infection and life-threatening wound sepsis. Autologous scalp skin grafting may be beneficial for rapid wound healing and reducing the risk of sepsis in TEN patients, and it leaves no scar at the donor site.
C1 [Xue, Dong-Dong; Zhou, Ling; Yang, Yong; Ma, Si-Yuan] Southwest Hosp, Inst Burn Res, 30 Gaotanyan St, Chongqing 400038, Peoples R China.
RP Ma, SY (通讯作者)，Southwest Hosp, Inst Burn Res, 30 Gaotanyan St, Chongqing 400038, Peoples R China.
EM siyuan82@tmmu.edu.cn
FU State Key Laboratory of Trauma, Burns and Combined Injury [SKLJYJF18];
   First Affiliated Hospital, Army Medical University [SWH2019QNLC-04]
FX Supported by: The State Key Laboratory of Trauma, Burns and Combined
   Injury, No. SKLJYJF18; and the First Affiliated Hospital, Army Medical
   University, No. SWH2019QNLC-04.
CR Abela C, 2014, J PLAST RECONSTR AES, V67, P1026, DOI 10.1016/j.bjps.2014.04.003
   Antoon JW, 2018, PEDIATR DERMATOL, V35, P182, DOI 10.1111/pde.13383
   Bequignon E, 2015, JAMA DERMATOL, V151, P302, DOI 10.1001/jamadermatol.2014.4844
   Quintero EC, 2018, J WOUND CARE, V27, pS12, DOI 10.12968/jowc.2018.27.Sup2.S12
   Carrasquillo OY, 2019, INT J DERMATOL, V58, P1293, DOI 10.1111/ijd.14493
   Childs DR, 2017, SURG CLIN N AM, V97, P189, DOI 10.1016/j.suc.2016.08.013
   Gerull R, 2011, CRIT CARE MED, V39, P1521, DOI 10.1097/CCM.0b013e31821201ed
   Han G, 2017, ADV THER, V34, P599, DOI 10.1007/s12325-017-0478-y
   Lee HY, 2018, J AM ACAD DERMATOL, V79, pE87, DOI 10.1016/j.jaad.2018.05.1258
   Lerch M, 2018, CLIN REV ALLERG IMMU, V54, P147, DOI 10.1007/s12016-017-8654-z
   Li Jie, 2017, Zhong Nan Da Xue Xue Bao Yi Xue Ban, V42, P953, DOI 10.11817/j.issn.1672-7347.2017.08.013
   Mahar PD, 2014, BURNS, V40, P1245, DOI 10.1016/j.burns.2014.02.006
   McCullough M, 2017, BURNS, V43, P200, DOI 10.1016/j.burns.2016.07.026
   Nizamoglu M, 2018, BURNS, V44, P603, DOI 10.1016/j.burns.2017.09.015
   Obagi Z, 2019, SURG TECHNOL INT, V35
   Paggiaro Andre Oliveira, 2018, Plast Surg Nurs, V38, P121, DOI 10.1097/PSN.0000000000000234
   Papp A, 2018, BURNS, V44, P807, DOI 10.1016/j.burns.2017.10.022
   Rowan MP, 2015, CRIT CARE, V19, DOI 10.1186/s13054-015-0961-2
   Sekiguchi A, 2018, J DERMATOL SCI, V90, P144, DOI 10.1016/j.jdermsci.2018.01.006
   Young JB, 2016, BURNS, V42, P1728, DOI 10.1016/j.burns.2016.06.003
NR 20
TC 0
Z9 0
U1 3
U2 4
PU BAISHIDENG PUBLISHING GROUP INC
PI PLEASANTON
PA 7041 Koll Center Parkway, Suite 160, PLEASANTON, CA, UNITED STATES
SN 2307-8960
J9 WORLD J CLIN CASES
JI World J. Clin. Cases
PD MAR 6
PY 2021
VL 9
IS 7
BP 1646
EP 1653
DI 10.12998/wjcc.v9.i7.1646
PG 8
WC Medicine, General & Internal
WE Science Citation Index Expanded (SCI-EXPANDED)
SC General & Internal Medicine
GA QX0CK
UT WOS:000629016900015
PM 33728308
OA gold, Green Published
DA 2022-03-26
ER

PT J
AU Kalkoff, M
   Cursons, RT
   Sleigh, JW
   Jacobson, GM
AF Kalkoff, M
   Cursons, RT
   Sleigh, JW
   Jacobson, GM
TI The use of real time rtPCR to quantify inflammatory mediator expression
   in leukocytes from patients with severe sepsis
SO ANAESTHESIA AND INTENSIVE CARE
LA English
DT Article
DE sepsis : polymerase chain reaction, cytokine,mRNA expression, intensive
   care
ID MESSENGER-RNA EXPRESSION; GENE-EXPRESSION; WHOLE-BLOOD; C5A RECEPTOR;
   QUANTITATIVE PCR; SEPTIC SHOCK; CYTOKINES; INNATE; QUANTIFICATION;
   INTERLEUKIN-8
AB Real-time reverse transcriptase polymerase chain reaction (RT rtPCR) was used to quantify the pattern Of inflammatory mediator mRNA expression in circulating leukocytes from adult patients diagnosed with severe sepsis. We analysed 29 blood samples from 26 severely septic patients with different septic sources and eight samples from eight healthy adult volunteers. RT rtPCR was used to quantify mRNA expression of 21 different inflammatory mediators in peripheral leukocytes. The median variability in gene expression in the sepsis patients was 10.5 times greater than the variability of the healthy comparison group. We found a significant change in the regulation for the following genes: C5aR (20-fold, P < 0.001), IL-8 (29-fold, P < 0.001), MMP9 (72-fold, P < 0.001), HSP70 (2.4-fold, P = 0.02), and RIP2 (1.8-fold, P < 0.04) were up-regulated. Conversely the median expression of IFNgamma, and IL-6 were zero (P < 0.001), and mtHSP (0.4-fold, P = 0.02) was significantly down-regulated. Using linear discriminant analysis, IFNgamma, IL-12, and TLR4 were correlated to a negative outcome. Different septic sources (peritonitis, burn, pneumonia and musculo-skeletal infections) resulted in significantly different mRNA patterns. The RT rtPCR is a useful tool to monitor the immune response in septic patients. We found a very high variability in inflammatory mediator expression among septic patients compared to healthy volunteers. This suggests that any future immune-modulatory therapy may need to be individualized to the patient's requirements as monitored by RT rtPCR. Different sources of sepsis may result in markedly different activation patterns.
C1 Waikato Hosp, Intens Care Unit, Hamilton 2000, New Zealand.
   Univ Waikato, Mol Genet Lab, Hamilton, New Zealand.
RP Sleigh, JW (通讯作者)，Waikato Hosp, Intens Care Unit, Pembroke St 3200, Hamilton 2000, New Zealand.
RI Jacobson, Gregory/AAJ-4670-2020; Jacobson, Gregory/F-7734-2011
OI Jacobson, Gregory/0000-0003-2804-274X; 
CR Abraham E, 1999, INTENS CARE MED, V25, P556, DOI 10.1007/s001340050903
   Bouchon A, 2001, NATURE, V410, P1103, DOI 10.1038/35074114
   Bustin SA, 2002, J MOL ENDOCRINOL, V29, DOI 10.1677/jme.0.0290023
   Cabioglu N, 2002, ARCH SURG-CHICAGO, V137, P1037, DOI 10.1001/archsurg.137.9.1037
   Chin AI, 2002, NATURE, V416, P190, DOI 10.1038/416190a
   Chinnaiyan AM, 2001, AM J PATHOL, V159, P1199, DOI 10.1016/S0002-9440(10)62505-9
   Cohen J, 2002, NATURE, V420, P885, DOI 10.1038/nature01326
   Cohen J, 2001, LANCET, V358, P776, DOI 10.1016/S0140-6736(01)06007-X
   Damas P, 1997, CRIT CARE MED, V25, P405, DOI 10.1097/00003246-199703000-00006
   De Maio A, 1999, SHOCK, V11, P1, DOI 10.1097/00024382-199901000-00001
   de Werra I, 2001, SWISS MED WKLY, V131, P35
   Delogu G, 1997, J CRIT CARE, V12, P188, DOI 10.1016/S0883-9441(97)90031-9
   Docke WD, 1997, NAT MED, V3, P678, DOI 10.1038/nm0697-678
   Duvigneau JC, 2003, J IMMUNOL METHODS, V272, P11, DOI 10.1016/S0022-1759(02)00372-1
   ERTEL W, 1995, BLOOD, V85, P1341, DOI 10.1182/blood.V85.5.1341.bloodjournal8551341
   Galley HF, 1998, ANESTH ANALG, V86, P1289, DOI 10.1097/00000539-199806000-00030
   Gerard C, 2003, NEW ENGL J MED, V348, P167, DOI 10.1056/NEJMcibr022995
   Giulietti A, 2001, METHODS, V25, P386, DOI 10.1006/meth.2001.1261
   Gray GD, 1997, J HISTOCHEM CYTOCHEM, V45, P1461, DOI 10.1177/002215549704501103
   Haddad JJ, 2002, BIOCHEM BIOPH RES CO, V297, P700, DOI 10.1016/S0006-291X(02)02287-8
   Hamano K, 1998, WORLD J SURG, V22, P1077, DOI 10.1007/s002689900520
   Hotchkiss RS, 2003, NEW ENGL J MED, V348, P138, DOI 10.1056/NEJMra021333
   Ingalls RR, 1998, J IMMUNOL, V161, P5413
   Kaplanski G, 2003, TRENDS IMMUNOL, V24, P25, DOI 10.1016/S1471-4906(02)00013-3
   Karsai A, 2002, BIOTECHNIQUES, V32, P790, DOI 10.2144/02324st05
   Kobayashi K, 2002, NATURE, V416, P194, DOI 10.1038/416194a
   Lin KJ, 2000, SHOCK, V14, P95, DOI 10.1097/00024382-200014020-00003
   Livak KJ, 2001, METHODS, V25, P402, DOI 10.1006/meth.2001.1262
   Lupberger J, 2002, MOL CELL PROBE, V16, P25, DOI 10.1006/mcpr.2001.0392
   Nakamura T, 1998, AM J MED SCI, V316, P355, DOI 10.1097/00000441-199812000-00001
   Netea MG, 2003, TRENDS IMMUNOL, V24, P254, DOI 10.1016/S1471-4906(03)00079-6
   Opal SM, 2000, CHEST, V117, P1162, DOI 10.1378/chest.117.4.1162
   Rainen L, 2002, CLIN CHEM, V48, P1883
   Riedemann NC, 2003, J IMMUNOL, V170, P503, DOI 10.4049/jimmunol.170.1.503
   Riedemann NC, 2002, J CLIN INVEST, V110, P101, DOI 10.1172/JCI200215409
   Rigato O, 2003, SHOCK, V19, P113, DOI 10.1097/00024382-200302000-00004
   Schmittgen TD, 2000, J BIOCHEM BIOPH METH, V46, P69, DOI 10.1016/S0165-022X(00)00129-9
   Stordeur P, 2002, J IMMUNOL METHODS, V261, P195, DOI 10.1016/S0022-1759(01)00548-8
   Strieter RM, 2002, J CLIN INVEST, V109, P699, DOI 10.1172/JCI200215277
   Tak PP, 2001, J CLIN INVEST, V107, P7, DOI 10.1172/JCI11830
   Takeuchi O, 1999, IMMUNITY, V11, P443, DOI 10.1016/S1074-7613(00)80119-3
   Tasaka S, 2003, AM J RESP CELL MOL, V29, P252, DOI 10.1165/rcmb.2002-0132OC
   Wang HH, 2001, AM J RESP CRIT CARE, V164, P1768, DOI 10.1164/ajrccm.164.10.2106117
   WEISS ST, 2002, INNATE IMMUNITY HEAR
   Whitney AR, 2003, P NATL ACAD SCI USA, V100, P1896, DOI 10.1073/pnas.252784499
   Wu Rongqian, 2002, Chin J Traumatol, V5, P146
   Wu RQ, 2002, WORLD J GASTROENTERO, V8, P131, DOI 10.3748/wjg.v8.i1.131
   Yassen KA, 2001, ANAESTHESIA, V56, P729, DOI 10.1046/j.1365-2044.2001.02083.x
   Yeh FL, 1999, BURNS, V25, P131, DOI 10.1016/S0305-4179(98)00150-8
   Zwirner J, 1999, MOL IMMUNOL, V36, P877, DOI 10.1016/S0161-5890(99)00109-1
NR 50
TC 15
Z9 15
U1 0
U2 1
PU SAGE PUBLICATIONS LTD
PI LONDON
PA 1 OLIVERS YARD, 55 CITY ROAD, LONDON EC1Y 1SP, ENGLAND
SN 0310-057X
EI 1448-0271
J9 ANAESTH INTENS CARE
JI Anaesth. Intensive Care
PD DEC
PY 2004
VL 32
IS 6
BP 746
EP 755
DI 10.1177/0310057X0403200603
PG 10
WC Anesthesiology; Critical Care Medicine
WE Science Citation Index Expanded (SCI-EXPANDED)
SC Anesthesiology; General & Internal Medicine
GA 883XD
UT WOS:000226048100003
PM 15648982
OA Bronze
DA 2022-03-26
ER

PT J
AU Xiu, FM
   Jeschke, MG
AF Xiu, Fangming
   Jeschke, Marc G.
TI PERTURBED MONONUCLEAR PHAGOCYTE SYSTEM IN SEVERELY BURNED AND SEPTIC
   PATIENTS
SO SHOCK
LA English
DT Article
DE Macrophage; monocyte; dendritic cells; trauma; hematopoiesis; LPS;
   apoptosis
ID DENDRITIC CELLS; THERMAL-INJURY; MAFB EXPRESSION; SEVERE SEPSIS;
   MACROPHAGES; MODULATION; MONOCYTES; DIFFERENTIATION; MYELOPOIESIS;
   GRANULOCYTE
AB Burn is one of the most common and devastating forms of trauma. Major burn injury disturbs the immune system, resulting in marked alterations in bone marrow hematopoiesis and a progressive suppression of the immune response, which are thought to contribute to increased susceptibility to secondary infections and the development of sepsis. Immunosuppression in patients with severe burn and sepsis leads to high morbidity and mortality in these patients. mononuclear phagocytes system (MPS) is a critical component of the innate immune response and plays key roles in burn immunity. These phagocytes are the first cellular responders to severe burn injury after acute disruption of the skin barrier. They are not only able to internalize and digest bacteria and dead cells and scavenge toxic compounds produced by metabolism, but also able to initiate an adaptive immune response. Severe burn and sepsis profoundly inhibit the functions of dendritic cells, monocytes, and macrophages. Adoptive transfer of MPS or stem cells to patients with severe burn and sepsis that aim to restore MPS function is promising. A better understanding of the roles played by MPS in the pathophysiology of severe burn and sepsis will guarantee a more rational and effective immunotherapy of patients with severe burn and sepsis.
C1 Sunnybrook Hlth Sci Ctr, Toronto, ON M4N 3M5, Canada.
   [Jeschke, Marc G.] Univ Toronto, Toronto, ON M4N 3M5, Canada.
RP Jeschke, MG (通讯作者)，Sunnybrook Hlth Sci Ctr, Ross Tilley Burn Ctr, 2075 Bayview Ave, Toronto, ON M4N 3M5, Canada.
EM marc.jeschke@sunnybrook.ca
FU Canadian Institutes of Health ResearchCanadian Institutes of Health
   Research (CIHR) [123336]; CFI Leader's Opportunity FundCanada Foundation
   for Innovation [25407 NIH RO1 GM087285-01]; Physicians' Services
   Incorporated Foundation-Health Research Grant Program; NATIONAL
   INSTITUTE OF GENERAL MEDICAL SCIENCESUnited States Department of Health
   & Human ServicesNational Institutes of Health (NIH) - USANIH National
   Institute of General Medical Sciences (NIGMS) [R01GM087285] Funding
   Source: NIH RePORTER
FX This study was supported by Canadian Institutes of Health Research grant
   123336; CFI Leader's Opportunity Fund: project 25407 NIH RO1
   GM087285-01; and Physicians' Services Incorporated Foundation-Health
   Research Grant Program.
CR Adema GJ, 2009, IMMUNOL LETT, V122, P128, DOI 10.1016/j.imlet.2008.11.017
   Asai A, 2010, INFECT IMMUN, V78, P4311, DOI 10.1128/IAI.00642-10
   Brudecki L, 2012, IMMUNOL CELL BIOL, V90, P925, DOI 10.1038/icb.2012.32
   Cairns BA, 2008, J TRAUMA, V64, P1069, DOI 10.1097/TA.0b013e318166b7d9
   Chatterjee S, 2011, FREE RADICAL BIO MED, V50, P988, DOI 10.1016/j.freeradbiomed.2010.12.037
   Enomoto N, 2004, J GASTROENTEROL, V39, P1175, DOI 10.1007/s00535-004-1468-9
   Faivre V, 2012, PLOS ONE, V7, DOI 10.1371/journal.pone.0047209
   Finnerty CC, 2007, SHOCK, V27, P4, DOI 10.1097/01.shk.0000235138.20775.36
   Flohe SB, 2008, MOL MED, V14, P247, DOI 10.2119/2007-00120.Flohe
   Gamelli RL, 2000, J BURN CARE REHABIL, V21, P64, DOI 10.1097/00004630-200021010-00012
   Gogolak P, 2007, BLOOD, V109, P643, DOI 10.1182/blood-2006-04-016840
   Heinrich SA, 2003, WOUND REPAIR REGEN, V11, P110, DOI 10.1046/j.1524-475X.2003.11206.x
   Howell K, 2012, J LEUKOCYTE BIOL, V91, P69, DOI 10.1189/jlb.0711338
   Huang X, 2009, P NATL ACAD SCI USA, V106, P6303, DOI 10.1073/pnas.0809422106
   King KY, 2011, NAT REV IMMUNOL, V11, P685, DOI 10.1038/nri3062
   Krasnodembskaya A, 2012, AM J PHYSIOL-LUNG C, V302, pL1003, DOI 10.1152/ajplung.00180.2011
   Lantos J, 2010, SHOCK, V33, P562, DOI 10.1097/SHK.0b013e3181cd8c88
   LOOSE LD, 1979, INFECT IMMUN, V26, P157, DOI 10.1128/IAI.26.1.157-162.1979
   Noel JG, 2007, SHOCK, V28, P684, DOI 10.1097/shk.0b013e31805362ed
   Oberholzer A, 2005, SHOCK, V23, P507, DOI 10.1097/01.shk.0000163208.29655.74
   ORIORDAIN MG, 1992, ARCH SURG-CHICAGO, V127, P152
   Peck-Palmer OM, 2009, SHOCK, V31, P359, DOI 10.1097/SHK.0b013e31818ba2a2
   PELUS LM, 1988, BLOOD, V71, P1633
   Pene F, 2009, INFECT IMMUN, V77, P5651, DOI 10.1128/IAI.00238-09
   Poehlmann H, 2009, CRIT CARE, V13, DOI 10.1186/cc7969
   Rodriguez S, 2009, BLOOD, V114, P4064, DOI 10.1182/blood-2009-04-214916
   Santangelo S, 2001, ANN SURG, V233, P97, DOI 10.1097/00000658-200101000-00015
   Schwacha MG, 2002, AM J PHYSIOL-CELL PH, V282, pC263, DOI 10.1152/ajpcell.00357.2001
   Takizawa H, 2007, NAT IMMUNOL, V8, P1287, DOI 10.1038/ni1207-1287
   Tang YM, 2001, ANN SURG, V233, P266, DOI 10.1097/00000658-200102000-00017
   Vaki I, 2011, J LEUKOCYTE BIOL, V89, P343, DOI 10.1189/jlb.0410232
   Vincent JL, 2002, CLIN INFECT DIS, V34, P1084, DOI 10.1086/339549
   Wang GQ, 2011, BURNS, V37, P94, DOI 10.1016/j.burns.2010.04.007
   Williams KN, 2012, J BURN CARE RES, V33, P747, DOI 10.1097/BCR.0b013e318250457f
   Yang HM, 2008, BURNS, V34, P1158, DOI 10.1016/j.burns.2008.01.026
NR 35
TC 28
Z9 30
U1 0
U2 7
PU LIPPINCOTT WILLIAMS & WILKINS
PI PHILADELPHIA
PA 530 WALNUT ST, PHILADELPHIA, PA 19106-3621 USA
SN 1073-2322
EI 1540-0514
J9 SHOCK
JI Shock
PD AUG
PY 2013
VL 40
IS 2
BP 81
EP 88
DI 10.1097/SHK.0b013e318299f774
PG 8
WC Critical Care Medicine; Hematology; Surgery; Peripheral Vascular Disease
WE Science Citation Index Expanded (SCI-EXPANDED)
SC General & Internal Medicine; Hematology; Surgery; Cardiovascular System
   & Cardiology
GA 297GS
UT WOS:000330244400002
PM 23860581
OA Green Accepted
DA 2022-03-26
ER

PT J
AU Dvorak, JE
   Ladhani, HA
   Claridge, JA
AF Dvorak, Justin E.
   Ladhani, Husayn A.
   Claridge, Jeffrey A.
TI Review of Sepsis in Burn Patients in 2020
SO SURGICAL INFECTIONS
LA English
DT Review
DE burn sepsis; sepsis; SOFA score
ID VENTILATOR-ASSOCIATED PNEUMONIA; CLINICAL-PRACTICE GUIDELINES;
   INFECTIOUS-DISEASES SOCIETY; POSITIVE FLUID BALANCE; ORGAN DYSFUNCTION;
   EARLY-DIAGNOSIS; RISK-FACTORS; PROCALCITONIN; SHOCK; RESUSCITATION
AB Background: Severe burn injury results in substantial damage to the skin, inhibiting its ability to perform as the primary barrier to infection. Additionally, severe burn injury can lead to critical illness and extensive time in the intensive care unit (ICU). These two factors work to increase the risk of sepsis in the burn patient compared with other hospitalized patients. The increased risk of sepsis is compounded by the difficulty of diagnosing sepsis in severely burned patients because the pathophysiology of large burns mimics sepsis, leading to possible delay in diagnosis and initiation of treatment.
   Methods: A literature review was performed to discuss and review the diagnostic difficulties and criteria used to identify patients with sepsis. Additionally, the most current management of sepsis was reviewed and described in caring for burn patients with sepsis.
   Results: The incidence of sepsis in patients with more than 20% total body surface area (TBSA) burns is between 3% and 30% and is the most common cause of death in the burn patient, with pneumonia being the most common etiology. Several different diagnostic criteria for diagnosing sepsis in burn patients exist, however, none of these criteria have proven to be superior to clinical diagnosis by an experienced burn surgeon. As with sepsis in other patient populations, prompt diagnosis, initiation of antibiotic agents, and source control remain the standard management of sepsis in the burn patient.
   Conclusions: Because of the loss of the primary infection barrier function of the skin after a substantial burn injury, this patient population is at increased risk for sepsis. Because of the pathophysiology of burn injuries, diagnosing sepsis in the burn population remains challenging. Understanding the most common etiologies of sepsis in burn patients may help with more expedient diagnosis and initiation of treatment.
C1 [Dvorak, Justin E.; Ladhani, Husayn A.; Claridge, Jeffrey A.] Case Western Reserve Univ, Sch Med, Div Trauma Crit Care Burns & Acute Care Surg, Dept Surg,MetroHlth Med Ctr, Cleveland, OH 44106 USA.
RP Claridge, JA (通讯作者)，MetroHlth Med Ctr, Dept Surg, Div Trauma Crit Care Burns & Acute Care Surg, 2500 Metrohlth Dr, Cleveland, OH 44109 USA.
EM jclaridge@metrohealth.org
CR Acheampong A, 2015, CRIT CARE, V19, DOI 10.1186/s13054-015-0970-1
   Antonucci E, 2018, MINERVA ANESTESIOL, V84, P896, DOI 10.23736/S0375-9393.18.12942-7
   Arslan E, 2000, BURNS, V26, P521, DOI 10.1016/S0305-4179(00)00024-3
   ASSICOT M, 1993, LANCET, V341, P515, DOI 10.1016/0140-6736(93)90277-N
   Association AB, 2016, NATL BURN REPOSITORY
   Bang RL, 2004, MED PRIN PRACT, V13, P136, DOI 10.1159/000076952
   Barati M, 2008, BURNS, V34, P770, DOI 10.1016/j.burns.2008.01.014
   BONE RC, 1992, CHEST, V101, P1644, DOI 10.1378/chest.101.6.1644
   Brotfain E, 2016, AM J EMERG MED, V34, P2122, DOI 10.1016/j.ajem.2016.07.058
   Cabral L, 2017, BURNS, V43, P1427, DOI 10.1016/j.burns.2017.03.026
   Cambiaso-Daniel J., 2018, TOTAL BURN CARE, P93
   Cardo D, 2004, AM J INFECT CONTROL, V32, P470, DOI 10.1016/j.ajic.2004.10.001
   Cartotto R, 2010, J BURN CARE RES, V31, P551, DOI 10.1097/BCR.0b013e3181e4d732
   Chen P, 2018, SURGERY, V163, P409, DOI 10.1016/j.surg.2017.08.010
   Chung KK, 2009, J TRAUMA, V67, P231, DOI 10.1097/TA.0b013e3181ac68cf
   Church D, 2006, CLIN MICROBIOL REV, V19, P403, DOI 10.1128/CMR.19.2.403-434.2006
   Cumming J, 2001, J TRAUMA, V50, P510, DOI 10.1097/00005373-200103000-00016
   Dimopoulos G, 2013, CHEST, V144, P1759, DOI 10.1378/chest.13-0076
   Edwards JR, 2009, AM J INFECT CONTROL, V37, P783, DOI 10.1016/j.ajic.2009.10.001
   Finnerty CC, 2007, SHOCK, V27, P4, DOI 10.1097/01.shk.0000235138.20775.36
   Fitzwater J, 2003, J TRAUMA, V54, P959, DOI 10.1097/01.TA.0000029382.26295.AB
   Gille J, 2017, J BURN CARE RES, V38, P290, DOI 10.1097/BCR.0000000000000508
   Goldenberg NM, 2011, SCI TRANSL MED, V3, DOI 10.1126/scitranslmed.3002011
   Gould CV, 2010, INFECT CONT HOSP EP, V31, P319, DOI 10.1086/651091
   Greenhalgh DG, 2007, J BURN CARE RES, V28, P776, DOI 10.1097/BCR.0b013e3181599bc9
   Hamers L, 2015, MINERVA ANESTESIOL, V81, P426
   HERBERT K, 1989, BURNS, V15, P381, DOI 10.1016/0305-4179(89)90103-4
   HERNDON DN, 1989, ANN SURG, V209, P547, DOI 10.1097/00000658-198905000-00006
   Hogan BK, 2012, J BURN CARE RES, V33, P371, DOI 10.1097/BCR.0b013e3182331e87
   Hooton TM, 2010, CLIN INFECT DIS, V50, P625, DOI 10.1086/650482
   Jozwiak M, 2018, MINERVA ANESTESIOL, V84, P987, DOI 10.23736/S0375-9393.18.12422-9
   Lachiewicz AM, 2017, CLIN INFECT DIS, V65, P2130, DOI 10.1093/cid/cix682
   Lavrentieva A, 2007, BURNS, V33, P189, DOI 10.1016/j.burns.2006.07.001
   Leisman DE, 2018, CRIT CARE MED, V46, P189, DOI 10.1097/CCM.0000000000002834
   Liu VX, 2017, AM J RESP CRIT CARE, V196, P856, DOI 10.1164/rccm.201609-1848OC
   Lopez ON, 2017, THER CLIN RISK MANAG, V13, P1107, DOI 10.2147/TCRM.S119938
   Mann EA, 2012, SHOCK, V37, P4, DOI 10.1097/SHK.0b013e318237d6bf
   Mann-Salinas EA, 2013, J BURN CARE RES, V34, P31, DOI 10.1097/BCR.0b013e31826450b5
   Manning J, 2018, CRIT CARE NURS CLIN, V30, P423, DOI 10.1016/j.cnc.2018.05.010
   Marino P, 2014, ICU BOOK
   Mermel LA, 2009, CLIN INFECT DIS, V49, P1, DOI 10.1086/599376
   Miller JM, 2018, CLIN INFECT DIS, V67, pE1, DOI 10.1093/cid/ciy381
   Mitchell KH, 2015, ANN AM THORAC SOC, V12, P1837, DOI 10.1513/AnnalsATS.201504-187OC
   Morris AC, 2011, CRIT CARE MED, V39, P2218, DOI 10.1097/CCM.0b013e3182227d52
   Munoz B, 2019, BURNS, V45, P16, DOI 10.1016/j.burns.2018.04.016
   Neiverth A, 2020, J BURN CARE RES, V41, P900, DOI 10.1093/jbcr/iraa031
   Radi R, 2013, J BIOL CHEM, V288, P26464, DOI 10.1074/jbc.R113.472936
   Rhodes A, 2017, CRIT CARE MED, V45, P486, DOI 10.1097/CCM.0000000000002255
   Seoane L, 2014, BURNS, V40, P223, DOI 10.1016/j.burns.2013.11.018
   Sharma BR, 2006, BURNS, V32, P545, DOI 10.1016/j.burns.2006.02.008
   Shim HJ, 2014, J CRIT CARE, V29, P43, DOI 10.1016/j.jcrc.2013.08.009
   SHIRANI KZ, 1987, ANN SURG, V205, P82, DOI 10.1097/00000658-198701000-00015
   Singer M, 2016, JAMA-J AM MED ASSOC, V315, P801, DOI 10.1001/jama.2016.0287
   SORENSEN B, 1984, SCAND J PLAST RECONS, V18, P87, DOI 10.3109/02844318409057408
   Stanojcic M, 2018, SURG INFECT, V19, P168, DOI 10.1089/sur.2017.288
   Tenke P, 2014, CURR OPIN INFECT DIS, V27, P102, DOI 10.1097/QCO.0000000000000031
   Truong TTN, 2019, J CRIT CARE, V51, P94, DOI 10.1016/j.jcrc.2019.02.006
   Vincent JL, 2017, TXB CRITICAL CARE, P843
   von Heimburg D, 1998, BURNS, V24, P745, DOI 10.1016/S0305-4179(98)00109-0
   Woodson LC, 2018, TOTAL BURN CARE, P184
   Yan JH, 2018, SURGERY, V164, P1241, DOI 10.1016/j.surg.2018.05.053
NR 61
TC 3
Z9 3
U1 3
U2 6
PU MARY ANN LIEBERT, INC
PI NEW ROCHELLE
PA 140 HUGUENOT STREET, 3RD FL, NEW ROCHELLE, NY 10801 USA
SN 1096-2964
EI 1557-8674
J9 SURG INFECT
JI Surg. Infect.
PD FEB 1
PY 2021
VL 22
IS 1
BP 37
EP 43
DI 10.1089/sur.2020.367
EA OCT 2020
PG 7
WC Infectious Diseases; Surgery
WE Science Citation Index Expanded (SCI-EXPANDED)
SC Infectious Diseases; Surgery
GA PZ1QH
UT WOS:000587469400001
PM 33095105
DA 2022-03-26
ER

PT J
AU Grieb, G
   Simons, D
   Piatkowski, A
   Bernhagen, J
   Steffens, G
   Pallua, N
AF Grieb, Gerrit
   Simons, David
   Piatkowski, Andrzej
   Bernhagen, Juergen
   Steffens, Guy
   Pallua, Norbert
TI Macrophage migration inhibitory factor-A potential diagnostic tool in
   severe burn injuries?
SO BURNS
LA English
DT Article
DE Inflammatory cytokines; Macrophage migration inhibitory factor (MIF);
   Procalcitonin (PCT); Sepsis; Severe burn traumas; SIRS
ID INNATE IMMUNE-RESPONSES; FACTOR MIF; PATHOGENIC ROLE; THERMAL-INJURY;
   SEPTIC SHOCK; SEPSIS; PROCALCITONIN; CYTOKINE; ATHEROSCLEROSIS;
   INTERLEUKIN-6
AB Serum macrophage migration inhibitory factor (MIF) and procalcitonin (PCT) concentrations as well as leucocyte numbers were evaluated in a retrospective study with 23 patients with severe burn injuries. The MIF and PCT concentrations as well as the number of leucocytes (LEU) were monitored over a period of 5 days. The total body surface area (TBSA) and sepsis-related organ failure assessment (SOFA) scores were also evaluated. The MIF, PCT concentrations and leucocyte counts were profoundly increased in all patients with severe burn wounds. At the time of admission into the intensive care unit, no significant differences were observed for the MIF and PCT levels between patients with a TBSA < 60% (Group 1) and patients with a TBSA > 60% (Group 2). After 48 h, however, the MIF and PCT levels reached very high levels in a subgroup of the patients, whereas these levels became normal again in other subgroups. The group of patients with a TBSA > 60% was, therefore, subdivided in three groups (subgroups 2a-c). The MIF and PCT data pairs in these subgroups appeared to correlate in an inhomogeneous manner. These levels in the subgroup 2a (i.e., lethal within 5 days) were strongly elevated over those observed in Group 1 (TBSA < 60%) and highly increased concentrations of both MIF and PCT correlated with lethal outcome. The combined determination of MIF and PCT might, therefore, be useful to discriminate between post-burn inflammation and systemic inflammatory response syndrome (SIRS) or sepsis with lethal outcome. (C) 2009 Elsevier Ltd and ISBI. All rights reserved.
C1 [Simons, David; Bernhagen, Juergen; Steffens, Guy] Univ Aachen, Rhein Westfal TH Aachen, Dept Biochem & Mol Cell Biol, Fac Med, D-52074 Aachen, Germany.
   [Grieb, Gerrit; Simons, David; Piatkowski, Andrzej; Pallua, Norbert] Univ Aachen, Rhein Westfal TH Aachen, Dept Plast Surg Hand & Burn Surg, Fac Med, D-52074 Aachen, Germany.
RP Steffens, G (通讯作者)，Univ Aachen, Rhein Westfal TH Aachen, Dept Biochem & Mol Cell Biol, Fac Med, Pauwelsstr 30, D-52074 Aachen, Germany.
EM gcm.steffens@post.rwth-aachen.de
FU Deutsche Forschungsgemeinschaft (DFG)German Research Foundation (DFG)
   [SFB 542, A7]; Interdisciplinary Centre for Clinical Research "BIOMAT"
   of the Faculty of Medicine at the RWTH Aachen University [IZKF VV
   B110-b, IZKF VV B113-f]
FX This work was funded, in part, by the SFB 542 (Project A7) of the
   Deutsche Forschungsgemeinschaft (DFG) to J.B. and partly financed by
   grants from the Interdisciplinary Centre for Clinical Research "BIOMAT"
   of the Faculty of Medicine at the RWTH Aachen University (IZKF VV B110-b
   and IZKF VV B113-f).
CR Barques L, 2007, BURNS, V33, P860, DOI 10.1016/j.burns.2006.10.401
   Beishuizen A, 2001, J CLIN ENDOCR METAB, V86, P2811, DOI 10.1210/jc.86.6.2811
   BERNHAGEN J, 1993, NATURE, V365, P756, DOI 10.1038/365756a0
   BERNHAGEN J, 1994, BIOCHEMISTRY-US, V33, P14144, DOI 10.1021/bi00251a025
   Bernhagen J, 2007, NAT MED, V13, P587, DOI 10.1038/nm1567
   Bozza M, 1999, J EXP MED, V189, P341, DOI 10.1084/jem.189.2.341
   Calandra T, 2003, NAT REV IMMUNOL, V3, P791, DOI 10.1038/nri1200
   Calandra T, 1998, P NATL ACAD SCI USA, V95, P11383, DOI 10.1073/pnas.95.19.11383
   Calandra T, 2000, NAT MED, V6, P164, DOI 10.1038/72262
   CALANDRA T, 1995, NATURE, V377, P68, DOI 10.1038/377068a0
   Carsin H, 1997, BURNS, V23, P218, DOI 10.1016/S0305-4179(96)00124-6
   Donnelly SC, 1997, NAT MED, V3, P320, DOI 10.1038/nm0397-320
   Emonts M, 2007, CLIN INFECT DIS, V44, P1321, DOI 10.1086/514344
   Flieger O, 2003, FEBS LETT, V551, P78, DOI 10.1016/S0014-5793(03)00900-1
   Froidevaux C, 2001, CRIT CARE MED, V29, pS13, DOI 10.1097/00003246-200107001-00006
   Garner LB, 2003, AM J PHYSIOL-HEART C, V285, pH2500, DOI 10.1152/ajpheart.00432.2003
   Jeschke MG, 2002, MOL MED, V8, P443, DOI 10.1007/BF03402024
   Lavrentieva A, 2007, BURNS, V33, P189, DOI 10.1016/j.burns.2006.07.001
   Lehmann LE, 2001, INTENS CARE MED, V27, P1412, DOI 10.1007/s001340101022
   Lue HQ, 2002, MICROBES INFECT, V4, P449, DOI 10.1016/S1286-4579(02)01560-5
   Morand EF, 2006, NAT REV DRUG DISCOV, V5, P399, DOI 10.1038/nrd2029
   Pallua N, 2003, CRIT CARE MED, V31, P1495, DOI 10.1097/01.CCM.0000065725.80882.BD
   Pallua N, 2003, CRIT CARE MED, V31, P1490, DOI 10.1097/01.CCM.0000065724.51708.F5
   Roger T, 2001, NATURE, V414, P920, DOI 10.1038/414920a
   Sachse C, 1999, J BURN CARE REHABIL, V20, P354, DOI 10.1097/00004630-199909000-00004
   Schober A, 2008, J MOL MED, V86, P761, DOI 10.1007/s00109-008-0334-2
   Sprong T, 2007, SHOCK, V27, P482, DOI 10.1097/01.shk.0000246898.65692.34
   TOBIASEN J, 1982, ANN EMERG MED, V11, P260, DOI 10.1016/S0196-0644(82)80096-6
   Tohyama S, 2008, GENE THER, V15, P1513, DOI 10.1038/gt.2008.112
   Ugarte H, 1999, CRIT CARE MED, V27, P498, DOI 10.1097/00003246-199903000-00024
   Vincent Jean-Louis, 2006, Surg Infect (Larchmt), V7 Suppl 2, pS69
   von Heimburg D, 1998, BURNS, V24, P745, DOI 10.1016/S0305-4179(98)00109-0
   Willis MS, 2005, AM J PHYSIOL-HEART C, V288, pH795, DOI 10.1152/ajpheart.00189.2004
   Zernecke A, 2008, CIRCULATION, V117, P1594, DOI 10.1161/CIRCULATIONAHA.107.729125
NR 34
TC 19
Z9 19
U1 0
U2 2
PU ELSEVIER SCI LTD
PI OXFORD
PA THE BOULEVARD, LANGFORD LANE, KIDLINGTON, OXFORD OX5 1GB, OXON, ENGLAND
SN 0305-4179
EI 1879-1409
J9 BURNS
JI Burns
PD MAY
PY 2010
VL 36
IS 3
BP 335
EP 342
DI 10.1016/j.burns.2009.04.019
PG 8
WC Critical Care Medicine; Dermatology; Surgery
WE Science Citation Index Expanded (SCI-EXPANDED)
SC General & Internal Medicine; Dermatology; Surgery
GA 584YA
UT WOS:000276789100005
PM 19540674
DA 2022-03-26
ER

PT J
AU Gartner, R
   Albrich, W
   Angstwurm, MWA
AF Gartner, R
   Albrich, W
   Angstwurm, MWA
TI The effect of a selenium supplementation on the outcome of patients with
   severe systemic inflammation, burn and trauma
SO BIOFACTORS
LA English
DT Article; Proceedings Paper
CT 7th International Symposium on Selenium in Biology and Medicine
   (Selenium 2000)
CY OCT 01-05, 2000
CL VENICE, ITALY
DE selenium substitution; systemic inflammatory response syndrome (SIRS);
   sepsis; trauma; clinical trials
ID TOTAL PARENTERAL-NUTRITION; ORGAN DYSFUNCTION; LIPID-PEROXIDATION;
   GLUTATHIONE-PEROXIDASE; ANTIOXIDANT THERAPY; RESPONSE SYNDROME; SEPTIC
   SHOCK; DEFICIENCY; SEPSIS; DISEASE
AB Patients with systemic inflammatory response syndrome (SIRS) and sepsis exhibit decreased plasma selenium and glutathione peroxidase activity. This has been shown in several clinical studies, Moreover, the degree of selenium deficiency correlates with the severity of the disease and the incidence of mortality. Patients with SIRS and sepsis are exposed to severe oxidative stress. Selenoenzymes play a major role in protecting cells against peroxidation, especially lipid peroxidation and are involved in the regulation of inflammatory processes. Therefore, selenium substitution in those patients might be effective in the prevention of multiorgan failure.
   The results of randomised clinical trials investigating selenium substitution in critical ill patients with inflammation are reviewed. In two independently performed randomised, prospective clinical trials, including patients with systemic inflammatory response syndrome or sepsis, the supplementation of selenium revealed a significant reduction in multiorgan failure and, especially, a lower incidence of acute renal failure and respiratory distress syndrome. One of those trials also could demonstrate a significant reduction of mortality in the most severely ill patients. Two other studies, where selenium together with other trace elements or a mixture of antioxidants were used in the treatment of patients with severe burn injuries or trauma showed a significant reduction in the secondary infection rate, including sepsis. Thus, selenium supplementation seems to improve the outcome of patients with SIRS, sepsis and severe injury, however, pivotal prospective clinical trials with sufficient statistical power are now necessary to finally prove the efficacy of a selenium supplementation in these diseases.
C1 Univ Munchen Klinikum, Med Klin Innenstadt, Munich, Germany.
RP Gartner, R (通讯作者)，LMU, Med Klin Innenstadt, Ziemssenstr 1, D-80336 Munich, Germany.
CR Angstwurm MWA, 1999, CRIT CARE MED, V27, P1807, DOI 10.1097/00003246-199909000-00017
   AYALA A, 1995, NUTRITION, V11, P1
   Berger MM, 1998, AM J CLIN NUTR, V68, P365, DOI 10.1093/ajcn/68.2.365
   BONE RC, 1989, CRIT CARE MED, V17, P389, DOI 10.1097/00003246-198905000-00002
   FLEMING CR, 1984, JPEN-PARENTER ENTER, V8, P258, DOI 10.1177/0148607184008003258
   FLEMING CR, 1982, GASTROENTEROLOGY, V83, P689
   Forceville X, 1998, CRIT CARE MED, V26, P1536, DOI 10.1097/00003246-199809000-00021
   GOODE HF, 1995, CRIT CARE MED, V23, P646, DOI 10.1097/00003246-199504000-00011
   GOODE HF, 1993, CRIT CARE MED, V21, P1770, DOI 10.1097/00003246-199311000-00029
   GOODE HF, 1993, CLIN INTENSIVE CARE, V4, P265
   HAGLUND U, 1991, CIRC SHOCK, V34, P405
   Harrison I, 1996, ANALYST, V121, P189, DOI 10.1039/an9962100189
   HAWKER FH, 1990, CRIT CARE MED, V18, P442, DOI 10.1097/00003246-199004000-00020
   Herzfeld A, 1991, FREIE RADIKALE ANTIO, P25
   HUNT DR, 1984, JPEN-PARENTER ENTER, V8, P695, DOI 10.1177/0148607184008006695
   KNAUS WA, 1985, CRIT CARE MED, V13, P818, DOI 10.1097/00003246-198510000-00009
   KUKLINSKI B, 1995, MED KLIN, V90, P36
   MARSHALL JC, 1995, CRIT CARE MED, V23, P1638, DOI 10.1097/00003246-199510000-00007
   OGILVIE AC, 1991, INTENS CARE MED, V17, P40, DOI 10.1007/BF01708408
   PACHT ER, 1991, CHEST, V100, P1397, DOI 10.1378/chest.100.5.1397
   Parrillo J E, 1993, N Engl J Med, V328, P1471
   PERETZ A, 1988, SELENIUM MED BIOL, P235
   Porter JM, 1999, AM SURGEON, V65, P478
   PRABHA PS, 1991, PROSTAG LEUKOTR ESS, V42, P61
   Rayman MP, 2000, LANCET, V356, P233, DOI 10.1016/S0140-6736(00)02490-9
   RICHARD MJ, 1991, NEPHRON, V57, P10, DOI 10.1159/000186208
   RINGSTAD J, 1993, SCAND J GASTROENTERO, V28, P605, DOI 10.3109/00365529309096096
   ROBINSON MK, 1992, SURGERY, V112, P140
   SANDO K, 1992, JPEN-PARENTER ENTER, V16, P54, DOI 10.1177/014860719201600154
   THOMAS JP, 1990, J BIOL CHEM, V265, P454
   URBAN T, 1986, IMMUNOPHARMACOLOGY, V12, P167, DOI 10.1016/0162-3109(86)90042-1
   VANRIJ AM, 1979, AM J CLIN NUTR, V32, P2076, DOI 10.1093/ajcn/32.10.2076
   WEITZEL F, 1993, J BIOL CHEM, V268, P6288
   XU HB, 1990, BIOL TRACE ELEM RES, V25, P201, DOI 10.1007/BF02990415
   Yang G Q, 1984, Adv Nutr Res, V6, P203
   Zimmermann T, 1997, Med Klin (Munich), V92 Suppl 3, P3
NR 36
TC 51
Z9 52
U1 1
U2 3
PU IOS PRESS
PI AMSTERDAM
PA NIEUWE HEMWEG 6B, 1013 BG AMSTERDAM, NETHERLANDS
SN 0951-6433
J9 BIOFACTORS
JI Biofactors
PY 2001
VL 14
IS 1-4
BP 199
EP 204
PG 6
WC Biochemistry & Molecular Biology; Endocrinology & Metabolism
WE Conference Proceedings Citation Index - Science (CPCI-S); Science Citation Index Expanded (SCI-EXPANDED)
SC Biochemistry & Molecular Biology; Endocrinology & Metabolism
GA 480RC
UT WOS:000171474900025
PM 11568457
DA 2022-03-26
ER

PT J
AU Muhl, D
   Woth, G
   Drenkovics, L
   Varga, A
   Ghosh, S
   Csontos, C
   Bogar, L
   Weber, G
   Lantos, J
AF Muehl, Diana
   Woth, Gabor
   Drenkovics, Livia
   Varga, Adrienn
   Ghosh, Subhamay
   Csontos, Csaba
   Bogar, Lajos
   Weber, Gyoergy
   Lantos, Janos
TI Comparison of oxidative stress & leukocyte activation in patients with
   severe sepsis & burn injury
SO INDIAN JOURNAL OF MEDICAL RESEARCH
LA English
DT Article
DE Leukocyte activation; oxidative stress; severe sepsis
ID ORGAN FAILURE; SCORE; DEFINITIONS; DYSFUNCTION; GUIDELINES; MORTALITY;
   TISSUE
AB Background & objectives: We evaluated pro- and anti-oxidant disturbances in sepsis and non-sepsis burn patients with systemic inflammatory response syndrome (SIRS). Adhesion molecules and inflammation markers on leukocytes were also analyzed. We hypothesized that oxidative stress and leukocyte activation markers can lead to the severity of sepsis.
   Methods: In 28 severe sepsis and 27 acute burn injury patients blood samples were collected at admission and 4 days consecutively. Oxidative stress markers: production of reactive oxygen species (ROS), myeloperoxidase, malondialdehyde and endogenous antioxidants: plasma protein sulphydryl groups, reduced glutathione, superoxide dismutase and catalase were measured. Flow cytometry was used to determine CD11a, CD 14, CD18, CD49d and CD97 adhesion molecules on leukocytes. Procalcitonin, C-reactive protein, fibrinogen, platelet count and lactate were also analyzed.
   Results: Pro-oxidant parameters were significantly elevated in sepsis patients at admission, ROS intensity increased in burn patients until the 5(th) day. Endogenous antioxidant levels except catalase showed increased levels after burn trauma compared to sepsis. Elevated granulocyte activation and suppressed lymphocyte function were found at admission and early activation of granulocytes caused by increasing activation/migration markers in sepsis. Leukocyte adhesion molecule expression confirmed the suppressed lymphocyte and monocyte function in sepsis.
   Interpretation & conclusions: Severe sepsis is accompanied by oxidative stress and pathological leukocyte endothelial cell interactions. The laboratory parameters used for the evaluation of sepsis and several markers of pro- and antioxidant status were different between sepsis and non-sepsis burn patients. The tendency of changes in these parameters may refer to major oxidative stress in sepsis and developing SIRS in burns.
C1 [Muehl, Diana; Woth, Gabor; Drenkovics, Livia; Varga, Adrienn; Ghosh, Subhamay; Csontos, Csaba; Bogar, Lajos] Univ Pecs, Fac Med, Dept Anaesthesia & Intens Therapy, H-7624 Pecs, Hungary.
RP Muhl, D (通讯作者)，Univ Pecs, Fac Med, Dept Anaesthesia & Intens Therapy, Ifjusag U 13, H-7624 Pecs, Hungary.
EM drdianamuhl@gmail.com
FU Hungarian Scientific Research Fund OTKAOrszagos Tudomanyos Kutatasi
   Alapprogramok (OTKA) [K060227]
FX This work was supported by the Hungarian Scientific Research Fund OTKA
   K060227 grant. The authors acknowledge Professor Naranjan Dhalla for
   giving support, and thank the laboratory assistants and the nurses of
   the intensive care unit at the department of Anaesthesia and Intensive
   Therapy for their enormous contribution.
CR AEBI H, 1984, METHOD ENZYMOL, V105, P121
   Andrades Michael Everton, 2009, Front Biosci (Elite Ed), V1, P277
   Angus D C, 2001, Crit Care Med, V29, P1303, DOI 10.1097/00003246-200107000-00002
   BONE RC, 1992, CHEST, V101, P1644, DOI 10.1378/chest.101.6.1644
   Brunialti MKC, 2006, SHOCK, V25, P351, DOI 10.1097/01.shk.0000217815.57727.29
   Cherian S, 2007, INDIAN J MED RES, V125, P143
   Crimi E, 2006, FREE RADICAL RES, V40, P665, DOI 10.1080/10715760600669612
   de Vega JMA, 2002, CRIT CARE MED, V30, P1782, DOI 10.1097/00003246-200208000-00018
   Dellinger RP, 2008, INTENS CARE MED, V34, P783, DOI 10.1007/s00134-007-0934-2
   Demling RH, 2005, J BURN CARE REHABIL, V26, P207, DOI 10.1097/01.BCR.0000162151.71482.B3
   Dombrovskiy VY, 2007, CRIT CARE MED, V35, P1244, DOI 10.1097/01.CCM.0000261890.41311.E9
   Fagenholz PJ, 2007, J BURN CARE RES, V28, P681, DOI 10.1097/BCR.0B013E318148C9AC
   Fitzwater J, 2003, J TRAUMA, V54, P959, DOI 10.1097/01.TA.0000029382.26295.AB
   Hatherill M, 2000, CRIT CARE MED, V28, P2591, DOI 10.1097/00003246-200007000-00068
   Ibbotson GC, 2001, NAT MED, V7, P465, DOI 10.1038/86539
   Kapoor K, 2006, J TROP PEDIATRICS, V52, P372, DOI 10.1093/tropej/fml013
   KEHRER JP, 1993, CRIT REV TOXICOL, V23, P21, DOI 10.3109/10408449309104073
   Kumar A, 2006, CRIT CARE MED, V34, P1589, DOI 10.1097/01.CCM.0000217961.75225.E9
   Leemans JC, 2004, J IMMUNOL, V172, P1125, DOI 10.4049/jimmunol.172.2.1125
   LEGALL JR, 1993, JAMA-J AM MED ASSOC, V270, P2957, DOI 10.1001/jama.270.24.2957
   LEGALL JR, 1994, JAMA-J AM MED ASSOC, V4, P1321
   Levy MM, 2003, CRIT CARE MED, V31, P1250, DOI 10.1097/01.CCM.0000050454.01978.3B
   MAIKE K, 2009, WIEN MED WOCHENSCHR, V159, P327
   Malic CC, 2007, BURNS, V33, P195, DOI 10.1016/j.burns.2006.07.019
   MARSHALL JC, 1995, CRIT CARE MED, V23, P1638, DOI 10.1097/00003246-199510000-00007
   MISRA HP, 1972, J BIOL CHEM, V247, P3170
   Muhl D, 2006, J THROMB THROMBOLYS, V22, P221, DOI 10.1007/s11239-006-9035-2
   Nguyen HB, 2004, CRIT CARE MED, V32, P1637, DOI 10.1097/01.CCM.0000132904.35713.A7
   OHKAWA H, 1979, ANAL BIOCHEM, V95, P351, DOI 10.1016/0003-2697(79)90738-3
   SEDLAK J, 1968, ANAL BIOCHEM, V25, P192, DOI 10.1016/0003-2697(68)90092-4
   Taylor FB, 2001, THROMB HAEMOSTASIS, V86, P1327, DOI 10.1055/s-0037-1616068
   Vestweber D, 2007, IMMUNOL REV, V218, P178, DOI 10.1111/j.1600-065X.2007.00533.x
   Vincent JL, 1996, INTENS CARE MED, V22, P707, DOI 10.1007/BF01709751
NR 33
TC 20
Z9 22
U1 0
U2 6
PU WOLTERS KLUWER MEDKNOW PUBLICATIONS
PI MUMBAI
PA WOLTERS KLUWER INDIA PVT LTD , A-202, 2ND FLR, QUBE, C T S  NO 1498A-2
   VILLAGE MAROL, ANDHERI EAST, MUMBAI, Maharashtra, INDIA
SN 0971-5916
J9 INDIAN J MED RES
JI Indian J. Med. Res.
PD JUL
PY 2011
VL 134
IS 1
BP 69
EP 78
PG 10
WC Immunology; Medicine, General & Internal; Medicine, Research &
   Experimental
WE Science Citation Index Expanded (SCI-EXPANDED)
SC Immunology; General & Internal Medicine; Research & Experimental
   Medicine
GA 802FT
UT WOS:000293495400014
PM 21808137
DA 2022-03-26
ER

PT J
AU Mariano, F
   Hollo, Z
   Depetris, N
   Malvasio, V
   Mella, A
   Bergamo, D
   Pensa, A
   Berardino, M
   Stella, M
   Biancone, L
AF Mariano, Filippo
   Hollo, Zsuzsanna
   Depetris, Nadia
   Malvasio, Valeria
   Mella, Alberto
   Bergamo, Daniela
   Pensa, Anna
   Berardino, Maurizio
   Stella, Maurizio
   Biancone, Luigi
TI Coupled-plasma filtration and adsorption for severe burn patients with
   septic shock and acute kidney injury treated with renal replacement
   therapy
SO BURNS
LA English
DT Article
DE Coupled-plasma filtration adsorption; Burns; Septic shock; Acute kidney
   injury
ID ORGAN DYSFUNCTION/FAILURE; CITRATE ANTICOAGULATION; FAILURE; SEPSIS;
   HEMODIAFILTRATION; DEFINITIONS; GUIDELINES; SCORE
AB Background: Coupled-plasma filtration adsorption (CPFA) is a sorbent-based technology aimed at removing soluble mediators of septic shock. We present our experience on the use of CPFA in septic shock severe burn patients with acute kidney injury (AKI) needing renal replacement therapy (RRT) with the main goal to evaluate efficacy and safety of CPFA in this specific subset of septic shock patients.
   Methods: In this observational study, we retrospectively reviewed the medical notes of all burn patients admitted to our adult Burn Center who received CPFA, as part of the septic shock treatment requiring RRT, between January 2001 and December 2017 (CPFA group).
   We compared CPFA group with all the burn patients admitted to our Center in the same period of time, with the same range of relevant clinical characteristics, who developed AKI and were treated with RRT, but not CPFA (control group). We collected demographic characteristics, burn size, Sequential Organ Assessment Failure (SOFA) score, microbiological data, and patient outcome, in terms of in-hospital mortality rate and the probability of survival calculated using the revised Baux score. We also collected data regarding CPFA safety (hemorrhagic episodes, catheter associated-complications, hypersensitivity reactions) and efficiency (number and duration of CPFA sessions, plasma treated amount, plasma processed dose).
   Results: 39 severe burn patients were treated with CPFA (CPFA group) (mean age 46.0 years, range 40.0-56.0 years; mean burn size 48.0% TBSA, range 35.0-60.0% TBSA), and 87 patients treated with RRT, but not CPFA, who had similar clinical characteristics (control group). Observed mortality rate was 51.3% in the CPFA group and 77.1% in the control group (p 0.004). Regarding factors affecting survival in the CPFA group, SOFA score on the 1st day of CPFA resulted significant (OR 2.016, 95% CI, 1.221-3.326; p <0.004) in the multivariate analysis logistic model.
   Conclusions: CPFA treatment for burn patients with AKI-RRT and septic shock, sustained by bacterial strains non or poorly responsive to therapy, was associated with a lower mortality rate, compared to RRT alone. However, further research, such as large prospective studies, is required to clarify the role of CPFA in the treatment of burns with septic shock and AKI-RRT. (C) 2019 The Authors. Published by Elsevier Ltd.
C1 [Mariano, Filippo; Hollo, Zsuzsanna; Mella, Alberto; Bergamo, Daniela; Biancone, Luigi] CTO Hosp, Dept Gen & Specialized Med, City Hlth & Sci, Nephrol Dialysis & Transplantat U, Turin, Italy.
   [Depetris, Nadia; Berardino, Maurizio] CTO Hosp, Dept Anesthesia & Intens Care, City Hlth & Sci, Anesthesia & Intens Care 3, Turin, Italy.
   [Malvasio, Valeria; Pensa, Anna; Stella, Maurizio] CTO Hosp, Plast Surg & Burn Ctr, Dept Gen & Specialized Surg, City Hlth & Sci, Turin, Italy.
   [Mariano, Filippo; Biancone, Luigi] Univ Turin, Dept Med Sci, Turin, Italy.
RP Mariano, F (通讯作者)，Univ Turin, AOU City Hlth & Sci, CTO Hosp, Dept Med Sci,Nephrol Dialysis & Transplantat U, Via G Zuretti 29, I-10126 Turin, Italy.
EM filippo.mariano@unito.it
RI Pensa, Anna/AAN-5298-2020; Mella, Alberto/AAN-5083-2020
OI Pensa, Anna/0000-0003-0247-8035; Mella, Alberto/0000-0001-6387-5005;
   BIANCONE, Luigi/0000-0002-7700-6350
FU Ministero dell'Istruzione, Universita' e Ricerca (MIUR)Ministry of
   Education, Universities and Research (MIUR)
FX This work was supported by a grant to FM from the Ministero
   dell'Istruzione, Universita' e Ricerca (MIUR, ex 60%), Italy. The
   authors declare no financial interest.
CR Ahuja RB, 2016, BURNS, V42, P953, DOI 10.1016/j.burns.2016.05.013
   American Burn Association, 2001, J BURN CARE REHABIL, V22, p1S
   [Anonymous], 2007, J BURN CARE RES, V28, P134
   Belba MK, 2017, BURNS, V43, P1335, DOI 10.1016/j.burns.2017.02.017
   BONE RC, 1992, CHEST, V101, P1644, DOI 10.1378/chest.101.6.1644
   Brusselaers N, 2010, INTENS CARE MED, V36, P915, DOI 10.1007/s00134-010-1861-1
   Chung KK, 2017, CRIT CARE, V21, DOI 10.1186/s13054-017-1878-8
   Chung KK, 2009, CRIT CARE, V13, DOI 10.1186/cc7801
   Clark A, 2017, BURNS, V43, P898, DOI 10.1016/j.burns.2017.01.023
   Dellinger RP, 2004, CRIT CARE MED, V32, P858, DOI [10.1097/CCM.0b013e31827e83af, 10.1007/s00134-012-2769-8]
   Dokter J, 2014, J TRAUMA ACUTE CARE, V76, P840, DOI 10.1097/TA.0000000000000124
   Formica M, 2003, INTENS CARE MED, V29, P703, DOI 10.1007/s00134-003-1724-0
   Holm C, 1999, BURNS, V25, P171, DOI 10.1016/S0305-4179(98)00144-2
   Kellum JA, 2013, CRIT CARE, V17, DOI 10.1186/cc11454
   Lavrentieva A, 2017, J BURN CARE RES, V38, pE172, DOI 10.1097/BCR.0000000000000337
   Leblanc M, 1997, BURNS, V23, P160, DOI 10.1016/S0305-4179(96)00085-X
   Levy MM, 2003, CRIT CARE MED, V31, P1250, DOI 10.1097/01.CCM.0000050454.01978.3B
   Linden K, 2014, BURNS, V40, P1071, DOI 10.1016/j.burns.2014.01.013
   Livigni S, 2014, BMJ OPEN, V4, DOI 10.1136/bmjopen-2013-003536
   Mariano F, 2004, BLOOD PURIFICAT, V22, P313, DOI 10.1159/000078788
   Mariano F, 2008, CRIT CARE, V12, DOI 10.1186/cc6848
   Mariano F, 2015, NEPHROL DIAL TRANSPL, V30, P1911, DOI 10.1093/ndt/gfv290
   Mariano F, 2010, INTENS CARE MED, V36, P1735, DOI 10.1007/s00134-010-1909-2
   Meng Aihua, 2014, Zhonghua Shao Shang Za Zhi, V30, P310
   Palmieri T, 2010, BURNS, V36, P205, DOI 10.1016/j.burns.2009.08.012
   Ronco C, 2003, BLOOD PURIFICAT, V21, P409, DOI 10.1159/000073444
   Ronco C, 2002, CRIT CARE MED, V30, P1250, DOI 10.1097/00003246-200206000-00015
   Singer M, 2016, JAMA-J AM MED ASSOC, V315, P801, DOI 10.1001/jama.2016.0287
   Soltani A, 2009, J BURN CARE RES, V30, P832, DOI 10.1097/BCR.0b013e3181b480eb
   Tetta C, 2000, CRIT CARE MED, V28, P1526, DOI 10.1097/00003246-200005000-00045
   Tremblay R, 2000, BURNS, V26, P638, DOI 10.1016/S0305-4179(00)00010-3
   Vincent JL, 2015, MINERVA ANESTESIOL, V81, P122
   Vincent JL, 1998, CRIT CARE MED, V26, P1793, DOI 10.1097/00003246-199811000-00016
NR 33
TC 9
Z9 9
U1 1
U2 3
PU ELSEVIER SCI LTD
PI OXFORD
PA THE BOULEVARD, LANGFORD LANE, KIDLINGTON, OXFORD OX5 1GB, OXON, ENGLAND
SN 0305-4179
EI 1879-1409
J9 BURNS
JI Burns
PD FEB
PY 2020
VL 46
IS 1
BP 190
EP 198
DI 10.1016/j.burns.2019.05.017
PG 9
WC Critical Care Medicine; Dermatology; Surgery
WE Science Citation Index Expanded (SCI-EXPANDED)
SC General & Internal Medicine; Dermatology; Surgery
GA KK7WA
UT WOS:000512947600019
PM 31787473
OA Green Published, hybrid
DA 2022-03-26
ER

PT J
AU Yu, YH
   Wu, WW
   Dong, YY
   Li, JL
AF Yu, Yaohua
   Wu, Weiwei
   Dong, Yanyan
   Li, Jiliang
TI C-Reactive Protein-to-Albumin Ratio Predicts Sepsis an Prognosis in
   Patients with Severe Burn Injury
SO MEDIATORS OF INFLAMMATION
LA English
DT Article
AB Background. Sepsis is a leading cause of mortality among severe burns. This study was conducted to investigate the predictive role of C-reactive protein-to-albumin ratio (CAR) for sepsis and prognosis in severe burns. Methods. Patients with severe burn injuries from 2013 to 2017 were enrolled and divided into septic and nonseptic groups based on the presence of sepsis within 30 days postburn. Independent risk factors for sepsis were performed by the univariate and multivariate logistic regression analyses. The association between CAR level at admission and postburn 30-day mortality was designed via the Kaplan-Meier method. Results. Of all the 196 enrolled patients, 83 patients developed sepsis within 30 days postburn injury, with an incidence of 42.3%. TBSA percentage (OR 1.65, 95% CI: 1.17-2.32, P = 0.014) and CAR at admission (OR 2.25, 95% CI: 1.33-3.56, P = 0.009) were the two independent risk factors for sepsis in severe burns by the multivariate logistic regression analysis. A higher CAR level (>= 1.66) at admission was associated with a lower postburn 30-day survival rate (P = 0.005). Conclusions. The CAR level at admission was an independent risk factor for sepsis and prognosis in severe burns.
C1 [Yu, Yaohua; Wu, Weiwei; Li, Jiliang] Univ Chinese Acad Sci, Hwa Mei Hosp, Dept Plast & Burn Surg, 41 Xibei Rd, Ningbo 315000, Zhejiang, Peoples R China.
   [Yu, Yaohua; Wu, Weiwei; Li, Jiliang] Univ Chinese Acad Sci, Ningbo Inst Life & Hlth Ind, Ningbo, Peoples R China.
   [Dong, Yanyan] Ningbo Coll Hlth Sci, Ningbo, Peoples R China.
RP Li, JL (通讯作者)，Univ Chinese Acad Sci, Hwa Mei Hosp, Dept Plast & Burn Surg, 41 Xibei Rd, Ningbo 315000, Zhejiang, Peoples R China.; Li, JL (通讯作者)，Univ Chinese Acad Sci, Ningbo Inst Life & Hlth Ind, Ningbo, Peoples R China.
EM 18868611883@126.com; 63239335@qq.com; 576250216@qq.com;
   lijiliang_nb@yeah.net
FU Medical Scientific Research Foundation of Zhejiang Province, China
   [2021KY290]; Ningbo Key Discipline of Public Health [2016020]
FX The study was supported by the Medical Scientific Research Foundation of
   Zhejiang Province, China (No. 2021KY290) and Ningbo Key Discipline of
   Public Health (No. 2016020).
CR Aguayo-Becerra OA, 2013, CLINICS, V68, P940, DOI 10.6061/clinics/2013(07)09
   Artigas A, 2016, J CRIT CARE, V33, P62, DOI 10.1016/j.jcrc.2015.12.019
   Barber RC, 2004, J MED GENET, V41, P808, DOI 10.1136/jmg.2004.021600
   Blot S, 2009, BRIT J SURG, V96, P111, DOI 10.1002/bjs.6329
   Cinar T, 2019, SCAND CARDIOVASC J, V53, P83, DOI 10.1080/14017431.2019.1590628
   Deng TB, 2018, MEDICINE, V97, DOI 10.1097/MD.0000000000013505
   Eschborn S, 2019, J PERINATOL, V39, P893, DOI 10.1038/s41372-019-0363-4
   Esparza GA, 2012, INNATE IMMUN-LONDON, V18, P478, DOI 10.1177/1753425911422723
   Filaj VH, 2021, BURNS, V47, P930, DOI 10.1016/j.burns.2020.09.006
   Finfer S, 2006, BRIT MED J, V333, P1044, DOI 10.1136/bmj.38985.398704.7C
   FLECK A, 1985, LANCET, V1, P781
   Gioannini TL, 2002, J BIOL CHEM, V277, P47818, DOI 10.1074/jbc.M206404200
   Greenhalgh DG, 2007, J BURN CARE RES, V28, P776, DOI 10.1097/BCR.0b013e3181599bc9
   Gulhan B, 2020, SURG INFECT, V21, P357, DOI 10.1089/sur.2019.010
   Heng JS, 2015, BURNS, V41, P1420, DOI 10.1016/j.burns.2015.06.009
   Hotchkiss RS, 2003, NEW ENGL J MED, V348, P138, DOI 10.1056/NEJMra021333
   Khan F, 2019, JCPSP-J COLL PHYSICI, V29, P951, DOI 10.29271/jcpsp.2019.10.951
   Konishi S, 2019, INT J UROL, V26, P992, DOI 10.1111/iju.14078
   Lehnhardt M, 2005, BURNS, V31, P159, DOI 10.1016/j.burns.2004.08.015
   Liu GB, 2018, J BIOL REG HOMEOS AG, V32, P1165
   Liu YB, 2017, BMC CANCER, V17, DOI 10.1186/s12885-017-3220-x
   Luo GX, 2009, BURNS, V35, P1118, DOI 10.1016/j.burns.2009.02.020
   Manning J, 2018, CRIT CARE NURS CLIN, V30, P423, DOI 10.1016/j.cnc.2018.05.010
   Oh TK, 2018, SCI REP-UK, V8, DOI 10.1038/s41598-018-33361-7
   Oryan A, 2017, J WOUND CARE, V26, P5, DOI 10.12968/jowc.2017.26.1.5
   Qiu L, 2017, SCI REP-UK, V7, DOI 10.1038/s41598-017-13151-3
   Ranzani OT, 2013, PLOS ONE, V8, DOI 10.1371/journal.pone.0059321
   Ren YY, 2019, MED CLIN-BARCELONA, V153, P183, DOI 10.1016/j.medcli.2018.11.010
   Rhodes A, 2017, INTENS CARE MED, V43, P304, DOI 10.1007/s00134-017-4683-6
   Sanchez M, 2013, CRIT CARE, V17, DOI 10.1186/cc12855
   Sheckter CC, 2020, BURNS, V46, P44, DOI 10.1016/j.burns.2019.11.009
   Singer M, 2016, JAMA-J AM MED ASSOC, V315, P801, DOI 10.1001/jama.2016.0287
   Singer M, 2014, VIRULENCE, V5, P66, DOI 10.4161/viru.26907
   Tan MC, 2019, J CELL BIOCHEM, V120, P5852, DOI 10.1002/jcb.27870
   Taverna M, 2013, ANN INTENSIVE CARE, V3, DOI 10.1186/2110-5820-3-4
   Ticinesi A, 2017, EUR J INTERN MED, V37, P7, DOI 10.1016/j.ejim.2016.08.026
   TOBIASEN J, 1982, ANN EMERG MED, V11, P260, DOI 10.1016/S0196-0644(82)80096-6
   van der Poll T, 2017, NAT REV IMMUNOL, V17, P407, DOI 10.1038/nri.2017.36
   Vincent JL, 1998, CRIT CARE MED, V26, P1793, DOI 10.1097/00003246-199811000-00016
   Wang Y, 2020, KAOHSIUNG J MED SCI, V36, P54, DOI 10.1002/kjm2.12129
   Yoon J, 2018, CRIT CARE MED, V46, pE656, DOI 10.1097/CCM.0000000000003144
NR 41
TC 4
Z9 4
U1 0
U2 0
PU HINDAWI LTD
PI LONDON
PA ADAM HOUSE, 3RD FLR, 1 FITZROY SQ, LONDON, W1T 5HF, ENGLAND
SN 0962-9351
EI 1466-1861
J9 MEDIAT INFLAMM
JI Mediat. Inflamm.
PD MAR 25
PY 2021
VL 2021
AR 6621101
DI 10.1155/2021/6621101
PG 9
WC Cell Biology; Immunology
WE Science Citation Index Expanded (SCI-EXPANDED)
SC Cell Biology; Immunology
GA RJ6KT
UT WOS:000637710000001
PM 33833617
OA Green Published, gold
DA 2022-03-26
ER

PT J
AU Tihista, S
   Echavarria, E
AF Tihista, Serrana
   Echavarria, Estrella
TI Effect of omega 3 polyunsaturated fatty acids derived from fish oil in
   major burn patients: A prospective randomized controlled pilot trial
SO CLINICAL NUTRITION
LA English
DT Article
DE Burn; Critical care; Nutrition; Lipid; Omega 3; Infection
ID GAMMA-LINOLENIC ACID; NUTRITION SUPPORT; CRITICALLY-ILL; INJURY;
   FORMULA; SEPSIS; DIET; CARE
AB Background & aims: The burn patient is the clearest example of prolonged inflammatory response. Various nutrients, particularly omega-3 polyunsaturated fatty acids (omega-3 PUFAs); have been demonstrated as attenuating the inflammatory response, and reduce infectious complications. In absence of definitive evidence in major burns the study aimed at investigating the effect particularly on infectious complications of enteral nutrition enriched with omega-3 PUFAs.
   Method: Prospectively randomized controlled trial. Inclusion criteria: adult patients admitted to intensive care (ICU), burns > 15% body surface area (BSA), with inhalation injury requiring mechanical ventilation for >= 6 days and enteral nutrition. Intervention: low-fat (18% energy as fat) modular diet (LF-EN) or identical with 50% of fat as fish oil (FO-EN). Study endpoints: infectious and other complications, length of mechanical ventilation time, mortality.
   Results: Altogether 92 patients, aged 40 years old and burned 38% BSA were analyzed (45 patients in LF-EN and 47 in FO-EN). Baseline characteristics were similar. Severe sepsis and septic shock together were significantly fewer in FO-EN group, 15% versus 33%, p = 0.03, (others infections unchanged). Noninfectious complications were less frequent in group FO-EN, with a significant reduction of high gastric residual volume (33% versus 8.5%: p = 0.003). Mechanical ventilation was non-significantly shorter with FO-EN (22 versus 26 days). Mortality did not differ.
   Conclusion: The inclusion of omega-3 PUFAs in a low fat diet in ICU burned patients was associated with significant clinical benefits compared to a conventional low fat diet, with lower rates of severe sepsis, septic shock and pyloric dysfunction. (C) 2017 Elsevier Ltd and European Society for Clinical Nutrition and Metabolism. All rights reserved.
C1 [Tihista, Serrana] Ctr Nacl Quemados CENAQUE, Dept Nutr, Montevideo, Uruguay.
   [Echavarria, Estrella] Univ Republica, Fac Med, Dept Med Intens, Ctr Nacl Quemados CENAQUE, Montevideo, Uruguay.
RP Tihista, S (通讯作者)，Hosp Clin Dr Manuel Quintela, Ctr Nacl Quemados CENAQUE, Ave Italia 2590, Montevideo 11600, Uruguay.
EM serranatihista@hotmail.com
CR Abribat T, 2000, CRIT CARE MED, V28, P2366, DOI 10.1097/00003246-200007000-00031
   ALEXANDER JW, 1986, ANN SURG, V204, P1, DOI 10.1097/00000658-198607000-00001
   ALLARD JP, 1990, JPEN-PARENTER ENTER, V14, P115, DOI 10.1177/0148607190014002115
   Angus DC, 2013, NEW ENGL J MED, V369, P840, DOI [10.1056/NEJMra1208623, 10.1056/NEJMc1312359]
   [Anonymous], 2002, JPEN J PARENTER EN S, V26, p1SA
   Calder PC, 2013, BRIT J CLIN PHARMACO, V75, P645, DOI 10.1111/j.1365-2125.2012.04374.x
   Dhaliwal R, 2015, 2015 CANADIAN CRITIC
   Garrel D, 2003, CRIT CARE MED, V31, P2444, DOI 10.1097/01.CCM.0000084848.63691.1E
   GARREL DR, 1995, JPEN-PARENTER ENTER, V19, P482, DOI 10.1177/0148607195019006482
   GOTTSCHLICH MM, 1990, JPEN-PARENTER ENTER, V14, P225, DOI 10.1177/0148607190014003225
   Grau-Carmona T, 2011, CLIN NUTR, V30, P578, DOI 10.1016/j.clnu.2011.03.004
   Greenhalgh DG, 2007, J BURN CARE RES, V28, P776, DOI 10.1097/BCR.0b013e3181599bc9
   Guidelines for the provision and assessment of nutrition support therapy in the adult critically ill patient: society of critical care medicine (SCCM) and American Society for Parenteral and Enteral Nutrition (A. S. P. E. N.), 2016, J PARENTER ENTER NUT, V40, P159
   Heyland DK, 2003, JPEN-PARENTER ENTER, V27, P355, DOI 10.1177/0148607103027005355
   Lee JO, 2011, J SURG RES, V166, pE83, DOI 10.1016/j.jss.2010.10.006
   Mayer K, 2008, CURR OPIN CLIN NUTR, V11, P121, DOI 10.1097/MCO.0b013e3282f4cdc6
   Mayes T, 2008, J BURN CARE RES, V29, P82, DOI 10.1097/BCR.0b013e31815f594e
   MOCHIZUKI H, 1984, JPEN-PARENTER ENTER, V8, P638, DOI 10.1177/0148607184008006638
   Gonzalez JCM, 2007, NUTR HOSP, V22, P56
   Montejo JC, 2003, CLIN NUTR, V22, P221, DOI 10.1016/S0261-5614(03)00007-4
   Rice TW, 2011, JAMA-J AM MED ASSOC, V306, P1574, DOI 10.1001/jama.2011.1435
   Rousseau AF, 2013, CLIN NUTR, V32, P497, DOI 10.1016/j.clnu.2013.02.012
   Saffle JR, 1997, J TRAUMA, V42, P793, DOI 10.1097/00005373-199705000-00008
   Singer P, 2009, CLIN NUTR, V28, P387, DOI 10.1016/j.clnu.2009.04.024
   Singer P, 2009, CURR OPIN CLIN NUTR, V12, P123, DOI 10.1097/MCO.0b013e328322e70f
   TROCKI O, 1987, JPEN-PARENTER ENTER, V11, P521, DOI 10.1177/0148607187011006521
NR 26
TC 10
Z9 11
U1 0
U2 8
PU CHURCHILL LIVINGSTONE
PI EDINBURGH
PA JOURNAL PRODUCTION DEPT, ROBERT STEVENSON HOUSE, 1-3 BAXTERS PLACE,
   LEITH WALK, EDINBURGH EH1 3AF, MIDLOTHIAN, SCOTLAND
SN 0261-5614
EI 1532-1983
J9 CLIN NUTR
JI Clin. Nutr.
PD FEB
PY 2018
VL 37
IS 1
BP 107
EP 112
DI 10.1016/j.clnu.2017.01.002
PG 6
WC Nutrition & Dietetics
WE Science Citation Index Expanded (SCI-EXPANDED)
SC Nutrition & Dietetics
GA FW8FG
UT WOS:000425564200011
PM 28153504
DA 2022-03-26
ER

PT J
AU Rech, MA
   Mosier, MJ
   Zelisko, S
   Netzer, G
   Kovacs, EJ
   Afshar, M
AF Rech, Megan A.
   Mosier, Michael J.
   Zelisko, Susan
   Netzer, Giora
   Kovacs, Elizabeth J.
   Afshar, Majid
TI Comparison of Automated Methods Versus the American Burn Association
   Sepsis Definition to Identify Sepsis and Sepsis With Organ
   Dysfunction/Septic Shock in Burn-Injured Adults
SO JOURNAL OF BURN CARE & RESEARCH
LA English
DT Article
ID CONSENSUS CONFERENCE; UNITED-STATES; EPIDEMIOLOGY; CRITERIA
AB To develop an algorithm to identify sepsis and sepsis with organ dysfunction/septic shock in burn-injured patients incorporating criteria from the American Burn Association sepsis definition that possesses good test characteristics compared with International Classification of Diseases, Ninth Revision-Clinical Modification (ICD-9) codes and an algorithm previously validated in nonburn-injured septic patients (Martin et al method). This was a retrospective cohort study of consecutive patients admitted to the burn intensive care unit between January 2008 and March 2015. Of the 4761 admitted, 8.6% (n = 407) met inclusion criteria, of which the case rate for sepsis was 34.2% (n = 139; n = 48 sepsis; n = 91 sepsis with organ dysfunction/septic shock). For sepsis identification, the novel algorithm had an accuracy of 86.0% (95% CI: 82.2-89.2%), sensitivity of 66.9% (95% CI: 59.1-74.7%), and specificity of 95.9% (95% CI: 93.5-98.3%). The novel algorithm had better discrimination (0.81, 95% CI: 0.77-0.86) than the ICD-9 method (0.77, 95% CI: 0.73-0.81), although this was not significant (P = .08). For sepsis with organ dysfunction/septic shock, the novel algorithm plus vasopressors (0.67, 95% CI: 0.63-0.72) and the ICD-9 method (0.63, 95% CI: 0.58-0.68) performed equivocal (P = 0.15) but the Martin method (0.76, 95% CI: 0.71-0.81) had superior discrimination than other methods (P < .01). The novel algorithm is an accurate and simple tool to identify sepsis in the burn cohort with good sensitivity and specificity and equivocal discriminative ability to ICD-9 coding. The Martin method had superior discriminative ability for identifying sepsis with organ dysfunction/septic shock in burn-injured patients than either the novel algorithm plus vasopressors or ICD-9 coding.
C1 [Rech, Megan A.] Loyola Univ, Med Ctr, Dept Pharm, 2160 S 1st Ave, Maywood, IL 60153 USA.
   [Mosier, Michael J.] Loyola Univ, Med Ctr, Dept Surg, Maywood, IL 60153 USA.
   [Zelisko, Susan] Loyola Univ Chicago, Stritch Sch Med, Dept Informat Technol, Chicago, IL USA.
   [Netzer, Giora] Univ Maryland, Sch Med, Dept Informat Technol, Div Pulm & Crit Care Med, Baltimore, MD 21201 USA.
   [Netzer, Giora] Univ Maryland, Sch Med, Dept Epidemiol & Publ Hlth, Baltimore, MD 21201 USA.
   [Kovacs, Elizabeth J.] Univ Colorado Denver, Dept Surg, Div GI Tumor & Endocrine Surg, Denver, CO USA.
   [Kovacs, Elizabeth J.] Univ Colorado Denver, Mucosal Inflammat Program, Denver, CO USA.
   [Afshar, Majid] Loyola Univ Chicago, Dept Med, Div Pulm & Crit Care Med, Chicago, IL USA.
   [Afshar, Majid] Loyola Univ Chicago, Dept Publ Hlth Sci, Chicago, IL USA.
RP Rech, MA (通讯作者)，Loyola Univ, Med Ctr, Dept Pharm, 2160 S 1st Ave, Maywood, IL 60153 USA.
EM Mrech@lumc.edu
RI Afshar, Majid/AAD-8365-2019
OI Afshar, Majid/0000-0002-6368-4652
FU NIHUnited States Department of Health & Human ServicesNational
   Institutes of Health (NIH) - USA [K23AA024503, R01GM115257]; NATIONAL
   INSTITUTE OF GENERAL MEDICAL SCIENCESUnited States Department of Health
   & Human ServicesNational Institutes of Health (NIH) - USANIH National
   Institute of General Medical Sciences (NIGMS) [R01GM115257] Funding
   Source: NIH RePORTER; NATIONAL INSTITUTE ON AGINGUnited States
   Department of Health & Human ServicesNational Institutes of Health (NIH)
   - USANIH National Institute on Aging (NIA) [R01AG018859] Funding Source:
   NIH RePORTER; NATIONAL INSTITUTE ON ALCOHOL ABUSE AND ALCOHOLISMUnited
   States Department of Health & Human ServicesNational Institutes of
   Health (NIH) - USANIH National Institute on Alcohol Abuse & Alcoholism
   (NIAAA) [K23AA024503] Funding Source: NIH RePORTER
FX Majid Afshar is currently receiving a grant ( K23AA024503) from the NIH.
   Elizabeth Kovacs is currently receiving a grant (R01GM115257) from the
   NIH.
CR Angus D C, 2001, Crit Care Med, V29, P1303, DOI 10.1097/00003246-200107000-00002
   BONE RC, 1992, CHEST, V101, P1481, DOI 10.1378/chest.101.6.1481
   Church D, 2006, CLIN MICROBIOL REV, V19, P403, DOI 10.1128/CMR.19.2.403-434.2006
   DELONG ER, 1988, BIOMETRICS, V44, P837, DOI 10.2307/2531595
   Endorf FW, 2007, J BURN CARE RES, V28, P80, DOI 10.1097/BCR.0B013E31802C889F
   Greenhalgh DG, 2007, J BURN CARE RES, V28, P776, DOI 10.1097/BCR.0b013e3181599bc9
   Hidalgo F, 2016, MED INTENSIVA, V40, P179, DOI 10.1016/j.medin.2016.02.001
   Hogan BK, 2012, J BURN CARE RES, V33, P371, DOI 10.1097/BCR.0b013e3182331e87
   HOUSINGER TA, 1993, ARCH SURG-CHICAGO, V128, P65
   Mann-Salinas EA, 2013, J BURN CARE RES, V34, P31, DOI 10.1097/BCR.0b013e31826450b5
   Martin GS, 2003, NEW ENGL J MED, V348, P1546, DOI 10.1056/NEJMoa022139
   Mokline A, 2015, Ann Burns Fire Disasters, V28, P116
   Rehou S, 2016, CRIT CARE MED, V44, P1059, DOI 10.1097/CCM.0000000000001605
   Singer M, 2016, JAMA-J AM MED ASSOC, V315, P801, DOI 10.1001/jama.2016.0287
   Wolf SE, 1997, ARCH SURG-CHICAGO, V132, P1310
   Wu G, 2016, J BURN CARE RES
NR 16
TC 6
Z9 10
U1 0
U2 0
PU OXFORD UNIV PRESS
PI OXFORD
PA GREAT CLARENDON ST, OXFORD OX2 6DP, ENGLAND
SN 1559-047X
EI 1559-0488
J9 J BURN CARE RES
JI J. Burn Care Res.
PD SEP-OCT
PY 2017
VL 38
IS 5
BP 312
EP 318
DI 10.1097/BCR.0000000000000504
PG 7
WC Critical Care Medicine; Dermatology; Surgery
WE Science Citation Index Expanded (SCI-EXPANDED)
SC General & Internal Medicine; Dermatology; Surgery
GA FF0HP
UT WOS:000408583100023
PM 28230556
OA Green Accepted, Bronze
DA 2022-03-26
ER

PT J
AU Lopez, ON
   Cambiaso-Daniel, J
   Branski, LK
   Norbury, WB
   Herndon, DN
AF Lopez, Omar Nunez
   Cambiaso-Daniel, Janos
   Branski, Ludwik K.
   Norbury, William B.
   Herndon, David N.
TI Predicting and managing sepsis in burn patients: current perspectives
SO THERAPEUTICS AND CLINICAL RISK MANAGEMENT
LA English
DT Review
DE burn injury; thermal injury; burn sepsis; procalcitonin; antibiotics;
   biomarkers; cytokines
ID COMPLICATED INTRAABDOMINAL INFECTION; INTERNATIONAL CONSENSUS
   DEFINITIONS; VENTILATOR-ASSOCIATED PNEUMONIA; ACUTE KIDNEY INJURY;
   SEPTIC SHOCK; DE-ESCALATION; SERUM PROCALCITONIN; ANTIBIOTIC-THERAPY;
   EARLY-DIAGNOSIS; PIPERACILLIN-TAZOBACTAM
AB Modern burn care has led to unprecedented survival rates in burn patients whose injuries were fatal a few decades ago. Along with improved survival, new challenges have emerged in the management of burn patients. Infections top the list of the most common complication after burns, and sepsis is the leading cause of death in both adult and pediatric burn patients. The diagnosis and management of sepsis in burns is complex as a tremendous hypermetabolic response secondary to burn injury can be superimposed on systemic infection, leading to organ dysfunction. The management of a septic burn patient represents a challenging scenario that is commonly encountered by providers caring for burn patients despite preventive efforts. Here, we discuss the current perspectives in the diagnosis and treatment of sepsis and septic shock in burn patients.
C1 [Lopez, Omar Nunez; Cambiaso-Daniel, Janos; Branski, Ludwik K.; Norbury, William B.; Herndon, David N.] Univ Texas Med Branch, Dept Surg, 815 Market St, Galveston, TX 77550 USA.
   [Lopez, Omar Nunez; Cambiaso-Daniel, Janos; Branski, Ludwik K.; Norbury, William B.; Herndon, David N.] Shriners Hosp Children, Galveston, TX 77550 USA.
   [Cambiaso-Daniel, Janos] Med Univ Graz, Dept Surg, Div Plast Aesthet & Reconstruct Surg, Graz, Austria.
   [Herndon, David N.] Univ Texas Med Branch, Dept Pediat, Galveston, TX 77555 USA.
RP Herndon, DN (通讯作者)，Univ Texas Med Branch, Dept Surg, 815 Market St, Galveston, TX 77550 USA.
EM dherndon@utmb.edu
RI Nunez-Lopez, Omar/H-9251-2019; Branski, Ludwik K./M-8775-2019; Herndon,
   David/AAC-3354-2020
OI Nunez-Lopez, Omar/0000-0002-8272-8307; Branski, Ludwik
   K./0000-0002-4736-7307; 
FU NATIONAL INSTITUTE OF GENERAL MEDICAL SCIENCESUnited States Department
   of Health & Human ServicesNational Institutes of Health (NIH) - USANIH
   National Institute of General Medical Sciences (NIGMS) [T32GM008256]
   Funding Source: NIH RePORTER; NIGMS NIH HHSUnited States Department of
   Health & Human ServicesNational Institutes of Health (NIH) - USANIH
   National Institute of General Medical Sciences (NIGMS) [T32 GM008256]
   Funding Source: Medline
CR Abdel-Hafez N M, 2007, Ann Burns Fire Disasters, V20, P89
   Adibhesami H, 2016, J PHARM PHARM SCI, V19, P339, DOI 10.18433/J3QK6M
   Alshukairi A, 2016, J INFECT PUBLIC HEAL, V9, P443, DOI 10.1016/j.jiph.2015.11.004
   American Burn Association, 2016, NAT BUR REP 2016
   Andriolo BNG, 2017, COCHRANE DB SYST REV, DOI 10.1002/14651858.CD010959.pub2
   Arslan E, 2000, BURNS, V26, P521, DOI 10.1016/S0305-4179(00)00024-3
   Asadullah K, 2003, PHARMACOL REV, V55, P241, DOI 10.1124/pr.55.2.4
   ASSICOT M, 1993, LANCET, V341, P515, DOI 10.1016/0140-6736(93)90277-N
   Azuhata T, 2014, CRIT CARE, V18, DOI 10.1186/cc13854
   BAGGIOLINI M, 1989, J CLIN INVEST, V84, P1045, DOI 10.1172/JCI114265
   BAGGIOLINI M, 1992, FEBS LETT, V307, P97, DOI 10.1016/0014-5793(92)80909-Z
   Bahemia IA, 2015, BURNS, V41, P1536, DOI 10.1016/j.burns.2015.05.007
   Ballard J, 2008, J BURN CARE RES, V29, P213, DOI 10.1097/BCR.0b013e31815f6ecb
   Barati M, 2008, BURNS, V34, P770, DOI 10.1016/j.burns.2008.01.014
   Barber RC, 2004, J MED GENET, V41, P808, DOI 10.1136/jmg.2004.021600
   Barie Philip S, 2005, Surg Infect (Larchmt), V6, P41, DOI 10.1089/sur.2005.6.41
   Barques L, 2007, BURNS, V33, P860, DOI 10.1016/j.burns.2006.10.401
   Bauer M, 2016, EBIOMEDICINE, V6, P114, DOI 10.1016/j.ebiom.2016.03.006
   Becker KL, 2004, J CLIN ENDOCR METAB, V89, P1512, DOI 10.1210/jc.2002-021444
   Behnes M, 2014, CRIT CARE, V18, DOI 10.1186/s13054-014-0507-z
   Bell K, 2003, ANAESTH INTENS CARE, V31, P629, DOI 10.1177/0310057X0303100603
   BONE RC, 1992, CHEST, V101, P1644, DOI 10.1378/chest.101.6.1644
   Brunkhorst FM, 1999, CRIT CARE MED, V27, P2172, DOI 10.1097/00003246-199910000-00016
   Brunkhorst FM, 2000, INTENS CARE MED, V26, pS148, DOI 10.1007/BF02900728
   Cabral L, 2016, PLOS ONE, V11, DOI 10.1371/journal.pone.0168475
   Carsin H, 1997, BURNS, V23, P218, DOI 10.1016/S0305-4179(96)00124-6
   Caruso DM, 2016, CRIT CARE CLIN, V32, P525, DOI 10.1016/j.ccc.2016.06.012
   Chastre J, 2003, JAMA-J AM MED ASSOC, V290, P2588, DOI 10.1001/jama.290.19.2588
   Choudhury G, 2011, CLIN MICROBIOL INFEC, V17, P1852, DOI 10.1111/j.1469-0691.2011.03542.x
   Chu DC, 2017, CLIN INFECT DIS, V64, P1509, DOI 10.1093/cid/cix179
   Clec'h C, 2004, CRIT CARE MED, V32, P1166, DOI 10.1097/01.CCM.0000126263.00551.06
   Colon NC, 2012, BT TOTAL BURN CARE, P421
   Csontos C, 2010, BURNS, V36, P483, DOI 10.1016/j.burns.2009.10.009
   D'Avignon LC, 2010, BURNS, V36, P773, DOI 10.1016/j.burns.2009.11.007
   Dasari H, 2008, JPFMAT, V8, P10
   De Bus L, 2016, INTENS CARE MED, V42, P1029, DOI 10.1007/s00134-016-4301-z
   Carrillho CMDD, 2017, DIAGN MICR INFEC DIS, V87, P253, DOI 10.1016/j.diagmicrobio.2016.11.007
   De Vos D, 2016, PLOS ONE, V11, DOI 10.1371/journal.pone.0156237
   DROST AC, 1993, ANN SURG, V218, P74, DOI 10.1097/00000658-199307000-00012
   Dupuy AM, 2013, ANN INTENSIVE CARE, V3, DOI 10.1186/2110-5820-3-22
   Ferrer R, 2014, CRIT CARE MED, V42, P1749, DOI 10.1097/CCM.0000000000000330
   Finnerty CC, 2007, SHOCK, V27, P4, DOI 10.1097/01.shk.0000235138.20775.36
   Finnerty CC, 2006, SHOCK, V26, P13, DOI 10.1097/01.shk.0000223120.26394.7d
   Freund Y, 2017, JAMA-J AM MED ASSOC, V317, P301, DOI 10.1001/jama.2016.20329
   Gallagher J.J., 2012, TOTAL BURN CARE, VFourth, P137
   Garnacho-Montero J, 2014, INTENS CARE MED, V40, P32, DOI 10.1007/s00134-013-3077-7
   Gendrel D, 1996, J PEDIATR-US, V128, P570, DOI 10.1016/S0022-3476(96)70374-8
   Gille J, 2017, J BURN CARE RES, V38, P290, DOI 10.1097/BCR.0000000000000508
   Girardot T, 2017, APOPTOSIS, V22, P295, DOI 10.1007/s10495-016-1325-3
   Gomes DM, 2014, PHARMACOTHERAPY, V34, P662, DOI 10.1002/phar.1428
   Greenhalgh DG, 2007, J BURN CARE RES, V28, P776, DOI 10.1097/BCR.0b013e3181599bc9
   Guo Y, 2016, HEART LUNG, V45, P454, DOI 10.1016/j.hrtlng.2016.06.001
   Hassen AF, 2014, BURNS, V40, P1040, DOI 10.1016/j.burns.2013.10.020
   Hedegaard SS, 2015, INFECT DIS-NOR, V47, P117, DOI 10.3109/00365548.2014.971053
   Hotchkiss RS, 2013, NAT REV IMMUNOL, V13, P862, DOI 10.1038/nri3552
   Howell MD, 2017, JAMA-J AM MED ASSOC, V317, P847, DOI 10.1001/jama.2017.0131
   Huebinger RM, 2010, J SURG RES, V164, pE141, DOI 10.1016/j.jss.2010.07.021
   Ibrahim EH, 2000, CHEST, V118, P146, DOI 10.1378/chest.118.1.146
   Jawa Randeep S, 2011, J Intensive Care Med, V26, P73, DOI 10.1177/0885066610395679
   Jawa Randeep S, 2011, J Intensive Care Med, V26, P3, DOI 10.1177/0885066610395678
   Jiang H, 2010, CHINESE MED J-PEKING, V123, P2315, DOI 10.3760/cma.j.issn.0366-6999.2010.17.006
   Jin M, 2010, LABMEDICINE, V41, P173, DOI 10.1309/LMQ2GRR4QLFKHCH9
   Keen EF, 2010, BURNS, V36, P819, DOI 10.1016/j.burns.2009.10.013
   Kraft R, 2015, SHOCK, V43, P222, DOI 10.1097/SHK.0000000000000294
   Kumar A, 2009, CHEST, V136, P1237, DOI 10.1378/chest.09-0087
   Kumar A, 2006, CRIT CARE MED, V34, P1589, DOI 10.1097/01.CCM.0000217961.75225.E9
   Kumar S, 2017, CLIN THER, V39, P632, DOI 10.1016/j.clinthera.2017.01.030
   Lavrentieva A, 2007, BURNS, V33, P189, DOI 10.1016/j.burns.2006.07.001
   LeDoux D, 2000, CRIT CARE MED, V28, P2729, DOI 10.1097/00003246-200008000-00007
   Levy M. M., 2001, INTENS CARE MED, V29, P530, DOI DOI 10.1007/S00134-003-1662-X
   Liu X, 2014, FRONT MED-PRC, V8, P58, DOI 10.1007/s11684-014-0318-2
   Long B, 2017, EMERG MED CLIN N AM, V35, P109, DOI 10.1016/j.emc.2016.09.004
   Lundy JB, 2016, J INTENSIVE CARE MED, V31, P499, DOI 10.1177/0885066615592346
   Ma L, 2016, CYTOKINE, V88, P126, DOI 10.1016/j.cyto.2016.08.033
   Madenci OC, 2014, BURNS, V40, P664, DOI 10.1016/j.burns.2013.08.024
   Meisner M, 2002, CLIN CHIM ACTA, V323, P17, DOI 10.1016/S0009-8981(02)00101-8
   Monneret G, 2004, IMMUNOL LETT, V95, P193, DOI 10.1016/j.imlet.2004.07.009
   Mussap M, 2011, J MATERN-FETAL NEO M, V24, P13, DOI 10.3109/14767058.2011.601923
   Neely AN, 2004, J BURN CARE REHABIL, V25, P76, DOI 10.1097/01.BCR.0000105095.94766.89
   Norbury W, 2016, SURG INFECT, V17, P250, DOI 10.1089/sur.2013.134
   O'Sullivan ST, 1997, BRIT J PLAST SURG, V50, P615, DOI 10.1016/S0007-1226(97)90507-5
   Pallua N, 2003, CRIT CARE MED, V31, P1495, DOI 10.1097/01.CCM.0000065725.80882.BD
   Pallua N, 2003, CRIT CARE MED, V31, P1490, DOI 10.1097/01.CCM.0000065724.51708.F5
   Parameswaran N, 2010, CRIT REV EUKAR GENE, V20, P87, DOI 10.1615/CritRevEukarGeneExpr.v20.i2.10
   Paratz JD, 2014, CRIT CARE MED, V42, P2029, DOI 10.1097/CCM.0000000000000400
   Peng J, 2014, PLOS ONE, V9, DOI 10.1371/journal.pone.0093736
   Peyko Vincent, 2017, J Pharm Pract, V30, P209, DOI 10.1177/0897190016628960
   Pileri D, 2008, Ann Burns Fire Disasters, V21, P182
   Porter C, 2016, LANCET, V388, P1417, DOI 10.1016/S0140-6736(16)31469-6
   Prkno A, 2013, CRIT CARE, V17, DOI 10.1186/cc13157
   PRUITT BA, 1984, BURNS, V11, P79, DOI 10.1016/0305-4179(84)90129-3
   Pruitt BA, 2000, J TRAUMA, V49, P567, DOI 10.1097/00005373-200009000-00030
   Rattan R, 2016, J AM COLL SURGEONS, V222, P440, DOI 10.1016/j.jamcollsurg.2015.12.050
   Rhodes A, 2017, CRIT CARE MED, V45, P486, DOI 10.1097/CCM.0000000000002255
   Russell JA, 2008, NEW ENGL J MED, V358, P877, DOI 10.1056/NEJMoa067373
   Sachse C, 1999, J BURN CARE REHABIL, V20, P354, DOI 10.1097/00004630-199909000-00004
   Schlattmann P, 2014, LANCET INFECT DIS, V14, P189, DOI 10.1016/S1473-3099(13)70325-6
   SCHLUTER B, 1991, J TRAUMA, V31, P1663, DOI 10.1097/00005373-199112000-00017
   Schneider HG, 2007, PATHOLOGY, V39, P383, DOI 10.1080/00313020701444564
   Schuetz P, 2013, JAMA-J AM MED ASSOC, V309, P717, DOI 10.1001/jama.2013.697
   Schuetz P, 2012, CLIN INFECT DIS, V55, P651, DOI 10.1093/cid/cis464
   Schwacha MG, 2003, BURNS, V29, P1, DOI 10.1016/S0305-4179(02)00187-0
   Seoane L, 2014, BURNS, V40, P223, DOI 10.1016/j.burns.2013.11.018
   Seymour CW, 2016, JAMA-J AM MED ASSOC, V315, P762, DOI 10.1001/jama.2016.0288
   Sharma BR, 2006, BURNS, V32, P545, DOI 10.1016/j.burns.2006.02.008
   Shirakura Y, 2016, CRIT CARE MED, V44, pE1004, DOI 10.1097/CCM.0000000000001891
   Shozushima T, 2011, J INFECT CHEMOTHER, V17, P764, DOI 10.1007/s10156-011-0254-x
   Simon L, 2004, CLIN INFECT DIS, V39, P206, DOI 10.1086/421997
   Singer M, 2016, JAMA-J AM MED ASSOC, V315, P801, DOI 10.1001/jama.2016.0287
   Singh NP, 2017, BURNS, V43, P1083, DOI 10.1016/j.burns.2017.01.016
   Solomkin JS, 2010, CLIN INFECT DIS, V50, P133, DOI 10.1086/649554
   Sterling SA, 2015, CRIT CARE MED, V43, P1907, DOI 10.1097/CCM.0000000000001142
   Struck M F, 2013, Ann Burns Fire Disasters, V26, P147
   Suprin E, 2000, INTENS CARE MED, V26, P1232, DOI 10.1007/s001340000580
   Surbatovic M, 2013, MEDIAT INFLAMM, V2013, DOI 10.1155/2013/362793
   Ugarte H, 1999, CRIT CARE MED, V27, P498, DOI 10.1097/00003246-199903000-00024
   Uzzan B, 2006, CRIT CARE MED, V34, P1996, DOI 10.1097/01.CCM.0000226413.54364.36
   Viaggi B, 2015, RESPIR INVESTIG, V53, P124, DOI 10.1016/j.resinv.2015.01.001
   Vincent JL, 1996, INTENS CARE MED, V22, P707, DOI 10.1007/BF01709751
   VINDENES H, 1995, J TRAUMA, V39, P635, DOI 10.1097/00005373-199510000-00003
   von Heimburg D, 1998, BURNS, V24, P745, DOI 10.1016/S0305-4179(98)00109-0
   Wacker C, 2013, LANCET INFECT DIS, V13, P426, DOI 10.1016/S1473-3099(12)70323-7
   White CE, 2008, CRIT CARE MED, V36, pS318, DOI 10.1097/CCM.0b013e31817e2d64
   Williams FN, 2009, CRIT CARE, V13, DOI 10.1186/cc8170
   Wong CH, 2003, J BONE JOINT SURG AM, V85A, P1454, DOI 10.2106/00004623-200308000-00005
   Wu JY, 2015, PLOS ONE, V10, DOI 10.1371/journal.pone.0133057
   Xiao WZ, 2011, J EXP MED, V208, P2581, DOI 10.1084/jem.20111354
   Yaegashi Yasunori, 2005, Journal of Infection and Chemotherapy, V11, P234, DOI 10.1007/s10156-005-0400-4
   Yamada Y, 1996, BURNS, V22, P587, DOI 10.1016/S0305-4179(96)00052-6
   Yang MF, 2016, DIAGN MICR INFEC DIS, V84, P165, DOI 10.1016/j.diagmicrobio.2015.10.018
   Yeh FL, 1997, BURNS, V23, P555, DOI 10.1016/S0305-4179(97)00071-5
   Zhang HC, 2007, AM J PHYSIOL-HEART C, V292, pH2408, DOI 10.1152/ajpheart.01150.2006
   Zhang J, 2015, MEDICINE, V94, DOI 10.1097/MD.0000000000002158
   Zhang Y, 2014, CRIT CARE, V18, DOI 10.1186/cc13999
NR 134
TC 41
Z9 41
U1 1
U2 3
PU DOVE MEDICAL PRESS LTD
PI ALBANY
PA PO BOX 300-008, ALBANY, AUCKLAND 0752, NEW ZEALAND
EI 1178-203X
J9 THER CLIN RISK MANAG
JI Therap. Clin. Risk Manag.
PY 2017
VL 13
BP 1107
EP 1117
DI 10.2147/TCRM.S119938
PG 11
WC Health Care Sciences & Services
WE Science Citation Index Expanded (SCI-EXPANDED)
SC Health Care Sciences & Services
GA FE9VC
UT WOS:000408550400001
PM 28894374
OA Green Published, Green Submitted, gold
DA 2022-03-26
ER

PT J
AU Cavaillon, JM
   Eisen, D
   Annane, D
AF Cavaillon, Jean-Marc
   Eisen, Damon
   Annane, Djilalli
TI Is boosting the immune system in sepsis appropriate?
SO CRITICAL CARE
LA English
DT Review
ID COLONY-STIMULATING FACTOR; INFLAMMATORY RESPONSE SYNDROME;
   CRITICALLY-ILL PATIENTS; REGULATORY T-CELLS; SURGICAL INTENSIVE-CARE;
   SEPTIC SHOCK PATIENTS; TUMOR-NECROSIS-FACTOR; FACTOR GM-CSF; CYTOKINE
   PRODUCTION; IMPROVES SURVIVAL
AB A relative immunosuppression is observed in patients after sepsis, trauma, burns, or any severe insults. It is currently proposed that selected patients will benefit from treatment aimed at boosting their immune systems. However, the host immune response needs to be considered in context with pathogen-type, timing, and mainly tissue specificity. Indeed, the immune status of leukocytes is not universally decreased and their activated status in tissues contributes to organ failure. Accordingly, any new immune-stimulatory therapeutic intervention should take into consideration potentially deleterious effects in some situations.
C1 [Cavaillon, Jean-Marc] Inst Pasteur, Unit Cytokines & Inflammat, F-75015 Paris, France.
   [Eisen, Damon] Royal Melbourne Hosp, Victorian Infect Dis Serv, Parkville, Vic 3050, Australia.
   [Eisen, Damon] Univ Melbourne, Royal Melbourne Hosp, Dept Med, Victorian Infect Dis Serv,Royal Melbourne Hosp, Parkville, Vic 3050, Australia.
   [Annane, Djilalli] Hop Raymond Poincare, Intens Care Unit, F-92380 Garches, France.
RP Cavaillon, JM (通讯作者)，Inst Pasteur, Unit Cytokines & Inflammat, 25 Rue Dr Roux, F-75015 Paris, France.
EM jean-marc.cavaillon@pasteur.fr
RI eisen, damon/AAC-7433-2019
OI eisen, damon/0000-0002-8987-4358
CR ABRAHAM E, 1995, JAMA-J AM MED ASSOC, V273, P934, DOI 10.1001/jama.273.12.934
   Adib-Conquy M, 2006, CRIT CARE MED, V34, P2377, DOI 10.1097/01.CCM.0000233875.93866.88
   Adrie C, 2002, CIRCULATION, V106, P562, DOI 10.1161/01.CIR.0000023891.80661.AD
   ALDERSON MR, 1991, J EXP MED, V173, P923, DOI 10.1084/jem.173.4.923
   Benjamim CF, 2005, J IMMUNOL, V174, P1616, DOI 10.4049/jimmunol.174.3.1616
   Blanchet C, 2014, PLOS ONE, V9, DOI 10.1371/journal.pone.0087927
   Bo LL, 2011, CRIT CARE, V15, DOI 10.1186/cc10031
   Bone RC, 1997, CHEST, V112, P235, DOI 10.1378/chest.112.1.235
   Bozinovski S, 2002, J BIOL CHEM, V277, P42808, DOI 10.1074/jbc.M207840200
   Brahmamdam P, 2010, J LEUKOCYTE BIOL, V88, P233, DOI 10.1189/jlb.0110037
   Buerke U, 2008, SHOCK, V29, P497, DOI 10.1097/SHK.0b013e318142c434
   Byrne A, 2002, J IMMUNOL, V168, P1968, DOI 10.4049/jimmunol.168.4.1968
   Cavaillon JM, 2005, J ENDOTOXIN RES, V11, P311, DOI 10.1179/096805105X58733
   Cavaillon JM, 2001, J ENDOTOXIN RES, V7, P85, DOI 10.1177/09680519010070020201
   Chang KC, 2013, CRIT CARE, V17, DOI 10.1186/cc12711
   Chen WJ, 2001, IMMUNITY, V14, P715, DOI 10.1016/S1074-7613(01)00147-9
   Chiang N, 2012, NATURE, V484, P524, DOI 10.1038/nature11042
   Danikas DD, 2008, CLIN EXP IMMUNOL, V154, P87, DOI 10.1111/j.1365-2249.2008.03737.x
   Ding YL, 2004, SHOCK, V22, P137, DOI 10.1097/01.shk.0000131194.80038.3f
   Docke WD, 1997, NAT MED, V3, P678, DOI 10.1038/nm0697-678
   Dorrington MG, 2013, J IMMUNOL, V190, P250, DOI 10.4049/jimmunol.1202113
   Eisen DP, 2012, CRIT CARE MED, V40, P1761, DOI 10.1097/CCM.0b013e318246b9df
   ERTEL W, 1992, ARCH SURG-CHICAGO, V127, P70
   Fukushima A, 2005, CURR EYE RES, V30, P7, DOI 10.1080/02713680490522461
   Garcia-Lazaro JF, 2005, IMMUNOL LETT, V101, P217, DOI 10.1016/j.imlet.2005.06.003
   Gentile LF, 2012, J TRAUMA ACUTE CARE, V72, P1491, DOI 10.1097/TA.0b013e318256e000
   Glynne PA, 1999, KIDNEY INT, V55, P2573, DOI 10.1046/j.1523-1755.1999.00456.x
   Gonzalez-Navajas JM, 2010, J EXP MED, V207, P2799, DOI 10.1084/jem.20101326
   Guignant C, 2011, CRIT CARE, V15, DOI 10.1186/cc10112
   Hacham M, 1996, CYTOKINE, V8, P21, DOI 10.1006/cyto.1995.0004
   Hartgring SAY, 2010, ARTHRITIS RHEUM-US, V62, P2716, DOI 10.1002/art.27578
   Heuer JG, 2005, J IMMUNOL, V174, P7141, DOI 10.4049/jimmunol.174.11.7141
   Hiraki S, 2012, SURGERY, V151, P313, DOI 10.1016/j.surg.2011.07.019
   Hoogerwerf JJ, 2010, AM J RESP CELL MOL, V42, P349, DOI 10.1165/rcmb.2008-0362OC
   Hotchkiss RS, 2013, LANCET INFECT DIS, V13, P260, DOI 10.1016/S1473-3099(13)70001-X
   Hotchkiss RS, 1999, J IMMUNOL, V162, P4148
   Huang X, 2009, P NATL ACAD SCI USA, V106, P6303, DOI 10.1073/pnas.0809422106
   Husain KD, 2005, CRIT CARE MED, V33, P2350, DOI 10.1097/01.CCM.0000182797.89252.A3
   Inoue S, 2011, SHOCK, V36, P38, DOI 10.1097/SHK.0b013e3182168cce
   Jin JO, 2013, J LEUKOCYTE BIOL, V93, P413, DOI 10.1189/jlb.0712360
   Kalinski P, 2012, J IMMUNOL, V188, P21, DOI 10.4049/jimmunol.1101029
   Kapetanovic R, 2012, J IMMUNOL, V188, P3382, DOI 10.4049/jimmunol.1102649
   Khameneh HJ, 2011, PLOS ONE, V6, DOI 10.1371/journal.pone.0023025
   Kim OY, 2010, CRIT CARE, V14, DOI 10.1186/cc8959
   Kobayashi Y, 2013, P NATL ACAD SCI USA, V110, P5121, DOI 10.1073/pnas.1222093110
   Lauw FN, 2000, J IMMUNOL, V165, P2783, DOI 10.4049/jimmunol.165.5.2783
   Lee HT, 2013, AM J PHYSIOL-GASTR L, V304, pG12, DOI 10.1152/ajpgi.00201.2012
   LeMessurier K, 2010, INFECT IMMUN, V78, P5287, DOI 10.1128/IAI.00431-10
   Lorente JA, 2005, SHOCK, V24, P107, DOI 10.1097/01.shk.0000191343.21228.78
   Luyt CE, 2007, AM J RESP CRIT CARE, V175, P935, DOI 10.1164/rccm.200609-1322OC
   Maier M, 2008, SHOCK, V30, P344, DOI 10.1097/SHK.0b013e3181673eb4
   Manjuck J, 2000, J LAB CLIN MED, V135, P153, DOI 10.1067/mlc.2000.104306
   Metzger DW, 2013, INFECT IMMUN, V81, P2022, DOI 10.1128/IAI.00024-13
   MILES RH, 1994, J TRAUMA, V36, P607, DOI 10.1097/00005373-199405000-00001
   Monaghan SF, 2012, SHOCK, V38, P117, DOI 10.1097/SHK.0b013e31825de6a3
   Moore KW, 2001, ANNU REV IMMUNOL, V19, P683, DOI 10.1146/annurev.immunol.19.1.683
   Muenzer JT, 2010, INFECT IMMUN, V78, P1582, DOI 10.1128/IAI.01213-09
   MUNOZ C, 1991, J CLIN INVEST, V88, P1747, DOI 10.1172/JCI115493
   Neunaber C, 2013, IMMUNOL LETT, V152, P159, DOI 10.1016/j.imlet.2013.05.012
   Noti M, 2010, J EXP MED, V207, P1057, DOI 10.1084/jem.20090849
   Osawa R, 2009, CRIT CARE, V13, DOI 10.1186/cc7875
   Ostatin A, 2000, MED IMMUNOL, V2, P43
   Otto GP, 2011, CRIT CARE, V15, DOI 10.1186/cc10332
   Pang G, 1997, AM J RESP CRIT CARE, V155, P726, DOI 10.1164/ajrccm.155.2.9032219
   Park SW, 2011, LAB INVEST, V91, P63, DOI 10.1038/labinvest.2010.151
   Peck OM, 2004, SHOCK, V21, P254, DOI 10.1097/01.shk.0000111662.09279.59
   Perl M, 2005, AM J PATHOL, V167, P1545, DOI 10.1016/S0002-9440(10)61240-0
   Petit-Bertron AF, 2005, CYTOKINE, V29, P1, DOI 10.1016/j.cyto.2004.09.001
   Philippart F, 2012, CRIT CARE MED, V40, P2987, DOI 10.1097/CCM.0b013e31825b8d57
   Pickkers P, 2013, CRIT CARE, V17, P9, DOI DOI 10.1186/CC11947
   Quintin J, 2012, CELL HOST MICROBE, V12, P223, DOI 10.1016/j.chom.2012.06.006
   Raschke RA, 2011, CHEST, V140, P933, DOI 10.1378/chest.11-0619
   Reim D, 2009, SHOCK, V31, P245, DOI 10.1097/SHK.0b013e31817fd02c
   Reinhart K, 1996, CRIT CARE MED, V24, P733, DOI 10.1097/00003246-199605000-00003
   Ren Y, 2008, J IMMUNOL, V180, P4978, DOI 10.4049/jimmunol.180.7.4978
   Scumpia PO, 2005, J IMMUNOL, V175, P3282, DOI 10.4049/jimmunol.175.5.3282
   Seok J, 2013, P NATL ACAD SCI USA, V110, P3507, DOI 10.1073/pnas.1222878110
   Sharshar T, 2003, LANCET, V362, P1799, DOI 10.1016/S0140-6736(03)14899-4
   Shubin NJ, 2013, CRIT CARE, V17, DOI 10.1186/cc13131
   Shubin NJ, 2012, J LEUKOCYTE BIOL, V92, P593, DOI 10.1189/jlb.1211641
   Sinha ML, 2002, BLOOD, V100, P2642, DOI 10.1182/blood-2002-04-1082
   Sodhi A, 2002, INT IMMUNOPHARMACOL, V2, P47, DOI 10.1016/S1567-5769(01)00139-4
   Souza-Fonseca-Guimaraes F, 2012, MOL MED, V18, P270, DOI 10.2119/molmed.2011.00201
   Spight D, 2008, SHOCK, V30, P434, DOI 10.1097/SHK.0b013e3181673543
   Suzuki T, 2007, J APPL PHYSIOL, V102, P163, DOI 10.1152/japplphysiol.00964.2006
   Suzuki T, 2006, CYTOKINE, V34, P76, DOI 10.1016/j.cyto.2006.04.007
   Takahashi H, 2004, CRIT CARE MED, V32, P1879, DOI 10.1097/01.CCM.0000139606.34631.61
   Tamayo E, 2011, EUR CYTOKINE NETW, V22, P82, DOI 10.1684/ecn.2011.0281
   Tang BM, 2010, CRIT CARE, V14, DOI 10.1186/cc9392
   Tetta C, 2000, CRIT CARE MED, V28, P1526, DOI 10.1097/00003246-200005000-00045
   Torgersen C, 2009, ANESTH ANALG, V108, P1841, DOI 10.1213/ane.0b013e318195e11d
   van Schaik SM, 2007, EUR J IMMUNOL, V37, P3101, DOI 10.1002/eji.200737295
   Venet F, 2012, J IMMUNOL, V189, P5073, DOI 10.4049/jimmunol.1202062
   VERHOEF G, 1991, AM J HEMATOL, V36, P285, DOI 10.1002/ajh.2830360413
   Warren HS, 2010, J INFECT DIS, V201, P223, DOI 10.1086/649557
   Wasserman D, 1998, CRIT CARE MED, V26, P434, DOI 10.1097/00003246-199803000-00010
   Willis CR, 2012, J INFLAMM-LOND, V9, DOI 10.1186/1476-9255-9-39
   Wu JF, 2013, CRIT CARE, V17, DOI 10.1186/cc11932
   Yang X, 2012, BRAZ J MED BIOL RES, V45, P25, DOI [10.1590/S0100-879X2011007500159, 10.1590/S0100-879X2012000100005]
   Zager RA, 2007, KIDNEY INT, V71, P496, DOI 10.1038/sj.ki.5002092
   Zakharova M, 2005, J IMMUNOL, V175, P5024, DOI 10.4049/jimmunol.175.8.5024
   Zhang SY, 2010, PLOS NEGLECT TROP D, V4, DOI 10.1371/journal.pntd.0000648
   Zhang Y, 2011, CRIT CARE, V15, DOI 10.1186/cc10059
   Zhang Y, 2010, CRIT CARE, V14, DOI 10.1186/cc9354
   Zhang Y, 2008, J INFECT DIS, V198, P723, DOI 10.1086/590500
   Zhou M, 2004, ANN SURG, V240, P321, DOI 10.1097/01.sla.0000133253.45591.5b
   Zhu WM, 2013, MEDIAT INFLAMM, V2013, DOI 10.1155/2013/361501
   Zurovsky Y, 1996, EXP TOXICOL PATHOL, V48, P41, DOI 10.1016/S0940-2993(96)80092-3
NR 108
TC 34
Z9 35
U1 1
U2 8
PU BIOMED CENTRAL LTD
PI LONDON
PA 236 GRAYS INN RD, FLOOR 6, LONDON WC1X 8HL, ENGLAND
SN 1466-609X
EI 1364-8535
J9 CRIT CARE
JI Crit. Care
PY 2014
VL 18
IS 2
AR 216
DI 10.1186/cc13787
PG 10
WC Critical Care Medicine
WE Science Citation Index Expanded (SCI-EXPANDED)
SC General & Internal Medicine
GA AM1SA
UT WOS:000339627400032
PM 24886820
OA Green Accepted, Green Published, gold
DA 2022-03-26
ER

PT J
AU Palmieri, T
   Lavrentieva, A
   Greenhalgh, D
AF Palmieri, Tina
   Lavrentieva, Athina
   Greenhalgh, David
TI An assessment of acute kidney injury with modified RIFLE criteria in
   pediatric patients with severe burns
SO INTENSIVE CARE MEDICINE
LA English
DT Article
DE Critically ill children; Burn; Acute kidney injury; RIFLE; Risk factors;
   Mortality
ID ACUTE-RENAL-FAILURE; INTENSIVE-CARE-UNIT; MORTALITY; CHILDREN;
   DEFINITION; ICU
AB To apply the modified pediatric RIFLE criteria for severity of acute kidney injury (AKI) to pediatric burn ICU patients and to evaluate the overall incidence of AKI, risk factors for AKI and influence of AKI on outcome.
   Retrospective, descriptive cohort study.
   10-bed burn PICU facility.
   All consecutive patients with a burn injury of 10% or more of total body surface area percentage (TBSA, %) admitted during a 2 year period.
   Data of 123 patients were studied. The incidence of AKI was 45.5%. Patients with AKI tended to have higher mortality than those without AKI (p = 0.057). All nonsurvivors attained pRIFLE AKI by combination of serum creatinine and urine output criteria. Patients with a more severe form of AKI (Failure and Injury) as well as patients with late AKI had more episodes of sepsis as compared to patients with early AKI and the Risk category of AKI. Logistic regression analysis indicated that PRISM score and TBSA were the independent risk factors for acute kidney injury in pediatric burn patients; the presence of sepsis and septic shock were the independent risk factors for the Failure class of AKI.
   We observed a high incidence of AKI in the burn PICU population. Sepsis seems to contribute to the development of the Failure class of AKI. Maximum Failure class of AKI is associated with high mortality.
C1 [Lavrentieva, Athina] Burn ICU, Papanikolau Gen Hosp, Thessaloniki 55236, Greece.
   [Palmieri, Tina; Greenhalgh, David] Burn ICU, Shriners Hosp Children No Calif, Sacramento, CA USA.
RP Lavrentieva, A (通讯作者)，Burn ICU, Papanikolau Gen Hosp, Hadzipanagiotidi 2, Thessaloniki 55236, Greece.
EM alavrenti@gmail.com
CR Abosaif NY, 2005, AM J KIDNEY DIS, V46, P1038, DOI 10.1053/j.ajkd.2005.08.033
   Akcan-Arikan A, 2007, KIDNEY INT, V71, P1028, DOI 10.1038/sj.ki.5002231
   Bellomo R, 2004, CRIT CARE, V8, pR204, DOI 10.1186/cc2872
   Chertow GM, 2005, J AM SOC NEPHROL, V16, P3365, DOI 10.1681/ASN.2004090740
   Dalfino L, 2008, INTENS CARE MED, V34, P707, DOI 10.1007/s00134-007-0969-4
   de Mendonca A, 2000, INTENS CARE MED, V26, P915, DOI 10.1007/s001340051281
   Flynn JT, 2002, PEDIATR NEPHROL, V17, P61, DOI 10.1007/s004670200011
   Goldstein Brahm, 2005, Pediatr Crit Care Med, V6, P2
   Hoste EAJ, 2006, CRIT CARE, V10, DOI 10.1186/cc4915
   Levy MM, 2003, CRIT CARE MED, V31, P1250, DOI 10.1097/01.CCM.0000050454.01978.3B
   Lopes JA, 2007, NEPHROL DIAL TRANSPL, V22, P285, DOI 10.1093/ndt/gfl468
   Malbrain MLNG, 2006, INTENS CARE MED, V32, P1722, DOI 10.1007/s00134-006-0349-5
   Mustonen KM, 2008, J BURN CARE RES, V29, P227, DOI 10.1097/BCR.0b013e31815f3196
   Ostermann M, 2007, CRIT CARE MED, V35, P1837, DOI 10.1097/01.CCM.0000277041.13090.0A
   Plotz FB, 2005, PEDIATR NEPHROL, V20, P1177, DOI 10.1007/s00467-005-1946-1
   Plotz FB, 2008, INTENS CARE MED, V34, P1713, DOI 10.1007/s00134-008-1176-7
   Ricci Z, 2008, KIDNEY INT, V73, P538, DOI 10.1038/sj.ki.5002743
   SCHWARTZ GJ, 1987, PEDIATR CLIN N AM, V34, P571
   Shaheen LS, 2006, SAUDI J KIDNEY DIS T, V17, P153
   Steinvall I, 2008, CRIT CARE, V12, DOI 10.1186/cc7032
   Williams DM, 2002, ARCH PEDIAT ADOL MED, V156, P893, DOI 10.1001/archpedi.156.9.893
   Wong W, 1996, NEW ZEAL MED J, V109, P459
   Zappitelli M, 2008, CLIN J AM SOC NEPHRO, V3, P948, DOI 10.2215/CJN.05431207
NR 23
TC 63
Z9 67
U1 0
U2 4
PU SPRINGER
PI NEW YORK
PA 233 SPRING ST, NEW YORK, NY 10013 USA
SN 0342-4642
EI 1432-1238
J9 INTENS CARE MED
JI Intensive Care Med.
PD DEC
PY 2009
VL 35
IS 12
BP 2125
EP 2129
DI 10.1007/s00134-009-1638-6
PG 5
WC Critical Care Medicine
WE Science Citation Index Expanded (SCI-EXPANDED)
SC General & Internal Medicine
GA 522ER
UT WOS:000271981200017
PM 19756500
OA Green Published, hybrid, Green Submitted
DA 2022-03-26
ER

PT J
AU Plassais, J
   Venet, F
   Cazalis, MA
   Le Quang, D
   Pachot, A
   Monneret, G
   Tissot, S
   Textoris, J
AF Plassais, Jonathan
   Venet, Fabienne
   Cazalis, Marie-Angelique
   Le Quang, Diane
   Pachot, Alexandre
   Monneret, Guillaume
   Tissot, Sylvie
   Textoris, Julien
TI Transcriptome modulation by hydrocortisone in severe burn shock:
   ancillary analysis of a prospective randomized trial
SO CRITICAL CARE
LA English
DT Article
DE Shock; Burns; Hydrocortisone; Transcriptome modulation;
   Immunosuppression; Host response
ID HIGH-DOSE METHYLPREDNISOLONE; SEPTIC SHOCK; TIME-COURSE;
   GENE-EXPRESSION; SEVERE SEPSIS; GLUCOCORTICOID-RECEPTOR; DOUBLE-BLIND;
   INJURY; CORTICOSTEROIDS; IMMUNOSUPPRESSION
AB Background: Despite shortening vasopressor use in shock, hydrocortisone administration remains controversial, with potential harm to the immune system. Few studies have assessed the impact of hydrocortisone on the transcriptional response in shock, and we are lacking data on burn shock. Our objective was to assess the hydrocortisone-induced transcriptional modulation in severe burn shock, particularly modulation of the immune response.
   Methods: We collected whole blood samples during a randomized controlled trial assessing the efficacy of hydrocortisone administration in burn shock. Using whole genome microarrays, we first compared burn patients (n = 32) from the placebo group to healthy volunteers to describe the transcriptional modulation induced by burn shock over the first week. Then we compared burn patients randomized for either hydrocortisone administration or placebo, to assess hydrocortisone-induced modulation.
   Results: Study groups were similar in terms of severity and major outcomes, but shock duration was significantly reduced in the hydrocortisone group. Many genes (n = 1687) were differentially expressed between burn patients and healthy volunteers, with 85% of them exhibiting a profound and persistent modulation over seven days. Interestingly, we showed that hydrocortisone enhanced the shock-associated repression of adaptive, but also innate immunity.
   Conclusions: We found that the initial host response to burn shock encompasses wide and persistent modulation of gene expression, with profound modulation of pathways associated with metabolism and immunity. Importantly, hydrocortisone administration may worsen the immunosuppression associated with severe injury. These data should be taken into account in the risk ratio of hydrocortisone administration in patients with inflammatory shock.
C1 [Plassais, Jonathan; Venet, Fabienne; Cazalis, Marie-Angelique; Pachot, Alexandre; Monneret, Guillaume; Textoris, Julien] Univ Claude Bernard Lyon 1, Hosp Civils Lyon, Pathophysiol Injury Induced Immunosuppress PI3, Hop E Herriot,BioMerieux,EA7426, 5 Pl Arsonval, F-69437 Lyon, France.
   [Venet, Fabienne; Monneret, Guillaume] Hosp Civils Lyon, Hop E Herriot, Immunol Lab, 5 Pl Arsonval, F-69437 Lyon, France.
   [Le Quang, Diane; Tissot, Sylvie; Textoris, Julien] Hosp Civils Lyon, Hop E Herriot, Anesthesia & Crit Care Med Dept, Burn ICU, 5 Pl Arsonval, F-69437 Lyon, France.
RP Textoris, J (通讯作者)，Univ Claude Bernard Lyon 1, Hosp Civils Lyon, Pathophysiol Injury Induced Immunosuppress PI3, Hop E Herriot,BioMerieux,EA7426, 5 Pl Arsonval, F-69437 Lyon, France.; Textoris, J (通讯作者)，Hosp Civils Lyon, Hop E Herriot, Anesthesia & Crit Care Med Dept, Burn ICU, 5 Pl Arsonval, F-69437 Lyon, France.
EM julien.textoris@biomerieux.com
RI Textoris, Julien/H-3317-2019
OI Textoris, Julien/0000-0002-3821-9337; Venet,
   Fabienne/0000-0003-0462-4235
FU Hospices Civils de Lyon; bioMerieux; ADNA program
FX Funding was provided by author's institutions (Hospices Civils de Lyon
   and bioMerieux) and was part of ADNA program.
CR Annane D, 2002, JAMA-J AM MED ASSOC, V288, P862, DOI 10.1001/jama.288.7.862
   Annane D, 2015, COCHRANE DB SYST REV, DOI 10.1002/14651858.CD002243.pub3
   Asehnoune K, 2014, LANCET RESP MED, V2, P706, DOI 10.1016/S2213-2600(14)70144-4
   Barrat FJ, 2002, J EXP MED, V195, P603, DOI 10.1084/jem.20011629
   BENJAMINI Y, 1995, J R STAT SOC B, V57, P289, DOI 10.1111/j.2517-6161.1995.tb02031.x
   Blake JA, 2015, NUCLEIC ACIDS RES, V43, pD1049, DOI 10.1093/nar/gku1179
   BONE RC, 1987, NEW ENGL J MED, V317, P653, DOI 10.1056/NEJM198709103171101
   Chen MJ, 2011, BMC BIOINFORMATICS, V12, DOI 10.1186/1471-2105-12-S10-S3
   Culhane AC, 2005, BIOINFORMATICS, V21, P2789, DOI 10.1093/bioinformatics/bti394
   Dasu MRK, 2005, ANN SURG, V241, P647, DOI 10.1097/01.sla.0000157266.53903.41
   DeKruyff R, 1998, J IMMUNOL, V160, P2231
   Dellinger RP, 2004, CRIT CARE MED, V32, P858, DOI [10.1097/CCM.0b013e31827e83af, 10.1007/s00134-012-2769-8]
   Duma D, 2004, CRIT CARE MED, V32, P2304, DOI 10.1097/01.CCM.0000145996.57901.D7
   Franchimont D, 2004, ANN NY ACAD SCI, V1024, P124, DOI 10.1196/annals.1321.009
   Galon J, 2002, FASEB J, V16, P61, DOI 10.1096/fj.01-0245com
   Gentleman RC, 2004, GENOME BIOL, V5, DOI 10.1186/gb-2004-5-10-r80
   Goodwin JE, 2013, P NATL ACAD SCI USA, V110, P306, DOI 10.1073/pnas.1210200110
   Greco JA, 2010, BURNS, V36, P192, DOI 10.1016/j.burns.2009.06.211
   HAIGH RM, 1990, J MOL ENDOCRINOL, V5, P41, DOI 10.1677/jme.0.0050041
   Hotchkiss RS, 2013, LANCET INFECT DIS, V13, P260, DOI 10.1016/S1473-3099(13)70001-X
   Kalil AC, 2011, INTENS CARE MED, V37, P420, DOI 10.1007/s00134-010-2121-0
   Kauffmann Audrey, 2009, Bioinformatics, V25, P415, DOI 10.1093/bioinformatics/btn647
   Keh D, 2003, AM J RESP CRIT CARE, V167, P512, DOI 10.1164/rccm.200205-446OC
   Kress JP, 2014, NEW ENGL J MED, V370, P1626, DOI 10.1056/NEJMra1209390
   Li Z, 2014, J BURN CARE RES, V37, pe254
   Marik PE, 2011, CRIT CARE, V15, DOI 10.1186/cc10101
   Moreno R, 2011, INTENS CARE MED, V37, P1765, DOI 10.1007/s00134-011-2334-x
   Ou S, 2015, INT J DERMATOL, V54, P757, DOI 10.1111/ijd.12534
   Peterson JR, 2014, SCI TRANSL MED, V6, DOI 10.1126/scitranslmed.3008810
   Prigent H, 2004, CRIT CARE, V8, P243, DOI 10.1186/cc2878
   R development core team, 2008, LANG ENV STAT COMP
   Roquilly A, 2011, JAMA-J AM MED ASSOC, V305, P1201, DOI 10.1001/jama.2011.360
   Seok J, 2013, P NATL ACAD SCI USA, V110, P3507, DOI 10.1073/pnas.1222878110
   Sherwin RL, 2012, J EMERG MED, V43, P7, DOI 10.1016/j.jemermed.2011.08.015
   SLOTMAN GJ, 1993, CRIT CARE MED, V21, P191, DOI 10.1097/00003246-199302000-00008
   Smyth G. K., 2004, STAT APPL GENET MOL, V3, P1, DOI DOI 10.2202/1544-6115.1027
   Sood RF, 2016, J TRAUMA ACUTE CARE, V80, P250, DOI 10.1097/TA.0000000000000905
   Tzika AA, 2009, INT J MOL MED, V24, P387, DOI 10.3892/ijmm_00000244
   vandeBeek D, 2007, COCHRANE DB SYST REV, V12
   Vanderheyde N, 1999, TRANSPLANTATION, V67, P1342, DOI 10.1097/00007890-199905270-00009
   Venet F, 2007, CRIT CARE MED, V35, P1910, DOI 10.1097/01.CCM.0000275271.77350.B6
   Venet F, 2015, CRIT CARE, V19, DOI 10.1186/s13054-015-0740-0
   Whitworth JA, 2001, CLIN EXP PHARMACOL P, V28, P993, DOI 10.1046/j.1440-1681.2001.03584.x
   Wilson CL, 2005, BIOINFORMATICS, V21, P3683, DOI 10.1093/bioinformatics/bti605
   Wong HR, 2014, AM J RESP CRIT CARE, V189, P940, DOI 10.1164/rccm.201401-0171OC
   Wu ZJ, 2005, J COMPUT BIOL, V12, P882, DOI 10.1089/cmb.2005.12.882
   Xiao WZ, 2011, J EXP MED, V208, P2581, DOI 10.1084/jem.20111354
   Zhang YP, 2013, BIOSTATISTICS, V14, P87, DOI 10.1093/biostatistics/kxs027
   Zhou BY, 2010, P NATL ACAD SCI USA, V107, P9923, DOI 10.1073/pnas.1002757107
NR 49
TC 5
Z9 5
U1 0
U2 2
PU BMC
PI LONDON
PA CAMPUS, 4 CRINAN ST, LONDON N1 9XW, ENGLAND
SN 1364-8535
EI 1466-609X
J9 CRIT CARE
JI Crit. Care
PD JUN 16
PY 2017
VL 21
AR 158
DI 10.1186/s13054-017-1743-9
PG 11
WC Critical Care Medicine
WE Science Citation Index Expanded (SCI-EXPANDED)
SC General & Internal Medicine
GA FH0KK
UT WOS:000410828800001
PM 28623938
OA gold, Green Published
DA 2022-03-26
ER

PT J
AU Shao, H
   Luo, R
   Wang, X
   Pan, X
   Chen, G
AF Shao, H.
   Luo, R.
   Wang, X.
   Pan, X.
   Chen, G.
TI Management of a patient with small-area burns, severe sepsis and
   superficial vein thrombosis
SO JOURNAL OF WOUND CARE
LA English
DT Article
DE burns; sepsis; thrombosis; procalcitonin; Corynebacterium striatum
ID CORYNEBACTERIUM-STRIATUM; SEPTICEMIA; DEATH
AB Sepsis is frequently seen in severely burned patients, however it is not common in those with small-area burns. We present a case of a 22-year-old man suffering from a hot crush injury to his left hand dorsum covering 1% of his total body surface area. The patient developed severe sepsis and superficial vein thrombosis, probably due to wound infection. Culture of the wound secretion indicated Corynebacterium striatum. Following intensive topical and systemic treatment the severe sepsis was controlled. The local wound was repaired by the abdominal skin pedicle flap which had taken well by day 27 post admission. A topical superficial vein thrombosis, unintentionally found 42 days after admission, was partially excised. This case demonstrates that when treating severe sepsis in patients with small-area burns, the timely recognition and diagnosis along with active systemic support, play a vital role in successful management.
C1 [Shao, H.; Wang, X.; Pan, X.; Chen, G.] Zhejiang Univ, Dept Burns, Affiliated Hosp 2, Coll Med, Hangzhou 310003, Zhejiang, Peoples R China.
   [Luo, R.] Hangzhou Red Cross Hosp, Dept Pathol, Hangzhou, Zhejiang, Peoples R China.
RP Shao, H (通讯作者)，Zhejiang Univ, Dept Burns, Affiliated Hosp 2, Coll Med, Hangzhou 310003, Zhejiang, Peoples R China.
EM guoxianchenssk@163.com
CR Atiyeh BS, 2008, WORLD J SURG, V32, P1857, DOI 10.1007/s00268-008-9587-8
   Bates SM, 2012, SEMIN THROMB HEMOST, V38, P673, DOI 10.1055/s-0032-1326782
   Brandenburg AH, 1996, J CLIN MICROBIOL, V34, P2089, DOI 10.1128/JCM.34.9.2089-2094.1996
   Chipp E, 2010, ANN PLAS SURG, V65, P228, DOI 10.1097/SAP.0b013e3181c9c35c
   D'Avignon LC, 2010, BURNS, V36, P773, DOI 10.1016/j.burns.2009.11.007
   DALL L, 1989, POSTGRAD MED J, V65, P247, DOI 10.1136/pgmj.65.762.247
   Dellinger RP, 2004, CRIT CARE MED, V32, P858, DOI [10.1097/CCM.0b013e31827e83af, 10.1007/s00134-012-2769-8]
   Fitzwater J, 2003, J TRAUMA, V54, P959, DOI 10.1097/01.TA.0000029382.26295.AB
   Greenhalgh DG, 2007, J BURN CARE RES, V28, P776, DOI 10.1097/BCR.0b013e3181599bc9
   Krishnan P, 2013, BURNS, V39, P583, DOI 10.1016/j.burns.2012.09.017
   Mann EA, 2011, BURNS, V37, P549, DOI 10.1016/j.burns.2010.04.013
   Martin MC, 2003, J MED MICROBIOL, V52, P599, DOI 10.1099/jmm.0.05102-0
   Sharma BR, 2006, BURNS, V32, P545, DOI 10.1016/j.burns.2006.02.008
   Tripodi A, 2011, CLIN CHEM, V57, P1256, DOI 10.1373/clinchem.2011.166249
   Uzzan B, 2006, CRIT CARE MED, V34, P1996, DOI 10.1097/01.CCM.0000226413.54364.36
   Verroken A, 2014, CLIN MICROBIOL INFEC, V20, P44, DOI 10.1111/1469-0691.12197
NR 16
TC 2
Z9 3
U1 0
U2 4
PU MA HEALTHCARE LTD
PI LONDON
PA ST JUDES CHURCH, DULWICH ROAD, LONDON SE24 0PB, ENGLAND
SN 0969-0700
EI 2062-2916
J9 J WOUND CARE
JI J. Wound Care
PD FEB
PY 2015
VL 24
IS 2
BP 73
EP 76
DI 10.12968/jowc.2015.24.2.73
PG 4
WC Dermatology
WE Science Citation Index Expanded (SCI-EXPANDED)
SC Dermatology
GA CB1AR
UT WOS:000349359300004
PM 25647435
DA 2022-03-26
ER

PT J
AU Thalji, SZ
   Kothari, AN
   Kuo, PC
   Mosier, MJ
AF Thalji, Samih Z.
   Kothari, Anai N.
   Kuo, Paul C.
   Mosier, Michael J.
TI Acute Kidney Injury in Burn Patients: Clinically Significant Over the
   Initial Hospitalization and 1 Year After Injury An Original
   Retrospective Cohort Study
SO ANNALS OF SURGERY
LA English
DT Article
DE acute kidney injury; burn injury; chronic kidney disease; dialysis;
   mortality; resuscitation; sepsis
ID CRITICALLY-ILL PATIENTS; ACUTE-RENAL-FAILURE; SEPTIC SHOCK; MORTALITY;
   OUTCOMES; ASSOCIATION; DISEASE; RESUSCITATION; SEPSIS; AKI
AB Objective: To examine the development of acute kidney injury (AKI) after burn injury as an independent risk factor for increased morbidity and mortality over initial hospitalization and 1-year follow-up.
   Background: Variability in fluid resuscitation and difficulty recognizing early sepsis are major barriers to preventing AKI after burn injury. Expanding our understanding of the burden AKI has on the clinical course of burn patients would highlight the need for standardized protocols.
   Methods: We queried the Healthcare Cost and Utilization Project State Inpatient Databases in the states of Florida and New York during the years 2009 to 2013 for patients over age 18 hospitalized with a primary diagnosis of burn injury using ICD-9 codes. We identified and grouped 18,155 patients, including 1476 with burns > 20% total body surface area, by presence of AKI. Outcomes were compared in these cohorts via univariate analysis and multivariate logistic regression models.
   Results: During initial hospitalization, AKI was associated with increased pulmonary failure, mechanical ventilation, pneumonia, myocardial infarction, length of stay, cost, and mortality, and also a lower likelihood of being discharged home. One year after injury, AKI was associated with development of chronic kidney disease, conversion to chronic dialysis, hospital readmission, and long-term mortality.
   Conclusions: AKI is associated with a profound and severe increase in morbidity and mortality in burn patients during initial hospitalization and up to 1 year after injury. Consensus protocols for initial burn resuscitation and early sepsis recognition and treatment are crucial to avoid the consequences of AKI after burn injury.
C1 [Thalji, Samih Z.; Kothari, Anai N.; Kuo, Paul C.; Mosier, Michael J.] Loyola Univ, Dept Surg, MAP Surg Analyt Res Grp 1, Chicago, IL 60611 USA.
   [Thalji, Samih Z.] Loyola Univ, Stritch Sch Med, Chicago, IL 60637 USA.
   [Kothari, Anai N.; Kuo, Paul C.; Mosier, Michael J.] Loyola Univ, Med Ctr, Dept Surg, Maywood, IL 60153 USA.
RP Mosier, MJ (通讯作者)，Loyola Univ, Div Trauma Surg Crit Care & Burns, Dept Surg, Med Ctr, 2160 S First Ave, Maywood, IL 60153 USA.
EM mmosier@lumc.edu
OI Thalji, Samih/0000-0002-2681-2109
FU NIGMS NIH HHSUnited States Department of Health & Human ServicesNational
   Institutes of Health (NIH) - USANIH National Institute of General
   Medical Sciences (NIGMS) [T32 GM008750] Funding Source: Medline;
   NATIONAL INSTITUTE OF GENERAL MEDICAL SCIENCESUnited States Department
   of Health & Human ServicesNational Institutes of Health (NIH) - USANIH
   National Institute of General Medical Sciences (NIGMS) [T32GM008750]
   Funding Source: NIH RePORTER
CR Abu-Sittah G S, 2012, Ann Burns Fire Disasters, V25, P26
   Bagshaw SM, 2006, AM J KIDNEY DIS, V48, P402, DOI 10.1053/j.ajkd.2006.06.002
   BAXTER CR, 1968, ANN NY ACAD SCI, V150, P874, DOI 10.1111/j.1749-6632.1968.tb14738.x
   Cartotto RC, 2002, J BURN CARE REHABIL, V23, P258, DOI 10.1097/00004630-200207000-00006
   Chawla LS, 2011, KIDNEY INT, V79, P1361, DOI 10.1038/ki.2011.42
   Chertow GM, 2005, J AM SOC NEPHROL, V16, P3365, DOI 10.1681/ASN.2004090740
   Chrysopoulo MT, 1999, J TRAUMA, V46, P141, DOI 10.1097/00005373-199901000-00024
   Chukmaitov A, 2015, HEALTH CARE MANAGE R, V40, P92, DOI 10.1097/HMR.0000000000000014
   Coca SG, 2007, AM J KIDNEY DIS, V49, P517, DOI 10.1053/j.ajkd.2006.12.018
   Coca SG, 2012, KIDNEY INT, V81, P442, DOI 10.1038/ki.2011.379
   Davidson GH, 2011, JAMA-J AM MED ASSOC, V305, P1001, DOI 10.1001/jama.2011.259
   Elixhauser A, 1998, MED CARE, V36, P8, DOI 10.1097/00005650-199801000-00004
   Emara S S, 2013, Ann Burns Fire Disasters, V26, P12
   Faubel S, 2008, ADV CHRONIC KIDNEY D, V15, P284, DOI 10.1053/j.ackd.2008.04.008
   Goldberg A, 2009, KIDNEY INT, V76, P900, DOI 10.1038/ki.2009.295
   Grams ME, 2012, KIDNEY INT, V81, P942, DOI 10.1038/ki.2011.241
   Greenhalgh DG, 2007, J BURN CARE RES, V28, P776, DOI 10.1097/BCR.0b013e3181599bc9
   Healthcare Cost and Utilization Project (HCUP), HCUP DAT
   Helantera I, 2016, BURNS, V42, P316, DOI 10.1016/j.burns.2015.10.027
   Hobson C, 2015, ANN SURG, V261, P1207, DOI 10.1097/SLA.0000000000000732
   Hobson CE, 2009, CIRCULATION, V119, P2444, DOI 10.1161/CIRCULATIONAHA.108.800011
   Holm C, 1999, BURNS, V25, P171, DOI 10.1016/S0305-4179(98)00144-2
   Horkan CM, 2015, CRIT CARE MED, V43, P354, DOI 10.1097/CCM.0000000000000706
   Hsu RK, 2013, J AM SOC NEPHROL, V24, P37, DOI 10.1681/ASN.2012080800
   Ishani A, 2009, J AM SOC NEPHROL, V20, P223, DOI 10.1681/ASN.2007080837
   Klein MB, 2007, ANN SURG, V245, P622, DOI 10.1097/01.sla.0000252572.50684.49
   Koulouridis I, 2015, AM J KIDNEY DIS, V65, P275, DOI 10.1053/j.ajkd.2014.08.024
   Lahoti Amit, 2011, J Support Oncol, V9, P149
   Levy MM, 2014, INTENS CARE MED, V40, P1623, DOI 10.1007/s00134-014-3496-0
   LUND T, 1992, WORLD J SURG, V16, P2, DOI 10.1007/BF02067107
   Mason SA, 2016, ANN SURG
   Monafo WW, 1996, NEW ENGL J MED, V335, P1581, DOI 10.1056/NEJM199611213352108
   Mosier MJ, 2010, J BURN CARE RES, V31, P83, DOI 10.1097/BCR.0b013e3181cb8c87
   Mustonen KM, 2008, J BURN CARE RES, V29, P227, DOI 10.1097/BCR.0b013e31815f3196
   Palmieri T, 2010, BURNS, V36, P205, DOI 10.1016/j.burns.2009.08.012
   Pruitt BA, 2000, J TRAUMA, V49, P567, DOI 10.1097/00005373-200009000-00030
   Ray JJ, 2015, J SURG RES, V198, P450, DOI 10.1016/j.jss.2015.03.049
   Rifkin DE, 2012, J AM SOC NEPHROL, V23, P979, DOI 10.1681/ASN.2011121185
   Rivers E, 2001, NEW ENGL J MED, V345, P1368, DOI 10.1056/NEJMoa010307
   Saffle JR, 2007, J BURN CARE RES, V28, P382, DOI 10.1097/BCR.0B013E318053D3A1
   Schneider DF, 2012, J BURN CARE RES, V33, P242, DOI 10.1097/BCR.0b013e318239cc24
   Seymour CW, 2016, JAMA-J AM MED ASSOC, V315, P762, DOI 10.1001/jama.2016.0288
   Singbartl K, 2012, KIDNEY INT, V81, P819, DOI 10.1038/ki.2011.339
   Slocum CS, 2015, AM J PHYS MED REHAB, V94, P373, DOI 10.1097/PHM.0000000000000180
   Steinvall I, 2008, CRIT CARE, V12, DOI 10.1186/cc7032
   Thakar CV, 2009, CRIT CARE MED, V37, P2552, DOI 10.1097/CCM.0b013e3181a5906f
   Tsai HS, 2012, ANN THORAC SURG, V94, P1407, DOI 10.1016/j.athoracsur.2012.05.104
   van Kuijk JP, 2010, CLIN J AM SOC NEPHRO, V5, P1198, DOI 10.2215/CJN.00020110
   Walcher A, 2011, RENAL FAILURE, V33, P935, DOI 10.3109/0886022X.2011.615964
NR 49
TC 24
Z9 26
U1 0
U2 4
PU LIPPINCOTT WILLIAMS & WILKINS
PI PHILADELPHIA
PA TWO COMMERCE SQ, 2001 MARKET ST, PHILADELPHIA, PA 19103 USA
SN 0003-4932
EI 1528-1140
J9 ANN SURG
JI Ann. Surg.
PD AUG
PY 2017
VL 266
IS 2
BP 376
EP 382
DI 10.1097/SLA.0000000000001979
PG 7
WC Surgery
WE Science Citation Index Expanded (SCI-EXPANDED)
SC Surgery
GA FA0FL
UT WOS:000405106600045
PM 27611620
OA Green Accepted
DA 2022-03-26
ER

PT J
AU Thomas, JA
   Tsen, MF
   White, DJ
   Horton, JW
AF Thomas, JA
   Tsen, MF
   White, DJ
   Horton, JW
TI TLR4 inactivation and rBPI(21) block burn-induced myocardial contractile
   dysfunction
SO AMERICAN JOURNAL OF PHYSIOLOGY-HEART AND CIRCULATORY PHYSIOLOGY
LA English
DT Article
DE burn injury; contractile function; signal transduction; transgenic
   animals; endotoxin; recombinant bactericidal/permeability-increasing
   protein
ID BACTERICIDAL/PERMEABILITY-INCREASING PROTEIN; SEVERE MENINGOCOCCAL
   SEPSIS; INDUCED CARDIAC DYSFUNCTION; GUT-DERIVED ENDOTOXEMIA;
   KAPPA-B-ALPHA; THERMAL-INJURY; SEPTIC SHOCK; BACTERIAL TRANSLOCATION;
   C57BL/10SCCR MICE; SELECTIVE DECONTAMINATION
AB Both large burns and severe gram-negative sepsis are associated with acute myocardial contractile dysfunction. Because others have reported that burn injury may be followed by transient endotoxemia, we hypothesized that bacterial endotoxin induces contractile impairment after burn trauma. We tested this hypothesis in two rodent models. In each model, postburn myocardial contractility was assessed using Langendorff preparations of excised hearts. In the first model, mice expressing either a mutant form of or no Toll-like receptor 4 (TLR4), a critical element of the mammalian endotoxin receptor, were resistant to postburn myocardial contractile dysfunction. In the second model, starting 30 min or 4 h after burn injury, rats were infused with recombinant bactericidal/permeability-increasing protein (rBPI(21)), a protein that binds and neutralizes endotoxin. Hearts from rBPI(21)-treated animals were completely protected from postburn contractile impairment. Because burn-induced contractile dysfunction can be prevented either by blocking signaling through the endotoxin receptor or by neutralizing circulating LPS, bacterial endotoxin may contribute to impaired myocardial contractility after burn injury.
C1 Univ Texas, SW Med Ctr, Dept Pediat, Dallas, TX 75235 USA.
   Univ Texas, SW Med Ctr, Dept Biol Mol, Dallas, TX USA.
   Univ Texas, SW Med Ctr, Dept Surg, Dallas, TX USA.
RP Thomas, JA (通讯作者)，Univ Texas, SW Med Ctr, Dept Pediat, 5323 Harry Hines Blvd, Dallas, TX 75235 USA.
FU NIGMS NIH HHSUnited States Department of Health & Human ServicesNational
   Institutes of Health (NIH) - USANIH National Institute of General
   Medical Sciences (NIGMS) [5-P50-GM-21681-37] Funding Source: Medline;
   NATIONAL INSTITUTE OF GENERAL MEDICAL SCIENCESUnited States Department
   of Health & Human ServicesNational Institutes of Health (NIH) - USANIH
   National Institute of General Medical Sciences (NIGMS) [P50GM021681]
   Funding Source: NIH RePORTER
CR ADAMS HR, 1985, J MOL CELL CARDIOL, V17, P575, DOI 10.1016/S0022-2828(85)80026-2
   ADAMS HR, 1984, AM HEART J, V108, P1477, DOI 10.1016/0002-8703(84)90695-1
   BAKER JW, 1988, J TRAUMA, V28, P896, DOI 10.1097/00005373-198807000-00002
   Baumgarten G, 2001, J INFECT DIS, V183, P1617, DOI 10.1086/320712
   CHIMOSKE.JE, 1965, P SOC EXP BIOL MED, V120, P4
   CONAHAN ST, 1987, CIRC SHOCK, V23, P37
   COUTINHO A, 1978, IMMUNOGENETICS, V7, P17, DOI 10.1007/BF01843983
   CUEVAS P, 1974, SURG GYNECOL OBSTET, V138, P725
   Dawn B, 2001, J MOL CELL CARDIOL, V33, P161, DOI 10.1006/jmcc.2000.1291
   Demetriades D, 1999, J TRAUMA, V46, P667, DOI 10.1097/00005373-199904000-00018
   Dobke M K, 1989, J Burn Care Rehabil, V10, P107, DOI 10.1097/00004630-198903000-00002
   ELLRODT AG, 1985, AM HEART J, V110, P402, DOI 10.1016/0002-8703(85)90163-2
   Fang WH, 2001, CRIT CARE MED, V29, P1452, DOI 10.1097/00003246-200107000-00025
   FORRESTER JS, 1972, CARDIOLOGY, V57, P333, DOI 10.1159/000169532
   Frantz S, 1999, J CLIN INVEST, V104, P271, DOI 10.1172/JCI6709
   Gianotti L, 1996, BURNS, V22, P120, DOI 10.1016/0305-4179(95)00100-X
   GIROIR BP, 1994, AM J PHYSIOL, V267, pH118, DOI 10.1152/ajpheart.1994.267.1.H118
   Giroir BP, 1997, LANCET, V350, P1439, DOI 10.1016/S0140-6736(97)06468-4
   Haudek SB, 2001, AM J PHYSIOL-HEART C, V280, pH962, DOI 10.1152/ajpheart.2001.280.3.H962
   Herman C M, 1972, Surg Forum, V23, P14
   Horton J W, 1988, J Burn Care Rehabil, V9, P589, DOI 10.1097/00004630-198811000-00003
   HORTON JW, 1995, J AM COLL SURGEONS, V181, P129
   HORTON JW, 1992, J SURG RES, V52, P251, DOI 10.1016/0022-4804(92)90082-B
   HORTON JW, 1995, J AM COLL SURGEONS, V181, P289
   HORTON JW, 1995, J TRAUMA, V38, P281, DOI 10.1097/00005373-199502000-00027
   Horton JW, 2001, AM J PHYSIOL-HEART C, V280, pH1591, DOI 10.1152/ajpheart.2001.280.4.H1591
   Horton JW, 1996, J SURG RES, V64, P49, DOI 10.1006/jsre.1996.0305
   HORTON JW, 1993, J SURG RES, V55, P87, DOI 10.1006/jsre.1993.1113
   JONES WG, 1991, AM J PHYSIOL, V261, pH1190
   Kelly JL, 1997, ANN SURG, V225, P530, DOI 10.1097/00000658-199705000-00010
   KUSUNOKI T, 1995, J EXP MED, V182, P1673, DOI 10.1084/jem.182.6.1673
   Levin M, 2000, LANCET, V356, P961, DOI 10.1016/S0140-6736(00)02712-4
   MARRA MN, 1990, J IMMUNOL, V144, P662
   Means TK, 1999, J IMMUNOL, V163, P3920
   MUELLER M, 1988, J SURG RES, V44, P745, DOI 10.1016/0022-4804(88)90110-2
[truncated: 2,841,759 more chars]
