# Supplementary material for: A bibliometric analysis of publications on burn sepsis using VOSviewer
Source: Front Med (Lausanne). 2022 Sep 14;9:971393. doi: 10.3389/fmed.2022.971393 (PMC9515469; doi:10.3389/fmed.2022.971393)
Supplement: Supplementary file 1 [file Data_Sheet_1.ZIP › data package (2).txt]

FN Clarivate Analytics Web of Science
VR 1.0
PT J
AU Fang, WH
   Yao, YM
   Shi, ZG
   Yu, Y
   Wu, Y
   Lu, LR
   Sheng, ZY
AF Fang, WH
   Yao, YM
   Shi, ZG
   Yu, Y
   Wu, Y
   Lu, LR
   Sheng, ZY
TI Effect of recombinant bactericidal/permeability-increasing protein on
   endotoxin translocation and lipopolysaccharide-binding protein/CD14
   expression in rats after thermal injury
SO CRITICAL CARE MEDICINE
LA English
DT Article
DE burns; bactericidal/permeability-increasing protein; bacterial
   translocation; lipopolysaccharide; endotoxin; CD14;
   lipopolysaccharide-binding protein; tumor necrosis factor; gene
   expression; rats; multiple organ failure
ID MULTIPLE ORGAN FAILURE; BACTERIAL TRANSLOCATION; INFLAMMATORY RESPONSE;
   UP-REGULATION; SOLUBLE CD14; SEPTIC SHOCK; SEPSIS; LPS; CELLS; GUT
AB Objective: To investigate the potential mechanisms underlying the in vivo effect of recombinant bactericidal/permeability-increasing protein (rBPI(21)) on endogenous bacteria or endotoxin translocation and lipopolysaccharide-binding protein/CD14 expression secondary to thermal injury.
   Design: Prospective, randomized, controlled animal study.
   Setting: College hospital animal research laboratory.
   Subjects: Thirty-six male Wistar rats weighing 250-300 g.
   Interventions: The rats were anesthetized, and a 35% total body surface area full-thickness burn was created. Animals were randomized to receive treatment with either rBPI(21) or the control protein (albumin). rBPI(21) (2 mg/kg body wt, BPI group) or a protein control preparation (burn group) in the same dose was administered in an intravenous bolus at 30 mins and 4 hrs after thermal injury. All animals were killed at 12 and 24 hrs postburn (six to ten rats for each interval). In addition, eight rats were taken as normal controls.
   Measurement and Main Results: Our data showed that treatment with rBPI(21) was effective in preventing endotoxin translocation secondary to severe burns. Meanwhile, tissue lipopolysaccharide-binding protein, CD14, and tumor necrosis factor-alpha mRNA expression in various organs were inhibited markedly by rBPI(21) secondary to acute insults (p < .05-.01). Furthermore, significant reduction in serum aminoleucine transferase concentrations and elevation in intestinal diamine oxidase activities in the rBPI(21)-treated group were found compared with controls (p < .05-.01).
   Conclusions: These findings indicate that endotoxin accumulated in local sites after thermal injury can markedly up-regulate lipopolysaccharide-binding protein/CD14 and tumor necrosis factor-alpha mRNA expression in various organs. Meanwhile, up-regulation of lipopolysaccharide-binding protein/CD14 expression would be the major molecular mechanism of increasing sensitivity to endogenous endotoxin response after burns. Early treatment with rBPI(21) may be effective in attenuating multiple organ damage resulting from gut-origin endotoxin translocation. This might be associated with the down-regulation effects of tissue lipopolysaccharide-binding protein and CD14 gene expression by the use of rBPI(21).
C1 304th Hosp, Postgrad Med Coll, Dept Microbiol & Immunol, Trauma Res Ctr, Beijing, Peoples R China.
RP Fang, WH (通讯作者)，304th Hosp, Postgrad Med Coll, Dept Microbiol & Immunol, Trauma Res Ctr, Beijing, Peoples R China.
CR BERMER LJ, 1997, SCIENCE, V276, P1861
   BONE RC, 1995, CRIT CARE MED, V23, P994, DOI 10.1097/00003246-199506000-00003
   BRADFORD MM, 1976, ANAL BIOCHEM, V72, P248, DOI 10.1016/0003-2697(76)90527-3
   CALVANO SE, 1994, ARCH SURG-CHICAGO, V129, P220
   CHOMCZYNSKI P, 1987, ANAL BIOCHEM, V162, P156, DOI 10.1006/abio.1987.9999
   ESTLER HC, 1992, BIOL CHEM H-S, V373, P271, DOI 10.1515/bchm3.1992.373.1.271
   Fenton MJ, 1998, J LEUKOCYTE BIOL, V64, P25, DOI 10.1002/jlb.64.1.25
   FINK MP, 1995, CRIT CARE MED, V23, P989, DOI 10.1097/00003246-199506000-00001
   Galea E, 1996, J NEUROIMMUNOL, V64, P19, DOI 10.1016/0165-5728(95)00143-3
   Giroir BP, 1997, LANCET, V350, P1439, DOI 10.1016/S0140-6736(97)06468-4
   Kimmings AN, 1999, J AM COLL SURGEONS, V189, P374, DOI 10.1016/S1072-7515(99)00164-7
   Klein RD, 1998, J SURG RES, V78, P42, DOI 10.1006/jsre.1998.5396
   KOIKE K, 1992, J SURG RES, V52, P656, DOI 10.1016/0022-4804(92)90145-P
   LANDMANN R, 1995, J INFECT DIS, V171, P639, DOI 10.1093/infdis/171.3.639
   LEE JD, 1992, J EXP MED, V175, P1697, DOI 10.1084/jem.175.6.1697
   Leturcq DJ, 1996, J CLIN INVEST, V98, P1533, DOI 10.1172/JCI118945
   Liu SB, 1998, INFECT IMMUN, V66, P5089, DOI 10.1128/IAI.66.11.5089-5098.1998
   Martin TR, 1997, AM J RESP CRIT CARE, V155, P937, DOI 10.1164/ajrccm.155.3.9117029
   MILESKI WJ, 1992, J APPL PHYSIOL, V73, P1146, DOI 10.1152/jappl.1992.73.3.1146
   Myc A, 1997, CLIN DIAGN LAB IMMUN, V4, P113, DOI 10.1128/CDLI.4.2.113-116.1997
   NIEUWENHUIJZEN GA, 1999, CURR OPIN CLIN NUTR, V2, P299
   Opal SM, 1998, DRUGS, V55, P497, DOI 10.2165/00003495-199855040-00002
   Rennekampff Oliver H., 1997, Journal of Burn Care and Rehabilitation, V18, P17, DOI 10.1097/00004630-199701000-00003
   Schlag G, 1999, ANN SURG, V229, P262, DOI 10.1097/00000658-199902000-00015
   Schwacha MG, 1998, SHOCK, V9, P249, DOI 10.1097/00024382-199804000-00003
   SU GL, 1994, J IMMUNOL, V153, P743
   Sundaram S, 1997, J AM SOC NEPHROL, V8, P463
   Suzuki T, 1967, Seikagaku, V39, P399
   Swank GM, 1996, WORLD J SURG, V20, P411, DOI 10.1007/s002689900065
   TOBIAS PS, 1986, J EXP MED, V164, P777, DOI 10.1084/jem.164.3.777
   VONDERMOHLEN MAM, 1995, J INFECT DIS, V172, P144, DOI 10.1093/infdis/172.1.144
   WRIGHT SD, 1990, SCIENCE, V249, P1431, DOI 10.1126/science.1698311
   Yao YM, 1998, INFLAMM RES, V47, P201, DOI 10.1007/s000110050318
   YAO YM, 1995, BURNS, V21, P580, DOI 10.1016/0305-4179(95)00059-K
   YAO YM, 1995, ANN SURG, V221, P398, DOI 10.1097/00000658-199504000-00011
   Yao YM, 1996, EUR J CLIN INVEST, V26, P224, DOI 10.1046/j.1365-2362.1996.128257.x
   YAO YM, 1997, IMMUNE CONSEQUENCES, P149
   ZIEGLERHEITBROCK HWL, 1994, J LEUKOCYTE BIOL, V55, P73, DOI 10.1002/jlb.55.1.73
NR 38
TC 18
Z9 39
U1 0
U2 2
PU LIPPINCOTT WILLIAMS & WILKINS
PI PHILADELPHIA
PA 530 WALNUT ST, PHILADELPHIA, PA 19106-3621 USA
SN 0090-3493
J9 CRIT CARE MED
JI Crit. Care Med.
PD JUL
PY 2001
VL 29
IS 7
BP 1452
EP 1459
DI 10.1097/00003246-200107000-00025
PG 8
WC Critical Care Medicine
WE Science Citation Index Expanded (SCI-EXPANDED)
SC General & Internal Medicine
GA 453XX
UT WOS:000169944400025
PM 11445707
DA 2022-03-26
ER

PT J
AU Xie, B
   Xiao, SC
   Peng, XD
   Zhu, SH
   Lv, KY
   Li, HY
   Xia, ZF
AF Xie, Bing
   Xiao, Shi-Chu
   Peng, Xu-Dong
   Zhu, Shi-Hui
   Lv, Kai-Yang
   Li, Heng-Yu
   Xia, Zhao-Fan
TI Epidemiology and Outcome Analysis of Severe Extensive Burns: A 12-Year
   Summary of 103 Cases in a Burn Center in China
SO JOURNAL OF BURN CARE & RESEARCH
LA English
DT Article
ID QUALITY-OF-LIFE; HAND; MORTALITY; VERSION; INJURY
AB The purpose of this article is to improve the treatment of severe extensive burns (SEB) patients by summarizing treatment experience in recent 12 years in China and analyzing the follow-up quality of life (QOL) in these patients. Clinical data and rescue measures of 103 SEB patients (>= 70% TBSA) admitted in a burn center in Shanghai between 1997 and 2009 were reviewed, and QOL and hand function of those who survived more than 2 years were assessed by Brief Version of Burn Specific Health scale-B and Michigan Hand Outcome Questionnaire. Of these, 76.7% were caused by flames and 15.5% caused by scald. The median burn area was 87.5% (interquartile range, 77.0-95.0%) TBSA, of which third-degree burns accounted for 56.5% (interquartile range, 25.8-80.0%) TBSA; 71.8% were complicated by inhalation injury. The occurrence of in-hospital complications was 75.7%, with the respiratory system complications predominating (49.5%). The fatality rate was 28.2%, mainly due to sepsis and multiple organ dysfunction syndrome. Work, body image, and heat sensitivity got the lowest Brief Version of Burn Specific Health scale-B scores in all nine domains, and Michigan Hand Outcome Questionnaire scores were also relatively poor. Flame burns remain to be the main cause of SEB in China in recent 12 years. Treatment is still challenged because of the depth and extensive burn area and high occurrence of multiple system complications. How to ameliorate QOL of SEB patients, intensify the functional rehabilitation, and improve their physical appearance in particular remain to be a crux. (J Burn Care Res 2012;33:e127-e132)
C1 [Xie, Bing; Xiao, Shi-Chu; Zhu, Shi-Hui; Lv, Kai-Yang; Li, Heng-Yu; Xia, Zhao-Fan] Second Mil Med Univ, Changhai Hosp, Dept Burn Surg, Shanghai 200433, Peoples R China.
   [Peng, Xu-Dong] PLA Gen Staff Dept, Hlth Dept Guard Bur, Beijing, Peoples R China.
RP Xia, ZF (通讯作者)，Second Mil Med Univ, Changhai Hosp, Dept Burn Surg, Shanghai 200433, Peoples R China.
CR Anzarut A, 2005, PLAST RECONSTR SURG, V116, P791, DOI 10.1097/01.prs.0000176257.22583.4b
   Bang RL, 1996, BURNS, V22, P433, DOI 10.1016/0305-4179(96)00015-0
   Bloemsma GC, 2008, BURNS, V34, P1103, DOI 10.1016/j.burns.2008.02.010
   Cartotto R, 2005, CLIN PLAST SURG, V32, P515, DOI 10.1016/j.cps.2005.05.009
   Chung KC, 1998, J HAND SURG-AM, V23A, P575, DOI 10.1016/S0363-5023(98)80042-7
   Chung KC, 2000, J HAND SURG-AM, V25A, P651, DOI 10.1053/jhsu.2000.6913
   Daigeler A, 2009, J BURN CARE RES, V30, P844, DOI 10.1097/BCR.0b013e3181b48118
   Dyster-Aas J, 2007, J REHABIL MED, V39, P49, DOI 10.2340/16501977-0005
   Ferreira E, 2008, BURNS, V34, P994, DOI 10.1016/j.burns.2007.12.006
   Holavanahalli RK, 2007, ARCH PHYS MED REHAB, V88, pS30, DOI 10.1016/j.apmr.2007.09.010
   Kildal M, 2001, J TRAUMA, V51, P740, DOI 10.1097/00005373-200110000-00020
   Levy MM, 2003, CRIT CARE MED, V31, P1250, DOI 10.1097/01.CCM.0000050454.01978.3B
   Monstrey S, 2008, BURNS, V34, P761, DOI 10.1016/j.burns.2008.01.009
   Orgill DP, 2009, NEW ENGL J MED, V360, P893, DOI 10.1056/NEJMct0804451
   Tang HT, 1999, BURNS, V25, P757, DOI 10.1016/S0305-4179(99)00089-3
   TEJERINA C, 1992, BURNS, V18, P15, DOI 10.1016/0305-4179(92)90112-8
   Tung KY, 2005, BURNS, V31, pS12, DOI 10.1016/j.burns.2004.10.006
NR 17
TC 15
Z9 20
U1 0
U2 8
PU LIPPINCOTT WILLIAMS & WILKINS
PI PHILADELPHIA
PA 530 WALNUT ST, PHILADELPHIA, PA 19106-3621 USA
SN 1559-047X
EI 1559-0488
J9 J BURN CARE RES
JI J. Burn Care Res.
PD MAY-JUN
PY 2012
VL 33
IS 3
BP E127
EP E132
DI 10.1097/BCR.0b013e3182335a5d
PG 6
WC Critical Care Medicine; Dermatology; Surgery
WE Science Citation Index Expanded (SCI-EXPANDED)
SC General & Internal Medicine; Dermatology; Surgery
GA 937PE
UT WOS:000303669600006
PM 22210058
DA 2022-03-26
ER

PT J
AU Mc Kittrick, A
   Kornhaber, R
   Harats, M
   Cleary, M
   Visentin, DC
   Haik, J
AF Mc Kittrick, A.
   Kornhaber, R.
   Harats, M.
   Cleary, M.
   Visentin, D. C.
   Haik, J.
TI Critical care polyneuropathy in burn injuries: An integrative review
SO BURNS
LA English
DT Review
DE Critical care; Polyneuropathy; Neuropathy; Distal myopathies; Burns;
   Review
ID CRITICAL ILLNESS POLYNEUROPATHY; MECHANICAL VENTILATION; ILL PATIENTS;
   NEUROPATHY; MYOPATHY; PROTOCOL; STRENGTH; WEAKNESS; COHORT
AB Polyneuropathy is a debilitating condition which may be associated with large burns. The aim of this integrative review is to identify factors that contribute to the development of critical care polyneuropathy in patients admitted to an intensive care unit with a severe burn injury. PubMed, Scopus, CINHAL and EMBASE were searched up until July 2016. Studies/case reports focusing on critical care polyneuropathy for burn injured patients were included. The ten studies, included a total of 2755 burns subjects and identified 128 critical care polyneuropathy patients with an incidence of 4.4%. Three case reports identified prolonged ventilation and development of critical care neuropathy. Overall, factors identified as contributing to the development of critical care polyneuropathy in burn injured patients included prolonged ventilation (>7 days), large and deep total body surface area burns (mean TBSA 40%), and sepsis. Critical care polyneuropathy in burn patients remains challenging to diagnose and treat. To date, there is a lack of long term studies describing the impact of critical care polyneuropathy on functional performance or participation in activities of daily living in the burns population and this is consistent with the general literature addressing the lack of follow up assessments and long term consequences of persistent muscle weakness. (C) 2017 Elsevier Ltd and ISBI. All rights reserved.
C1 [Mc Kittrick, A.] Royal Brisbane & Womens Hosp, Dept Occupat Therapy, Herston, Qld 4029, Australia.
   [Kornhaber, R.; Cleary, M.; Visentin, D. C.] Univ Tasmania, Fac Hlth, Sch Hlth Sci, Sydney, NSW, Australia.
   [Kornhaber, R.; Harats, M.; Haik, J.] Sheba Med Ctr, Dept Plast & Reconstruct Surg, Tel Hashomer, Israel.
   [Harats, M.; Haik, J.] Univ Notre Dame, Inst Hlth Res, Fremantle, WA, Australia.
   [Harats, M.; Haik, J.] Tel Aviv Univ, Sackler Sch Med, Tel Aviv, Israel.
   [Haik, J.] Sheba Med Ctr, Talpiot Leadership Program, Tel Aviv, Israel.
RP Mc Kittrick, A (通讯作者)，Royal Brisbane & Womens Hosp, Dept Occupat Therapy, Herston, Qld 4029, Australia.
EM Andrea.McKittrick@health.qld.gov.au; rachel.kornhaber@utas.edu.au
RI Visentin, Denis/J-7467-2014; McKittrick, Andrea F/E-4253-2019
OI Visentin, Denis/0000-0001-9961-4384; Mc Kittrick,
   Andrea/0000-0001-6647-272X; Cleary, Michelle/0000-0002-1453-4850; Haik,
   Josef/0000-0003-2939-0324; Kornhaber, Dr Rachel/0000-0001-6556-6775
CR Ali NA, 2008, AM J RESP CRIT CARE, V178, P261, DOI 10.1164/rccm.200712-1829OC
   ANASTAKIS DJ, 1987, BURNS, V13, P232, DOI 10.1016/0305-4179(87)90173-2
   Atiyeh B, 2009, Ann Burns Fire Disasters, V22, P189
   Blackwood B, 2011, BMJ-BRIT MED J, V342, DOI 10.1136/bmj.c7237
   CARVER N, 1989, BURNS, V15, P179, DOI 10.1016/0305-4179(89)90177-0
   Chan Queenie, 2010, Eplasty, V10, pe68
   Clark DE, 2013, PHYS THER, V93, P186, DOI 10.2522/ptj.20110417
   Coert JH, 2010, BURNS, V36, P593, DOI 10.1016/j.burns.2009.10.007
   Dagum Alexander B., 1993, Journal of Burn Care and Rehabilitation, V14, P440, DOI 10.1097/00004630-199307000-00007
   De Jonghe B, 2004, INTENS CARE MED, V30, P1117, DOI 10.1007/s00134-004-2174-z
   de Souza MT, 2010, EINSTEIN-SAO PAULO, V8, P102, DOI [10.1590/s1679-45082010rw1134, 10.1590/S1679-45082010RW1134]
   Doherty Nicola, 2010, Intensive Crit Care Nurs, V26, P353, DOI 10.1016/j.iccn.2010.08.008
   Falder S, 2009, BURNS, V35, P618, DOI 10.1016/j.burns.2008.09.002
   Garnacho-Montero J, 2001, INTENS CARE MED, V27, P1288, DOI 10.1007/s001340101009
   HAWKES CH, 1992, J NEUROL NEUROSUR PS, V55, P388, DOI 10.1136/jnnp.55.5.388
   HENDERSON B, 1971, Archives of Physical Medicine and Rehabilitation, V52, P149
   HERNDON DN, 1989, ANN SURG, V209, P547, DOI 10.1097/00000658-198905000-00006
   Intiso D, 2011, ACTA NEUROL SCAND, V123, P211, DOI 10.1111/j.1600-0404.2010.01414.x
   Kowalske K, 2001, J BURN CARE REHABIL, V22, P353, DOI 10.1097/00004630-200109000-00013
   Kramer GC, 2012, TOTAL BURN CARE, P103, DOI DOI 10.1016/B978-1-4377-2786-9.00008-4
   Latronico N, 2005, CURR OPIN CRIT CARE, V11, P381, DOI 10.1097/01.ccx.0000168530.30702.3e
   Latronico N, 2011, LANCET NEUROL, V10, P931, DOI 10.1016/S1474-4422(11)70178-8
   Latronico N, 2010, CURR OPIN CRIT CARE, V16, P123, DOI 10.1097/MCC.0b013e328336a229
   Lee MY, 2009, BURNS, V35, P412, DOI 10.1016/j.burns.2008.08.009
   MANSON WL, 1992, J HOSP INFECT, V22, P55, DOI 10.1016/0195-6701(92)90130-E
   MARGHERITA AJ, 1995, AM J PHYS MED REHAB, V74, P28, DOI 10.1097/00002060-199501000-00005
   Mehta S, 2012, JAMA-J AM MED ASSOC, V308, P1985, DOI 10.1001/jama.2012.13872
   Ricks E, 2007, PHYSIOTHERAPY, V93, P151, DOI 10.1016/j.physio.2006.09.005
   Serghiou MA, 2012, TOTAL BURN CARE, V4th
   St-Pierre DMM, 1998, ARCH PHYS MED REHAB, V79, P155, DOI 10.1016/S0003-9993(98)90292-1
   Tamam Y, 2013, EUR REV MED PHARMACO, V17, P107
   van der Schaaf M, 2004, DISABIL REHABIL, V26, P1189, DOI 10.1080/09638280410001724861
   Woodson LC, 2012, TOTAL BURN CARE, P173
   Ydemann M, 2012, DAN MED J, V59
   Zhou CK, 2014, NEURAL REGEN RES, V9, P101, DOI 10.4103/1673-5374.125337
   [No title captured]
NR 37
TC 1
Z9 1
U1 0
U2 2
PU ELSEVIER SCI LTD
PI OXFORD
PA THE BOULEVARD, LANGFORD LANE, KIDLINGTON, OXFORD OX5 1GB, OXON, ENGLAND
SN 0305-4179
EI 1879-1409
J9 BURNS
JI Burns
PD DEC
PY 2017
VL 43
IS 8
BP 1613
EP 1623
DI 10.1016/j.burns.2017.07.015
PG 11
WC Critical Care Medicine; Dermatology; Surgery
WE Science Citation Index Expanded (SCI-EXPANDED)
SC General & Internal Medicine; Dermatology; Surgery
GA FP8EJ
UT WOS:000417872900001
PM 28838678
DA 2022-03-26
ER

PT J
AU Hoesel, LM
   Niederbichler, AD
   Schaefer, J
   Ipaktchi, KR
   Gao, HW
   Rittirsch, D
   Pianko, MJ
   Vogt, PM
   Sarma, JV
   Su, GL
   Arbabi, S
   Westfall, MV
   Wang, SC
   Hemmila, MR
   Ward, PA
AF Hoesel, Laszlo M.
   Niederbichler, Andreas D.
   Schaefer, Julia
   Ipaktchi, Kyros R.
   Gao, Hongwei
   Rittirsch, Daniel
   Pianko, Matthew J.
   Vogt, Peter M.
   Sarma, J. Vidya
   Su, Grace L.
   Arbabi, Saman
   Westfall, Margaret V.
   Wang, Stewart C.
   Hemmila, Mark R.
   Ward, Peter A.
TI C5a-blockade improves burn-induced cardiac dysfunction
SO JOURNAL OF IMMUNOLOGY
LA English
DT Article
ID MIGRATION INHIBITORY FACTOR; KAPPA-B ACTIVATION; CONTRACTILE FUNCTION;
   GASTROINTESTINAL TRACTS; SARCOPLASMIC-RETICULUM; MYOCARDIAL DEPRESSION;
   REGULATORY ROLE; CALCIUM-UPTAKE; SEPTIC SHOCK; NITRIC-OXIDE
AB We previously reported that generation of the anaphylatoxin C5a is linked to the development of cardiac dysfunction in sepsis due to C5a interaction with its receptor (C5aR) on cardiomyocytes. Burn injury involves inflammatory mechanisms that can lead to C5a generation as well. In this study, we investigated the effects of C5a blockade on burn-induced cardiac dysfunction. Using a standardized rat model of full thickness scald injury, left ventricular pressures were recorded in vivo followed by in vitro assessment of sarcomere contraction of single cardiomyocytes. Left ventricular pressures in vivo and cardiomyocyte sarcomere contractility in vitro were significantly reduced following burn injury. In the presence of anti-C5a Ab, these defects were greatly. attenuated 1, 6, and 12 h after burn injury and completely abolished 24 h after burn. In vitro incubation of cardiomyocytes with bacterial LPS accentuated the impaired contractility, which was partially prevented in cardiomyocytes from burned rats that had received an anti-C5a Ab. Based on Western blot analyses, real-time PCR, and immunostaining of left ventricular heart tissue, there was a significant increase in cardiomyocyte expression of C5aR after burn injury. In conclusion, an in vivo blockade of C5a attenuates burn-induced cardiac dysfunction. Further deterioration of contractility due to the exposure of cardiomyocytes to LPS was partially prevented by C5a-blockade. These results suggest a linkage between C5a and burn-induced cardiac dysfunction and a possible contribution of LPS to these events.
C1 Univ Michigan, Sch Med, Dept Pathol, Ann Arbor, MI 48109 USA.
   Univ Michigan, Sch Med, Dept Surg, Ann Arbor, MI 48109 USA.
   Univ Michigan, Sch Med, Dept Internal Med, Ann Arbor, MI 48109 USA.
   Univ N Dakota, Sch Med & Hlth Sci, Dept Biochem & Mol Biol, Grand Forks, ND 58202 USA.
   Univ Washington, Dept Surg, Seattle, WA 98195 USA.
   Hannover Med Sch, Dept Plast & Reconstruct Surg, D-3000 Hannover, Germany.
RP Ward, PA (通讯作者)，Univ Michigan, Sch Med, Dept Pathol, 1301 Catherine Rd, Ann Arbor, MI 48109 USA.
EM pward@umich.edu
RI Vogt, Peter M./AAL-1332-2020; Su, GL/N-9606-2019; Pianko, Matthew
   J./AAE-2905-2022
OI Su, GL/0000-0002-8701-774X; Pianko, Matthew J./0000-0001-9295-9750;
   Rittirsch, Daniel/0000-0002-1185-2431; Westfall,
   Margaret/0000-0001-9491-0125
FU NATIONAL HEART, LUNG, AND BLOOD INSTITUTEUnited States Department of
   Health & Human ServicesNational Institutes of Health (NIH) - USANIH
   National Heart Lung & Blood Institute (NHLBI) [P01HL031963] Funding
   Source: NIH RePORTER; NATIONAL INSTITUTE OF GENERAL MEDICAL
   SCIENCESUnited States Department of Health & Human ServicesNational
   Institutes of Health (NIH) - USANIH National Institute of General
   Medical Sciences (NIGMS) [R29GM054911, R01GM061656, R37GM029507,
   R01GM029507] Funding Source: NIH RePORTER; NHLBI NIH HHSUnited States
   Department of Health & Human ServicesNational Institutes of Health (NIH)
   - USANIH National Heart Lung & Blood Institute (NHLBI) [HL 31963]
   Funding Source: Medline; NIGMS NIH HHSUnited States Department of Health
   & Human ServicesNational Institutes of Health (NIH) - USANIH National
   Institute of General Medical Sciences (NIGMS) [GM 29507, GM 54911, GM
   61656] Funding Source: Medline
CR ADAMS HR, 1982, CIRC SHOCK, V9, P63
   ADAMS HR, 1984, AM HEART J, V108, P1477, DOI 10.1016/0002-8703(84)90695-1
   Ballard-Croft C, 2001, AM J PHYSIOL-HEART C, V280, pH1970, DOI 10.1152/ajpheart.2001.280.5.H1970
   Baumgarten G, 2006, SHOCK, V25, P43, DOI 10.1097/01.shk.0000196498.57306.a6
   Baxter C R, 1966, Surg Forum, V17, P1
   Blalock A, 1931, ARCH SURG-CHICAGO, V22, P610, DOI 10.1001/archsurg.1931.01160040086005
   BURKE JA, 1982, J PHARMACOL EXP THER, V221, P235
   Carli A, 1983, Adv Shock Res, V10, P161
   Cowan DB, 2000, AM J PHYSIOL-HEART C, V279, pH619, DOI 10.1152/ajpheart.2000.279.2.H619
   Frantz S, 1999, J CLIN INVEST, V104, P271, DOI 10.1172/JCI6709
   Garner LB, 2003, AM J PHYSIOL-HEART C, V285, pH2500, DOI 10.1152/ajpheart.00432.2003
   GOLDFARB RD, 1979, AM J PHYSIOL, V237, pH168, DOI 10.1152/ajpheart.1979.237.2.H168
   Guo RF, 2004, SHOCK, V21, P1, DOI 10.1097/01.shk.0000105502.75189.5e
   Guo RF, 2005, ANNU REV IMMUNOL, V23, P821, DOI 10.1146/annurev.immunol.23.021704.115835
   GUTKIND JS, 2000, SCI STKE, pRE1, DOI DOI 10.1126/STKE.2000.40.RE1
   Haudek SB, 2001, AM J PHYSIOL-HEART C, V280, pH962, DOI 10.1152/ajpheart.2001.280.3.H962
   Hawlisch H, 2006, MOL IMMUNOL, V43, P13, DOI 10.1016/j.molimm.2005.06.028
   Hawlisch H, 2005, IMMUNITY, V22, P415, DOI 10.1016/j.immuni.2005.02.006
   HORL WH, 1993, CIRCULATION, V87, P77
   Horton JW, 2004, SHOCK, V22, P495, DOI 10.1097/01.shk.0000145205.51682.c3
   Horton JW, 2004, SHOCK, V22, P438, DOI 10.1097/01.shk.0000142252.31006.c5
   HORTON JW, 1995, J AM COLL SURGEONS, V181, P289
   Kawai T, 2006, CELL DEATH DIFFER, V13, P816, DOI 10.1038/sj.cdd.4401850
   Kumar A, 1999, AM J PHYSIOL-REG I, V276, pR265, DOI 10.1152/ajpregu.1999.276.1.R265
   Levy RJ, 2004, SHOCK, V22, P1, DOI 10.1097/01.shk.0000129198.53836.15
   Maass DL, 2002, SHOCK, V18, P360, DOI 10.1097/00024382-200210000-00012
   Maass DL, 2002, SHOCK, V17, P293, DOI 10.1097/00024382-200204000-00009
   MAEJIMA K, 1984, INFECT IMMUN, V43, P6, DOI 10.1128/IAI.43.1.6-10.1984
   MAEJIMA K, 1984, ARCH SURG-CHICAGO, V119, P166
   MELDRUM DR, 1988, AM J PHYSIOL, V274, pR577
   MORAN KT, 1987, BURNS, V13, P266, DOI 10.1016/0305-4179(87)90043-X
   Niederbichler AD, 2006, SHOCK, V25, P176, DOI 10.1097/01.shk.0000192123.91166.e1
   Niederbichler AD, 2006, J EXP MED, V203, P53, DOI 10.1084/jem.20051207
   ODEH M, 1993, INT J CARDIOL, V42, P231, DOI 10.1016/0167-5273(93)90053-J
   Pan ZXK, 1998, BBA-GENE STRUCT EXPR, V1443, P90, DOI 10.1016/S0167-4781(98)00198-5
   PARRILLO JE, 1985, J CLIN INVEST, V76, P1539, DOI 10.1172/JCI112135
   Ren J, 2002, SHOCK, V18, P285, DOI 10.1097/00024382-200209000-00014
   Riedemann NC, 2003, FASEB J, V17, P370, DOI 10.1096/fj.03-0708fje
   Riedemann NC, 2004, J IMMUNOL, V173, P1355, DOI 10.4049/jimmunol.173.2.1355
   Riedemann NC, 2003, IMMUNITY, V19, P193, DOI 10.1016/S1074-7613(03)00206-1
   Schmid E, 1997, SHOCK, V8, P119, DOI 10.1097/00024382-199708000-00010
   SCHUMACHER WA, 1991, AGENTS ACTIONS, V34, P345, DOI 10.1007/BF01988727
   Shiga Y, 1998, ARTIF ORGANS, V22, P1067, DOI 10.1046/j.1525-1594.1998.06170.x
   WICHTERMAN KA, 1980, J SURG RES, V29, P189, DOI 10.1016/0022-4804(80)90037-2
   WINCHURCH RA, 1987, SURGERY, V102, P808
   Wu LL, 2001, SHOCK, V15, P49, DOI 10.1097/00024382-200115010-00008
   WU LL, 1991, MOL CELL BIOCHEM, V108, P9
   Wu LL, 2001, AM J PHYSIOL-REG I, V281, pR408, DOI 10.1152/ajpregu.2001.281.2.R408
NR 48
TC 37
Z9 41
U1 0
U2 2
PU AMER ASSOC IMMUNOLOGISTS
PI BETHESDA
PA 9650 ROCKVILLE PIKE, BETHESDA, MD 20814 USA
SN 0022-1767
EI 1550-6606
J9 J IMMUNOL
JI J. Immunol.
PD JUN 15
PY 2007
VL 178
IS 12
BP 7902
EP 7910
DI 10.4049/jimmunol.178.12.7902
PG 9
WC Immunology
WE Science Citation Index Expanded (SCI-EXPANDED)
SC Immunology
GA 177YX
UT WOS:000247189500049
PM 17548628
OA Bronze
DA 2022-03-26
ER

PT J
AU ABRAHAM, E
AF ABRAHAM, E
TI PHYSIOLOGICAL STRESS AND CELLULAR ISCHEMIA - RELATIONSHIP TO
   IMMUNOSUPPRESSION AND SUSCEPTIBILITY TO SEPSIS
SO CRITICAL CARE MEDICINE
LA English
DT Article
DE HYPOVOLEMIC SHOCK; SHOCK, SEPTIC; ISCHEMIA, CELLULAR; IMMUNOSUPPRESSION;
   MICROORGANISMS; CRITICAL CARE; T-CELLS; NEUROENDOCRINOLOGY; ANTIBODIES,
   MONOCLONAL; HEMORRHAGE
ID HEAT-SHOCK PROTEIN; MYCOBACTERIUM-TUBERCULOSIS; MONONUCLEAR LEUKOCYTES;
   ESCHERICHIA-COLI; NEURO-ENDOCRINE; IMMUNE-RESPONSE; LYMPHOCYTE-T;
   65-KILODALTON ANTIGEN; COMMON HORMONES; TRAUMA
AB Multiple organ system failure secondary to infection is the most frequent cause of late mortality after hemorrhage, burns, and trauma. Although multiple immunologic abnormalities have been identified following injury, blood loss, and tissue ischemia, the mechanisms that produce these alterations in T- and B-cell function have not been completely defined. Physiologic stress and ischemia result in increased release of neuroendocrine peptides and hormones, capable of affecting normal neuroendocrine-immunologic balance and producing immunosuppression. Tissue ischemia leads to increased expression of heat shock proteins by hypoperfused cells, which can alter T-cell function. Injury also is followed by the appearance of serum immunosuppressive factors, which have been shown to inhibit T- and B-cell function. Future therapies directed at these and other cellular and molecular abnormalities initiated by tissue hypoperfusion may reverse the immunosuppressed state in critically ill patients and lead to improved outcome in this setting.
RP ABRAHAM, E (通讯作者)，UNIV CALIF LOS ANGELES, DEPT MED, DIV PULM & CRIT CARE MED, LOS ANGELES, CA 90024 USA.
FU NIGMS NIH HHSUnited States Department of Health & Human ServicesNational
   Institutes of Health (NIH) - USANIH National Institute of General
   Medical Sciences (NIGMS) [GM39102] Funding Source: Medline; NATIONAL
   INSTITUTE OF GENERAL MEDICAL SCIENCESUnited States Department of Health
   & Human ServicesNational Institutes of Health (NIH) - USANIH National
   Institute of General Medical Sciences (NIGMS) [R01GM039102] Funding
   Source: NIH RePORTER
CR ABRAHAM E, 1989, CRIT CARE MED, V17, P934, DOI 10.1097/00003246-198909000-00020
   ABRAHAM E, 1988, Clinical and Experimental Immunology, V72, P238
   ABRAHAM E, 1986, CRIT CARE MED, V14, P81, DOI 10.1097/00003246-198602000-00001
   ABRAHAM E, 1985, ARCH SURG-CHICAGO, V120, P1341
   ABRAHAM E, IN PRESS IMMUNOBIOLO
   BAKER CC, 1980, AM J SURG, V140, P144, DOI 10.1016/0002-9610(80)90431-6
   BAKER JW, 1988, J TRAUMA, V28, P896, DOI 10.1097/00005373-198807000-00002
   BERKENBOSCH F, 1987, SCIENCE, V238, P524, DOI 10.1126/science.2443979
   BERNTON EW, 1988, SCIENCE, V239, P401, DOI 10.1126/science.3122324
   BLALOCK JE, 1985, FED PROC, V44, P108
   BLALOCK JE, 1988, PROG ALLERGY, V43, P1
   BLALOCK JE, 1984, J IMMUNOL, V132, P1067
   BOST KL, 1988, PROG ALLERGY, V43, P68
   CHENG MY, 1989, NATURE, V337, P620, DOI 10.1038/337620a0
   CHRISTOU NV, 1979, J SURG RES, V26, P355, DOI 10.1016/0022-4804(79)90020-9
   COFFEY RG, 1985, FED PROC, V44, P112
   CONSTANTIAN MB, 1977, ANN SURG, V185, P73, DOI 10.1097/00000658-197701000-00012
   CRARY B, 1983, J IMMUNOL, V130, P694
   EDWARDS CK, 1988, SCIENCE, V239, P769, DOI 10.1126/science.2829357
   GASTON JSH, 1989, J IMMUNOL, V143, P2494
   GOLOUBINOFF P, 1989, NATURE, V337, P44, DOI 10.1038/337044a0
   GORIS RJA, 1982, J TRAUMA, V22, P141, DOI 10.1097/00005373-198202000-00011
   HAKIM AA, 1977, J TRAUMA, V17, P908, DOI 10.1097/00005373-197712000-00004
   HARBOURMCMENAMIN D, 1986, P NATL ACAD SCI USA, V83, P6834, DOI 10.1073/pnas.83.18.6834
   HIESTAND PC, 1986, P NATL ACAD SCI USA, V83, P2599, DOI 10.1073/pnas.83.8.2599
   HOLOSHITZ J, 1989, NATURE, V339, P226, DOI 10.1038/339226a0
   HOYT DB, 1988, J TRAUMA, V28, P907
   JANKOVIC BD, 1987, ANN NY ACAD SCI, V496, P115, DOI 10.1111/j.1749-6632.1987.tb35754.x
   JOHNSON HM, 1985, J IMMUNOL, V135, pS773
   JOHNSON HM, 1982, P NATL ACAD SCI-BIOL, V79, P4171, DOI 10.1073/pnas.79.13.4171
   KAUFMANN SHE, 1990, IMMUNOL TODAY, V11, P129, DOI 10.1016/0167-5699(90)90050-J
   KEANE RM, 1983, SURG GYNECOL OBSTET, V156, P163
   KELLER SE, 1983, SCIENCE, V221, P1301, DOI 10.1126/science.6612346
   KHANSARI DN, 1990, IMMUNOL TODAY, V11, P170, DOI 10.1016/0167-5699(90)90069-L
   KOFF WC, 1985, J IMMUNOL, V135, P350
   KOGA T, 1989, SCIENCE, V245, P1112, DOI 10.1126/science.2788923
   KRUGER TE, 1989, J IMMUNOL, V142, P744
   Lamb J R, 1989, Int Immunol, V1, P191, DOI 10.1093/intimm/1.2.191
   LEROITH D, 1986, EXPERIENTIA, V42, P782, DOI 10.1007/BF01941525
   LOTZE MT, 1985, J IMMUNOL, V134, P157
   MAEJIMA K, 1984, ARCH SURG-CHICAGO, V119, P166
   MCGILLIS JP, 1987, FED PROC, V46, P196
   MCLOUGHLIN GA, 1979, ANN SURG, V190, P297, DOI 10.1097/00000658-197909000-00004
   MEHRISHI JN, 1983, CLIN IMMUNOL IMMUNOP, V27, P240, DOI 10.1016/0090-1229(83)90074-0
   MUNK ME, 1989, J IMMUNOL, V143, P2844
   NINNEMANN JL, 1982, J TRAUMA, V22, P837, DOI 10.1097/00005373-198210000-00006
   NINNEMANN JL, 1985, IMMUNOL LETT, V10, P63, DOI 10.1016/0165-2478(85)90177-4
   ODORISIO MS, 1987, FASEB J, V46, P192
   OFTUNG F, 1987, J IMMUNOL, V138, P927
   OMAHONY JB, 1984, J TRAUMA, V24, P869, DOI 10.1097/00005373-198410000-00001
   OSTERMANN J, 1989, NATURE, V341, P125, DOI 10.1038/341125a0
   OVADIA H, 1987, J NEUROSCI RES, V18, P70, DOI 10.1002/jnr.490180112
   OZKAN AN, 1988, J TRAUMA, V28, P589, DOI 10.1097/00005373-198805000-00004
   OZKAN AN, 1987, J TRAUMA, V27, P123, DOI 10.1097/00005373-198702000-00004
   PLOTNIKOFF NP, 1983, INT J IMMUNOPHARMACO, V5, P437, DOI 10.1016/0192-0561(83)90020-6
   Plotnikoff NP, 1986, ENKEPHALINS ENDORPHI
   REES A, 1988, EUR J IMMUNOL, V18, P1881, DOI 10.1002/eji.1830181203
   SHINNICK TM, 1987, J BACTERIOL, V169, P1080, DOI 10.1128/jb.169.3.1080-1088.1987
   SHINNICK TM, 1988, INFECT IMMUN, V56, P446, DOI 10.1128/IAI.56.2.446-451.1988
   SMITH EM, 1987, NEW ENGL J MED, V317, P1266, DOI 10.1056/NEJM198711123172006
   SMITH EM, 1986, NATURE, V321, P881, DOI 10.1038/321881a0
   SMITH EM, 1987, ANN NY ACAD SCI, V496, P192, DOI 10.1111/j.1749-6632.1987.tb35765.x
   SMITH EM, 1983, P NATL ACAD SCI-BIOL, V80, P6010, DOI 10.1073/pnas.80.19.6010
   THOLE JER, 1988, MICROB PATHOGENESIS, V4, P71, DOI 10.1016/0882-4010(88)90049-6
   WEIGENT DA, 1990, ANN NY ACAD SCI, V579, P17
   WEIGENT DA, 1988, FASEB J, V2, P2812, DOI 10.1096/fasebj.2.12.3044906
   WEIGENT DA, 1987, IMMUNOL REV, V100, P79, DOI 10.1111/j.1600-065X.1987.tb00528.x
   WOLFE JHN, 1982, ARCH SURG-CHICAGO, V117, P1266
   YOUNG RA, 1990, ANNU REV IMMUNOL, V8, P401, DOI 10.1146/annurev.iy.08.040190.002153
NR 69
TC 38
Z9 39
U1 0
U2 0
PU LIPPINCOTT WILLIAMS & WILKINS
PI PHILADELPHIA
PA TWO COMMERCE SQ, 2001 MARKET ST, PHILADELPHIA, PA 19103 USA
SN 0090-3493
EI 1530-0293
J9 CRIT CARE MED
JI Crit. Care Med.
PD MAY
PY 1991
VL 19
IS 5
BP 613
EP 618
DI 10.1097/00003246-199105000-00007
PG 6
WC Critical Care Medicine
WE Science Citation Index Expanded (SCI-EXPANDED)
SC General & Internal Medicine
GA FM131
UT WOS:A1991FM13100007
PM 2026023
DA 2022-03-26
ER

PT J
AU Jeschke, MG
   Chinkes, DL
   Finnerty, CC
   Kulp, G
   Suman, OE
   Norbury, WB
   Branski, LK
   Gauglitz, GG
   Mlcak, RP
   Herndon, DN
AF Jeschke, Marc G.
   Chinkes, David L.
   Finnerty, Celeste C.
   Kulp, Gabriela
   Suman, Oscar E.
   Norbury, William B.
   Branski, Ludwik K.
   Gauglitz, Gerd G.
   Mlcak, Ronald P.
   Herndon, David N.
TI Pathophysiologic response to severe burn injury
SO ANNALS OF SURGERY
LA English
DT Article
ID HUMAN GROWTH-HORMONE; RANDOMIZED CONTROLLED-TRIAL; RESTING
   ENERGY-EXPENDITURE; INTENSIVE INSULIN THERAPY; MUSCLE PROTEIN
   CATABOLISM; PEDIATRIC-PATIENTS; HYPERMETABOLIC RESPONSE;
   TRAUMA-HEMORRHAGE; THERMAL-INJURY; CRITICAL ILLNESS
AB Objective: To improve clinical outcome and to determine new treatment options, we studied the pathophysiologic response postburn in a large prospective, single center, clinical trial.
   Summary Background Data: A severe burn injury leads to marked hypermetabolism and catabolism, which are associated with morbidity and mortality. The underlying pathophysiology and the correlations between humoral changes and organ function have not been well delineated.
   Methods: Two hundred forty-two severely burned pediatric patients [> 30% total body surface area (TBSA)], who received no anabolic drugs, were enrolled in this study. Demographics, clinical data, serum hormones, serum cytokine expression profile, organ function, hypermetabolism, muscle protein synthesis, incidence of wound infection sepsis, and body composition were obtained throughout acute hospital course.
   Results: Average age was 8 +/- 0.2 years, and average burn size was 56 +/- 1% TBSA with 43 +/- 1% third-degree TBSA. All patients were markedly hypermetabolic throughout acute hospital stay and had significant muscle protein loss as demonstrated by a negative muscle protein net balance (-0.05% +/- 0.007 nmol/100 mL leg/min) and loss of lean body mass (LBM) (-4.1% +/- 1.9%); P < 0.05. Patients lost 3% +/- 1% of their bone mineral content (BMC) and 2 +/- 1% of their bone mineral density (BMD). Serum proteome analysis demonstrated profound alterations immediately postburn, which remained abnormal throughout acute hospital stay; P < 0.05. Cardiac function was compromised immediately after burn and remained abnormal up to discharge; P < 0.05. Insulin resistance appeared during the first week postburn and persisted until discharge. Patients were hyperinflammatory with marked changes in IL-8, MCP-1, and IL-6, which were associated with 2.5 +/- 0.2 infections and 17% sepsis.
   Conclusions: In this large prospective clinical trial, we delineated the complexity of the postburn pathophysiologic response and conclude that the postburn response is profound, occurring in a timely manner, with derangements that are greater and more protracted than previously thought.
C1 [Jeschke, Marc G.; Chinkes, David L.; Finnerty, Celeste C.; Kulp, Gabriela; Suman, Oscar E.; Norbury, William B.; Branski, Ludwik K.; Gauglitz, Gerd G.; Mlcak, Ronald P.; Herndon, David N.] Shriners Hosp Children, Galveston, TX 77550 USA.
   [Jeschke, Marc G.; Chinkes, David L.; Finnerty, Celeste C.; Suman, Oscar E.; Herndon, David N.] Univ Texas Med Branch, Dept Surg, Galveston, TX USA.
RP Jeschke, MG (通讯作者)，Shriners Hosp Children, 815 Market St, Galveston, TX 77550 USA.
EM majeschk@utmb.edu
RI Herndon, David/AAC-3354-2020; Branski, Ludwik K./M-8775-2019
OI Branski, Ludwik K./0000-0002-4736-7307
FU American Surgical Association Foundation; Shriners Hospitals for
   Children [8660, 8760, 9145]; NIHUnited States Department of Health &
   Human ServicesNational Institutes of Health (NIH) - USA [R01-GM56687,
   T32 GM008256, P50 GM603384908]; NIDRR [H133A020102]; NATIONAL INSTITUTE
   OF GENERAL MEDICAL SCIENCESUnited States Department of Health & Human
   ServicesNational Institutes of Health (NIH) - USANIH National Institute
   of General Medical Sciences (NIGMS) [T32GM008256, R01GM056687,
   P50GM060338] Funding Source: NIH RePORTER
FX This study was supported by the American Surgical Association
   Foundation, Shriners Hospitals for Children 8660, 8760, and 9145, NIH
   R01-GM56687, T32 GM008256, and P50 GM603384908, and NIDRR H133A020102.
CR Barret JP, 2001, J TRAUMA, V51, P736, DOI 10.1097/00005373-200110000-00019
   Barrow RE, 2006, ANN SURG, V243, P115, DOI 10.1097/01.sla.0000193834.07413.91
   Barrow RE, 2004, BURNS, V30, P565, DOI 10.1016/j.burns.2004.01.027
   BIOLO G, 1995, AM J PHYSIOL-ENDOC M, V268, pE75, DOI 10.1152/ajpendo.1995.268.1.E75
   Biolo G, 1994, P IFAC S MOD CONTR B, P358
   Chang DW, 1998, SHOCK, V10, P155, DOI 10.1097/00024382-199809000-00001
   Church JA, 2004, ANN ALLERG ASTHMA IM, V92, P377, DOI 10.1016/S1081-1206(10)61578-5
   Cree MG, 2007, ANN SURG, V245, P214, DOI 10.1097/01.sla.0000250409.51289.ca
   Cree MG, 2007, NUTR METAB, V4, DOI 10.1186/1743-7075-4-9
   Debroy MA, 1999, J TRAUMA, V47, P904, DOI 10.1097/00005373-199911000-00015
   Delhanty PJD, 1998, BIOCHEM BIOPH RES CO, V243, P269, DOI 10.1006/bbrc.1998.8089
   DOCTER R, 1993, CLIN ENDOCRINOL, V39, P499, DOI 10.1111/j.1365-2265.1993.tb02401.x
   Ferrando AA, 2001, CRIT CARE MED, V29, P1936, DOI 10.1097/00003246-200110000-00015
   Finnerty CC, 2007, SHOCK, V27, P4, DOI 10.1097/01.shk.0000235138.20775.36
   Finnerty CC, 2006, SHOCK, V26, P13, DOI 10.1097/01.shk.0000223120.26394.7d
   GOODALL M, 1957, ANN SURG, V145, P479, DOI 10.1097/00000658-195704000-00004
   Goodall M G, 1966, Am Surg, V32, P448
   GORE DC, 1991, ARCH SURG-CHICAGO, V126, P38
   Gore DC, 2005, ANN SURG, V241, P334, DOI 10.1097/01.sla.0000152013.23032.d1
   Gore DC, 2003, J TRAUMA, V54, P555, DOI 10.1097/01.TA.0000026990.32856.58
   Gore DC, 2002, CRIT CARE MED, V30, P2438, DOI 10.1097/00003246-200211000-00006
   Gore DC, 2001, J TRAUMA, V51, P540, DOI 10.1097/00005373-200109000-00021
   Gore DC, 2000, J TRAUMA, V49, P673, DOI 10.1097/00005373-200010000-00015
   Hart DW, 2001, ANN SURG, V233, P556, DOI 10.1097/00000658-200104000-00012
   Hart DW, 2000, ANN SURG, V232, P455, DOI 10.1097/00000658-200010000-00001
   Hart DW, 2000, SURGERY, V128, P312, DOI 10.1067/msy.2000.108059
   Hasselgren P O, 1999, Curr Opin Clin Nutr Metab Care, V2, P201, DOI 10.1097/00075197-199905000-00002
   Hasselgren PO, 1995, BIOCHEM SOC T, V23, P1019, DOI 10.1042/bst0231019
   Herndon DN, 1999, ANN SURG, V229, P713, DOI 10.1097/00000658-199905000-00014
   HERNDON DN, 1978, J SURG RES, V25, P394, DOI 10.1016/S0022-4804(78)80003-1
   Herndon DN, 2004, LANCET, V363, P1895, DOI 10.1016/S0140-6736(04)16360-5
   HERNDON DN, 1995, ANN SURG, V221, P649, DOI 10.1097/00000658-199506000-00004
   Herndon DN, 2001, NEW ENGL J MED, V345, P1223, DOI 10.1056/NEJMoa010342
   HERNDON DN, 1994, ARCH SURG-CHICAGO, V129, P1301
   HERNDON DN, 1988, ANN SURG, V208, P484, DOI 10.1097/00000658-198810000-00010
   Hosking D, 1998, NEW ENGL J MED, V338, P485, DOI 10.1056/NEJM199802193380801
   Hsieh YC, 2007, J CELL PHYSIOL, V211, P364, DOI 10.1002/jcp.20943
   Hsieh YC, 2007, AM J PATHOL, V170, P1210, DOI 10.2353/ajpath.2007.060883
   Jeschke MG, 2007, CRIT CARE, V11, DOI 10.1186/cc6102
   Jeschke MG, 2008, PEDIATR CRIT CARE ME, V9, P209, DOI 10.1097/PCC.0b013e318166d414
   Jeschke MG, 2007, ANN SURG, V246, P351, DOI 10.1097/SLA.0b013e318146980e
   Jeschke MG, 2007, SHOCK, V28, P172, DOI 10.1097/shk.0b013e318047b9e2
   Jeschke MG, 2007, CRIT CARE MED, V35, P579, DOI 10.1097/01.CCM.0000253812.09236.98
   Jeschke MG, 2002, MOL MED, V8, P238, DOI 10.1007/BF03402149
   Jeschke MG, 2004, ANN SURG, V239, P553, DOI 10.1097/01.sla.0000118569.10289.ad
   Jeschke MG, 2005, ANN SURG, V241, P759, DOI 10.1097/01.sla.0000161028.43338.cd
   Jeschke MG, 2004, ARCH SURG-CHICAGO, V139, P641, DOI 10.1001/archsurg.139.6.641
   JOHNSON TR, 1991, P NATL ACAD SCI USA, V88, P5287, DOI 10.1073/pnas.88.12.5287
   Klein GL, 2005, OSTEOPOROSIS INT, V16, P631, DOI 10.1007/s00198-004-1731-1
   Klein GL, 2004, OSTEOPOROSIS INT, V15, P468, DOI 10.1007/s00198-003-1572-3
   Klein GL, 1997, HORM RES, V48, P83, DOI 10.1159/000191334
   KLEIN GL, 1995, J PEDIATR-US, V126, P252, DOI 10.1016/S0022-3476(95)70553-8
   KLEIN GL, 1993, J BONE MINER RES, V8, P337
   Klein Gordon L, 2006, J Burns Wounds, V5, pe5
   Klein Gordon L., 1996, Journal of Burn Care and Rehabilitation, V17, P518, DOI 10.1097/00004630-199611000-00007
   KNOX J, 1995, J TRAUMA, V39, P526
   Mlcak RP, 2006, ANN SURG, V244, P121, DOI 10.1097/01.sla.0000217678.78472.d3
   Moeinpour F, 2007, MOL IMMUNOL, V44, P3317, DOI 10.1016/j.molimm.2007.02.023
   Morio B, 2002, ANN SURG, V236, P218, DOI 10.1097/00000658-200208000-00010
   Moshage H, 1997, J PATHOL, V181, P257, DOI 10.1002/(SICI)1096-9896(199703)181:3<257::AID-PATH756>3.0.CO;2-U
   Palmieri TL, 2006, J BURN CARE RES, V27, P742, DOI 10.1097/01.BCR.0000238098.43888.07
   Peeters RP, 2005, J CLIN ENDOCR METAB, V90, P6498, DOI 10.1210/jc.2005-1013
   Pereira C, 2004, BURNS, V30, P761, DOI 10.1016/j.burns.2004.05.012
   Pereira C, 2005, INT J BIOCHEM CELL B, V37, P1948, DOI 10.1016/j.biocel.2005.05.009
   Pereira CT, 2006, J AM COLL SURGEONS, V202, P536, DOI 10.1016/j.jamcollsurg.2005.11.002
   PONTING GA, 1988, LANCET, V1, P438, DOI 10.1016/S0140-6736(88)91232-9
   Przkora R, 2005, ANN SURG, V242, P384, DOI 10.1097/01.sla.0000180398.70103.24
   Przkora R, 2007, PEDIATRICS, V119, pE109, DOI 10.1542/peds.2006-1548
   Przkora R, 2006, J TRAUMA, V60, P968, DOI 10.1097/01.ta.0000214580.27501.19
   RENNIE MJ, 1985, BRIT MED BULL, V41, P257, DOI 10.1093/oxfordjournals.bmb.a072060
   ROTHWELL PM, 1995, CRIT CARE MED, V23, P78, DOI 10.1097/00003246-199501000-00015
   Sambol JT, 2002, SHOCK, V18, P272, DOI 10.1097/00024382-200209000-00012
   Stahnke N, 2002, J PEDIATR ENDOCR MET, V15, P129
   Suman OE, 2006, BURNS, V32, P335, DOI 10.1016/j.burns.2005.10.023
   Suman OE, 2001, J APPL PHYSIOL, V91, P1168, DOI 10.1152/jappl.2001.91.3.1168
   Suzuki T, 2007, AM J PHYSIOL-CELL PH, V292, pC2103, DOI 10.1152/ajpcell.00488.2006
   Takagi K, 1998, ANN SURG, V228, P106, DOI 10.1097/00000658-199807000-00016
   Takagi K, 1997, J SURG RES, V69, P166, DOI 10.1006/jsre.1997.5066
   Takala J, 1999, NEW ENGL J MED, V341, P785, DOI 10.1056/NEJM199909093411102
   Thomas SJ, 2002, SURGERY, V132, P341, DOI 10.1067/msy.2002.126871
   Tiao G, 1996, J CLIN INVEST, V97, P339, DOI 10.1172/JCI118421
   Van den Berghe G, 2006, NEW ENGL J MED, V354, P449, DOI 10.1056/NEJMoa052521
   Van den Berghe G, 2001, NEW ENGL J MED, V345, P1359, DOI 10.1056/NEJMoa011300
   Vanhorebeek I, 2006, NAT CLIN PRACT ENDOC, V2, P20, DOI 10.1038/ncpendmet0071
   VOERMAN HJ, 1992, ANN SURG, V216, P648, DOI 10.1097/00000658-199212000-00006
   Wang GY, 2002, REGUL PEPTIDES, V105, P75, DOI 10.1016/S0167-0115(02)00012-5
   Wang L, 1998, SHOCK, V10, P298, DOI 10.1097/00024382-199810000-00011
   WARTOFSKY L, 1982, ENDOCR REV, V3, P164, DOI 10.1210/edrv-3-2-164
   *WHO, 2002, GRAPH OV GLOB BURD I, V29
   Willis MS, 2005, AM J PHYSIOL-HEART C, V288, pH795, DOI 10.1152/ajpheart.00189.2004
   WILMORE DW, 1978, SURG CLIN N AM, V58, P1173
   WILMORE DW, 1974, ANN SURG, V180, P653, DOI 10.1097/00000658-197410000-00031
   WILMORE DW, 1976, SURG CLIN N AM, V56, P999
   Wolf SE, 2006, J BURN CARE RES, V27, P131, DOI 10.1097/01.BCR.0000202620.55751.4F
   Wolfe R.R., 2005, PRINCIPLES PRACTICE
   WOLFE RR, 1986, J CLIN INVEST, V77, P900, DOI 10.1172/JCI112388
   WOLFE RR, 1979, METABOLISM, V28, P1031, DOI 10.1016/0026-0495(79)90007-6
   WOLFE RR, 1977, AM J PHYSIOL, V232, pE415, DOI 10.1152/ajpendo.1977.232.4.E415
   WOLFE RR, 1986, AM J PHYSIOL, V250, pE306, DOI 10.1152/ajpendo.1986.250.3.E306
   Yang J, 1998, Zhonghua Zheng Xing Shao Shang Wai Ke Za Zhi, V14, P211
NR 100
TC 396
Z9 410
U1 4
U2 41
PU LIPPINCOTT WILLIAMS & WILKINS
PI PHILADELPHIA
PA TWO COMMERCE SQ, 2001 MARKET ST, PHILADELPHIA, PA 19103 USA
SN 0003-4932
EI 1528-1140
J9 ANN SURG
JI Ann. Surg.
PD SEP
PY 2008
VL 248
IS 3
BP 387
EP 400
DI 10.1097/SLA.0b013e3181856241
PG 14
WC Surgery
WE Science Citation Index Expanded (SCI-EXPANDED)
SC Surgery
GA 352DK
UT WOS:000259475200008
PM 18791359
OA Green Accepted
DA 2022-03-26
ER

PT S
AU Wen, XY
   Peng, ZY
   Kellum, JA
AF Wen, Xiaoyan
   Peng, Zhiyong
   Kellum, John A.
BE Kellum, JA
   Ronco, C
   Vincent, JL
TI Pathogenesis of Acute Kidney Injury: Effects of Remote Tissue Damage on
   the Kidney
SO CONTROVERSIES IN ACUTE KIDNEY INJURY
SE Contributions to Nephrology
LA English
DT Article; Book Chapter
ID EPITHELIAL-MESENCHYMAL TRANSITION; ACUTE-RENAL-FAILURE; IMMUNE-RESPONSE;
   RIFLE CRITERIA; LUNG INJURY; CELLS; FIBROSIS; RAT; DYSFUNCTION;
   ACTIVATION
AB The modern definition and classification of acute kidney injury (AKI) has now been applied to thousands of patients around the world and in different settings. Epidemiology is shedding intense light on the credibility of our fundamental notions of how AKI occurs and why. It is clear from multiple studies that sepsis is the leading etiology of AKI, although other settings associated with systemic inflammation (polytrauma, burns, pancreatitis, cardiopulmonary bypass) also represent important means of exposure. Early in sepsis-induced AKI, there is an intense reduction in glomerular filtration with only mild structural changes mostly limited to the tubular epithelium. Although endothelial and interstitial changes may also occur, histopathology in sepsis-induced AKI is characteristically bland. Of course, many patients with severe AKI do not recover (as many as 50% in recent studies), and these patients ultimately develop severe structural alterations including fibrosis. Recent evidence suggests that cells in injured and infected tissues release immunological danger signals or danger-associated molecular patterns which communicate with remote organs including the kidney, where they activate dendritic cells and T cells and thus initiate inflammation. Dissonance of mediator secretion and cell responses may lead to persistent injury and de novo chronic kidney disease. A number of soluble mediators initiate a variety of pathophysiological processes as kidney injury evolves. In this chapter, we will discuss the pathogenesis of AKI in light of new information concerning injury and repair, and focus on the controversies arising from emerging evidence. Copyright (C) 2011 S. Karger AG, Basel
C1 [Wen, Xiaoyan; Peng, Zhiyong; Kellum, John A.] Univ Pittsburgh, Dept Crit Care Med, Clin Res Invest & Syst Modeling Acute Illness CRI, Pittsburgh, PA 15261 USA.
RP Kellum, JA (通讯作者)，Univ Pittsburgh, Dept Crit Care Med, Clin Res Invest & Syst Modeling Acute Illness CRI, Pittsburgh, PA 15261 USA.
EM kellumja@ccm.upmc.edu; kellumja@ccm.upmc.edu
RI Kellum, John/AAP-3072-2020
OI Kellum, John/0000-0003-1995-2653
CR Bagshaw SM, 2008, NEPHROL DIAL TRANSPL, V23, P1203, DOI 10.1093/ndt/gfm744
   Bagshaw SM, 2007, INTENS CARE MED, V33, P1285, DOI 10.1007/s00134-007-0656-5
   Cantaluppi V, 2010, CRIT CARE, V14, DOI 10.1186/cc8835
   Carvajal G, 2008, KIDNEY INT, V74, P585, DOI 10.1038/ki.2008.213
   Chen JL, 2011, KIDNEY INT, V79, P288, DOI 10.1038/ki.2010.381
   Duffield JS, 2011, KIDNEY INT, V79, P494, DOI 10.1038/ki.2010.338
   Eddy AA, 2000, PEDIATR NEPHROL, V15, P290, DOI 10.1007/s004670000461
   Gurkan OU, 2003, AM J PHYSIOL-LUNG C, V285, pL710, DOI 10.1152/ajplung.00044.2003
   Haase M, 2007, CONTRIB NEPHROL, V156, P340
   Heyman SN, 2010, KIDNEY INT, V77, P9, DOI 10.1038/ki.2009.347
   Heyman SN, 1996, J AM SOC NEPHROL, V7, P1066
   Hoag JB, 2008, AM J PHYSIOL-RENAL, V294, pF900, DOI 10.1152/ajprenal.00357.2007
   Humphreys BD, 2008, CELL STEM CELL, V2, P284, DOI 10.1016/j.stem.2008.01.014
   Ichimura T, 2008, J CLIN INVEST, V118, P1657, DOI 10.1172/JCI34487
   Imai Y, 2003, JAMA-J AM MED ASSOC, V289, P2104, DOI 10.1001/jama.289.16.2104
   Jang HR, 2009, CLIN IMMUNOL, V130, P41, DOI 10.1016/j.clim.2008.08.016
   JEVNIKAR AM, 1991, KIDNEY INT, V40, P203, DOI 10.1038/ki.1991.201
   Kalluri R, 2003, J CLIN INVEST, V112, P1776, DOI 10.1172/JCI200320530
   Kriz W, 2011, J CLIN INVEST, V121, P468, DOI 10.1172/JCI44595
   Langenberg C, 2008, CRIT CARE, V12, DOI [10.1186/cc6823, 10.1186/cc6863]
   Murugan R, 2010, KIDNEY INT, V77, P527, DOI 10.1038/ki.2009.502
   Nechemia-Arbely Y, 2008, J AM SOC NEPHROL, V19, P1106, DOI 10.1681/ASN.2007070744
   Paladino JD, 2009, MICROVASC RES, V77, P8, DOI 10.1016/j.mvr.2008.09.001
   Peng ZY, 2008, CRIT CARE MED, V36, pA1
   POELS PJE, 1993, CLIN NEUROL NEUROSUR, V95, P175, DOI 10.1016/0303-8467(93)90122-W
   Rabb H, 2003, KIDNEY INT, V63, P600, DOI 10.1046/j.1523-1755.2003.00753.x
   Ricci Z, 2008, KIDNEY INT, V73, P538, DOI 10.1038/sj.ki.5002743
   SCHMOUDER RL, 1992, KIDNEY INT, V41, P191, DOI 10.1038/ki.1992.26
   Waeckerle-Men Y, 2007, KIDNEY BLOOD PRESS R, V30, P421, DOI 10.1159/000110578
   Wen X, 2010, J AM SOC NEPHROL, V21, p342A
   Wen XY, 2010, CONTRIB NEPHROL, V165, P39, DOI 10.1159/000313743
   WU MC, 1984, EXP HEMATOL, V12, P267
   Yasuda H, 2008, AM J PHYSIOL-RENAL, V294, pF1050, DOI 10.1152/ajprenal.00461.2007
NR 33
TC 15
Z9 19
U1 0
U2 3
PU KARGER
PI BASEL
PA POSTFACH, CH-4009 BASEL, SWITZERLAND
SN 0302-5144
BN 978-3-8055-9810-1
J9 CONTRIB NEPHROL
JI Contrib.Nephrol.
PY 2011
VL 174
BP 129
EP 137
PG 9
WC Critical Care Medicine; Urology & Nephrology
WE Book Citation Index– Science (BKCI-S); Science Citation Index Expanded (SCI-EXPANDED)
SC General & Internal Medicine; Urology & Nephrology
GA BYN62
UT WOS:000299454300015
PM 21921617
DA 2022-03-26
ER

PT J
AU Boldeanu, L
   Boldeanu, MV
   Bogdan, M
   Meca, AD
   Coman, CG
   Buca, BR
   Tartau, CG
   Tartau, LM
AF Boldeanu, Lidia
   Boldeanu, Mihail Virgil
   Bogdan, Maria
   Meca, Andreea Daniela
   Coman, Corneliu George
   Buca, Beatrice Rozalina
   Tartau, Cosmin Gabriel
   Tartau, Liliana Mititelu
TI Immunological approaches and therapy in burns (Review)
SO EXPERIMENTAL AND THERAPEUTIC MEDICINE
LA English
DT Review
DE burns; inflammation; cytokines; inflammasomes; inflammasome
   nucleotide-binding domain and leucine-rich repeat protein 3
ID DELTA T-CELLS; NATURAL-KILLER-CELLS; NLRP3 INFLAMMASOME;
   IMMUNE-RESPONSE; DENDRITIC CELLS; UP-REGULATION; ACTIVATION; TRAUMA;
   STRESS; COMPLEMENT
AB Burns have become an important public health problem in the last two decades, with just over a quarter of a million deaths annually. Major burns are accompanied by a strong inflammatory response, which will most often lead to systemic response inflammatory syndrome, followed by sepsis and finally induce multiple organ failure. The main mechanism involved in wound healing after burns is the inflammatory process, characterized by the recruitment of myeloid and T cells and by the involvement of numerous cytokines, chemokines, complement fractions, as well as various growth factors. Inflammasomes, protein-based cytosolic complexes, activated during metabolic stress or infection, play a role in modulating and improving the defense capacity of the innate immune system. Nucleotide-binding domain and leucine-rich repeat protein 3 (NLRP3) inflammasome has been studied predominantly and several hypotheses have been issued. Restoring the balance between the pro-inflammatory response and the anti-inflammatory activity is the key element to effective therapy in burns. Severe burns require nutritional support and pharmacotherapy not only for burn area but for different pathological complications of burn injury. In-depth research is required to find new ways to modulate the defense capacity, to prevent the complications of abnormal immune response and to treat burn injuries efficiently.
C1 [Boldeanu, Lidia] Univ Med & Pharm, Dept Microbiol, Craiova 200349, Romania.
   [Boldeanu, Mihail Virgil] Univ Med & Pharm, Dept Immunol, 2-4 Petru Rares St, Craiova 200349, Romania.
   [Boldeanu, Mihail Virgil] Medico Sci SRL, Stem Cell Bank Unit, Craiova 200690, Romania.
   [Bogdan, Maria; Meca, Andreea Daniela] Univ Med & Pharm, Dept Pharmacol, Craiova 200349, Romania.
   [Coman, Corneliu George; Buca, Beatrice Rozalina; Tartau, Cosmin Gabriel; Tartau, Liliana Mititelu] Grigore T Popa Univ Med & Pharm, Dept Pharmacol, 16 Univy St, Iasi 700115, Romania.
RP Boldeanu, MV (通讯作者)，Univ Med & Pharm, Dept Immunol, 2-4 Petru Rares St, Craiova 200349, Romania.; Tartau, LM (通讯作者)，Grigore T Popa Univ Med & Pharm, Dept Pharmacol, 16 Univy St, Iasi 700115, Romania.
EM boldeanumihailvirgil@yahoo.com; lylytartau@yahoo.com
RI LIDIA, BOLDEANU/ABF-7167-2021; Meca, Andreea-Daniela/AAQ-2380-2021;
   VIRGIL, Boldeanu MIHAIL/N-8774-2019
OI Meca, Andreea-Daniela/0000-0002-6890-049X; VIRGIL, Boldeanu
   MIHAIL/0000-0003-2481-6138; Bogdan, Maria/0000-0001-8089-1787
CR Abderrazak A, 2015, REDOX BIOL, V4, P296, DOI 10.1016/j.redox.2015.01.008
   Arslan E, 2000, BURNS, V26, P521, DOI 10.1016/S0305-4179(00)00024-3
   Auger C, 2017, BBA-MOL BASIS DIS, V1863, P2633, DOI 10.1016/j.bbadis.2017.02.019
   Barrett LW, 2019, BURNS TRAUMA, V7, DOI 10.1186/s41038-019-0163-2
   Berger MM, 2016, CURR OPIN CRIT CARE, V22, P285, DOI 10.1097/MCC.0000000000000323
   Bergquist M, 2019, BURNS, V45, P354, DOI 10.1016/j.burns.2018.09.001
   Borden EC, 2007, NAT REV DRUG DISCOV, V6, P975, DOI 10.1038/nrd2422
   Burdette D, 2012, J GEN VIROL, V93, P235, DOI 10.1099/vir.0.034033-0
   Calum H, 2009, CLIN EXP IMMUNOL, V156, P102, DOI 10.1111/j.1365-2249.2008.03861.x
   Caruntu C, 2014, MEDIAT INFLAMM, V2014, DOI 10.1155/2014/105950
   Caruntu C, 2012, J BIOMED OPT, V17, DOI 10.1117/1.JBO.17.8.085003
   Cazander G, 2012, CLIN DEV IMMUNOL, DOI 10.1155/2012/534291
   Cheent K, 2011, GUT, V60, P268, DOI 10.1136/gut.2010.212555
   [陈传莉 CHEN Chuanli], 2008, [第三军医大学学报, Acta Academiae Medicinae Militaris Tertiae], V30, P1434
   Clark A, 2017, BURNS TRAUMA, V5, DOI 10.1186/s41038-017-0076-x
   Coutermarsh-Ott S, 2016, J GEN VIROL, V97, P825, DOI 10.1099/jgv.0.000401
   Del Campo JA, 2018, WORLD J HEPATOL, V10, P1, DOI 10.4254/wjh.v10.i1.1
   Devine RA, 2018, INT J BURNS TRAUMA, V8, P6
   Evers LH, 2010, EXP DERMATOL, V19, P777, DOI 10.1111/j.1600-0625.2010.01105.x
   Feng YH, 2019, BURNS TRAUMA, V7, DOI 10.1186/s41038-019-0156-1
   Feng YH, 2018, CELL PHYSIOL BIOCHEM, V49, P190, DOI 10.1159/000492853
   Finnerty CC, 2007, SHOCK, V27, P4, DOI 10.1097/01.shk.0000235138.20775.36
   Ghita MA, 2017, ACTA DERMATOVENER CR, V25, P223
   Grigore O, 2019, EXP THER MED, V17, P997, DOI 10.3892/etm.2018.7058
   Guilherme A, 2017, MOL METAB, V6, P781, DOI 10.1016/j.molmet.2017.05.012
   HAAS W, 1993, ANNU REV IMMUNOL, V11, P637, DOI 10.1146/annurev.iy.11.040193.003225
   Hamblin MR, 2019, EXPERT OPIN PHARMACO, V20, P305, DOI 10.1080/14656566.2018.1551880
   Han SC, 2015, MEDIAT INFLAMM, V2015, DOI 10.1155/2015/720457
   Hanschen M, 2011, SHOCK, V35, P252, DOI 10.1097/SHK.0b013e3181f489c5
   He W, 2019, BURNS TRAUMA, V7, DOI 10.1186/s41038-019-0162-3
   Hesketh M, 2017, INT J MOL SCI, V18, DOI 10.3390/ijms18071545
   Hutchins NIA, 2014, TRENDS MOL MED, V20, P224, DOI 10.1016/j.molmed.2014.01.002
   Ilie MA, 2019, EXP THER MED, V18, P916, DOI 10.3892/etm.2019.7513
   Ilie MA, 2019, EXP THER MED, V17, P1004, DOI 10.3892/etm.2018.6981
   Janeway CA, 2002, ANNU REV IMMUNOL, V20, P197, DOI 10.1146/annurev.immunol.20.083001.084359
   Jeschke MG, 2011, PLOS ONE, V6, DOI 10.1371/journal.pone.0021245
   Joshi A.P., 2017, J BASIC PHARM TOXICO, V1, P1
   Korkmaz HI, 2017, BURNS, V43, P1390, DOI 10.1016/j.burns.2017.03.007
   Kufer TA, 2005, TRENDS MICROBIOL, V13, P381, DOI 10.1016/j.tim.2005.06.004
   Latz E, 2013, NAT REV IMMUNOL, V13, P397, DOI 10.1038/nri3452
   Laudanski K, 2006, P NATL ACAD SCI USA, V103, P15564, DOI 10.1073/pnas.0607028103
   [刘依凌 LIU Yiling], 2008, [第三军医大学学报, Acta Academiae Medicinae Militaris Tertiae], V30, P817
   MacConmara MP, 2006, ANN SURG, V244, P514, DOI 10.1097/01.sla.0000239031.06906.1f
   Mace JE, 2012, BURNS, V38, P599, DOI 10.1016/j.burns.2011.10.013
   Marcenaro E, 2005, J IMMUNOL, V174, P3992, DOI 10.4049/jimmunol.174.7.3992
   Marketon JIW, 2008, CELL IMMUNOL, V252, P16, DOI 10.1016/j.cellimm.2007.09.006
   Martin P, 2005, TRENDS CELL BIOL, V15, P599, DOI 10.1016/j.tcb.2005.09.002
   Martinon F, 2007, CELL DEATH DIFFER, V14, P10, DOI 10.1038/sj.cdd.4402038
   Martinon F, 2002, MOL CELL, V10, P417, DOI 10.1016/S1097-2765(02)00599-3
   Mathers C, 2004, GLOBAL BURDEN DIS, V6
   Matsushima A, 2004, SHOCK, V22, P11, DOI 10.1097/01.shk.0000129203.84330.b3
   Mirza R, 2009, AM J PATHOL, V175, P2454, DOI 10.2353/ajpath.2009.090248
   Moretta A, 2002, NAT REV IMMUNOL, V2, P957, DOI 10.1038/nri956
   Murray RZ, 2019, BURNS TRAUMA, V7, DOI 10.1186/s41038-018-0139-7
   Muszynski JA, 2014, SHOCK, V42, P313, DOI 10.1097/SHK.0000000000000217
   Negash AA, 2013, PLOS PATHOG, V9, DOI 10.1371/journal.ppat.1003330
   Nielson CB, 2017, J BURN CARE RES, V38, pE469, DOI 10.1097/BCR.0000000000000355
   Oppeltz RF, 2012, CYTOKINE, V60, P528, DOI 10.1016/j.cyto.2012.07.003
   Oskeritzian CA, 2012, ADV WOUND CARE, V1, P23, DOI 10.1089/wound.2011.0357
   Porter C, 2016, LANCET, V388, P1417, DOI 10.1016/S0140-6736(16)31469-6
   Radke A, 2000, CRIT CARE MED, V28, P3224, DOI 10.1097/00003246-200009000-00018
   Rani M, 2014, SHOCK, V42, P133, DOI 10.1097/SHK.0000000000000176
   Ricklin D, 2010, NAT IMMUNOL, V11, P785, DOI 10.1038/ni.1923
   Rojas Y, 2012, EXPERT OPIN PHARMACO, V13, P2485, DOI 10.1517/14656566.2012.738195
   Sahoo M, 2011, THESCIENTIFICWORLDJO, V11, P2037, DOI 10.1100/2011/212680
   Schwacha MG, 2008, CYTOKINE, V44, P328, DOI 10.1016/j.cyto.2008.09.001
   Schwacha MG, 2003, BURNS, V29, P1, DOI 10.1016/S0305-4179(02)00187-0
   Sinno H, 2013, J DERMATOL TREAT, V24, P141, DOI 10.3109/09546634.2011.631977
   Stanojcic M, 2014, CRIT CARE MED, V42, P1357, DOI 10.1097/CCM.0000000000000209
   Stetson DB, 2006, IMMUNITY, V25, P373, DOI 10.1016/j.immuni.2006.08.007
   Strudwick X.L., 2018, HOT TOPICS BURN INJU
   Suber F, 2007, P NATL ACAD SCI USA, V104, P3973, DOI 10.1073/pnas.0609026104
   Sun LT, 2012, WOUND REPAIR REGEN, V20, P563, DOI 10.1111/j.1524-475X.2012.00813.x
   Thulabandu V, 2018, WIRES DEV BIOL, V7, DOI 10.1002/wdev.307
   Ulland TK, 2011, PROG INFLAMM RES SER, P37, DOI 10.1007/978-3-0348-0148-5_3
   Valvis SM, 2015, J INVEST DERMATOL, V135, P2119, DOI 10.1038/jid.2015.123
   Venet F, 2012, J IMMUNOL, V189, P5073, DOI 10.4049/jimmunol.1202062
   Vidal SM, 2011, CURR OPIN VIROL, V1, P497, DOI 10.1016/j.coviro.2011.10.017
   Vinaik R, 2020, TRANSL RES, V217, P47, DOI 10.1016/j.trsl.2019.11.002
   Wang Feng-jun, 2010, Zhonghua Shao Shang Za Zhi, V26, P331
   WHO, 2003, MAN BURNS
NR 81
TC 7
Z9 8
U1 3
U2 5
PU SPANDIDOS PUBL LTD
PI ATHENS
PA POB 18179, ATHENS, 116 10, GREECE
SN 1792-0981
EI 1792-1015
J9 EXP THER MED
JI Exp. Ther. Med.
PD SEP
PY 2020
VL 20
IS 3
BP 2361
EP 2367
DI 10.3892/etm.2020.8932
PG 7
WC Medicine, Research & Experimental
WE Science Citation Index Expanded (SCI-EXPANDED)
SC Research & Experimental Medicine
GA NG2VU
UT WOS:000563844300064
PM 32765715
OA Green Published, gold
DA 2022-03-26
ER

PT J
AU Laggner, M
   Lingitz, MT
   Copic, D
   Direder, M
   Klas, K
   Bormann, D
   Gugerell, A
   Moser, B
   Radtke, C
   Hacker, S
   Mildner, M
   Ankersmit, HJ
   Haider, T
AF Laggner, Maria
   Lingitz, Marie-Therese
   Copic, Dragan
   Direder, Martin
   Klas, Katharina
   Bormann, Daniel
   Gugerell, Alfred
   Moser, Bernhard
   Radtke, Christine
   Hacker, Stefan
   Mildner, Michael
   Ankersmit, Hendrik Jan
   Haider, Thomas
TI Severity of thermal burn injury is associated with systemic neutrophil
   activation
SO SCIENTIFIC REPORTS
LA English
DT Article
ID EXTRACELLULAR TRAPS; BACTERIAL-INFECTION; CELL-DEATH; COMPLEMENT;
   SEPSIS; INFILTRATION; RECRUITMENT; THROMBOSIS; ELASTASE; IMMUNITY
AB Burn injuries elicit a unique and dynamic stress response which can lead to burn injury progression. Though neutrophils represent crucial players in the burn-induced immunological events, the dynamic secretion pattern and systemic levels of neutrophil-derived factors have not been investigated in detail so far. Serum levels of neutrophil elastase (NE), myeloperoxidase (MPO), citrullinated histone H3 (CitH3), and complement factor C3a were quantified in burn victims over 4 weeks post injury. Furthermore, the potential association with mortality, degree of burn injury, and inhalation trauma was evaluated. In addition, leukocyte, platelet, neutrophil, and lymphocyte counts were assessed. Lastly, we analyzed the association of neutrophil-derived factors with clinical severity scoring systems. Serum levels of NE, MPO, CitH3, and C3a were remarkably elevated in burn victims compared to healthy controls. Leukocyte and neutrophil counts were significantly increased on admission day and day 1, while relative lymphocytes were decreased in the first 7 days post burn trauma. Though neutrophil-derived factors did not predict mortality, patients suffering from 3rd degree burn injuries displayed increased CitH3 and NE levels. Accordingly, CitH3 and NE were elevated in cases with higher abbreviated burn severity indices (ABSI). Taken together, our data suggest a role for neutrophil activation and NETosis in burn injuries and burn injury progression. Targeting exacerbated neutrophil activation might represent a new therapeutic option for severe cases of burn injury.
C1 [Laggner, Maria; Copic, Dragan; Direder, Martin; Klas, Katharina; Bormann, Daniel; Gugerell, Alfred; Moser, Bernhard; Ankersmit, Hendrik Jan] Med Univ Vienna, Dept Thorac Surg, Waehringer Guertel 18-20, A-1090 Vienna, Austria.
   [Laggner, Maria; Copic, Dragan; Direder, Martin; Klas, Katharina; Bormann, Daniel; Gugerell, Alfred; Ankersmit, Hendrik Jan] Lab Cardiac & Thorac Diag & Regenerat, A-1090 Vienna, Austria.
   [Lingitz, Marie-Therese] Med Univ Vienna, Div Gen Anesthesia & Intens Care Med, Dept Anesthesia Crit Care & Pain Med, A-1090 Vienna, Austria.
   [Radtke, Christine; Hacker, Stefan] Med Univ Vienna, Dept Plast Reconstruct & Aesthet Surg, A-1090 Vienna, Austria.
   [Hacker, Stefan] Landesklinikum Wiener Neustadt, Dept Plast Reconstruct & Aesthet Surg, A-2700 Wiener Neustadt, Austria.
   [Mildner, Michael] Med Univ Vienna, Dept Dermatol, A-1090 Vienna, Austria.
   [Haider, Thomas] Med Univ Vienna, Dept Orthoped & Trauma Surg, Waehringer Guertel 18-20, A-1090 Vienna, Austria.
RP Ankersmit, HJ (通讯作者)，Med Univ Vienna, Dept Thorac Surg, Waehringer Guertel 18-20, A-1090 Vienna, Austria.; Ankersmit, HJ (通讯作者)，Lab Cardiac & Thorac Diag & Regenerat, A-1090 Vienna, Austria.; Haider, T (通讯作者)，Med Univ Vienna, Dept Orthoped & Trauma Surg, Waehringer Guertel 18-20, A-1090 Vienna, Austria.
EM hendrik.ankersmit@meduniwien.ac.at; thomas.a.haider@meduniwien.ac.at
RI ; Radtke, Christine/B-8491-2018
OI Copic, Dragan/0000-0002-1005-2985; Radtke, Christine/0000-0001-6877-5038
FU Vienna Business Agency (Vienna, Austria) [2343727]; Sparkling Science
   Program of the Austrian Federal Ministry of Education, Science and
   Research [SPA06/055]; Aposcience AG
FX This research project was funded by the Vienna Business Agency (Vienna,
   Austria; grant "APOSEC to clinic" 2343727) and by the Aposcience AG
   under group leader HJA. MM was funded by the Sparkling Science Program
   of the Austrian Federal Ministry of Education, Science and Research
   (SPA06/055).
CR Agay D, 2008, EUR CYTOKINE NETW, V19, P1, DOI 10.1684/ecn.2008.0113
   Altrichter J, 2010, EUR J TRAUMA EMERG S, V36, P551, DOI 10.1007/s00068-010-0013-1
   Association AB, 2019, NATL BURN REPOSITORY
   Brinkmann V, 2004, SCIENCE, V303, P1532, DOI 10.1126/science.1092385
   Brunner M, 2004, INTENS CARE MED, V30, P1468, DOI 10.1007/s00134-004-2184-x
   Brusselaers N, 2010, CRIT CARE, V14, DOI 10.1186/cc9300
   Chai JK, 2013, BURNS, V39, P745, DOI 10.1016/j.burns.2012.08.005
   Chirivi RGS, 2021, CELL MOL IMMUNOL, V18, P1528, DOI 10.1038/s41423-020-0381-3
   Clark RAF, 2018, EXP DERMATOL, V27, P625, DOI 10.1111/exd.13518
   DAVIS CF, 1987, SURGERY, V102, P477
   Dunn JLM, 2018, AM J PHYSIOL-LUNG C, V314, pL822, DOI 10.1152/ajplung.00272.2017
   Elvington M, 2017, J CLIN INVEST, V127, P970, DOI 10.1172/JCI89412
   Fuchs TA, 2007, J CELL BIOL, V176, P231, DOI 10.1083/jcb.200606027
   Fumia S, 2008, MOL IMMUNOL, V45, P2951, DOI 10.1016/j.molimm.2008.01.029
   GRINNELL F, 1994, J INVEST DERMATOL, V103, P155, DOI 10.1111/1523-1747.ep12392625
   Guillory AN, 2018, TOTAL BURN CARE, P301
   Guo R, 2019, ADV WOUND CARE, V8, P271, DOI 10.1089/wound.2018.0865
   Hacker S, 2018, CLIN CHEM LAB MED, V56, P2079, DOI 10.1515/cclm-2018-0042
   Hampson P, 2017, ANN SURG, V265, P1241, DOI 10.1097/SLA.0000000000001807
   Heuer A, 2021, FRONT IMMUNOL, V12, DOI 10.3389/fimmu.2021.614347
   Iba T, 2014, CRIT CARE, V18, DOI 10.1186/cc13983
   Jeschke MG, 2020, NAT REV DIS PRIMERS, V6, DOI 10.1038/s41572-020-0145-5
   Jeschke MG, 2011, PLOS ONE, V6, DOI 10.1371/journal.pone.0021245
   Kaufman T, 2017, CLIN IMMUNOL, V183, P254, DOI 10.1016/j.clim.2017.08.014
   KNAUS WA, 1985, CRIT CARE MED, V13, P818, DOI 10.1097/00003246-198510000-00009
   Korkmaz HI, 2017, WOUND REPAIR REGEN, V25, P609, DOI 10.1111/wrr.12560
   KUPPER TS, 1985, SURGERY, V98, P199
   Kustanovich A, 2019, CANCER BIOL THER, V20, P1057, DOI 10.1080/15384047.2019.1598759
   Lateef Z, 2019, INT J MOL SCI, V20, DOI 10.3390/ijms20030538
   Lebedev Mikhail Yu., 2001, Russ J Immunol, V6, P47
   Liszewski MK, 2013, IMMUNITY, V39, P1143, DOI 10.1016/j.immuni.2013.10.018
   Liu D, 2019, CLIN SCI, V133, P565, DOI 10.1042/CS20180600
   Machens HG, 2006, SURGERY, V139, P550, DOI 10.1016/j.surg.2005.09.001
   MALDONADO MD, 1991, BURNS, V17, P188, DOI 10.1016/0305-4179(91)90101-L
   Marck RE, 2019, PLATELETS, V30, P396, DOI 10.1080/09537104.2018.1448379
   Martinod K, 2014, BLOOD, V123, P2768, DOI 10.1182/blood-2013-10-463646
   Mason SA., 2019, ANN SURG, V269, P1192, DOI [10.1097/SLA.0000000000002722, DOI 10.1097/SLA.0000000000002722]
   Massberg S, 2010, NAT MED, V16, P887, DOI 10.1038/nm.2184
   Miksa M., 2007, Z GEBURTSHILFE NEONA, V211, pFV88
   Moins-Teisserenc H, 2021, FRONT IMMUNOL, V12, DOI 10.3389/fimmu.2021.586195
   MOORE FD, 1986, NEW ENGL J MED, V314, P948, DOI 10.1056/NEJM198604103141503
   Mulder PPG, 2021, FRONT IMMUNOL, V11, DOI 10.3389/fimmu.2020.621222
   NORGAUER J, 1993, EUR J BIOCHEM, V217, P289, DOI 10.1111/j.1432-1033.1993.tb18245.x
   Papayannopoulos V, 2018, NAT REV IMMUNOL, V18, P134, DOI 10.1038/nri.2017.105
   Patel PJ, 1999, AM J RESP CELL MOL, V20, P1229, DOI 10.1165/ajrcmb.20.6.3491
   Ravat F, 2011, Pathol Biol (Paris), V59, pe63, DOI 10.1016/j.patbio.2009.12.001
   Rios-Lopez AL, 2021, MICROBIOL RES, V243, DOI 10.1016/j.micres.2020.126644
   Roth G, 2003, BIOCHEM BIOPH RES CO, V308, P840, DOI 10.1016/S0006-291X(03)01482-7
   Sakuma M, 2019, FASEB J, V33, P13602, DOI 10.1096/fj.201901098R
   Savchenko AS, 2014, BLOOD, V123, P141, DOI 10.1182/blood-2013-07-514992
   Sehirli O, 2008, PEPTIDES, V29, P1231, DOI 10.1016/j.peptides.2008.02.012
   Serra MB, 2017, INT J INFLAMM, V2017, DOI 10.1155/2017/3406215
   Shallo H, 2003, BURNS, V29, P641, DOI 10.1016/S0305-4179(03)00070-6
   Shin JY, 2016, BURNS, V42, P1369, DOI 10.1016/j.burns.2016.03.012
   Thorgersen EB, 2019, HEPATOLOGY, V70, P725, DOI 10.1002/hep.30508
   Tobalem M, 2013, CRIT CARE MED, V41, P963, DOI 10.1097/CCM.0b013e318275cee7
   TOBIASEN J, 1982, ANN EMERG MED, V11, P260, DOI 10.1016/S0196-0644(82)80096-6
   Veraar C., 2021, JTCVS OPEN, V6, P85
   Vincent JL, 1996, INTENS CARE MED, V22, P707, DOI 10.1007/BF01709751
   Zhou Y, 2018, BLOOD, V131, P563, DOI 10.1182/blood-2017-08-801738
   Zuo Y, 2020, JCI INSIGHT, V5, DOI 10.1172/jci.insight.138999
NR 61
TC 0
Z9 0
U1 0
U2 0
PU NATURE PORTFOLIO
PI BERLIN
PA HEIDELBERGER PLATZ 3, BERLIN, 14197, GERMANY
SN 2045-2322
J9 SCI REP-UK
JI Sci Rep
PD JAN 31
PY 2022
VL 12
IS 1
AR 1654
DI 10.1038/s41598-022-05768-w
PG 10
WC Multidisciplinary Sciences
WE Science Citation Index Expanded (SCI-EXPANDED)
SC Science & Technology - Other Topics
GA YQ2TZ
UT WOS:000749168300056
PM 35102298
OA Green Submitted, gold, Green Published
DA 2022-03-26
ER

PT J
AU Maybauer, MO
   Maybauer, DM
   Fraser, JF
   Traber, LD
   Westphal, M
   Cox, RA
   Huda, R
   Nakano, YY
   Enkhbaatar, P
   Hawkins, HK
   Herndon, DN
   Traber, DL
AF Maybauer, Marc O.
   Maybauer, Dirk M.
   Fraser, John F.
   Traber, Lillian D.
   Westphal, Martin
   Cox, Robert A.
   Huda, Ruksana
   Nakano, Yoshimitsu Y.
   Enkhbaatar, Perenlei
   Hawkins, Hal K.
   Herndon, David N.
   Traber, Daniel L.
TI Ceftazidime improves hemodynamics and oxygenation in ovine smoke
   inhalation injury and septic shock (vol 33, pg 1219, 2007)
SO INTENSIVE CARE MEDICINE
LA English
DT Article
DE airway obstruction; acute lung injury; acute respiratory distress
   syndrome; nitric oxide; 3-nitrotyrosine; sepsis
ID VENTILATOR-ASSOCIATED PNEUMONIA; ACUTE LUNG INJURY; INTENSIVE-CARE
   MEDICINE; PSEUDOMONAS-AERUGINOSA; SUPEROXIDE-DISMUTASE;
   AIRWAY-OBSTRUCTION; SEPSIS; BURN; ANTIBIOTICS; RESISTANT
AB Objective: To investigate ceftazidime in acute lung injury (ALI) and sepsis.
   Design and setting:Prospective, randomized, controlled animal study in an investigational ICU at a university hospital.
   Interventions: Eighteen female Merino sheep were prepared for chronic study and subjected to smoke inhalation and septic challenge according to an established protocol.
   Measurements and results: Whereas global hemodynamics and oxygenation remained stable in sham animals (no injury, no treatment), the injury contributed to a hypotensive-hyperdynamic circulation in the control group (smoke inhalation and sepsis, no treatment), as indicated by a significant increase in cardiac index) and heart rate and a drop in mean arterial pressure. Treatment with ceftazidime (smoke inhalation and sepsis, treatment group) stabilized cardiac index and heart rate and attenuated the decrease in mean arterial pressure. The deterioration in PaO2/FiO(2) ratio and pulmonary shunt fraction (Qs/Qt) was significantly delayed and blunted by ceftazidime. At 24h after injury a significant increase in airway obstruction scores of bronchi and bronchioles in both injured groups was observed. Ceftazidime significantly reduced airway obstruction vs. control animals. Whereas plasma nitrate/nitrite levels increased similarly in the two injured groups, lung 3-nitrotyrosine content remained at the baseline level in the ceftazidime group.
   Conclusions: In ovine lung injury ceftazidime improves global hemodynamics and oxygenation not only by bacterial clearance but also via reduction in toxic nitrogen species such as 3-nitrotyrosine. Therefore ceftazidime appears as a clinically relevant adjunct in the common setting of sepsis-associated lung injury.
C1 Univ Texas, Med Branch, Galveston, TX 77555 USA.
   Shriners Burns Hosp, Investigat Intens Care Unit, Dept Anesthesiol, Galveston, TX USA.
   Shriners Burns Hosp, Investigat Intens Care Unit, Dept Pathol, Galveston, TX USA.
   Shriners Burns Hosp, Investigat Intens Care Unit, Dept Surg, Galveston, TX USA.
   Univ Ulm, Dept Anesthesiol & Intens Care, Sekt Anasthesiol Pathophysiol & Verfahrensentwick, D-89075 Ulm, Germany.
RP Maybauer, MO (通讯作者)，Univ Texas, Med Branch, 301 Univ Blvd, Galveston, TX 77555 USA.
EM marc.maybauer@uni-ulm.de
RI Herndon, David/AAC-3354-2020; Huda, Ruksana/P-9294-2015; Maybauer, Marc
   O/I-2890-2012; Fraser, John F/F-4570-2010
OI Huda, Ruksana/0000-0003-1274-8836; Maybauer, Marc O/0000-0003-2406-655X;
   Fraser, John/0000-0002-7012-2519
CR Andrews P, 2006, INTENS CARE MED, V32, P207, DOI 10.1007/s00134-005-0027-z
   Andrews P, 2006, INTENS CARE MED, V32, P380, DOI 10.1007/s00134-005-0060-y
   Angus D C, 2001, Crit Care Med, V29, P1303, DOI 10.1097/00003246-200107000-00002
   Asfar P, 2006, CRIT CARE CLIN, V22, P131, DOI 10.1016/j.ccc.2005.08.007
   Barth E, 2006, INTENS CARE MED, V32, P1470, DOI 10.1007/s00134-006-0336-x
   Bone HG, 2002, CRIT CARE MED, V30, P856, DOI 10.1097/00003246-200204000-00024
   BONE RC, 1992, CRIT CARE MED, V20, P724, DOI 10.1097/00003246-199206000-00002
   Boselli E, 2004, INTENS CARE MED, V30, P989, DOI 10.1007/s00134-004-2171-2
   Carreer R, 1998, EUR J CLIN MICROBIOL, V17, P43, DOI 10.1007/BF01584363
   CARTIN A, 1993, J CLIN INVEST, V91, P38
   Conway S P, 2003, Am J Respir Med, V2, P321
   Cox RA, 2003, AM J RESP CELL MOL, V29, P295, DOI 10.1165/rcmb.4860
   Edgeworth JD, 1999, CRIT CARE MED, V27, P1421, DOI 10.1097/00003246-199908000-00002
   Foucaud P, 2002, Rev Pneumol Clin, V58, P131
   GIRARDI C, 2006, IN PRESS INTENSIVE C
   Gressier B, 1998, METHOD FIND EXP CLIN, V20, P819, DOI 10.1358/mf.1998.20.10.487532
   Healy DP, 2002, PHARMACOTHERAPY, V22, P578, DOI 10.1592/phco.22.8.578.33217
   Hutchinson GR, 1996, J CLIN MICROBIOL, V34, P584, DOI 10.1128/JCM.34.3.584-587.1996
   Kirikae T, 1998, ANTIMICROB AGENTS CH, V42, P1015, DOI 10.1128/AAC.42.5.1015
   Maybauer DM, 2006, SHOCK, V26, P489, DOI 10.1097/01.shk.0000230300.78515.ed
   Maybauer DM, 2004, SHOCK, V22, P387, DOI 10.1097/01.shk.0000140661.78744.f6
   MAYBAUER DM, 2005, ANESTHESIOLOGY, P103
   MAYBAUER DM, 2005, INFECTION, V33
   Maybauer MO, 2006, SHOCK, V26, P8, DOI 10.1097/00024382-200610001-00024
   Maybauer MO, 2006, CRIT CARE MED, V34, P2432, DOI 10.1097/01.CCM.0000230384.61350.FA
   Maybauer MO, 2006, SHOCK, V25, P206, DOI 10.1097/01.shk.0000192121.53048.29
   Maybauer MO, 2006, NEW ENGL J MED, V354, P416
   Maybauer MO, 2005, SHOCK, V24, P226, DOI 10.1097/01.shk.0000174021.95063.f4
   Mouithys-Mickalad A, 2002, REDOX REP, V7, P85, DOI 10.1179/135100002125000316
   Murakami K, 2002, CRIT CARE MED, V30, P2083, DOI 10.1097/00003246-200209000-00022
   PEARCE ML, 1965, CIRC RES, V16, P482, DOI 10.1161/01.RES.16.5.482
   RICHARD P, 1994, J INFECT DIS, V170, P377, DOI 10.1093/infdis/170.2.377
   Rue Loring W. III, 1995, Journal of Burn Care and Rehabilitation, V16, P262, DOI 10.1097/00004630-199505000-00008
   Shawar RM, 1999, ANTIMICROB AGENTS CH, V43, P2877, DOI 10.1128/AAC.43.12.2877
   Shimoda K, 2003, AM J PHYSIOL-LUNG C, V285, pL240, DOI 10.1152/ajplung.00319.2002
   SHIRANI KZ, 1987, ANN SURG, V205, P82, DOI 10.1097/00000658-198701000-00015
   Shorr AF, 2005, CRIT CARE MED, V33, P46, DOI 10.1097/01.CCM.0000149852.32599.31
   Szabo C, 1996, SHOCK, V6, P79, DOI 10.1097/00024382-199608000-00001
   Tonnellier M, 2005, ANESTHESIOLOGY, V102, P995, DOI 10.1097/00000542-200505000-00019
   Traber DL, 2005, SHOCK, V24, P82, DOI 10.1097/01.shk.0000191338.39154.73
   Vidaur L, 2005, CRIT CARE MED, V33, P1248, DOI 10.1097/01.CCM.0000165811.61232.D6
NR 41
TC 14
Z9 14
U1 0
U2 1
PU SPRINGER
PI NEW YORK
PA ONE NEW YORK PLAZA, SUITE 4600, NEW YORK, NY, UNITED STATES
SN 0342-4642
EI 1432-1238
J9 INTENS CARE MED
JI Intensive Care Med.
PD JUL
PY 2007
VL 33
IS 7
BP 1219
EP 1227
DI 10.1007/s00134-007-0658-3
PG 9
WC Critical Care Medicine
WE Science Citation Index Expanded (SCI-EXPANDED)
SC General & Internal Medicine
GA 189PW
UT WOS:000248002000020
PM 17503018
DA 2022-03-26
ER

PT J
AU Guilabert, P
   Usua, G
   Martin, N
   Abarca, L
   Barrett, JP
   Colomina, MJ
AF Guilabert, P.
   Usua, G.
   Martin, N.
   Abarca, L.
   Barrett, J. P.
   Colomina, M. J.
TI Fluid resuscitation management in patients with burns: update
SO BRITISH JOURNAL OF ANAESTHESIA
LA English
DT Review
DE burns; colloids; crystalloid solutions; fluid therapy; thermodilution
ID CRITICALLY-ILL PATIENTS; ABDOMINAL COMPARTMENT SYNDROME; HYDROXYETHYL
   STARCH 130/0.4; TRANSPULMONARY THERMODILUTION; VOLUME RESUSCITATION;
   SHOCK RESUSCITATION; SEVERE SEPSIS; ARTERIAL THERMODILUTION; COLLOID
   RESUSCITATION; 0.9-PERCENT SALINE
AB Since 1968, when Baxter and Shires developed the Parkland formula, little progress has been made in the field of fluid therapy for burn resuscitation, despite advances in haemodynamic monitoring, establishment of the 'goal-directed therapy' concept, and the development of new colloid and crystalloid solutions. Burn patients receive a larger amount of fluids in the first hours than any other trauma patients. Initial resuscitation is based on crystalloids because of the increased capillary permeability occurring during the first 24 h. After that time, some colloids, but not all, are accepted. Since the emergence of the Pharmacovigilance Risk Assessment Committee alert from the European Medicines Agency concerning hydroxyethyl starches, solutions containing this component are not recommended for burns. But the question is: what do we really know about fluid resuscitation in burns? To provide an answer, we carried out a non-systematic review to clarify how to quantify the amount of fluids needed, what the current evidence says about the available solutions, and which solution is the most appropriate for burn patients based on the available knowledge.
C1 [Guilabert, P.; Usua, G.; Martin, N.; Abarca, L.; Colomina, M. J.] Hosp Univ Vall dHebron, Anesthesia & Crit Care Dept, Barcelona 08035, Spain.
   [Barrett, J. P.] Hosp Univ Vall dHebron, Plast Surg Dept, Barcelona 08035, Spain.
   [Barrett, J. P.] Hosp Univ Vall dHebron, Burn Ctr, Barcelona 08035, Spain.
RP Guilabert, P (通讯作者)，Hosp Univ Vall dHebron, Anesthesia & Crit Care Dept, Barcelona 08035, Spain.
EM patricia.guilabert@gmail.com
RI Colomina, Maria J/C-4207-2014
OI Colomina, Maria J/0000-0003-0106-0956; Barret Nerin,
   Joan-Pere/0000-0001-7115-4830
CR Aboelatta Y, 2013, J BURN CARE RES, V34, P349, DOI 10.1097/BCR.0b013e3182642b32
   Andel D, 2007, BURNS, V33, P973, DOI 10.1016/j.burns.2007.06.016
   Annane D, 2013, JAMA-J AM MED ASSOC, V310, P1809, DOI 10.1001/jama.2013.280502
   Artz CP, 1969, TREATMENT BURNS, P1
   Azzopardi EA, 2009, BURNS, V35, P911, DOI 10.1016/j.burns.2009.03.001
   Bak Z, 2009, J TRAUMA, V66, P329, DOI 10.1097/TA.0b013e318165c822
   Barrow RE, 2000, RESUSCITATION, V45, P91, DOI 10.1016/S0300-9572(00)00175-1
   Baxter C, 1979, J Trauma, V19, P864
   Baxter C R, 1974, Clin Plast Surg, V1, P693
   BAXTER CR, 1968, ANN NY ACAD SCI, V150, P874, DOI 10.1111/j.1749-6632.1968.tb14738.x
   Bechir M, 2013, CRIT CARE, V17, DOI 10.1186/cc13168
   Brunkhorst FM, 2008, NEW ENGL J MED, V358, P125, DOI 10.1056/NEJMoa070716
   Bunn F, 2004, COCHRANE DB SYST REV, V3, DOI DOI 10.1002/146151858.CD002045.PUB2
   Caironi P, 2014, NEW ENGL J MED, V370, P1412, DOI 10.1056/NEJMoa1305727
   Caleman G, 2010, SAO PAULO MED J, V128, P289, DOI 10.1590/S1516-31802010000500009
   Chappell D, 2013, SCAND J TRAUMA RESUS, V21, DOI 10.1186/1757-7241-21-85
   Chappell D, 2013, SCAND J TRAUMA RESUS, V21, DOI 10.1186/1757-7241-21-61
   Chen Jiong, 2006, Zhonghua Shao Shang Za Zhi, V22, P333
   Cochran A, 2007, BURNS, V33, P25, DOI 10.1016/j.burns.2006.10.005
   Cooper AB, 2006, TRANSFUSION, V46, P80, DOI 10.1111/j.1537-2995.2005.00667.x
   Cortes DO, 2015, ANESTH ANALG, V120, P389, DOI 10.1213/ANE.0000000000000564
   Csontos C, 2008, ACTA ANAESTH SCAND, V52, P742, DOI 10.1111/j.1399-6576.2008.01658.x
   Dellinger RP, 2004, CRIT CARE MED, V32, P858, DOI [10.1097/CCM.0b013e31827e83af, 10.1007/s00134-012-2769-8]
   DRIES DJ, 1991, CRIT CARE MED, V19, P327, DOI 10.1097/00003246-199103000-00007
   Endorf FW, 2011, SCAND J TRAUMA RESUS, V19, DOI 10.1186/1757-7241-19-69
   Etherington L, 2010, J BURN CARE RES, V31, P36, DOI 10.1097/BCR.0b013e3181cb8ebc
   European Medicines Agency, 2013, EMA6406582013, V44, P1
   EVANS EI, 1952, ANN SURG, V135, P804, DOI 10.1097/00000658-195206000-00006
   Finfer S, 2004, NEW ENGL J MED, V350, P2247
   Finfer S, 2011, INTENS CARE MED, V37, P86, DOI 10.1007/s00134-010-2039-6
   Gille J, 2014, BURNS, V40, P871, DOI 10.1016/j.burns.2013.11.021
   Greenhalgh DG, 2010, BURNS, V36, P176, DOI 10.1016/j.burns.2009.09.004
   Guidet B, 2012, CRIT CARE, V16, DOI 10.1186/cc11358
   Hadimioglu N, 2008, ANESTH ANALG, V107, P264, DOI 10.1213/ane.0b013e3181732d64
   Hartog CS, 2011, ANESTH ANALG, V112, P156, DOI 10.1213/ANE.0b013e3181eaff91
   Holm C, 2000, BURNS, V26, P25, DOI 10.1016/S0305-4179(99)00095-9
   Holm C, 2000, J TRAUMA, V48, P728, DOI 10.1097/00005373-200004000-00023
   Holm C, 2005, J BURN CARE REHABIL, V26, P260, DOI 10.1097/01.BCR.0000162156.26517.E4
   Holm C, 2004, BURNS, V30, P798, DOI 10.1016/j.burns.2004.06.016
   Holm C, 2001, BURNS, V27, P161, DOI 10.1016/S0305-4179(00)00088-7
   Ivy ME, 2000, J TRAUMA, V49, P387, DOI 10.1097/00005373-200009000-00001
   Sanabria AJ, 2015, ATEN PRIM, V47, P48, DOI 10.1016/j.aprim.2013.12.013
   Kuntscher Markus V, 2002, J Burn Care Rehabil, V23, P21
   Kuntscher MV, 2003, J BURN CARE REHABIL, V24, P142, DOI 10.1097/01.BCR.0000066788.69818.65
   Lawrence A, 2010, J BURN CARE RES, V31, P40, DOI 10.1097/BCR.0b013e3181cb8c72
   Libert N, 2010, ANN FR ANESTH, V29, P25, DOI 10.1016/j.annfar.2009.10.018
   Lissauer ME, 2011, AM J SURG, V202, P53, DOI 10.1016/j.amjsurg.2010.05.002
   Lund C, 1944, SURG GYNECOL OBSTET, V79, P352
   MCFARLANE C, 1994, ANAESTHESIA, V49, P779
   Meybohm P, 2013, CRIT CARE, V17, DOI 10.1186/cc12845
   MOORE FD, 1970, SURG CLIN N AM, V50, P1249
   Mutter TC, 2013, COCHRANE DB SYST REV, V7
   Myburgh J, 2007, NEW ENGL J MED, V357, P874
   Myburgh JA, 2013, NEW ENGL J MED, V369, P1243, DOI 10.1056/NEJMra1208627
   Myburgh JA, 2012, NEW ENGL J MED, V367, P1901, DOI 10.1056/NEJMoa1209759
   Navickis RJ, 2016, J BURN CARE RES, V37, pE268, DOI 10.1097/BCR.0000000000000201
   O'Mara MS, 2005, J TRAUMA, V58, P1011, DOI 10.1097/01.TA.0000162732.39083.15
   Oda J, 2006, J TRAUMA, V60, P64, DOI 10.1097/01.ta.0000199431.66938.99
   Park SH, 2012, J TRAUMA ACUTE CARE, V73, P1294, DOI 10.1097/TA.0b013e31827019b1
   Perner A, 2012, NEW ENGL J MED, V367, P124, DOI 10.1056/NEJMoa1204242
   Pham TN, 2008, J BURN CARE RES, V29, P257, DOI 10.1097/BCR.0b013e31815f3876
   Powell-Tuck J, BRIT CONSENSUS GUIDE
   Raghunathan K, 2014, BRIT J ANAESTH, V113, P772, DOI 10.1093/bja/aeu301
   Roberts I, 1998, BMJ-BRIT MED J, V317, P235
   Rose JK, 1997, BURNS, V23, pS19
   Saffle JR, 2007, J BURN CARE RES, V28, P382, DOI 10.1097/BCR.0B013E318053D3A1
   Samuelsson A, 2006, CRIT CARE, V10, DOI 10.1186/cc5124
   Sanchez CA, 2016, REV ESP ANESTESIOL R, V61, P299
   Sanchez M, 2013, CRIT CARE, V17, DOI 10.1186/cc12855
   Saw MM, 2012, ANAESTH INTENS CARE, V40, P17, DOI 10.1177/0310057X1204000104
   Schwartz S I, 1979, J Trauma, V19, P876
   Shafer SL, 2010, ANESTH ANALG, V111, P1567, DOI [10.1213/ANE.0b013e3182040b99, 10.1213/ANE.0b013e3182009a22]
   Shaw AD, 2012, ANN SURG, V255, P821, DOI 10.1097/SLA.0b013e31825074f5
   Shin WJ, 2011, ACTA ANAESTH SCAND, V55, P558, DOI 10.1111/j.1399-6576.2011.02398.x
   Shires G., 1979, J TRAUMA S, V19, P862
   Strang SG, 2014, BURNS, V40, P9, DOI 10.1016/j.burns.2013.07.001
   Thomas-Rueddel DO, 2012, INTENS CARE MED, V38, P1134, DOI 10.1007/s00134-012-2560-x
   Tokarik M, 2013, J BURN CARE RES, V34, P537, DOI 10.1097/BCR.0b013e318278197e
   Underhill FP, 1930, J AMER MED ASSOC, V95, P852, DOI 10.1001/jama.1930.02720120020006
   Van Der Linden P, 2013, ANESTH ANALG, V116, P35, DOI 10.1213/ANE.0b013e31827175da
   Vlachou E, 2010, BURNS, V36, P984, DOI 10.1016/j.burns.2010.04.001
   Vlachou E, 2006, BURNS, V32, P1009, DOI 10.1016/j.burns.2006.02.019
   Wang GY, 2008, J TRAUMA, V65, P1396, DOI 10.1097/TA.0b013e3180f62643
   Wise J, 2013, BMJ-BRIT MED J, V346, DOI 10.1136/bmj.f1738
   Yang L, 2012, TRANSFUSION, V52, P1673, DOI 10.1111/j.1537-2995.2011.03515.x
   Yunos NM, 2012, JAMA-J AM MED ASSOC, V308, P1566, DOI 10.1001/jama.2012.13356
   Zarychanski R, 2013, JAMA-J AM MED ASSOC, V309, P678, DOI 10.1001/jama.2013.430
NR 87
TC 36
Z9 39
U1 0
U2 13
PU ELSEVIER SCI LTD
PI OXFORD
PA THE BOULEVARD, LANGFORD LANE, KIDLINGTON, OXFORD OX5 1GB, OXON, ENGLAND
SN 0007-0912
EI 1471-6771
J9 BRIT J ANAESTH
JI Br. J. Anaesth.
PD SEP
PY 2016
VL 117
IS 3
BP 284
EP 296
DI 10.1093/bja/aew266
PG 13
WC Anesthesiology
WE Science Citation Index Expanded (SCI-EXPANDED)
SC Anesthesiology
GA DU7SS
UT WOS:000382415500006
PM 27543523
OA Bronze
DA 2022-03-26
ER

PT J
AU CLARK, WR
AF CLARK, WR
TI SMOKE-INHALATION - DIAGNOSIS AND TREATMENT
SO WORLD JOURNAL OF SURGERY
LA English
DT Article
ID END-EXPIRATORY PRESSURE; RESPIRATORY-DISTRESS SYNDROME; POSITIVE AIRWAY
   PRESSURE; LUNG WATER ACCUMULATION; CARBON-MONOXIDE; THERMAL-INJURY;
   MECHANICAL VENTILATION; PULMONARY MECHANICS; BURNED PATIENTS; FIRE
   VICTIMS
AB Smoke inhalation, defined as airway or pulmonary parenchymal injury resulting from the inhalation of toxic combustion products, presents with a wide range of severity in patients with and without skin burns. In patients with severe injuries, the diagnosis is obvious on the basis of the history and clinical presentation; in patients with less severe injuries or those in whom the clinical consequences are delayed, diagnostic precision is difficult because diagnostic clues provide only indirect information. There is no specific treatment so diagnosis is not critical for patient management. Patients at risk include 20% to 30% of flame burn victims who should receive vigorous supportive care. The mortality rate of smoke inhalation victims without a burn is < 10%. With a burn the mortality rate is 30% to 50%, suggesting that thermal injury or its treatment is responsible for further lung damage. Endotracheal intubation provides definitive treatment for obstructed or soon-to-be obstructed patients. However the diagnosis of smoke inhalation per se is not an indication for airway intubation and respiratory support; 12% of patients without a burn require intubation versus 62% of those with a burn. A translaryngeal tube can be converted to a tracheotomy safely in burn victims; tracheotomies are easier to manage if burns of the neck are excised and grafted prior to placement. Mechanical ventilation with positive end expiratory pressure (PEEP) is the treatment for the pulmonary injury. The early lesions of smoke inhalation often progress in the context of sepsis and other complications of the burn illness to a clinical state consistent with adult respiratory distress syndrome.
RP CLARK, WR (通讯作者)，SUNY HLTH SCI CTR,DEPT SURG,750 E ADAMS ST,SYRACUSE,NY 13210, USA.
CR ACHAUER BM, 1973, ANN SURG, V177, P311, DOI 10.1097/00000658-197303000-00012
   ASTRY CL, 1983, TOXICOL APPL PHARM, V67, P49, DOI 10.1016/0041-008X(83)90243-0
   BARKER SJ, 1987, ANESTHESIOLOGY, V66, P677, DOI 10.1097/00000542-198705000-00014
   BARROW RE, 1990, J APPL PHYSIOL, V68, P2165, DOI 10.1152/jappl.1990.68.5.2165
   BINGHAM HG, 1987, J TRAUMA, V27, P1286
   CIOFFI WG, 1989, J TRAUMA, V29, P350, DOI 10.1097/00005373-198903000-00012
   CLARK W R, 1990, Journal of Burn Care and Rehabilitation, V11, P121, DOI 10.1097/00004630-199003000-00006
   Clark W R, 1989, J Burn Care Rehabil, V10, P52, DOI 10.1097/00004630-198901000-00008
   CLARK WR, 1988, BURNS, V14, P473, DOI 10.1016/S0305-4179(88)80008-1
   CLARK WR, 1988, ANN SURG, V208, P56, DOI 10.1097/00000658-198807000-00008
   CLARK WR, 1990, RESP INJURY SMOKE IN, P347
   COLICE GL, 1990, RESP INJURY SMOKE IN, P329
   COVELLI HD, 1983, CRIT CARE MED, V11, P646, DOI 10.1097/00003246-198308000-00012
   Davies J W, 1986, J Burn Care Rehabil, V7, P213, DOI 10.1097/00004630-198605000-00004
   DAVIES LK, 1983, CRIT CARE MED, V11, P726, DOI 10.1097/00003246-198309000-00011
   DAVIS JM, 1988, NEW ENGL J MED, V319, P476, DOI 10.1056/NEJM198808253190804
   DECAMP MM, 1988, JAMA-J AM MED ASSOC, V260, P530, DOI 10.1001/jama.260.4.530
   DEMLING RH, 1990, J TRAUMA, V30, P69, DOI 10.1097/00005373-199001000-00010
   DYER RF, 1976, JAMA-J AM MED ASSOC, V235, P393, DOI 10.1001/jama.235.4.393
   FISHER AB, 1969, J APPL PHYSIOL, V26, P4, DOI 10.1152/jappl.1969.26.1.4
   Gordon MD, 1987, J BURN CARE REHABIL, V8, P233
   GOUDSOUZIAN N, 1990, ACUTE MANAGEMENT BUR, P46
   Grube B J, 1988, J Burn Care Rehabil, V9, P249, DOI 10.1097/00004630-198805000-00002
   HALEBIAN P, 1986, J TRAUMA, V26, P110, DOI 10.1097/00005373-198602000-00002
   HALL AH, 1986, ANN EMERG MED, V15, P1067, DOI 10.1016/S0196-0644(86)80131-7
   HAPONIK EF, 1987, J CRIT CARE, V2, P121, DOI 10.1016/0883-9441(87)90148-1
   Haponik ER, 1987, J CRIT CARE, V2, P49
   HEAD JM, 1980, AM J SURG, V139, P503
   Herndon D N, 1986, J Burn Care Rehabil, V7, P184, DOI 10.1097/00004630-198603000-00092
   HERNDON DN, 1986, SURGERY, V100, P248
   HERNDON DN, 1987, ART SCI BURN CARE, P153
   HUNT SL, 1986, J BURN CARE REHABIL, V7, P492
   HURST JM, 1990, ANN SURG, V211, P486, DOI 10.1097/00000658-199004000-00017
   LEE JM, 1988, CLIN RADIOL, V39, P33
   LEVINE MS, 1977, AM J PUBLIC HEALTH, V67, P1077, DOI 10.2105/AJPH.67.11.1077
   LIJUAN J, 1986, J TRAUMA, V26, P26
   LUCE JM, 1984, JAMA-J AM MED ASSOC, V252, P807, DOI 10.1001/jama.252.6.807
   MARTYN J, 1986, J CLIN PHARMACOL, V26, P680, DOI 10.1002/j.1552-4604.1986.tb02972.x
   MORITZ AR, 1945, AM J PATHOL, V21, P311
   MOYLAN JA, 1978, ANN SURG, V188, P347
   NAVAR PD, 1985, AM J SURG, V150, P716, DOI 10.1016/0002-9610(85)90415-5
   NIEMAN GF, 1990, SURGERY, V107, P156
   NIEMAN GF, 1980, ANN SURG, V191, P171, DOI 10.1097/00000658-198002000-00008
   NORKOOL DM, 1985, ANN EMERG MED, V14, P1168, DOI 10.1016/S0196-0644(85)81023-4
   ROBINSON NB, 1982, J TRAUMA, V22, P876, DOI 10.1097/00005373-198210000-00013
   SCHEULEN JJ, 1982, J TRAUMA, V22, P869, DOI 10.1097/00005373-198210000-00011
   SHARAR SR, 1990, RESPIRATORY INJURY S, P195
   SHIMAZU T, 1990, J TRAUMA, V30, P170, DOI 10.1097/00005373-199002000-00006
   SHINOZAWA Y, 1986, AM REV RESPIR DIS, V134, P1145
   SHIRANI KZ, 1987, ANN SURG, V205, P82, DOI 10.1097/00000658-198701000-00015
   SILVERMAN SH, 1988, J TRAUMA, V28, P171, DOI 10.1097/00005373-198802000-00007
   SUMMER WR, 1990, RESPIRATORY INJURY S, P73
   Tan W C, 1985, Ann Acad Med Singap, V14, P430
   TILL GO, 1983, J TRAUMA, V23, P269, DOI 10.1097/00005373-198304000-00001
   TOYE FJ, 1986, J TRAUMA, V26, P1034, DOI 10.1097/00005373-198611000-00013
   TRANBAUGH RF, 1983, J TRAUMA, V23, P597, DOI 10.1097/00005373-198307000-00009
   VENUS B, 1981, CRIT CARE MED, V9, P519, DOI 10.1097/00003246-198107000-00004
   VOGEL SN, 1981, CLIN TOXICOL, V18, P367, DOI 10.3109/15563658108990043
   WEISMAN IM, 1982, NEW ENGL J MED, V307, P1381, DOI 10.1056/NEJM198211253072205
   WINTER FM, 1976, JAMA-J AM MED ASSOC, V236, P502
   ZAWACKI BE, 1977, ANN SURG, V185, P100
   1986, FIRE SMOKE UNDERSTAN
NR 62
TC 47
Z9 48
U1 0
U2 1
PU SPRINGER VERLAG
PI NEW YORK
PA 175 FIFTH AVE, NEW YORK, NY 10010
SN 0364-2313
J9 WORLD J SURG
JI World J.Surg.
PD JAN-FEB
PY 1992
VL 16
IS 1
BP 24
EP 29
DI 10.1007/BF02067110
PG 6
WC Surgery
WE Science Citation Index Expanded (SCI-EXPANDED)
SC Surgery
GA GZ119
UT WOS:A1992GZ11900005
PM 1290262
DA 2022-03-26
ER

PT J
AU Vodovotz, Y
   Csete, M
   Bartels, J
   Chang, S
   An, G
AF Vodovotz, Yoram
   Csete, Marie
   Bartels, John
   Chang, Steven
   An, Gary
TI Translational systems biology of inflammation
SO PLOS COMPUTATIONAL BIOLOGY
LA English
DT Review
ID REDUCED MATHEMATICAL-MODEL; IN-SILICO; WOUND CONTRACTION;
   CLINICAL-TRIALS; BURN INJURY; SEPSIS; DYNAMICS; TRAUMA; REPAIR; SHOCK
AB Inflammation is a complex, multi-scale biologic response to stress that is also required for repair and regeneration after injury. Despite the repository of detailed data about the cellular and molecular processes involved in inflammation, including some understanding of its pathophysiology, little progress has been made in treating the severe inflammatory syndrome of sepsis. To address the gap between basic science knowledge and therapy for sepsis, a community of biologists and physicians is using systems biology approaches in hopes of yielding basic insights into the biology of inflammation. "Systems biology'' is a discipline that combines experimental discovery with mathematical modeling to aid in the understanding of the dynamic global organization and function of a biologic system (cell to organ to organism). We propose the term translational systems biology for the application of similar tools and engineering principles to biologic systems with the primary goal of optimizing clinical practice. We describe the efforts to use translational systems biology to develop an integrated framework to gain insight into the problem of acute inflammation. Progress in understanding inflammation using translational systems biology tools highlights the promise of this multidisciplinary field. Future advances in understanding complex medical problems are highly dependent on methodological advances and integration of the computational systems biology community with biologists and clinicians.
C1 [Vodovotz, Yoram] Univ Pittsburgh, Dept Surg, Pittsburgh, PA 15260 USA.
   [Csete, Marie; An, Gary] Univ Pittsburgh, McGowan Inst Regenerat Med, Ctr Inflammat & Regenerat Modeling, Pittsburgh, PA USA.
   [Csete, Marie] Emory Univ, Sch Med, Dept Anesthesiol, Atlanta, GA 30322 USA.
   [Bartels, John; Chang, Steven] Immunetr Corp, Pittsburgh, PA USA.
   [An, Gary] Northwestern Univ, Dept Surg, Chicago, IL USA.
RP Vodovotz, Y (通讯作者)，Univ Pittsburgh, Dept Surg, 497 Scaife Hall, Pittsburgh, PA 15260 USA.
EM vodovotzy@upmc.edu
OI An, Gary/0000-0003-4549-9004
FU NHLBI NIH HHSUnited States Department of Health & Human ServicesNational
   Institutes of Health (NIH) - USANIH National Heart Lung & Blood
   Institute (NHLBI) [R01 HL080926, R01 HL076157, R01-HL-76157-02,
   R01-HL080926-01] Funding Source: Medline; NIGMS NIH HHSUnited States
   Department of Health & Human ServicesNational Institutes of Health (NIH)
   - USANIH National Institute of General Medical Sciences (NIGMS)
   [R01-GM-67240-02, R01 GM067240, P50 GM053789, P50-GM-53789-08] Funding
   Source: Medline; PHS HHSUnited States Department of Health & Human
   ServicesUnited States Public Health Service [H133E070024] Funding
   Source: Medline; NATIONAL HEART, LUNG, AND BLOOD INSTITUTEUnited States
   Department of Health & Human ServicesNational Institutes of Health (NIH)
   - USANIH National Heart Lung & Blood Institute (NHLBI) [R01HL076157,
   R01HL080926] Funding Source: NIH RePORTER; NATIONAL INSTITUTE OF GENERAL
   MEDICAL SCIENCESUnited States Department of Health & Human
   ServicesNational Institutes of Health (NIH) - USANIH National Institute
   of General Medical Sciences (NIGMS) [R01GM067240, P50GM053789] Funding
   Source: NIH RePORTER
CR Ahrens Christian H, 2007, EXS, V97, P277
   An G, 2006, J CRIT CARE, V21, P105, DOI 10.1016/j.jcrc.2005.11.012
   An G, 2004, CRIT CARE MED, V32, P2050, DOI 10.1097/01.CCM.0000139707.13729.7D
   An G, 2001, SHOCK, V16, P266, DOI 10.1097/00024382-200116040-00006
   AN G, 2000, INTER J COMPLEX SYST
   Ben-David I, 2005, AM J RESP CELL MOL, V33, P476, DOI 10.1165/rcmb.2005-0053OC
   Bert J, 1997, BURNS, V23, P93, DOI 10.1016/S0305-4179(96)00115-5
   Bethea JR, 2000, PROG BRAIN RES, V128, P33
   Brownstein BH, 2006, PHYSIOL GENOMICS, V24, P298, DOI 10.1152/physiolgenomics.00213.2005
   Buchman TG, 2002, NATURE, V420, P246, DOI 10.1038/nature01260
   Buchman TG, 2001, SHOCK, V16, P248, DOI 10.1097/00024382-200116040-00002
   Calvano SE, 2005, NATURE, V437, P1032, DOI 10.1038/nature03985
   Chang S, 2006, SHOCK, V25, P70, DOI 10.1097/00024382-200606001-00213
   Chow CC, 2005, SHOCK, V24, P74, DOI 10.1097/01.shk.0000168526.97716.f3
   Clermont G, 2004, CRIT CARE MED, V32, P2061, DOI 10.1097/01.CCM.0000142394.28791.C3
   Cobb JP, 2005, P NATL ACAD SCI USA, V102, P4801, DOI 10.1073/pnas.0409768102
   Cobb JP, 2004, LANCET, V363, P2076, DOI 10.1016/S0140-6736(04)16460-X
   COOK J, 1995, THESIS U WASHINGTON
   Csete ME, 2002, SCIENCE, V295, P1664, DOI 10.1126/science.1069981
   Cunneen Jane, 2004, AACN Clin Issues, V15, P18, DOI 10.1097/00044067-200401000-00003
   Dallon JC, 2001, WOUND REPAIR REGEN, V9, P278, DOI 10.1046/j.1524-475X.2001.00278.x
   Day J, 2006, J THEOR BIOL, V242, P237, DOI 10.1016/j.jtbi.2006.02.015
   Denman PK, 2007, B MATH BIOL, V69, P157, DOI 10.1007/s11538-006-9082-z
   Diegelmann RF, 2004, FRONT BIOSCI-LANDMRK, V9, P283, DOI 10.2741/1184
   Esmon CT, 2004, CRIT CARE MED, V32, pS219, DOI 10.1097/01.CCM.0000127036.27343.48
   *FDA, 2004, INN STAGN CHALL OPP, P1
   FENG Q, 2005, C P IEEE ENG MED BIO, V3, P2918
   Freeman BD, 2000, EXPERT OPIN INV DRUG, V9, P1651, DOI 10.1517/13543784.9.7.1651
   Gilchrist M, 2006, NATURE, V441, P173, DOI 10.1038/nature04768
   Goldring SR, 2003, CALCIFIED TISSUE INT, V73, P97, DOI 10.1007/s00223-002-1049-y
   Guilak F, 2004, CLIN ORTHOP RELAT R, P17, DOI 10.1097/01.blo.0000131233.83640.91
   Hackam David J, 2005, Semin Pediatr Surg, V14, P49, DOI 10.1053/j.sempedsurg.2004.10.025
   Hancioglu B, 2007, J THEOR BIOL, V246, P70, DOI 10.1016/j.jtbi.2006.12.015
   Hart J, 2002, J Wound Care, V11, P245
   Hart J, 2002, J Wound Care, V11, P205
   Kitano H, 2002, SCIENCE, V295, P1662, DOI 10.1126/science.1069492
   Kourtidis A, 2007, E SCHERING RES FDN W, V61, P1
   Kumar R, 2004, J THEOR BIOL, V230, P145, DOI 10.1016/j.jtbi.2004.04.044
   KUMAR R, 2007, IN PRESS SHOCK
   Lagoa CE, 2006, SHOCK, V26, P592, DOI 10.1097/01.shk.0000232272.03602.0a
   Liu T, 2006, MOL CELL PROTEOMICS, V5, P1899, DOI 10.1074/mcp.M600068-MCP200
   Lv YG, 2006, BURNS, V32, P436, DOI 10.1016/j.burns.2005.11.006
   Marshall JC, 2000, INTENS CARE MED, V26, pS75, DOI 10.1007/s001340051122
   Marshall JC, 2004, CRIT CARE MED, V32, P2157, DOI 10.1097/01.CCM.0000142935.34916.B5
   Mercer GN, 2005, BURNS, V31, P977, DOI 10.1016/j.burns.2005.06.012
   Mi Q, 2007, WOUND REPAIR REGEN, V15, P671, DOI 10.1111/j.1524-475X.2007.00271.x
   Mo ML, 2007, MOL BIOSYST, V3, P598, DOI 10.1039/b705597h
   Murray JD, 1989, MATH BIOL
   OLSEN L, 1995, J THEOR BIOL, V177, P113, DOI 10.1006/jtbi.1995.0230
   Omenn GS, 2006, PROTEOMICS, V6, P5662, DOI 10.1002/pmic.200600331
   Prince JM, 2006, MOL MED, V12, P88, DOI 10.2119/2006-00012.Prince
   Ramadori G, 2004, GASTROENTEROLOGY, V127, P997, DOI 10.1053/j.gastro.2004.07.041
   Redd MJ, 2004, PHILOS T R SOC B, V359, P777, DOI 10.1098/rstb.2004.1466
   Reynolds A, 2006, J THEOR BIOL, V242, P220, DOI 10.1016/j.jtbi.2006.02.016
   ROA L, 1990, BURNS, V16, P25, DOI 10.1016/0305-4179(90)90202-8
   ROA LM, 1988, BURNS, V14, P201, DOI 10.1016/0305-4179(88)90039-3
   Rosinski M, 2004, ANN BIOMED ENG, V32, P1108
   Sauer U, 2007, SCIENCE, V316, P550, DOI 10.1126/science.1142502
   SHERRATT JA, 1990, P ROY SOC B-BIOL SCI, V241, P29, DOI 10.1098/rspb.1990.0061
   Sherratt JA, 2002, CR BIOL, V325, P557, DOI 10.1016/S1631-0691(02)01464-6
   Snoep JL, 2005, SYSTEMS BIOL DEFINIT, P7
   Steiner MY, 2007, ACTA HORTIC, P309, DOI 10.17660/ActaHortic.2007.731.42
   Sweitzer SM, 2006, DIABETES EDUCATOR, V32, P197, DOI 10.1177/0145721706286897
   Tanke HJ, 2007, ANN NY ACAD SCI, V1098, P330, DOI 10.1196/annals.1384.042
   Thornton FJ, 1997, SHOCK, V8, P391, DOI 10.1097/00024382-199712000-00001
   Tjardes T, 2002, SHOCK, V17, P1, DOI 10.1097/00024382-200201000-00001
   TRANQUILLO RT, 1993, J SURG RES, V55, P233, DOI 10.1006/jsre.1993.1135
   TRANQUILLO RT, 1992, J THEOR BIOL, V158, P135, DOI 10.1016/S0022-5193(05)80715-5
   Upperman JS, 2007, J PEDIATR SURG, V42, P445, DOI 10.1016/j.jpedsurg.2006.10.053
   UPPERMAN JS, 2006, IN PRESS J PEDIAT SU
   Vodovotz Y, 2006, SHOCK, V26, P235, DOI 10.1097/01.shk.0000225413.13866.fo
   Vodovotz Yoram, 2004, Curr Opin Crit Care, V10, P383, DOI 10.1097/01.ccx.0000139360.30327.69
   Walker DC, 2004, BIOSYSTEMS, V76, P89, DOI 10.1016/j.biosystems.2004.05.025
   Walker DC, 2004, IEEE T NANOBIOSCI, V3, P153, DOI 10.1109/TNB.2004.833680
NR 74
TC 144
Z9 147
U1 0
U2 20
PU PUBLIC LIBRARY SCIENCE
PI SAN FRANCISCO
PA 1160 BATTERY STREET, STE 100, SAN FRANCISCO, CA 94111 USA
EI 1553-7358
J9 PLOS COMPUT BIOL
JI PLoS Comput. Biol.
PD APR
PY 2008
VL 4
IS 4
AR e1000014
DI 10.1371/journal.pcbi.1000014
PG 6
WC Biochemical Research Methods; Mathematical & Computational Biology
WE Science Citation Index Expanded (SCI-EXPANDED)
SC Biochemistry & Molecular Biology; Mathematical & Computational Biology
GA 294MY
UT WOS:000255411400003
PM 18437239
OA Green Published, Green Submitted, gold, Green Accepted
DA 2022-03-26
ER

PT J
AU Alamdari, N
   O'Neal, P
   Hasselgren, PO
AF Alamdari, Nima
   O'Neal, Patrick
   Hasselgren, Per-Olof
TI Curcumin and muscle wasting-A new role for an old drug?
SO NUTRITION
LA English
DT Review
DE Muscle atrophy; Proteolysis; Nuclear factor-kappa B; Catabolic
ID NF-KAPPA-B; SKELETAL-MUSCLE; UBIQUITIN LIGASES; GENE-EXPRESSION;
   UP-REGULATION; ACTIVATION; CACHEXIA; SEPSIS; GROWTH; BURN
AB Sepsis, severe injury, and cancer are associated with loss of muscle mass. Muscle wasting in these conditions is mainly caused by increased proteolysis, at least in part regulated by nuclear factor-kappa B. Despite recent progress in the understanding of mediators and mechanisms involved in muscle wasting, effective and universally accepted treatments by which muscle atrophy can be prevented or reversed are still lacking. We review recent evidence suggesting that curcumin (diferuloylmethane), a component of the spice turmeric, may prevent loss of muscle mass during sepsis and endotoxemia and may stimulate muscle regeneration after traumatic injury. Curcumin has been part of the traditional Asian medicine for centuries, mainly because of its anti-inflammatory properties. Studies suggest that inhibition of nuclear factor-kappa B is one of the mechanisms by which curcumin exerts its ant-inflammatory effects. Curcumin is easily accessible, inexpensive, and non-toxic even at high doses, and may therefore offer an important treatment modality in muscle wasting and injury. It should be noted, however, that the muscle-sparing effects of curcumin are not universally accepted, and more studies are therefore needed to further test the role of curcumin in the prevention and treatment of muscle wasting. (C) 2009 Published by Elsevier Inc.
C1 [Alamdari, Nima; O'Neal, Patrick; Hasselgren, Per-Olof] Harvard Univ, Sch Med, Beth Israel Deaconess Med Ctr, Dept Surg, Boston, MA 02115 USA.
RP Hasselgren, PO (通讯作者)，Harvard Univ, Sch Med, Beth Israel Deaconess Med Ctr, Dept Surg, Boston, MA 02115 USA.
EM phasselg@bidmc.harvard.edu
FU National Institutes of HealthUnited States Department of Health & Human
   ServicesNational Institutes of Health (NIH) - USA [R01 DK37908, R01
   NR04585]; NATIONAL INSTITUTE OF DIABETES AND DIGESTIVE AND KIDNEY
   DISEASESUnited States Department of Health & Human ServicesNational
   Institutes of Health (NIH) - USANIH National Institute of Diabetes &
   Digestive & Kidney Diseases (NIDDK) [R01DK037908] Funding Source: NIH
   RePORTER
FX This work was supported in part by National Institutes of Health grants
   R01 DK37908 and R01 NR04585.
CR Acharyya S, 2007, CLIN CANCER RES, V13, P1356, DOI 10.1158/1078-0432.CCR-06-2307
   Aggarwal BB, 2007, ADV EXP MED BIOL, V595, P1
   Anand P, 2007, MOL PHARMACEUT, V4, P807, DOI 10.1021/mp700113r
   Bodine SC, 2001, SCIENCE, V294, P1704, DOI 10.1126/science.1065874
   Bogdanovich S, 2008, MUSCLE NERVE, V37, P308, DOI 10.1002/mus.20920
   Busquets S, 2001, CANCER LETT, V167, P33, DOI 10.1016/S0304-3835(01)00456-6
   Cai DS, 2004, CELL, V119, P285, DOI 10.1016/j.cell.2004.09.027
   Carter Yvette, 2003, Surg Infect (Larchmt), V4, P17, DOI 10.1089/109629603764655245
   Chainani-Wu N, 2003, J ALTERN COMPLEM MED, V9, P161, DOI 10.1089/107555303321223035
   Chattopadhyay I, 2006, FREE RADICAL BIO MED, V40, P1397, DOI 10.1016/j.freeradbiomed.2005.12.016
   Corson TW, 2007, CELL, V130, P769, DOI 10.1016/j.cell.2007.08.021
   Dunsmore KE, 2001, CRIT CARE MED, V29, P2199, DOI 10.1097/00003246-200111000-00024
   Durham WJ, 2006, MUSCLE NERVE, V34, P298, DOI 10.1002/mus.20579
   Eley HL, 2007, BIOCHEM J, V407, P113, DOI 10.1042/BJ20070651
   Fang CH, 2002, J BURN CARE REHABIL, V23, P318, DOI 10.1097/00004630-200209000-00003
   Farid Mehran, 2005, Nutr Metab (Lond), V2, P20, DOI 10.1186/1743-7075-2-20
   Fitts RH, 2007, AM J PHYSIOL-CELL PH, V293, pC313, DOI 10.1152/ajpcell.00573.2006
   Gomes MD, 2001, P NATL ACAD SCI USA, V98, P14440, DOI 10.1073/pnas.251541198
   Hasselgren PO, 2007, J CELL PHYSIOL, V213, P679, DOI 10.1002/jcp.21190
   Hasselgren PO, 2001, ANN SURG, V233, P9, DOI 10.1097/00000658-200101000-00003
   HASSELGREN PO, 2007, YB INTENSIVE CARE EM, P229
   Herndon DN, 1999, ANN SURG, V229, P713, DOI 10.1097/00000658-199905000-00014
   Jin BW, 2007, J CELL BIOCHEM, V100, P960, DOI 10.1002/jcb.21060
   Jobin C, 1999, J IMMUNOL, V163, P3474
   Kley RA, 2008, J NEUROL NEUROSUR PS, V79, P366, DOI 10.1136/jnnp.2007.127571
   Ladner KJ, 2003, J BIOL CHEM, V278, P2294, DOI 10.1074/jbc.M207129200
   Lang CH, 2007, AM J PHYSIOL-ENDOC M, V293, pE453, DOI 10.1152/ajpendo.00204.2007
   Lao Christopher D, 2006, BMC Complement Altern Med, V6, P10, DOI 10.1186/1472-6882-6-10
   Lecker SH, 2006, J AM SOC NEPHROL, V17, P1807, DOI 10.1681/ASN.2006010083
   Li YP, 2000, AM J PHYSIOL-REG I, V279, pR1165, DOI 10.1152/ajpregu.2000.279.4.R1165
   Liu CM, 2008, GENE THER, V15, P155, DOI 10.1038/sj.gt.3303016
   MOURKIATI F, 2006, J CLIN INVEST, V116, P2866
   Penner CG, 2001, BIOCHEM BIOPH RES CO, V281, P1331, DOI 10.1006/bbrc.2001.4497
   Pereira C, 2005, INT J BIOCHEM CELL B, V37, P1948, DOI 10.1016/j.biocel.2005.05.009
   POYLIN V, 2008, MEDIAT INFL IN PRESS
   RAVINDRANATH V, 1981, TOXICOLOGY, V22, P337, DOI 10.1016/0300-483X(81)90027-5
   Siddiqui AM, 2006, CRIT CARE MED, V34, P1874, DOI 10.1097/01.CCM.0000221921.71300.BF
   SINGH S, 1995, J BIOL CHEM, V270, P24995, DOI 10.1074/jbc.270.42.24995
   Singh S, 2007, CELL, V130, P765, DOI 10.1016/j.cell.2007.08.024
   Thaloor D, 1999, AM J PHYSIOL-CELL PH, V277, pC320, DOI 10.1152/ajpcell.1999.277.2.C320
   Thiemermann C, 2006, CRIT CARE MED, V34, P2009, DOI 10.1097/01.CCM.0000224230.63684.06
   Wray CJ, 2003, INT J BIOCHEM CELL B, V35, P698, DOI 10.1016/S1357-2725(02)00341-2
   Wyke SM, 2004, BRIT J CANCER, V91, P1742, DOI 10.1038/sj.bjc.6602165
NR 43
TC 44
Z9 44
U1 0
U2 9
PU ELSEVIER SCIENCE INC
PI NEW YORK
PA STE 800, 230 PARK AVE, NEW YORK, NY 10169 USA
SN 0899-9007
EI 1873-1244
J9 NUTRITION
JI Nutrition
PD FEB
PY 2009
VL 25
IS 2
BP 125
EP 129
DI 10.1016/j.nut.2008.09.002
PG 5
WC Nutrition & Dietetics
WE Science Citation Index Expanded (SCI-EXPANDED)
SC Nutrition & Dietetics
GA 401SB
UT WOS:000262961200001
PM 19028079
OA Green Accepted
DA 2022-03-26
ER

PT J
AU Yamada, Y
   Endo, S
   Kamei, Y
   Minato, T
   Yokoyama, M
   Taniguchi, S
   Nakae, H
   Inada, K
   Ogawa, M
AF Yamada, Y
   Endo, S
   Kamei, Y
   Minato, T
   Yokoyama, M
   Taniguchi, S
   Nakae, H
   Inada, K
   Ogawa, M
TI Plasma levels of type II phospholipase A(2) and nitrite/nitrate in
   patients with burns
SO BURNS
LA English
DT Article
DE burns shock; multiple organ dysfunction syndrome inflammation;
   phospholipase; nitric oxide
ID MESSENGER-RNA SYNTHESIS; MULTIPLE-ORGAN FAILURE; TUMOR-NECROSIS-FACTOR;
   SEPTIC SHOCK; PAF ACETYLHYDROLASE; GENE-EXPRESSION; CYTOKINE LEVELS;
   CHONDROCYTES; INTERLEUKIN-1-BETA; MECHANISMS
AB Type II phospholipase A(2) (type II PLA(2)). nitrite/nitrate (NOx), tumor necrosis factor-alpha (TNF-alpha) and endotoxin were studied in burn patients. Type II PLA(2) values and NOx values were both significantly higher in the group that died, the group with shock as a complication and the group with multiple organ dysfunction syndrome (MODS) as a complication, than in the group that survived, the group without shock as a complication and the group without MODS as a complication, respectively. The results suggested that type II PLA(2) and nitric oxide (NO) may play a major role in the pathology of burn patients. Significant correlations were found between TNF-alpha and type II PLA(2) values and between type II PLA(2) and NOx values, suggesting the possibility of involvement in each other's production. (C) 1998 Elsevier Science Ltd for ISBI. All rights reserved.
C1 Iwate Med Univ, Crit Care & Emergency Ctr, Morioka, Iwate 0208505, Japan.
RP Yamada, Y (通讯作者)，Iwate Med Univ, Crit Care & Emergency Ctr, 19-1 Uchimaru, Morioka, Iwate 0208505, Japan.
CR BAUR M, 1989, KLIN WOCHENSCHR, V67, P196, DOI 10.1007/BF01711353
   CROWL RM, 1991, J BIOL CHEM, V266, P2647
   ENDO S, 1993, BURNS, V19, P124, DOI 10.1016/0305-4179(93)90033-5
   ENDO S, 1994, RES COMMUN CHEM PATH, V83, P289
   ENDO S, 1992, CIRC SHOCK, V38, P264
   Endo S, 1995, RES COMMUN MOL PATH, V90, P413
   Endo S, 1996, RES COMMUN MOL PATH, V94, P23
   ENDO S, 1992, BURNS, V18, P486, DOI 10.1016/0305-4179(92)90181-S
   Endo S, 1992, Mediators Inflamm, V1, P45, DOI 10.1155/S0962935192000097
   Endo S, 1996, J INFLAMM, V46, P212
   GREEN LC, 1982, ANAL BIOCHEM, V126, P131, DOI 10.1016/0003-2697(82)90118-X
   INADA K, 1991, MICROBIOL IMMUNOL, V35, P303, DOI 10.1111/j.1348-0421.1991.tb01559.x
   KERR JS, 1989, BIOCHEM BIOPH RES CO, V165, P1079, DOI 10.1016/0006-291X(89)92712-5
   KOIKE K, 1992, SURGERY, V112, P173
   KUKOVETZ WR, 1989, J CARDIOVASC PHARM, V14, pS40, DOI 10.1097/00005344-198906152-00008
   LYONSGIORDANO B, 1989, BIOCHEM BIOPH RES CO, V164, P488, DOI 10.1016/0006-291X(89)91746-4
   MATSUDA Y, 1991, ENZYME, V45, P200, DOI 10.1159/000468890
   MONCADA S, 1993, NEW ENGL J MED, V329, P2002
   MURAKAMI M, 1990, FEBS LETT, V268, P113, DOI 10.1016/0014-5793(90)80986-S
   Nakae H, 1996, RES COMMUN MOL PATH, V92, P131
   NAKAE H, 1995, BURNS, V21, P422, DOI 10.1016/0305-4179(95)00022-4
   NAKANO T, 1990, FEBS LETT, V261, P171, DOI 10.1016/0014-5793(90)80663-4
   OBAYASHI T, 1985, CLIN CHIM ACTA, V149, P55, DOI 10.1016/0009-8981(85)90273-6
   OKA S, 1991, J BIOL CHEM, V266, P9956
   PRUZANSKI W, 1991, IMMUNOL TODAY, V12, P143, DOI 10.1016/0167-5699(91)90077-7
   ROMASCHIN AD, 1992, CLIN BIOCHEM, V25, P55, DOI 10.1016/0009-9120(92)80046-J
   SUFFYS P, 1988, FEBS LETT, V232, P24, DOI 10.1016/0014-5793(88)80379-X
   TAKAHASHI K, 1988, Journal of the Iwate Medical Association, V40, P67
   TAKAKUWA T, 1994, RES COMMUN MOL PATH, V86, P335
   TOCKER JE, 1990, AM REV RESPIR DIS, V142, P1193, DOI 10.1164/ajrccm/142.5.1193
   VADAS P, 1983, CAN J PHYSIOL PHARM, V61, P561, DOI 10.1139/y83-086
   VADAS P, 1988, CRIT CARE MED, V16, P1, DOI 10.1097/00003246-198801000-00001
   VADAS P, 1988, J LAB CLIN MED, V111, P584
   VADAS P, 1986, LAB INVEST, V55, P391
   Yamada Y, 1996, BURNS, V22, P587, DOI 10.1016/S0305-4179(96)00052-6
NR 35
TC 14
Z9 14
U1 0
U2 0
PU ELSEVIER SCI LTD
PI OXFORD
PA THE BOULEVARD, LANGFORD LANE, KIDLINGTON, OXFORD OX5 1GB, OXON, ENGLAND
SN 0305-4179
J9 BURNS
JI Burns
PD SEP
PY 1998
VL 24
IS 6
BP 513
EP 517
DI 10.1016/S0305-4179(98)00057-6
PG 5
WC Critical Care Medicine; Dermatology; Surgery
WE Science Citation Index Expanded (SCI-EXPANDED)
SC General & Internal Medicine; Dermatology; Surgery
GA 122GV
UT WOS:000076064300003
PM 9776089
DA 2022-03-26
ER

PT J
AU Lupia, E
   Bosco, O
   Mariano, F
   Dondi, AE
   Goffi, A
   Spatola, T
   Cuccurullo, A
   Tizzani, P
   Brondino, G
   Stella, M
   Montrucchio, G
AF Lupia, E.
   Bosco, O.
   Mariano, F.
   Dondi, A. E.
   Goffi, A.
   Spatola, T.
   Cuccurullo, A.
   Tizzani, P.
   Brondino, G.
   Stella, M.
   Montrucchio, G.
TI Elevated thrombopoietin in plasma of burned patients without and with
   sepsis enhances platelet activation
SO JOURNAL OF THROMBOSIS AND HAEMOSTASIS
LA English
DT Article
DE burn; leukocyte-platelet adhesion; platelet activation markers; platelet
   aggregation; sepsis; thrombopoietin
ID HUMAN MEGAKARYOCYTE GROWTH; THROMBOCYTOSIS; ENDOTOXEMIA; THROMBOSIS;
   INFECTION; BLOOD
AB Background: Thrombopoietin (TPO) is a humoral growth factor that does not induce platelet aggregation per se, but enhances platelet activation in response to several agonists. Circulating levels of TPO are increased in patients with sepsis and are mainly related to sepsis severity. Objectives: To investigate the potential contribution of elevated TPO levels in platelet activation during burn injury complicated or not by sepsis. Methods: We studied 22 burned patients, 10 without and 12 with sepsis, and 10 healthy subjects. We measured plasma levels of TPO, as well as leukocyte-platelet binding and P-selectin expression. The priming activity of plasma from burned patients or healthy subjects on platelet aggregation and leukocyte-platelet binding, and the role of TPO in these effects were also studied in vitro. Results: Burned patients without and with sepsis showed higher circulating TPO levels and increased monocyte-platelet binding compared with healthy subjects. Moreover, TPO levels, monocyte-platelet binding and P-selectin expression were significantly higher in burned patients with sepsis than in burned patients without sepsis. In vitro, plasma from burned patients without and with sepsis, but not from healthy subjects, primed platelet aggregation, monocyte-platelet binding and platelet P-selectin expression. The effect of plasma from burned patients with sepsis was significantly higher than that of plasma from burned patients without sepsis. An inhibitor of TPO prevented the priming effect of plasma from burned patients. Conclusions: Increased TPO levels may enhance platelet activation during burn injury and sepsis, potentially participating in the pathogenesis of multi-organ failure in these diseases.
C1 [Lupia, E.; Bosco, O.; Dondi, A. E.; Goffi, A.; Spatola, T.; Cuccurullo, A.; Tizzani, P.; Montrucchio, G.] Univ Turin, Dept Clin Pathophysiol, I-10126 Turin, Italy.
   [Mariano, F.] CTO Hosp, Dept Med Area, Nephrol & Dialysis Unit, Turin, Italy.
   [Stella, M.] CTO Hosp, Dept Plast Surg, Turin, Italy.
   [Stella, M.] CTO Hosp, Burns Unit, Turin, Italy.
   [Brondino, G.] Polytech Univ Turin, Dept Housing & City, Turin, Italy.
RP Montrucchio, G (通讯作者)，Univ Turin, Dipartimento Fisiopatol Clin, Via Genova 3, I-10126 Turin, Italy.
EM giuseppe.montrucchio@unito.it
RI Bosco, Ornella/AAB-2105-2019; Goffi, Alberto/AAE-2817-2020; Lupia,
   Enrico/AAB-7505-2019; TIZZANI, PIETRO/AAG-3841-2020; Goffi,
   Alberto/X-1053-2019
OI Goffi, Alberto/0000-0002-9658-3903; TIZZANI, PIETRO/0000-0001-9745-5674;
   
FU MURSTMinistry of Education, Universities and Research (MIUR); Progetto
   di Ricerca Sanitaria FinalizzataMinistry of Health, ItalyMinistry of
   Health Italy - Ricerca Finalizzata (MOH-RF)
FX This work was supported by MURST ex-60% to GM, and Progetto di Ricerca
   Sanitaria Finalizzata - Regione Piemonte 2006 to EL and GM.
CR Andonegui G, 2005, BLOOD, V106, P2417, DOI 10.1182/blood-2005-03-0916
   Bjerre A, 2000, CLIN INFECT DIS, V30, P643, DOI 10.1086/313754
   BONE RC, 1991, ANN INTERN MED, V115, P457, DOI 10.7326/0003-4819-115-6-457
   Cerutti A, 1997, BRIT J HAEMATOL, V99, P281, DOI 10.1046/j.1365-2141.1997.3823196.x
   Clark SR, 2007, NAT MED, V13, P463, DOI 10.1038/nm1565
   Colarizi P, 1999, ACTA PAEDIATR, V88, P332, DOI 10.1080/08035259950170132
   Emmons RVB, 1996, BLOOD, V87, P4068, DOI 10.1182/blood.V87.10.4068.bloodjournal87104068
   Folman CC, 2000, THROMB HAEMOSTASIS, V83, P923, DOI 10.1055/s-0037-1613944
   Freedman JE, 2002, CIRCULATION, V105, P2130, DOI 10.1161/01.CIR.0000017140.26466.F5
   Harker LA, 1996, BLOOD, V88, P511, DOI 10.1182/blood.V88.2.511.bloodjournal882511
   HOUSINGER TA, 1993, ARCH SURG-CHICAGO, V128, P65
   Ishiguro A, 2002, BRIT J HAEMATOL, V116, P612, DOI 10.1046/j.0007-1048.2001.03304.x
   Jeschke MG, 2007, CRIT CARE MED, V35, P579, DOI 10.1097/01.CCM.0000253812.09236.98
   Kaushansky K, 2003, J THROMB HAEMOST, V1, P1587, DOI 10.1046/j.1538-7836.2003.00273.x
   Kosugi S, 1996, BRIT J HAEMATOL, V93, P704, DOI 10.1046/j.1365-2141.1996.d01-1702.x
   Kuter DJ, 2002, BLOOD, V100, P3457, DOI 10.1182/blood.V100.10.3457
   Leytin V, 2002, CRIT CARE MED, V30, P2771, DOI 10.1097/00003246-200212000-00025
   Lingnau Werner W., 1996, P319
   Lupia E, 2006, J AM COLL CARDIOL, V48, P2195, DOI 10.1016/j.jacc.2006.04.106
   Montrucchio G, 1996, BLOOD, V87, P2762, DOI 10.1182/blood.V87.7.2762.bloodjournal8772762
   Oda A, 1996, BLOOD, V87, P4664, DOI 10.1182/blood.V87.11.4664.bloodjournal87114664
   Oygur N, 2001, AM J PERINAT, V18, P279, DOI 10.1055/s-2001-16990
   Reinhold A, 2007, J INTERF CYTOK RES, V27, P137, DOI 10.1089/jir.2006.0096
   Semple JW, 2007, BLOOD, V109, P4803, DOI 10.1182/blood-2006-12-062695
   Stohlawetz P, 1999, THROMB HAEMOSTASIS, V81, P613
   Taylor FB, 2001, THROMB HAEMOSTASIS, V86, P1327, DOI 10.1055/s-0037-1616068
   Tibbles HE, 2002, BIOCHEM BIOPH RES CO, V292, P987, DOI 10.1006/bbrc.2002.6759
   Vincent JL, 1996, INTENS CARE MED, V22, P707, DOI 10.1007/BF01709751
   Vincent JL, 2002, CRIT CARE MED, V30, pS313, DOI 10.1097/00003246-200205001-00022
   Wolber EM, 2000, J INTERF CYTOK RES, V20, P499, DOI 10.1089/10799900050023915
   Zakynthinos SG, 2004, CRIT CARE MED, V32, P1004, DOI 10.1097/01.CCM.0000121433.61546.A0
NR 31
TC 33
Z9 38
U1 0
U2 9
PU WILEY
PI HOBOKEN
PA 111 RIVER ST, HOBOKEN 07030-5774, NJ USA
SN 1538-7933
EI 1538-7836
J9 J THROMB HAEMOST
JI J. Thromb. Haemost.
PD JUN
PY 2009
VL 7
IS 6
BP 1000
EP 1008
DI 10.1111/j.1538-7836.2009.03348.x
PG 9
WC Hematology; Peripheral Vascular Disease
WE Science Citation Index Expanded (SCI-EXPANDED)
SC Hematology; Cardiovascular System & Cardiology
GA 448DT
UT WOS:000266244000014
PM 19317837
DA 2022-03-26
ER

PT J
AU Cotta, MO
   Gowen, B
   Truloff, N
   Bursle, E
   Mcwhinney, B
   Ungerer, JPJ
   Roberts, JA
   Lipman, J
AF Cotta, Menino Osbert
   Gowen, Belinda
   Truloff, Natasha
   Bursle, Evan
   Mcwhinney, Brett
   Ungerer, Jacobus P. J.
   Roberts, Jason A.
   Lipman, Jeffrey
TI Even high-dose extended infusions may not yield desired concentrations
   of beta-lactams: the value of therapeutic drug monitoring
SO INFECTIOUS DISEASES
LA English
DT Article
DE beta-Lactams; critically ill; therapeutic drug monitoring; extended
   infusions
ID PSEUDOMONAS-AERUGINOSA; BURN UNIT; PHARMACODYNAMICS; INFECTIONS;
   MEROPENEM; COLONIZATION; ANTIBIOTICS
AB A 35-year-old patient in intensive care with severe burn injury developed episodes of sepsis. Blood culture yielded a multidrug-resistant Pseudomonas aeruginosa and treatment was commenced with amikacin (minimum inhibitory concentration (MIC) 2-4 mg/L, dose 20 mg/kg adjusted body weight 24-hourly) and meropenem (MIC 8 mg/L, dose 2 g IV 8-hourly and later 6-hourly). Despite the use of extended infusions with beta-lactam therapeutic drug monitoring and doses that were more than 2.5 times higher than standard meropenem doses, resistance emerged. This case report describes the application of therapeutic drug monitoring to optimize beta-lactam therapy in a difficult-to-treat critically ill patient.
C1 [Cotta, Menino Osbert; Roberts, Jason A.; Lipman, Jeffrey] Univ Queensland, Burns Trauma & Crit Care Res Ctr, Brisbane, Qld, Australia.
   [Cotta, Menino Osbert; Gowen, Belinda; Truloff, Natasha; Bursle, Evan; Roberts, Jason A.; Lipman, Jeffrey] Royal Brisbane & Womens Hosp, Brisbane, Qld, Australia.
   [Bursle, Evan; Mcwhinney, Brett; Ungerer, Jacobus P. J.] Pathol Queensland, Brisbane, Qld, Australia.
RP Cotta, MO (通讯作者)，Univ Queensland, Burns Trauma & Crit Care Res Ctr, Royal Brisbane & Womens Hosp, Level 3,Ned Hanlon Bldg, Herston, Qld 4029, Australia.
EM meninocotta@gmail.com
RI Roberts, Jason A/F-6272-2010; Cotta, Menino/P-1440-2014; Ungerer,
   Jacobus PJ/J-3881-2017; Lipman, Jeffrey/G-2211-2010
OI Roberts, Jason A/0000-0001-6218-435X; Cotta, Menino/0000-0002-2058-2314;
   Ungerer, Jacobus PJ/0000-0003-4929-0929; Lipman,
   Jeffrey/0000-0002-5965-9876
FU National Health and Medical Research Council of AustraliaNational Health
   and Medical Research Council of Australia [APP1048652]
FX J.A.R. received salary funding from the National Health and Medical
   Research Council of Australia, Career Development Fellowship,
   APP1048652.
CR Chim H, 2007, BURNS, V33, P1008, DOI 10.1016/j.burns.2007.03.003
   Craig WA, 1998, CLIN INFECT DIS, V26, P1, DOI 10.1086/516284
   Fitzwater J, 2003, J TRAUMA, V54, P959, DOI 10.1097/01.TA.0000029382.26295.AB
   GERBER AU, 1982, J INFECT DIS, V146, P691, DOI 10.1093/infdis/146.5.691
   Jamal JA, 2012, CURR OPIN CRIT CARE, V18, P460, DOI 10.1097/MCC.0b013e32835685ad
   Li CH, 2007, ANTIMICROB AGENTS CH, V51, P1725, DOI 10.1128/AAC.00294-06
   Lorente L, 2006, ANN PHARMACOTHER, V40, P219, DOI 10.1345/aph.1G467
   Manduru M, 1997, ANTIMICROB AGENTS CH, V41, P2053, DOI 10.1128/AAC.41.9.2053
   Mouton JW, 2007, CURR OPIN CRIT CARE, V13, P598, DOI 10.1097/MCC.0b013e3282e2a98f
   Nasser S, 2003, BURNS, V29, P229, DOI 10.1016/S0305-4179(02)00285-1
   Patel BM, 2012, THER DRUG MONIT, V34, P160, DOI 10.1097/FTD.0b013e31824981a6
   Pirnay JP, 2003, J CLIN MICROBIOL, V41, P1192, DOI 10.1128/JCM.41.3.1192-1202.2003
   Queensland Health, 2007, STAT OUR PUBL HOSP Q
   Roberts JA, 2009, CRIT CARE MED, V37, P840, DOI 10.1097/CCM.0b013e3181961bff
   Sinnollareddy MG, 2012, CLIN EXP PHARMACOL P, V39, P489, DOI 10.1111/j.1440-1681.2012.05715.x
   Tam VH, 2005, ANTIMICROB AGENTS CH, V49, P4920, DOI 10.1128/AAC.49.12.4920-4927.2005
   Tam VH, 2002, J ANTIMICROB CHEMOTH, V50, P425, DOI 10.1093/jac/dkf130
   Turnidge JD, 1998, CLIN INFECT DIS, V27, P10, DOI 10.1086/514622
   Udy AA, 2013, CRIT CARE, V17, DOI 10.1186/cc12544
   Wong G, 2014, J ANTIMICROB CHEMOTH, V69, P1416, DOI 10.1093/jac/dkt523
NR 20
TC 8
Z9 8
U1 0
U2 4
PU TAYLOR & FRANCIS LTD
PI ABINGDON
PA 4 PARK SQUARE, MILTON PARK, ABINGDON OX14 4RN, OXON, ENGLAND
SN 2374-4235
EI 2374-4243
J9 INFECT DIS-NOR
JI Infect. Dis.
PY 2015
VL 47
IS 10
BP 739
EP 742
DI 10.3109/23744235.2015.1021831
PG 4
WC Infectious Diseases
WE Science Citation Index Expanded (SCI-EXPANDED)
SC Infectious Diseases
GA CR4TC
UT WOS:000361330600011
PM 25753768
DA 2022-03-26
ER

PT J
AU Lobo, SMA
   Lobo, FRM
   Bota, DP
   Lopes-Ferreira, F
   Soliman, HM
   Melot, C
   Vincent, JL
AF Lobo, SMA
   Lobo, FRM
   Bota, DP
   Lopes-Ferreira, F
   Soliman, HM
   Melot, C
   Vincent, JL
TI C-reactive protein levels correlate with mortality and organ failure in
   critically ill patients
SO CHEST
LA English
DT Article
DE ICU; outcome; sepsis marker; sequential organ failure assessment
ID INTENSIVE-CARE UNIT; ACUTE MYOCARDIAL-INFARCTION; ACUTE-PHASE RESPONSE;
   ACUTE-PANCREATITIS; STREPTOCOCCUS-PNEUMONIAE; INFLAMMATORY MEDIATORS;
   ALVEOLAR MACROPHAGES; CYTOKINE LEVELS; SEPTIC SHOCK; TIME-COURSE
AB Study objectives: C-reactive protein (CRP) is an acute-phase protein, the blood levels of which increase rapidly in response to infection, trauma, ischemia, burns, and other inflammatory conditions. Although used frequently in the ICU as a sepsis marker, the relation of CRP levels to organ damage is not well known. This study assessed the association between early serum CRP concentrations and the development of organ failure and mortality in ICU patients.
   Design: A prospective cohort study.
   Setting: A 31-bed ICU in a university hospital.
   Patients: All 313 patients admitted to the ICU during the 4-month study period.
   Interventions: None.
   Measurements and results: Patients with high CRP levels at ICU admission had more severe organ dysfunction (higher sequential organ failure assessment scores, days of renal extracorporeal support therapy), longer ICU stays, and higher mortality rates than patients with normal ICU admission CRP levels. CRP concentrations were correlated with the presence and number of organ failures. ICU admission serum CRP levels > 10 mg/dL were associated with a significantly higher incidence of respiratory (65% vs 28.8%, p < 0.05), renal (16.6% vs 3.6%, p < 0.05), and coagulation (6.4% vs 0.9%, p < 0.05) failures, and with higher mortality rates (36% vs 21%, p < 0.05) than CRP levels < 1 mg/dL. In patients with CRP concentrations > 10 mg/dL on ICU admission, a decrease in CRP level after 48 h was associated with a mortality rate of 15.4%, while an increased CRP level was associated with a mortality rate of 60.9% (relative risk, 0.25; 95% confidence interval, 0.07 to 0.91; p < 0.05).
   Conclusions: In a heterogeneous ICU population, elevated concentrations of serum CRP on ICU admission are correlated with an increased risk of organ failure and death. Moreover, persistently high CRP concentrations are associated with a poor outcome. Serial measurements may be helpful to identify those patients who require more aggressive interventions to prevent complications.
C1 Erasme Univ Hosp, Dept Intens Care Med, B-1070 Brussels, Belgium.
   Free Univ Brussels, Erasme Hosp, Dept Intens Care, Brussels, Belgium.
RP Vincent, JL (通讯作者)，Erasme Univ Hosp, Dept Intens Care Med, Route Lennik 808, B-1070 Brussels, Belgium.
EM jlvincen@ulb.ac.be
OI MELOT, Christian/0000-0002-6172-0330; Vincent,
   Jean-Louis/0000-0001-6011-6951
CR Abernathy VJ, 1996, AM J PHYSIOL-HEART C, V271, pH507, DOI 10.1152/ajpheart.1996.271.2.H507
   Bonig H, 2000, BONE MARROW TRANSPL, V25, pS32, DOI 10.1038/sj.bmt.1702350
   Canova CR, 1999, ATHEROSCLEROSIS, V147, P49, DOI 10.1016/S0021-9150(99)00162-8
   CASEY LC, 1993, ANN INTERN MED, V119, P771, DOI 10.7326/0003-4819-119-8-199310150-00001
   Cheryk LA, 1996, VET IMMUNOL IMMUNOP, V52, P27, DOI 10.1016/0165-2427(95)05540-1
   deBeaux AC, 1996, BRIT J SURG, V83, P349, DOI 10.1002/bjs.1800830317
   Diehl EE, 2000, AM J MED SCI, V319, P79, DOI 10.1097/00000441-200002000-00002
   Dong Q, 1996, J IMMUNOL, V156, P4815
   Ferreira FL, 2001, JAMA-J AM MED ASSOC, V286, P1754, DOI 10.1001/jama.286.14.1754
   FIEDEL BA, 1988, IMMUNOLOGY, V64, P487
   FILEP JG, 1991, THROMB RES, V61, P411, DOI 10.1016/0049-3848(91)90655-G
   GARNER JS, 1988, AM J INFECT CONTROL, V16, P128, DOI 10.1016/0196-6553(88)90053-3
   Griselli M, 1999, J EXP MED, V190, P1733, DOI 10.1084/jem.190.12.1733
   Heeschen C, 2000, J AM COLL CARDIOL, V35, P1535, DOI 10.1016/S0735-1097(00)00581-7
   Heuertz RM, 1997, MOL MED TODAY, V3, P539, DOI 10.1016/S1357-4310(97)01145-3
   Ikei S, 1998, J GASTROEN HEPATOL, V13, P1274, DOI 10.1111/j.1440-1746.1998.tb00617.x
   Janssen U, 2000, AM J KIDNEY DIS, V35, P21, DOI 10.1016/S0272-6386(00)70296-4
   Kaneko K, 2000, JPN HEART J, V41, P41, DOI 10.1536/jhj.41.41
   Kaufmann P, 1999, HEPATO-GASTROENTEROL, V46, P2565
   KEW RR, 1990, J LAB CLIN MED, V115, P339
   KNAUS WA, 1985, CRIT CARE MED, V13, P818, DOI 10.1097/00003246-198510000-00009
   Kollef M H, 1999, Am J Crit Care, V8, P180
   MARTY C, 1994, CRIT CARE MED, V22, P673, DOI 10.1097/00003246-199404000-00025
   MAURY CPJ, 1989, J CLIN PATHOL, V42, P1078, DOI 10.1136/jcp.42.10.1078
   Monton C, 1999, CRIT CARE MED, V27, P1745, DOI 10.1097/00003246-199909000-00008
   Muir KW, 1999, STROKE, V30, P981, DOI 10.1161/01.STR.30.5.981
   Nikfardjam M, 2000, J INTERN MED, V247, P341, DOI 10.1046/j.1365-2796.2000.00670.x
   Panichi V, 2000, BLOOD PURIFICAT, V18, P183, DOI 10.1159/000014417
   Panichi V, 1999, BLOOD PURIFICAT, V17, P142, DOI 10.1159/000014386
   Pinilla JC, 1998, SURGERY, V124, P799, DOI 10.1067/msy.1998.91365
   PINSKY MR, 1993, CHEST, V103, P565, DOI 10.1378/chest.103.2.565
   Povoa P, 1998, INTENS CARE MED, V24, P1052, DOI 10.1007/s001340050715
   Presterl E, 1997, AM J RESP CRIT CARE, V156, P825, DOI 10.1164/ajrccm.156.3.9607131
   Pue CA, 1996, J IMMUNOL, V156, P1594
   Rau B, 2000, CRIT CARE MED, V28, P736, DOI 10.1097/00003246-200003000-00022
   Reny JL, 2002, CRIT CARE MED, V30, P529, DOI 10.1097/00003246-200203000-00006
   ROUMEN RMH, 1995, CRIT CARE MED, V23, P474, DOI 10.1097/00003246-199503000-00010
   SCHENTAG JJ, 1984, ARCH SURG-CHICAGO, V119, P300
   SMITH RP, 1995, CHEST, V108, P1288, DOI 10.1378/chest.108.5.1288
   Stenvinkel P, 2001, BLOOD PURIFICAT, V19, P53, DOI 10.1159/000014479
   Szalai AJ, 1996, INFECT IMMUN, V64, P4850, DOI 10.1128/IAI.64.11.4850-4853.1996
   SZALAI AJ, 1995, J IMMUNOL, V155, P2557
   Takala A, 1999, CLIN SCI, V97, P529, DOI 10.1042/CS19990073
   THIJS LG, 1995, INTENS CARE MED, V21, pS258, DOI 10.1007/BF01740764
   TRAN DD, 1990, CRIT CARE MED, V18, P474, DOI 10.1097/00003246-199005000-00002
   Ugarte H, 1999, CRIT CARE MED, V27, P498, DOI 10.1097/00003246-199903000-00024
   Vincent JL, 1998, CRIT CARE MED, V26, P1793, DOI 10.1097/00003246-199811000-00016
   Wanner GA, 2000, CRIT CARE MED, V28, P950, DOI 10.1097/00003246-200004000-00007
   Waydhas C, 1996, J TRAUMA, V40, P624, DOI 10.1097/00005373-199604000-00018
   Westhuyzen J, 2000, ANN CLIN LAB SCI, V30, P133
   YENTIS SM, 1995, INTENS CARE MED, V21, P602, DOI 10.1007/BF01700168
   Zimmermann M, 1999, CLIN CHEM LAB MED, V37, P373, DOI 10.1515/CCLM.1999.062
NR 52
TC 273
Z9 303
U1 1
U2 7
PU ELSEVIER SCIENCE BV
PI AMSTERDAM
PA PO BOX 211, 1000 AE AMSTERDAM, NETHERLANDS
SN 0012-3692
J9 CHEST
JI Chest
PD JUN
PY 2003
VL 123
IS 6
BP 2043
EP 2049
DI 10.1378/chest.123.6.2043
PG 7
WC Critical Care Medicine; Respiratory System
WE Science Citation Index Expanded (SCI-EXPANDED)
SC General & Internal Medicine; Respiratory System
GA 689XV
UT WOS:000183519000043
PM 12796187
DA 2022-03-26
ER

PT J
AU Lv, QW
   Gu, YP
   Qi, Y
   Liu, ZJ
   Ma, GE
AF Lv, Qianwen
   Gu, Yunpeng
   Qi, Yue
   Liu, Zhenjun
   Ma, Gui-E
TI Effects of lentinan on NF-kappa B activity in the liver of burn rats
   with sepsis
SO EXPERIMENTAL AND THERAPEUTIC MEDICINE
LA English
DT Article
DE lentinan; sepsis; liver; NF-kappa B; burn; injury
AB Effects of lentinan on nuclear factor-kappa B (NF-kappa B) activity in liver of burn rats with sepsis were investigated. To mimic the clinical sepsis after burn, rats were subjected to 30% full-thickness scald injury, followed by intraperitoneal (i.p.) injection of lipopolysaccharide (LPS). Seventy-two adult rats were randomly divided into six groups: the normal control group (n=12); the burn sepsis group (n=12); the burn sepsis with positive drugs; the burn sepsis with low-dose lentinan treatment group (50.0 mg/kg, n=12); the burn sepsis with middle-dose lentinan treatment group (100.0 mg/kg, n=12) and the burn sepsis with high-dose lentinan treatment group (200.0 mg/kg, n=12). Expression of NF-kappa B in the liver was measured with western blot analysis. The morphology of liver was evaluated with hematoxylin and eosin staining. The expression of NF-kappa B significantly increased in the liver of burn rats with sepsis. Compared with the burn sepsis group, lentinan treatment obviously reduced the damage of hepatic cell morphology, and decreased the activity of NF-kappa B significantly in the medium and high concentrations of lentinan treatment groups (P<0.05). Most importantly, treatment with lentinan was able to reverse the increased concentration of IL-4, IL-6, IL-10 and TNF-alpha in plasma which was induced by LPS. Lentinan treatment can significantly decrease the expression of NF-kappa B in the liver of burn rats with sepsis.
C1 [Lv, Qianwen; Gu, Yunpeng; Qi, Yue; Liu, Zhenjun; Ma, Gui-E] Chinese Acad Med Sci, Plast Surg Hosp, Dept 15, 33 BaDachu Rd, Beijing 100000, Peoples R China.
   [Lv, Qianwen; Gu, Yunpeng; Qi, Yue; Liu, Zhenjun; Ma, Gui-E] Peking Union Med Coll, 33 BaDachu Rd, Beijing 100000, Peoples R China.
RP Ma, GE (通讯作者)，Chinese Acad Med Sci, Plast Surg Hosp, Dept 15, 33 BaDachu Rd, Beijing 100000, Peoples R China.; Ma, GE (通讯作者)，Peking Union Med Coll, 33 BaDachu Rd, Beijing 100000, Peoples R China.
EM maguie2018@sina.com
CR Ahn H, 2017, SCI REP-UK, V7, DOI 10.1038/s41598-017-01462-4
   Aikawa N, 2013, J INFECT CHEMOTHER, V19, P931, DOI 10.1007/s10156-013-0612-y
   Fang NB, 2006, J ALTERN COMPLEM MED, V12, P125, DOI 10.1089/acm.2006.12.125
   Hoffmann A, 2002, SCIENCE, V298, P1241, DOI 10.1126/science.1071914
   Jin LY, 2014, MOL MED REP, V10, P631, DOI 10.3892/mmr.2014.2299
   Liu Q, 2016, ONCOL REP, V36, P315, DOI 10.3892/or.2016.4769
   Liu SF, 2006, AM J PHYSIOL-LUNG C, V290, pL622, DOI 10.1152/ajplung.00477.2005
   Liu W, 2015, J CELL MOL MED, V19, P1949, DOI 10.1111/jcmm.12570
   Liu YR, 2019, J CELL MOL MED, V23, P750, DOI 10.1111/jcmm.13897
   Savva A, 2013, FRONT IMMUNOL, V4, DOI 10.3389/fimmu.2013.00387
   van der Poll T, 2017, NAT REV IMMUNOL, V17, P407, DOI 10.1038/nri.2017.36
   Venet F, 2018, NAT REV NEPHROL, V14, P121, DOI 10.1038/nrneph.2017.165
   Vogel H.G., 1987, THROMB HAEMOSTASIS, V58, P1078, DOI [10.1055/s-0038-1646066, DOI 10.1055/S-0038-1646066]
   Wiersinga WJ, 2014, VIRULENCE, V5, P36, DOI 10.4161/viru.25436
   Williams DL, 1999, ANN SURG, V230, P95, DOI 10.1097/00000658-199907000-00014
   Zhang Y, 2016, CANCER LETT, V377, P117, DOI 10.1016/j.canlet.2016.04.037
NR 16
TC 2
Z9 2
U1 3
U2 9
PU SPANDIDOS PUBL LTD
PI ATHENS
PA POB 18179, ATHENS, 116 10, GREECE
SN 1792-0981
EI 1792-1015
J9 EXP THER MED
JI Exp. Ther. Med.
PD SEP
PY 2020
VL 20
IS 3
BP 2279
EP 2283
DI 10.3892/etm.2020.8955
PG 5
WC Medicine, Research & Experimental
WE Science Citation Index Expanded (SCI-EXPANDED)
SC Research & Experimental Medicine
GA NG2VU
UT WOS:000563844300053
PM 32765705
OA gold, Green Published
DA 2022-03-26
ER

PT J
AU Price, CE
   Cox, S
   Rode, H
AF Price, C. E.
   Cox, S.
   Rode, H.
TI The use of diverting colostomies in paediatric peri-anal burns:
   Experience in 45 patients
SO SOUTH AFRICAN JOURNAL OF SURGERY
LA English
DT Article
ID PERINEAL BURNS; CHILDREN; INFANTS; MANAGEMENT; WOUNDS
AB Background. Peri-anal burns are common in children. Continual exposure to enteric organisms may lead to a contaminated burn wound, invasive sepsis, graft loss, scar contracture, anal and urinary malfunction, and delayed discharge from hospital. Use of a temporary diverting colostomy has been advocated to reduce complications.
   Objectives. To review the incidence, indications, methods, bacteriology, therapeutic effects and outcomes of colostomy for perianal burns.
   Methods. A prospective study of children with peri-anal burns and stomas over a 17-year period. Prophylactic or therapeutic faecal diversion was achieved by temporary, divided sigmoid end-colostomy with Hartmann's closure of the distal end.
   Results. Between 1995 and 2012, 45 children with peri-anal burns received a colostomy. The mean total body surface area burned was 35% (range 3 - 80%). There were 28 flame burns, 16 fluid burns and 1 contact burn. Prophylactic colostomies were performed in 29 children, on average on day 6 after admission, and therapeutic colostomies to counteract deep wound infection and septicaemia in 16 patients, on average on day 24. In all but 2 cases there was a marked improvement in clinical appearance, graft take and healing. The bacterial profile changed from gut-derived organisms to Pseudomonas aeruginosa or no pathogens. Complications occurred in 5 patients (11.1%). Three stomas required manual reduction. Two children died of established septic shock, compounded by stomal dehiscence in 1 case. Reversal of the colostomy was performed on average at 4 months.
   Conclusion. Diverting colostomy has therapeutic advantages in a select group of paediatric burns patients in whom continual faecal soiling poses a threat to both graft and life.
C1 [Price, C. E.] Univ Cape Town, Dept Plast & Reconstruct Surg, ZA-7925 Cape Town, South Africa.
   [Price, C. E.; Cox, S.; Rode, H.] Red Cross War Mem Childrens Hosp, Cape Town, South Africa.
   [Cox, S.; Rode, H.] Univ Cape Town, Dept Paediat Surg, ZA-7925 Cape Town, South Africa.
RP Price, CE (通讯作者)，Univ Cape Town, Dept Plast & Reconstruct Surg, ZA-7925 Cape Town, South Africa.
EM cprice2006@gmail.com
RI Price, Christopher Edward/F-7230-2018; Cox, Sharon/H-3038-2016
OI Price, Christopher Edward/0000-0002-9083-2462; Cox,
   Sharon/0000-0002-3175-8741
CR Angel C, 2002, J PEDIATR SURG, V37, P99, DOI 10.1053/jpsu.2002.29437
   Bordes J, 2008, BURNS, V34, P840, DOI 10.1016/j.burns.2007.11.009
   CONSTABLE JD, 1983, PLAST RECONSTR SURG, V72, P841
   Cox S, 2010, CME, V28, P113
   GAUDERER MWL, 1985, J PEDIATR SURG, V20, P653, DOI 10.1016/S0022-3468(85)80017-8
   Karpelowsky JS, 2007, SAMJ S AFR MED J, V97, P574
   LAM A, 1974, MO MED, V71, P538
   LEVINE NS, 1976, J TRAUMA, V16, P89, DOI 10.1097/00005373-197602000-00002
   MCDOUGAL WS, 1979, J UROLOGY, V121, P320, DOI 10.1016/S0022-5347(17)56770-1
   MILLAR AJW, 1993, S AFR J SURG, V31, P110
   Nour S, 1996, ANN ROY COLL SURG, V78, P526
   PECK M D, 1990, Journal of Burn Care and Rehabilitation, V11, P54, DOI 10.1097/00004630-199001000-00012
   Pisarski Gregory P., 1994, Journal of Burn Care and Rehabilitation, V15, P256, DOI 10.1097/00004630-199405000-00010
   Quarmby CJ, 2002, BURNS, V27, P645, DOI DOI 10.1016/S0305-4179(99)00076-5]
   RENZ BM, 1993, AM SURGEON, V59, P379
   Sawney CP, 1983, PLAST RECONSTR SURG, V72, P837
NR 16
TC 11
Z9 11
U1 0
U2 4
PU SA MEDICAL ASSOC
PI PRETORIA
PA BLOCK F CASTLE WALK CORPORATE PARK, NOSSOB STREET, ERASMUSKLOOF EXT3,
   PRETORIA, 0002, SOUTH AFRICA
SN 0038-2361
EI 2078-5151
J9 S AFR J SURG
JI South Afr. J. Surg.
PD AUG
PY 2013
VL 51
IS 3
BP 102
EP 105
DI 10.7196/SAJS.1398
PG 4
WC Surgery
WE Science Citation Index Expanded (SCI-EXPANDED)
SC Surgery
GA 271AM
UT WOS:000328362300006
PM 23941755
DA 2022-03-26
ER

PT J
AU Valenta, J
   Brodska, H
   Drabek, T
   Stach, Z
   Zima, T
   Kazda, A
AF Valenta, Jiri
   Brodska, Helena
   Drabek, Tomas
   Stach, Zdenek
   Zima, Tomas
   Kazda, Antonin
TI Selenium: an important trace element and therapeutic adjunct in critical
   care
SO TRACE ELEMENTS AND ELECTROLYTES
LA English
DT Article
DE selenium; sepsis; dietary supplements; parenteral nutrition;
   selenoprotein; glutathione peroxidase
ID SYSTEMIC INFLAMMATORY RESPONSE; BLIND CLINICAL-TRIAL; ILL PATIENTS;
   MAJOR BURNS; CEREBRAL-ISCHEMIA; SODIUM SELENITE; SEPTIC SHOCK;
   GLUTATHIONE-PEROXIDASE; PARENTERAL-NUTRITION; SELENOPROTEIN-P
AB Selenium (Se) is an important micronutrient affecting multiple physiologic functions. Low Se levels observed in a general population are mainly caused by its limited availability in the diet. Se, incorporated in seleno-enzymes, plays a key role in protection against oxidative stress, a principle phenomenon in inflammatory response and sepsis. Se levels decrease early in inflammation. This decrease is probably caused by destruction of the enzymes as well as redistribution of Se, and its consumption. Se and seleno-enzyme levels correlate well with biomarkers and severity of sepsis. This observation sparked a hypothesis that Se supplementation would restore Se levels, improving the morbidity and mortality in sepsis. Standard-dose supplementation did not normalize Se levels. In contrast, high-dose supplementation in systemic inflammation and sepsis restored Se levels and improved some biomarkers of sepsis in several small-scale early studies. Similar benefits were observed in both experimental and clinical studies in cerebral insults. However, despite a well-established pathophysiological role of Se in reducing oxidative stress in systemic inflammation, recent large clinical studies did not fully confirm a substantial benefit of high-dose Se supplementation in sepsis. Well-designed prospective studies are needed to establish the role of Se in therapy of critically ill patients.
C1 [Drabek, Tomas] Univ Pittsburgh, Presbyterian Hosp, Sch Med,UPMC, Dept Anesthesiol, Pittsburgh, PA 15213 USA.
   [Valenta, Jiri; Stach, Zdenek] Charles Univ Prague, Dept Anesthesiol & Intens Care, Fac Med 1, Prague, Czech Republic.
   [Brodska, Helena; Zima, Tomas; Kazda, Antonin] Charles Univ Prague, Fac Med 1, Inst Clin Biochem, Prague, Czech Republic.
   [Brodska, Helena; Zima, Tomas; Kazda, Antonin] Gen Univ Hosp, Prague, Czech Republic.
RP Drabek, T (通讯作者)，Univ Pittsburgh, Presbyterian Hosp, Sch Med,UPMC, Dept Anesthesiol, 200 Lothrop St, Pittsburgh, PA 15213 USA.
EM drabekt@anes.upmc.edu
RI Zima, Tomas/F-6760-2017; Kazda, Antonin/N-7454-2017; Drabek,
   Tomas/AAJ-1595-2021; Lahoda Brodska, Helena/I-6694-2017
OI Zima, Tomas/0000-0001-8518-6972; Kazda, Antonin/0000-0001-6897-7123;
   Drabek, Tomas/0000-0002-5702-4498; Lahoda Brodska,
   Helena/0000-0001-7962-8287
FU Czech Ministry of HealthMinistry of Health, Czech Republic [MZOVFN2005]
FX This project was supported by the research project No MZOVFN2005 of the
   Czech Ministry of Health.
CR Andrews PJD, 2011, BMJ-BRIT MED J, V342, DOI 10.1136/bmj.d1542
   Angstwurm MWA, 2007, CRIT CARE MED, V35, P118, DOI 10.1097/01.CCM.0000251124.83436.0E
   Angstwurm MWA, 1999, CRIT CARE MED, V27, P1807, DOI 10.1097/00003246-199909000-00017
   Avenell A, 2004, COCHRANE DB SYST REV, DOI DOI 10.1002/14651858.CD003703.PUB2
   Berger MM, 2007, CRIT CARE MED, V35, pS584, DOI 10.1097/01.CCM.0000279189.81529.C4
   Berger MM, 2007, AM J CLIN NUTR, V85, P1293, DOI 10.1093/ajcn/85.5.1293
   Berger MM, 2007, AM J CLIN NUTR, V85, P1301, DOI 10.1093/ajcn/85.5.1301
   Berger MM, 1998, AM J CLIN NUTR, V68, P365, DOI 10.1093/ajcn/68.2.365
   BERGER MM, 1995, BURNS, V21, P507, DOI 10.1016/0305-4179(95)00031-6
   Berger MM, 1996, J TRAUMA, V40, P103, DOI 10.1097/00005373-199601000-00019
   Bhattacharyya J, 2004, CURR MED CHEM, V11, P359, DOI 10.2174/0929867043456098
   Brown K M, 2001, Public Health Nutr, V4, P593
   Burk RF, 2003, J NUTR, V133, p1517S, DOI 10.1093/jn/133.5.1517S
   COHEN HJ, 1985, AM J CLIN NUTR, V41, P735, DOI 10.1093/ajcn/41.4.735
   Duntas LH, 2009, HORM METAB RES, V41, P443, DOI 10.1055/s-0029-1220724
   Fairweather-Tait SJ, 2011, ANTIOXID REDOX SIGN, V14, P1337, DOI 10.1089/ars.2010.3275
   Forceville X, 1998, CRIT CARE MED, V26, P1536, DOI 10.1097/00003246-199809000-00021
   Forceville X, 2009, EUR SURG RES, V43, P338, DOI 10.1159/000239763
   Forceville X, 2007, CRIT CARE, V11, DOI 10.1186/cc5960
   Gartner R, 2009, J TRACE ELEM MED BIO, V23, P71, DOI 10.1016/j.jtemb.2009.01.001
   Geoghegan M, 2006, CURR OPIN CRIT CARE, V12, P136, DOI 10.1097/01.ccx.0000216581.80051.d6
   Gibson RS, 2011, J TRACE ELEM MED BIO, V25, P230, DOI 10.1016/j.jtemb.2011.10.001
   Heyland DK, 2007, CRIT CARE, V11, DOI 10.1186/cc5975
   Huang Z, 2011, ANTIOXID REDOX SIGNA
   Imai H, 2003, FREE RADICAL BIO MED, V34, P56, DOI 10.1016/S0891-5849(02)01180-2
   Imai H, 2001, STROKE, V32, P2149, DOI 10.1161/hs0901.095725
   Kazda A, 2004, CRIT CARE S1, V8, P265
   Kohrle J, 2009, BEST PRACT RES CL EN, V23, P815, DOI 10.1016/j.beem.2009.08.002
   KOLLER LD, 1986, CAN J VET RES, V50, P297
   KUKLINSKI B, 1995, MED KLIN, V90, P36
   Kvicala J., 2003, ZVYSENI PRIJMU MIKRO, P295
   Lubos E, 2010, ATHEROSCLEROSIS, V209, P271, DOI 10.1016/j.atherosclerosis.2009.09.008
   Manzanares W, 2011, INTENS CARE MED, V37, P1120, DOI 10.1007/s00134-011-2212-6
   Manzanares W, 2010, NUTRITION, V26, P634, DOI 10.1016/j.nut.2009.06.022
   Martindale RG, 2009, CRIT CARE MED, V37, P1757, DOI 10.1097/CCM.0b013e3181a40116
   Mishra V, 2007, CLIN NUTR, V26, P41, DOI 10.1016/j.clnu.2006.10.003
   Ogawa A, 1999, CEREBROVASC DIS, V9, P112, DOI 10.1159/000015908
   Parnham M, 2000, EXPERT OPIN INV DRUG, V9, P607, DOI 10.1517/13543784.9.3.607
   Ralston NVC, 2008, NEUROTOXICOLOGY, V29, P802, DOI 10.1016/j.neuro.2008.07.007
   RANNEM T, 1993, BIOL TRACE ELEM RES, V39, P81, DOI 10.1007/BF02783812
   Reisinger J, 2009, AM J EMERG MED, V27, P176, DOI 10.1016/j.ajem.2008.01.020
   Saito I, 1998, NEUROSURGERY, V42, P269, DOI 10.1097/00006123-199802000-00038
   Sakr Y, 2007, BRIT J ANAESTH, V98, P775, DOI 10.1093/bja/aem091
   Shenkin A, 2006, CLIN NUTR, V25, P1, DOI 10.1016/j.clnu.2005.11.006
   Shenkin A., 2000, BASIC CLIN NUTR, P62
   Shenkin A, 2004, BASICS CLIN NUTR, P169
   Shenkin A, 2009, GASTROENTEROLOGY, V137, pS61, DOI 10.1053/j.gastro.2009.07.071
   Singer P, 2009, CLIN NUTR, V28, P387, DOI 10.1016/j.clnu.2009.04.024
   Stoppe C, 2011, CRIT CARE MED, V39, P1879, DOI 10.1097/CCM.0b013e3182190d48
   Strachan S., 2010, CURR ANAESTH CRIT CA, V21, P44, DOI 10.1016/j.cacc.2009.08.004
   Valenta J, 2011, INTENS CARE MED, V37, P808, DOI 10.1007/s00134-011-2153-0
   Van Antwerpen P., 2008, YB INTENSIVE CARE EM, P454
   Vincent JL, 2008, CURR OPIN ANESTHESIO, V21, P148, DOI 10.1097/ACO.0b013e3282f49afe
   Wang Z, 2009, SHOCK, V32, P140, DOI 10.1097/SHK.0b013e318193c35d
   Whitted AD, 2010, AM J MED SCI, V340, P48, DOI 10.1097/MAJ.0b013e3181e5945b
   Xia Yi-Ming, 1996, Biomedical and Environmental Sciences, V9, P130
   Yamagata K, 2008, NEUROSCIENCE, V153, P428, DOI 10.1016/j.neuroscience.2008.02.028
   Yamaguchi T, 1998, STROKE, V29, P12, DOI 10.1161/01.STR.29.1.12
   Yang J, 2007, BIOL TRACE ELEM RES, V138, P53
   Yao YF, 2011, NUTRITION, V27, P1095, DOI 10.1016/j.nut.2011.03.002
   Zhang BJ, 2011, ENVIRON GEOCHEM HLTH, V33, P495, DOI 10.1007/s10653-010-9366-y
   Zhang F, 2002, ATHEROSCLEROSIS, V161, P381, DOI 10.1016/S0021-9150(01)00672-4
   Zimmermann T, 1997, Med Klin (Munich), V92 Suppl 3, P3
NR 63
TC 4
Z9 4
U1 0
U2 9
PU DUSTRI-VERLAG DR KARL FEISTLE
PI DEISENHOFEN-MUENCHEN
PA BAHNHOFSTRASSE 9 POSTFACH 49, D-82032 DEISENHOFEN-MUENCHEN, GERMANY
SN 0946-2104
J9 TRACE ELEM ELECTROLY
JI Trace Elem. Electrolytes
PY 2012
VL 29
IS 4
BP 246
EP 255
DI 10.5414/TE0X1250
PG 10
WC Biochemistry & Molecular Biology; Endocrinology & Metabolism
WE Science Citation Index Expanded (SCI-EXPANDED)
SC Biochemistry & Molecular Biology; Endocrinology & Metabolism
GA 036ZG
UT WOS:000311070200004
DA 2022-03-26
ER

PT J
AU Horton, JW
   Maass, DL
   White, J
   Minei, JP
AF Horton, Jureta W.
   Maass, David L.
   White, Jean
   Minei, Joseph P.
TI Reducing susceptibility to bacteremia after experimental burn injury: a
   role for selective decontamination of the digestive tract
SO JOURNAL OF APPLIED PHYSIOLOGY
LA English
DT Article
DE oral antibiotics; postburn cardiac function; adult Sprague-Dawley rats;
   isolated cardiac myocytes; inflammatory cytokines; Streptococcus
   pneunioniae; intratracheal bacterial challenge
ID BACTERIAL TRANSLOCATION; PNEUMOCOCCAL PNEUMONIA; WOUND COLONIZATION;
   THERMAL-INJURY; PREVENTION; DYSFUNCTION; MORTALITY; INFECTION; MODEL
AB We proposed that selective decontamination of the digestive tract (SDD) initiated after experimental burn injury would decrease myocardial inflammation and dysfunction after a second insult such as septic challenge. Rats were divided into eight experimental groups. Groups included sham burn plus sham sepsis, burn alone, sepsis alone, and burn Plus sepsis given either water by oral gavage for 5 days after burn (or sham burn) or given oral antibiotics (polymyxin E, 15 mg; tobramycin. 6 me: 5-flucytosin, 100 mg given by oral gavage, 2 X daily for 5 days after burn or sham burn). Cardiac function and inflammation were studied 24 It after septic challenge. In the absence of SDD. burn alone, sepsis alone, or burn plus septic challenge promoted cardiac myocyte secretion of TNF-alpha (burn, 174 +/- 11; sepsis, 269 +/- 19 burn + sepsis, 453 +/- 14 pg/ml), IL-1 beta (burn, 35 +/- 2: sepsis, 29 +/- 1: burn + sepsis, 48 +/- 7 pg/ml), and IL-6 (burn, 143 +/- 18: sepsis, 116 +/- 3-, burn + sepsis, 248 +/- 12 pg/ml) compared with values measured in sham (TNF-alpha, 3 +/- 1; IL-1 beta, 1 +/- 0.4; IL-6, 6 +/- 1.5 pg/ml) (P < 0.05). Impaired ventricular contraction and relaxation responses were evident in the absence of SDD [burn + sepsis: left ventricular pressure (LVP), 65 +/- 4 mmHg; rate of LVP rise (+dP/dt), 1,320 +/- 131 mmHg/s compared with values measured in sham: LVP. 96 +/- 4 mmHg, +dP/dt, 2,095 +/- 99 mmHg/s, P < 0.05]. SDD treatment of experimental burn attenuated septic challenge-related inflammatory responses and improved myocardial contractile responses, producing cardiac TNF-alpha, IL-1 beta, and IL-6 levels, LVP, + dP/dt, and rate If LVP fall (-dP/dt) values that were significantly better (P < 0.05) than values measured in burn plus sepsis in the absence of SDD. This work confirms that endogenous gut organisms contribute to sensitivity to subsequent infectious challenge.
C1 Univ Texas, SW Med Ctr, Dept Surg, Dallas, TX 75235 USA.
RP Horton, JW (通讯作者)，Univ Texas, SW Med Ctr, Dept Surg, 5323 Harry Hines Blvd, Dallas, TX 75390 USA.
FU NATIONAL INSTITUTE OF GENERAL MEDICAL SCIENCESUnited States Department
   of Health & Human ServicesNational Institutes of Health (NIH) - USANIH
   National Institute of General Medical Sciences (NIGMS) [P50GM021681]
   Funding Source: NIH RePORTER; NIGMS NIH HHSUnited States Department of
   Health & Human ServicesNational Institutes of Health (NIH) - USANIH
   National Institute of General Medical Sciences (NIGMS)
   [5P50-GM-21681-40] Funding Source: Medline
CR Adams CA, 2002, SHOCK, V18, P513, DOI 10.1097/00024382-200212000-00005
   AERDTS SJA, 1993, BRIT MED J, V307, P525
   BARON P, 1994, J SURG RES, V57, P197, DOI 10.1006/jsre.1994.1131
   Barret JP, 2001, BURNS, V27, P439, DOI 10.1016/S0305-4179(00)00147-9
   Bonten MJM, 2003, CRIT CARE, V7, P203, DOI 10.1186/cc1881
   Chung DH, 2004, CRIT CARE MED, V32, P1803, DOI 10.1097/01.CCM.0000133695.76081.63
   Collard HR, 2003, ANN INTERN MED, V138, P494, DOI 10.7326/0003-4819-138-6-200303180-00015
   D'Amico R, 1998, BMJ-BRIT MED J, V316, P1275, DOI 10.1136/bmj.316.7140.1275
   DAVIS CC, 1991, J INFECT DIS, V163, P799, DOI 10.1093/infdis/163.4.799
   de Jonge E, 2003, LANCET, V362, P1011, DOI 10.1016/S0140-6736(03)14409-1
   de La Cal MA, 2005, ANN SURG, V241, P424, DOI 10.1097/01.sla.0000154148.58154.d5
   DEITCH EA, 1986, ARCH SURG-CHICAGO, V121, P97
   Horton Jureta W, 2003, Surg Infect (Larchmt), V4, P363, DOI 10.1089/109629603322761427
   Horton JW, 2004, AM J PHYSIOL-HEART C, V287, pH2241, DOI 10.1152/ajpheart.00390.2004
   HORTON JW, 1994, SHOCK, V1, P286, DOI 10.1097/00024382-199404000-00007
   Kollef MH, 2003, CHEST, V123, p464S, DOI 10.1378/chest.123.5_suppl.464S
   Krueger Wolfgang A, 2002, Curr Opin Crit Care, V8, P139, DOI 10.1097/00075198-200204000-00009
   Lingnau W, 1998, J HOSP INFECT, V39, P195, DOI 10.1016/S0195-6701(98)90258-4
   MACKIE DP, 1994, BURNS, V20, pS14, DOI 10.1016/0305-4179(94)90082-5
   MACKIE DP, 1992, J TRAUMA, V32, P570, DOI 10.1097/00005373-199205000-00006
   MANSON WL, 1992, BURNS, V18, P98, DOI 10.1016/0305-4179(92)90002-C
   MELLENCAMP MA, 1991, J INFECT DIS, V163, P102, DOI 10.1093/infdis/163.1.102
   Nathens AB, 1999, ARCH SURG-CHICAGO, V134, P170, DOI 10.1001/archsurg.134.2.170
   Nayci A, 2004, RESPIRATION, V71, P66, DOI 10.1159/000075651
   Rue Loring W. III, 1995, Journal of Burn Care and Rehabilitation, V16, P262, DOI 10.1097/00004630-199505000-00008
   Sambol JT, 2002, SHOCK, V18, P272, DOI 10.1097/00024382-200209000-00012
   Schultz MJ, 2003, CRIT CARE, V7, P107, DOI 10.1186/cc1873
   Sheeran PW, 1998, J SURG RES, V76, P192, DOI 10.1006/jsre.1998.5352
   SHIRANI KZ, 1987, ANN SURG, V205, P82, DOI 10.1097/00000658-198701000-00015
   Silvestri L, 2000, J HOSP INFECT, V45, P185, DOI 10.1053/jhin.2000.0737
   STOUTENBEEK CP, 1984, INTENS CARE MED, V10, P185, DOI 10.1007/BF00259435
   White J, 2003, AM J PHYSIOL-HEART C, V285, pH47, DOI 10.1152/ajpheart.00833.2002
   WHTIE DJ, 2004, CRIT CARE MED, V32, P13
   Yao YM, 1997, J TRAUMA, V42, P1073, DOI 10.1097/00005373-199706000-00015
   YAO YM, 1995, BURNS, V21, P580, DOI 10.1016/0305-4179(95)00059-K
NR 35
TC 6
Z9 6
U1 0
U2 3
PU AMER PHYSIOLOGICAL SOC
PI BETHESDA
PA 9650 ROCKVILLE PIKE, BETHESDA, MD 20814 USA
SN 8750-7587
EI 1522-1601
J9 J APPL PHYSIOL
JI J. Appl. Physiol.
PD JUN
PY 2007
VL 102
IS 6
BP 2207
EP 2216
DI 10.1152/japplphysiol.01365.2005
PG 10
WC Physiology; Sport Sciences
WE Science Citation Index Expanded (SCI-EXPANDED)
SC Physiology; Sport Sciences
GA 195KJ
UT WOS:000248410800020
PM 17272403
OA Green Published
DA 2022-03-26
ER

PT J
AU Morris, RS
   Schaffer, BS
   Lundy, JB
   Pidcoke, HF
   Chung, KK
   Darlington, DN
   Cap, AP
   Schwacha, MG
AF Morris, Rachel S.
   Schaffer, Beverley S.
   Lundy, Jonathan B.
   Pidcoke, Heather F.
   Chung, Kevin K.
   Darlington, Daniel N.
   Cap, Andrew P.
   Schwacha, Martin G.
TI Immunopathological response to severe injury: platelet activation and
   the Th-17 immune response
SO BLOOD COAGULATION & FIBRINOLYSIS
LA English
DT Article
DE coagulation; cytokines; IL-17a; sCD40L
ID ACUTE TRAUMATIC COAGULOPATHY; CD40 LIGAND; BURN INJURY; COAGULATION;
   SEPSIS; TISSUE; CELLS; IMMUNOSUPPRESSION; AGGREGATION; MACROPHAGES
AB Alterations in coagulation, inflammation and immunity are associated with major injury. As platelets have both coagulation and immune functions, the aim of this study is to correlate platelet activation with the immunoinflammatory response in trauma and burn patients. Blood samples were drawn from trauma and burn patients and healthy volunteers. Platelet (sCD40L) and coagulation (D-dimers) activation, cytokines and inflammatory markers were assessed. sCD40L, D-dimers and cytokines were elevated in both injury groups. Overall, sCD40L levels correlated with interleukin (IL)-6 and tumour necrosis factor-alpha. Subanalysis revealed a correlation between sCD40L and IL-17a in the healthy volunteers and burn groups, but not the trauma group. A parallel activation of platelets and the inflammatory response occurs postinjury. However, in trauma patients, a potential critical interrelationship between platelet activation and the Th-17 response appears to be lacking, which may contribute to coagulopathic and immunoinflammatory complications and warrants further study. Copyright (C) 2018 Wolters Kluwer Health, Inc. All rights reserved.
C1 [Schaffer, Beverley S.; Lundy, Jonathan B.; Pidcoke, Heather F.; Chung, Kevin K.; Darlington, Daniel N.; Cap, Andrew P.; Schwacha, Martin G.] US Army, Inst Surg Res, Houston, TX USA.
   [Morris, Rachel S.; Chung, Kevin K.; Darlington, Daniel N.; Cap, Andrew P.; Schwacha, Martin G.] Univ Texas Hlth Sci Ctr San Antonio, Dept Surg, 7703 Floyd Curl Dr, San Antonio, TX 78229 USA.
RP Schwacha, MG (通讯作者)，Univ Texas Hlth Sci Ctr San Antonio, Dept Surg, 7703 Floyd Curl Dr, San Antonio, TX 78229 USA.
EM Schwacha@uthscsa.edu
RI Pidcoke, Heather/K-7730-2019
FU US Army Medical Research and Materiel CommandU.S. Army Medical Research
   & Materiel Command (USAMRMC)
FX These studies were supported by funding from the US Army Medical
   Research and Materiel Command.
CR Alexander M, 2002, CELL IMMUNOL, V220, P63, DOI 10.1016/S0008-8749(03)00024-8
   Aloui C, 2014, INT J MOL SCI, V15, P22342, DOI 10.3390/ijms151222342
   Alturaihi H, 2015, EUR J IMMUNOL, V45, P592, DOI 10.1002/eji.201444941
   Aoki K, 2001, BURNS, V27, P569, DOI 10.1016/S0305-4179(01)00011-0
   Bernard GR, 2001, NEW ENGL J MED, V344, P699, DOI 10.1056/NEJM200103083441001
   Brohi K, 2003, J TRAUMA, V54, P1127, DOI 10.1097/01.TA.0000069184.82147.06
   Darlington DN, 2015, SHOCK, V44, P129, DOI 10.1097/SHK.0000000000000354
   Davenport R, 2011, CRIT CARE MED, V39, P2652, DOI 10.1097/CCM.0b013e3182281af5
   Dinkla S, 2016, BLOOD, V127, P1976, DOI 10.1182/blood-2015-04-640300
   Dobson GP, 2015, J TRAUMA ACUTE CARE, V79, P301, DOI 10.1097/TA.0000000000000729
   Garcia-Avello A, 1998, THROMB RES, V89, P59, DOI 10.1016/S0049-3848(97)00291-0
   Gu CF, 2013, CYTOKINE, V64, P477, DOI 10.1016/j.cyto.2013.07.022
   Hassan GS, 2009, TRENDS IMMUNOL, V30, P165, DOI 10.1016/j.it.2009.01.004
   Henn V, 1998, NATURE, V391, P591, DOI 10.1038/35393
   Holloway TL, 2016, J SURG RES, V206, P139, DOI 10.1016/j.jss.2016.06.056
   Holloway TL, 2015, CYTOKINE, V76, P328, DOI 10.1016/j.cyto.2015.09.003
   Johansson PI, 2012, J THROMB HAEMOST, V10, P207, DOI 10.1111/j.1538-7836.2011.04589.x
   King DR, 2010, BLOOD COAGUL FIBRIN, V21, P666, DOI 10.1097/MBC.0b013e32833ceb08
   Lavrentieva A, 2008, THROMB HAEMOSTASIS, V100, P286, DOI 10.1160/TH07-11-0684
   Lievens D, 2010, BLOOD, V116, P4317, DOI 10.1182/blood-2010-01-261206
   Lippi G, 2010, SEMIN THROMB HEMOST, V36, P429, DOI 10.1055/s-0030-1254051
   Mace JE, 2012, BURNS, V38, P599, DOI 10.1016/j.burns.2011.10.013
   Maegele M, 2007, INJURY, V38, P298, DOI 10.1016/j.injury.2006.10.003
   Maione F, 2011, BIOCHEM BIOPH RES CO, V408, P658, DOI 10.1016/j.bbrc.2011.04.080
   Ogiku M, 2012, J SURG RES, V174, P142, DOI 10.1016/j.jss.2010.11.901
   Opal SM, 2003, SCAND J INFECT DIS, V35, P545, DOI 10.1080/00365540310015638
   Pidcoke HF, 2015, J TRAUMA ACUTE CARE, V78, pS39, DOI 10.1097/TA.0000000000000627
   Prasad KSS, 2003, CURR OPIN HEMATOL, V10, P356, DOI 10.1097/00062752-200309000-00006
   Rendon JL, 2012, J LEUKOCYTE BIOL, V92, P529, DOI 10.1189/jlb.0212083
   Sasaki JR, 2011, BURNS, V37, P646, DOI 10.1016/j.burns.2011.01.028
   Schonbeck U, 2001, CELL MOL LIFE SCI, V58, P4, DOI 10.1007/PL00000776
   Schwacha MG, 2003, BURNS, V29, P1, DOI 10.1016/S0305-4179(02)00187-0
   Schwacha MG, 2002, INT J MOL MED, V10, P239
   STEPHAN RN, 1987, ARCH SURG-CHICAGO, V122, P62
   Tanaka S, 2009, J IMMUNOL, V183, P7523, DOI 10.4049/jimmunol.0803828
   van Gorp ECM, 1999, J INFECT DIS, V180, P176, DOI 10.1086/314829
   Viallard JF, 2002, BLOOD, V99, P2612, DOI 10.1182/blood.V99.7.2612
   Wade CE, 2016, BURNS, V42, P1704, DOI 10.1016/j.burns.2016.05.001
   Windelov NA, 2014, BLOOD COAGUL FIBRIN, V25, P67, DOI 10.1097/MBC.0b013e328364c2da
   Winearls J, 2016, ANESTH ANALG, V123, P910, DOI 10.1213/ANE.0000000000001516
   Yuan J, 2015, J HUAZHONG U SCI-MED, V35, P679, DOI 10.1007/s11596-015-1489-z
   Zhang S, 2012, PLOS ONE, V7, DOI 10.1371/journal.pone.0040641
   Zhou LY, 2016, BLOOD COAGUL FIBRIN, V27, P301, DOI 10.1097/MBC.0000000000000423
NR 43
TC 7
Z9 7
U1 0
U2 3
PU LIPPINCOTT WILLIAMS & WILKINS
PI PHILADELPHIA
PA TWO COMMERCE SQ, 2001 MARKET ST, PHILADELPHIA, PA 19103 USA
SN 0957-5235
EI 1473-5733
J9 BLOOD COAGUL FIBRIN
JI Blood Coagul. Fibrinolysis
PD JAN
PY 2018
VL 29
IS 1
BP 48
EP 54
DI 10.1097/MBC.0000000000000665
PG 7
WC Hematology
WE Science Citation Index Expanded (SCI-EXPANDED)
SC Hematology
GA FU7LB
UT WOS:000424032500007
PM 28957941
DA 2022-03-26
ER

PT J
AU Hu, S
   Sheng, ZY
   Zhou, BT
   Guo, ZR
   Lu, JY
   Xue, LB
   Hua, J
   Sun, XQ
   Sun, SR
   Li, JY
   Lu, Y
AF Hu, S
   Sheng, ZY
   Zhou, BT
   Guo, ZR
   Lu, JY
   Xue, LB
   Hua, J
   Sun, XQ
   Sun, SR
   Li, JY
   Lu, Y
TI Study on delay two-phase multiple organ dysfunction syndrome
SO CHINESE MEDICAL JOURNAL
LA English
DT Article
ID FAILURE
AB Objective To study the injury factors, pathogenic process and clinical features of delay two-phase multiple organ dysfunction syndrome (MODS) in severe burned patients and to replicate a standardized animal model that would accurately imitate the clinical features of MODS.
   Methods Forty-five human patients with burn size larger than 30% total body surface area (TBSA) were analyzed. All of them underwent severe burn shock in early stage and sepsis in late stage. Thirty-two goats were randomly divided into three groups: 1) hemorrhagic shock (group H, n = 6); 2) endotoxemia (group E, n = 6); and 3) hemorrhagic shock plus endotoxemia (group M, n = 20). Hemorrhagic shock was produced according to the method of Wigger (6.7 kPa for an hour, 1 kPa=7.5 mmHg). Endotoxin (E. coli O-111 B-4) was given via the portal vein 24 hours after the resuscitation of hemorrhagic shock, in a dose of 30 ng/kg/min for 5 consecutive days. During the observation period of 10 days, all animals were hemodynamically monitored, given standard metabolic support and due cardiac and pulmonary support according to human intensive care.
   Results All the patients showed burn shock at 1-3 days and hyperdynamic circulation, hypermetabolism and systemic inflammatory responses over two weeks post-injury. Thirteen cases were found to develop MODS according to the prevailing diagnostic criteria, and 10 of them died with a mortality of 77%. Eighteen animals died in group M with a mortality of 90%, 12 of the 18 developed MODS, with overall incidence of 60%. Most animals in group M showed changes similar to that observed in human cases. The experimentation proved that in the pathogenic process of MODS, there was a two-hit phenomenon in the dvelopment of the syndrome. To prevent the development of MODS, it therefore was imperative to blunt the first hit or the second hit, so that an excessive inflammatory response was alleviated. This postulation has been verified in the treatment of extensive burns. Two patients with burn extent reaching 100% TBSA survived with only mild acute respiratory distress syndrome (ARDS) and renal dysfunction after comprehensive treatment of burn shock, including adequate fluid resuscitation, drugs to remove oxygen free radicals, rapid restoration of pHi, and early extensive excision of burn eschars.
   Conclusion Both in human patients or animal experimentation, the typical delay two-phase MODS is shown to be produced by two successive insults in the forms of hypovolemic shock and sepsis. This postulation is helpful in formulating the prevention and treatment modality of MODS.
C1 304th Hosp, Burn Inst, Beijing 100037, Peoples R China.
RP Hu, S (通讯作者)，304th Hosp, Burn Inst, Beijing 100037, Peoples R China.
CR BEAL AL, 1994, JAMA-J AM MED ASSOC, V271, P226, DOI 10.1001/jama.271.3.226
   DEMLING R, 1993, CURR PROB SURG, V30, P347
   FAIST E, 1983, J TRAUMA, V23, P775, DOI 10.1097/00005373-198309000-00002
   GORIS RJA, 1986, ARCH SURG-CHICAGO, V121, P897
   HU S, 1992, CHIN J PLASTIC SURG, V8, P2
   MARSHALL JC, 1988, ARCH SURG-CHICAGO, V123, P309
   WANG P, 1987, CHIN J EXP SURG, V4, P70
NR 7
TC 12
Z9 36
U1 0
U2 1
PU WOLTERS KLUWER MEDKNOW PUBLICATIONS
PI MUMBAI
PA WOLTERS KLUWER INDIA PVT LTD , A-202, 2ND FLR, QUBE, C T S  NO 1498A-2
   VILLAGE MAROL, ANDHERI EAST, MUMBAI, 400059, INDIA
SN 0366-6999
J9 CHINESE MED J-PEKING
JI Chin. Med. J.
PD FEB
PY 1998
VL 111
IS 2
BP 101
EP 108
PG 8
WC Medicine, General & Internal
WE Science Citation Index Expanded (SCI-EXPANDED)
SC General & Internal Medicine
GA YZ862
UT WOS:000072301700003
PM 10374366
DA 2022-03-26
ER

PT J
AU Zheng, F
   Pan, YH
   Yang, Y
   Zeng, CL
   Fang, XM
   Shu, Q
   Chen, QX
AF Zheng, Fei
   Pan, Yihang
   Yang, Yang
   Zeng, Congli
   Fang, Xiangming
   Shu, Qiang
   Chen, Qixing
TI Novel biomarkers for acute respiratory distress syndrome: genetics,
   epigenetics and transcriptomics
SO BIOMARKERS IN MEDICINE
LA English
DT Review
DE acute respiratory distress syndrome; biomarkers; epigenetic variations;
   genetic variants; microRNAs
ID ENDOTHELIAL GROWTH-FACTOR; LIGHT-CHAIN KINASE; MUC5B PROMOTER
   POLYMORPHISM; GENOME-WIDE ASSOCIATION; GLYCATION END-PRODUCTS; ACUTE
   LUNG INJURY; ACUTE-PANCREATITIS; SOLUBLE RECEPTOR; PLASMA-LEVELS;
   INFLAMMATION
AB Acute respiratory distress syndrome (ARDS) can be induced by multiple clinical factors, including sepsis, acute pancreatitis, trauma, intestinal ischemia/reperfusion and burns. However, these factors alone may poorly explain the risk and outcomes of ARDS. Emerging evidence suggests that genomic-based or transcriptomic-based biomarkers may hold the promise to establish predictive or prognostic stratification methods for ARDS, and also to help in developing novel therapeutic targets for ARDS. Notably, genetic/epigenetic variations correlated with susceptibility and prognosis of ARDS and circulating microRNAs have emerged as potential biomarkers for diagnosis or prognosis of ARDS. Although limited by sample size, ethnicity and phenotypic heterogeneity, ongoing genetic/transcriptomic research contributes to the characterization of novel biomarkers and ultimately helps to develop innovative therapeutics for ARDS patients.
   Lay abstract As the severe form of lung injury, acute respiratory distress syndrome (ARDS) affects about 10% of patients in intensive care units and causes 30-40% of deaths. ARDS can be induced by multiple clinical factors, including sepsis, severe pancreatitis, trauma, intestinal ischemia/reperfusion and burns. Early identification of those with high risk of ARDS would increase diagnostic efficiency and further improve outcomes of patients. Here, we review the most recent evidence that supports the roles of various biomarkers in predicting ARDS risk and outcome. Ongoing research contributes to the characterization of novel biomarkers and ultimately helps to develop innovative and more tailored therapeutics for ARDS patients.
C1 [Zheng, Fei; Pan, Yihang; Shu, Qiang; Chen, Qixing] Zhejiang Univ, Sch Med, Childrens Hosp, Dept Clin Res Ctr,Natl Clin Res Ctr Child Hlth, Hangzhou 310052, Peoples R China.
   [Yang, Yang] Zhejiang Univ, Sch Med, Sir Run Run Shaw Hosp, Dept Intens Care Med, Hangzhou 310016, Peoples R China.
   [Zeng, Congli] Massachusetts Gen Hosp, Dept Anesthesia Crit Care & Pain Med, Boston, MA 02114 USA.
   [Fang, Xiangming] Zhejiang Univ, Sch Med, Affiliated Hosp 1, Dept Anesthesiol, Hangzhou 310003, Peoples R China.
RP Shu, Q; Chen, QX (通讯作者)，Zhejiang Univ, Sch Med, Childrens Hosp, Dept Clin Res Ctr,Natl Clin Res Ctr Child Hlth, Hangzhou 310052, Peoples R China.
EM shuqiang@zju.edu.cn; qixingchen@zju.edu.cn
FU National Natural Science Foundation of ChinaNational Natural Science
   Foundation of China (NSFC) [81871543, 81720108025]; Fundamental Research
   Funds for the Central UniversitiesFundamental Research Funds for the
   Central Universities [2019XZZX003-16]
FX This work was supported by the National Natural Science Foundation of
   China (grant numbers 81871543, 81720108025); Fundamental Research Funds
   for the Central Universities (2019XZZX003-16). The funders had no
   influence on the study design, conduct and analysis or on the
   preparation of this paper. The authors have no other relevant
   affiliations or financial involvement with any organization or entity
   with a financial interest in or financial conflict with the subject
   matter or materials discussed in the manuscript apart from those
   disclosed.
CR Aggarwal NR, 2014, AM J PHYSIOL-LUNG C, V306, pL709, DOI 10.1152/ajplung.00341.2013
   Ash SY, 2018, THORAX, V73, P1071, DOI 10.1136/thoraxjnl-2017-211208
   ASHBAUGH DG, 1967, LANCET, V2, P319
   Banerjee N, 2012, BREAST CANCER RES TR, V136, P21, DOI 10.1007/s10549-012-2224-0
   Barthel SR, 2007, EXPERT OPIN THER TAR, V11, P1473, DOI 10.1517/14728222.11.11.1473
   Bellani G, 2016, JAMA-J AM MED ASSOC, V315, P788, DOI 10.1001/jama.2016.0291
   BERNARD GR, 1994, AM J RESP CRIT CARE, V149, P818, DOI 10.1164/ajrccm.149.3.7509706
   Bime C, 2018, AM J RESP CRIT CARE, V197, P1421, DOI 10.1164/rccm.201705-0961OC
   Bime C, 2016, ANN AM THORAC SOC, V13, P2184, DOI 10.1513/AnnalsATS.201605-359OC
   Binnie A, 2020, CRIT CARE MED, V48, P745, DOI 10.1097/CCM.0000000000004247
   Blondonnet R, 2016, DIS MARKERS, V2016, DOI 10.1155/2016/3501373
   Bos LD, 2017, THORAX, V72, P876, DOI 10.1136/thoraxjnl-2016-209719
   Calfee CS, 2014, LANCET RESP MED, V2, P611, DOI 10.1016/S2213-2600(14)70097-9
   Calfee CS, 2012, CRIT CARE MED, V40, P1731, DOI 10.1097/CCM.0b013e3182451c87
   Cartin-Ceba R, 2015, J CRIT CARE, V30, DOI 10.1016/j.jcrc.2014.09.001
   Celedon Juan C, 2014, Ann Am Thorac Soc, V11, P473, DOI 10.1513/AnnalsATS.201402-059PS
   Christie JD, 2012, PLOS ONE, V7, DOI 10.1371/journal.pone.0028268
   Cross LJM, 2011, CRIT CARE CLIN, V27, P355, DOI 10.1016/j.ccc.2010.12.005
   De Luca D, 2019, LANCET RESP MED, V7, P100, DOI 10.1016/S2213-2600(18)30429-6
   Determann RM, 2010, BMC PULM MED, V10, DOI 10.1186/1471-2466-10-6
   Dotsch A, 2017, INT J MOL SCI, V18, DOI 10.3390/ijms18061266
   Du ML, 2021, INTENS CARE MED, V47, P761, DOI 10.1007/s00134-021-06410-5
   Fan QY, 2019, AM J PATHOL, V189, P200, DOI 10.1016/j.ajpath.2018.09.012
   Flores, ELS, P1
   Flores C, 2008, TRANSL RES, V152, P11, DOI 10.1016/j.trsl.2008.05.006
   Gao YW, 2019, AM J TRANSL RES, V11, P4761
   Garcia JGN, 1997, AM J RESP CELL MOL, V16, P489, DOI 10.1165/ajrcmb.16.5.9160829
   Glavan BJ, 2011, AM J RESP CRIT CARE, V183, P356, DOI 10.1164/rccm.201003-0351OC
   Goodwin AJ, 2020, AM J PHYSIOL-LUNG C, V318, pL1261, DOI 10.1152/ajplung.00494.2019
   Guillen-Guio B, 2020, LANCET RESP MED, V8, P258, DOI 10.1016/S2213-2600(19)30368-6
   Guo YC, 2018, INTENS CARE MED, V44, P1182, DOI 10.1007/s00134-018-5100-5
   Hancock L, 2008, INFLAMM BOWEL DIS, V14, P1667, DOI 10.1002/ibd.20517
   Hernandez-Beeftink T, 2019, INT J MOL SCI, V20, DOI 10.3390/ijms20164004
   Heyn H, 2012, NAT REV GENET, V13, P679, DOI 10.1038/nrg3270
   Hinz J, 2017, SCI REP-UK, V7, DOI 10.1038/s41598-017-08540-7
   Hou PC, 2017, CHEST, V152, P22, DOI [10.1016/j.chest.2017.01.010, 10.1016/j.chest.2017.02.011]
   Hu S, 2019, LIFE SCI, V228, P242, DOI 10.1016/j.lfs.2019.05.011
   Huang CQ, 2014, BMC MED GENOMICS, V7, DOI 10.1186/1755-8794-7-46
   Huang Y, 2019, J CELL PHYSIOL, V234, P6023, DOI 10.1002/jcp.27187
   Jabaudon M, 2018, SCI REP-UK, V8, DOI 10.1038/s41598-018-20994-x
   Jabaudon M, 2015, RESPIROLOGY, V20, P1131, DOI 10.1111/resp.12583
   Jabaudon M, 2015, AM J RESP CRIT CARE, V192, P191, DOI 10.1164/rccm.201501-0020OC
   Jiang KF, 2019, MOL THER, V27, P1758, DOI 10.1016/j.ymthe.2019.07.003
   Jiang WL, 2020, OXID MED CELL LONGEV, V2020, DOI 10.1155/2020/8822361
   Jones TK, 2020, AM J RESP CRIT CARE, V201, P47, DOI 10.1164/rccm.201810-2033OC
   Kim JY, 2012, ANN THORAC SURG, V94, P1079, DOI 10.1016/j.athoracsur.2012.05.048
   Kovach MA, 2012, CURR OPIN INFECT DIS, V25, P321, DOI 10.1097/QCO.0b013e3283528c9b
   Labrousse-Arias D, 2016, CARDIOVASC RES, V109, P115, DOI 10.1093/cvr/cvv243
   Lapin V, 2016, HUM GENET, V135, P655, DOI 10.1007/s00439-016-1677-3
   Lappalainen T, 2017, NAT REV GENET, V18, P441, DOI 10.1038/nrg.2017.32
   Lee H, 2017, J IMMUNOL, V199, P1453, DOI 10.4049/jimmunol.1700165
   Lee LK, 2021, RESP RES, V22, DOI 10.1186/s12931-021-01761-5
   Lee S, 2012, AM J HUM GENET, V91, P224, DOI 10.1016/j.ajhg.2012.06.007
   Li Binglan, 2021, Front Genet, V12, P713230, DOI 10.3389/fgene.2021.713230
   Li XY, 2018, EXP THER MED, V16, P3632, DOI 10.3892/etm.2018.6599
   Liu F, 2021, FRONT CELL INFECT MI, V11, DOI 10.3389/fcimb.2021.646546
   Liu P, 2018, INT J ONCOL, V53, P1544, DOI 10.3892/ijo.2018.4487
   Liu Y, 2016, AM J PHYSIOL-GASTR L, V310, pG303, DOI 10.1152/ajpgi.00355.2014
   Lu XG, 2017, WORLD J GASTROENTERO, V23, P7440, DOI 10.3748/wjg.v23.i41.7440
   Lynn H, 2019, ANTIOXID REDOX SIGN, V31, P1027, DOI 10.1089/ars.2018.7701
   Matthay MA, 2019, NAT REV DIS PRIMERS, V5, DOI 10.1038/s41572-019-0069-0
   Matthay MA, 2014, AM J RESP CRIT CARE, V189, P1301, DOI 10.1164/rccm.201403-0535OE
   Matthay MA, 2012, J CLIN INVEST, V122, P2731, DOI 10.1172/JCI60331
   Medford ARL, 2009, J CRIT CARE, V24, P236, DOI 10.1016/j.jcrc.2008.04.003
   Meli R, 2018, FRONT PHYSIOL, V9, DOI 10.3389/fphys.2018.00101
   Meyer NJ, 2014, CLIN CHEST MED, V35, P673, DOI 10.1016/j.ccm.2014.08.006
   Meyer NJ, 2013, AM J RESP CRIT CARE, V187, P950, DOI 10.1164/rccm.201208-1501OC
   Moen EL, 2013, GENETICS, V194, P987, DOI 10.1534/genetics.113.151381
   Morrell ED, 2018, AM J RESP CELL MOL, V58, P117, DOI 10.1165/rcmb.2017-0030OC
   Morrell ED, 2018, AM J RESP CRIT CARE, V197, P528, DOI 10.1164/rccm.201703-0614LE
   Mrozek S, 2016, CHEST, V150, P998, DOI 10.1016/j.chest.2016.03.016
   Nelson DS, 2015, GENE CHROMOSOME CANC, V54, P361, DOI 10.1002/gcc.22247
   Neudecker V, 2017, SCI TRANSL MED, V9, DOI 10.1126/scitranslmed.aah5360
   Pettipher R, 2007, NAT REV DRUG DISCOV, V6, P313, DOI 10.1038/nrd2266
   Qi W, 2005, GUT, V54, P1091, DOI 10.1136/gut.2004.061887
   Rahmel T, 2019, ANESTHESIOLOGY, V130, P404, DOI 10.1097/ALN.0000000000002560
   Rahmel T, 2018, BMC ANESTHESIOL, V18, DOI 10.1186/s12871-018-0541-5
   Rakyan VK, 2011, NAT REV GENET, V12, P529, DOI 10.1038/nrg3000
   Ranieri VM, 2012, JAMA-J AM MED ASSOC, V307, P2526, DOI 10.1001/jama.2012.5669
   Rautanen A, 2015, LANCET RESP MED, V3, P53, DOI 10.1016/S2213-2600(14)70290-5
   Reilly JP, 2017, AM J RESP CRIT CARE, V196, P1113, DOI 10.1164/rccm.201702-0405CP
   Rogers AJ, 2018, AM J RESP CRIT CARE, V198, P1342, DOI 10.1164/rccm.201801-0140LE
   Roy MG, 2014, NATURE, V505, P412, DOI 10.1038/nature12807
   Rump K, 2016, J TRANSL MED, V14, DOI 10.1186/s12967-016-1079-2
   Seibold Max A, 2011, N Engl J Med, V364, P1503, DOI 10.1056/NEJMoa1013660
   Shankar-Hari M, 2017, THORAX, V72, P867, DOI 10.1136/thoraxjnl-2017-210422
   Shaw TD, 2019, EXPERT OPIN EMERG DR, V24, P29, DOI 10.1080/14728214.2019.1591369
   Shi N, 2017, DIS MARKERS, V2017, DOI 10.1155/2017/1204295
   Shibuya M, 2013, J BIOCHEM, V153, P13, DOI 10.1093/jb/mvs136
   Shimizu Y, 2015, PULM CIRC, V5, P707, DOI 10.1086/684124
   Shortt K, 2014, PLOS ONE, V9, DOI 10.1371/journal.pone.0111953
   Spadaro S, 2019, J INFLAMM-LOND, V16, DOI 10.1186/s12950-018-0202-y
   Szczepankiewicz A, 2012, J ASTHMA, V49, P329, DOI 10.3109/02770903.2012.669442
   Szilagyi KL, 2017, TRANSL RES, V180, P12, DOI 10.1016/j.trsl.2016.07.020
   Pham T, 2017, AM J RESP CRIT CARE, V195, P860, DOI 10.1164/rccm.201609-1773CP
   Takahashi Y, 2007, NAT CELL BIOL, V9, P1142, DOI 10.1038/ncb1634
   Tam V, 2019, NAT REV GENET, V20, P467, DOI 10.1038/s41576-019-0127-1
   Tan QL, 2013, J BIOL CHEM, V288, P17134, DOI 10.1074/jbc.M112.444059
   Tetreault M, 2015, EXPERT REV MOL DIAGN, V15, P749, DOI 10.1586/14737159.2015.1039516
   van den Borst B, 2011, THORAX, V66, P179, DOI 10.1136/thx.2009.128108
   van der Mark VA, 2017, CELL MOL LIFE SCI, V74, P715, DOI 10.1007/s00018-016-2360-5
   Viereck J, 2017, CIRC RES, V120, P381, DOI 10.1161/CIRCRESAHA.116.308434
   Wacharasint P, 2012, RESPIROLOGY, V17, P1253, DOI 10.1111/j.1440-1843.2012.02244.x
   Wang QQ, 2020, MEDICINE, V99, DOI 10.1097/MD.0000000000020729
   Wang ZF, 2020, J INT MED RES, V48, DOI 10.1177/0300060520943070
   Ware LB, 2004, AM J RESP CRIT CARE, V170, P766, DOI 10.1164/rccm.200310-1434OC
   Ware LB, 2016, INTENS CARE MED, V42, P797, DOI 10.1007/s00134-015-3973-0
   Wilson JG, 2020, CRIT CARE, V24, DOI 10.1186/s13054-020-2778-x
   Woldemariam NT, 2019, CELLS-BASEL, V8, DOI 10.3390/cells8010042
   Wu X, 2019, BIOMED RES INT, V2019, DOI 10.1155/2019/3612020
   Wurfel Mark M, 2007, Proc Am Thorac Soc, V4, P77, DOI 10.1513/pats.200608-149JG
   Xing K, 2012, CRIT CARE, V16, DOI 10.1186/cc11145
   Xu F, 2020, LIFE SCI, V256, DOI 10.1016/j.lfs.2020.117957
   Yamashita Masahiro, 2021, Eur Respir J, DOI 10.1183/13993003.00880-2021
   Zhang S, 2019, J TRANSL MED, V17, DOI 10.1186/s12967-019-2090-1
   Zhou Y, 2019, CRIT CARE, V23, DOI 10.1186/s13054-019-2339-3
   Zhu ZZ, 2017, INTENS CARE MED EXP, V5, DOI 10.1186/s40635-017-0155-0
   Zhu ZH, 2016, INTENS CARE MED, V42, P1824, DOI 10.1007/s00134-016-4462-9
   Zimmerman JJ, 2009, PEDIATRICS, V124, P87, DOI 10.1542/peds.2007-2462
NR 119
TC 0
Z9 0
U1 4
U2 4
PU FUTURE MEDICINE LTD
PI LONDON
PA UNITEC HOUSE, 3RD FLOOR, 2 ALBERT PLACE, FINCHLEY CENTRAL, LONDON, N3
   1QB, ENGLAND
SN 1752-0363
EI 1752-0371
J9 BIOMARK MED
JI Biomark. Med.
PD FEB
PY 2022
VL 16
IS 3
BP 217
EP 231
DI 10.2217/bmm-2021-0749
EA JAN 2022
PG 15
WC Medicine, Research & Experimental
WE Science Citation Index Expanded (SCI-EXPANDED)
SC Research & Experimental Medicine
GA YV1RH
UT WOS:000742349500001
PM 35026957
OA hybrid
DA 2022-03-26
ER

PT J
AU Yan, JH
   Hill, WF
   Rehou, S
   Pinto, R
   Shahrokhi, S
   Jeschke, MG
AF Yan, Jinhui
   Hill, William F.
   Rehou, Sarah
   Pinto, Ruxandra
   Shahrokhi, Shahriar
   Jeschke, Marc G.
TI Sepsis criteria versus clinical diagnosis of sepsis in burn patients: A
   validation of current sepsis scores
SO SURGERY
LA English
DT Article
ID INTERNATIONAL CONSENSUS DEFINITIONS; COLONIZATION; INFECTIONS
AB Background: Sepsis remains an ongoing diagnostic challenge in burns, especially with the signs of sepsis being ubiquitously present during the acute period after injury. We aimed to determine the predictive validity of 3 current sepsis criteria in the burn population. The criteria of interest included the American Burn Association sepsis criteria, Mann-Salinas et al predictors of sepsis, and the Sepsis-3 consensus definition.
   Methods: Adult patients with an acute burn injury who were diagnosed prospectively with sepsis by the burn team using specific clinical markers were included in this cohort study. Sepsis predictors were collected from patient charts and used to calculate the results of the 3 criteria, then subsequently compared to the clinical diagnosis.
   Results: Of the 418 patients in the study, which took place from 2000 until 2016, 88 (21%) were septic; the mean age was 50 +/- 18 years with a mean percent total body surface area burn of 30% +/- 17%. Inhalation injury was present in 50%, median length of stay was 49 (29-71) days, and mortality was 19%. The American Burn Association, Mann-Salinas, and Sepsis-3 criteria were positive in 59%, 28%, and 85% respectively, P < .05. The most reliable predictors included increased oxygen requirements, altered mental status, hypothermia, hyperthermia, tachycardia, and hypotension.
   Conclusion: The Sepsis-3 criteria was the most predictive, followed by the American Burn Association and Mann-Salinas criteria. However, no criterion alone had the accuracy to be a diagnostic standard within this burn population. We recommend sepsis is clinically assessed, diagnosed, and documented prospectively by the burn team, and not by the application of retrospective criteria. (C) 2018 Elsevier Inc. All rights reserved.
C1 [Yan, Jinhui; Hill, William F.; Rehou, Sarah; Jeschke, Marc G.] Sunnybrook Res Inst, Toronto, ON, Canada.
   [Rehou, Sarah; Shahrokhi, Shahriar; Jeschke, Marc G.] Sunnybrook Hlth Sci Ctr, Ross Tilley Burn Ctr, Toronto, ON, Canada.
   [Pinto, Ruxandra] Sunnybrook Hlth Sci Ctr, Dept Crit Care Med, Toronto, ON, Canada.
   [Shahrokhi, Shahriar; Jeschke, Marc G.] Univ Toronto, Fac Med, Dept Surg, Div Plast & Reconstruct Surg, Toronto, ON, Canada.
   [Jeschke, Marc G.] Univ Toronto, Fac Med, Dept Immunol, Toronto, ON, Canada.
   [Jeschke, Marc G.] Univ Toronto, Fac Med, Inst Med Sci, Toronto, ON, Canada.
RP Jeschke, MG (通讯作者)，Univ Toronto, Div Plast Surg, Dept Surg, Rm 0704,2075 Bayview Ave, Toronto, ON M4N 3M5, Canada.
EM marc.jeschke@sunnybrook.ca
RI Rehou, Sarah/ABB-2530-2020; Jeschke, Marc/D-3501-2019
OI Rehou, Sarah/0000-0002-9152-4218; Jeschke, Marc/0000-0003-0870-1664
FU Canadian Institutes of Health ResearchCanadian Institutes of Health
   Research (CIHR) [CMA151725]; National Institutes of HealthUnited States
   Department of Health & Human ServicesNational Institutes of Health (NIH)
   - USA [R01GM087285]; NATIONAL INSTITUTE OF GENERAL MEDICAL
   SCIENCESUnited States Department of Health & Human ServicesNational
   Institutes of Health (NIH) - USANIH National Institute of General
   Medical Sciences (NIGMS) [R01GM087285] Funding Source: NIH RePORTER
FX Supported by Canadian Institutes of Health Research 123336, Canadian
   Institutes of Health Research CMA151725, and National Institutes of
   Health R01GM087285.
CR Abdullahi A, 2017, SHOCK, V47, P33, DOI 10.1097/SHK.0000000000000749
   Barret JP, 2003, PLAST RECONSTR SURG, V111, P744, DOI 10.1097/01.PRS.0000041445.76730.23
   Berry M, 2017, DRUGS, V77, P353, DOI 10.1007/s40265-017-0698-0
   Church D, 2006, CLIN MICROBIOL REV, V19, P403, DOI 10.1128/CMR.19.2.403-434.2006
   Erol S, 2004, BURNS, V30, P357, DOI 10.1016/j.burns.2003.12.013
   Greenhalgh DG, 2007, J BURN CARE RES, V28, P776, DOI 10.1097/BCR.0b013e3181599bc9
   Hogan BK, 2012, J BURN CARE RES, V33, P371, DOI 10.1097/BCR.0b013e3182331e87
   Jeschke MG, 2008, ANN SURG, V248, P387, DOI 10.1097/SLA.0b013e3181856241
   Jeschke MG, 2015, CRIT CARE MED, V43, P808, DOI 10.1097/CCM.0000000000000790
   Jeschke MG, 2011, PLOS ONE, V6, DOI 10.1371/journal.pone.0021245
   Levy Mitchell M, 2003, Intensive Care Med, V29, P530
   Mann-Salinas EA, 2013, J BURN CARE RES, V34, P31, DOI 10.1097/BCR.0b013e31826450b5
   Newton T, 2002, INFECT CONT HOSP EP, V23, P217, DOI 10.1086/502038
   Porter C, 2016, LANCET, V388, P1417, DOI 10.1016/S0140-6736(16)31469-6
   Pruitt BA, 1998, WORLD J SURG, V22, P135
   Seymour CW, 2016, JAMA-J AM MED ASSOC, V315, P762, DOI 10.1001/jama.2016.0288
   Singer M, 2016, JAMA-J AM MED ASSOC, V315, P801, DOI 10.1001/jama.2016.0287
   Yoon J, 2018, CRIT CARE MED, V46, pE656, DOI 10.1097/CCM.0000000000003144
NR 18
TC 24
Z9 29
U1 0
U2 4
PU MOSBY-ELSEVIER
PI NEW YORK
PA 360 PARK AVENUE SOUTH, NEW YORK, NY 10010-1710 USA
SN 0039-6060
J9 SURGERY
JI Surgery
PD DEC
PY 2018
VL 164
IS 6
BP 1241
EP 1245
DI 10.1016/j.surg.2018.05.053
PG 5
WC Surgery
WE Science Citation Index Expanded (SCI-EXPANDED)
SC Surgery
GA HD1CB
UT WOS:000452245600017
PM 30049483
OA Green Accepted
DA 2022-03-26
ER

PT J
AU Macherla, C
   Sanchez, DA
   Ahmadi, MS
   Vellozzi, EM
   Friedman, AJ
   Nosanchuk, JD
   Martinez, LR
AF Macherla, Chitralekha
   Sanchez, David A.
   Ahmadi, Mohammed S.
   Vellozzi, Ernestine M.
   Friedman, Adam J.
   Nosanchuk, Joshua D.
   Martinez, Luis R.
TI Nitric oxide releasing nanoparticles for treatment of Candida albicans
   burn infections
SO FRONTIERS IN MICROBIOLOGY
LA English
DT Article
DE nitric oxide; nanoparticles; burn healing; collagen; Candida albicans
AB Candida albicans is a leading fungal cause of burn infections in hospital settings, and sepsis is one of the principle causes of death after a severe burn. The prevalence of invasive candidiasis in burn cases varies widely, but it accounts for 3-23% of severe infection with a mortality rate ranging from 14 to 70%. Therefore, it is imperative that we develop innovative therapeutics to which this fungus is unlikely to evolve resistance, thus curtailing the associated morbidity and mortality and ultimately improving our capacity to treat these infections. An inexpensive and stable nitric oxide (NO)-releasing nanoparticle (NO-np) platform has been recently developed. NO is known to have direct antifungal activity, modulate host immune responses and significantly regulate wound healing. In this study, we hypothesized that NO-np would be an effective therapy in the treatment of C. albicans burn infections. Using a murine burn model, NO-np demonstrated antifungal activity against C. albicans in vivo, most likely by arresting its growth and morphogenesis as demonstrated in vitro. NO-np demonstrated effective antimicrobial activity against yeast and filamentous forms of the fungus. Moreover, we showed that NO-np significantly accelerated the rate of wound healing in cutaneous burn infections when compared to controls. The histological evaluation of the affected tissue revealed that NO-np treatment modified leukocyte infiltration, minimized the fungal burden, and reduced collagen degradation, thus providing potential mechanisms for the therapeutics' biological activity. Together, these data suggest that NO-np have the potential to serve as a novel topical antifungal which can be used for the treatment of cutaneous burn infections and wounds.
C1 [Macherla, Chitralekha; Ahmadi, Mohammed S.; Vellozzi, Ernestine M.; Martinez, Luis R.] Long Isl Univ, Dept Biomed Sci, Brookville, NY 11548 USA.
   [Sanchez, David A.; Nosanchuk, Joshua D.; Martinez, Luis R.] Montefiore Med Ctr, Albert Einstein Coll Med, Dept Med, Div Infect Dis, Bronx, NY 10467 USA.
   [Sanchez, David A.; Nosanchuk, Joshua D.; Martinez, Luis R.] Albert Einstein Coll Med, Dept Microbiol & Immunol, Bronx, NY 10467 USA.
   [Ahmadi, Mohammed S.] Adelphi Univ, Garden City, NY USA.
   [Friedman, Adam J.] Montefiore Med Ctr, Albert Einstein Coll Med, Dept Med, Div Dermatol, Bronx, NY 10467 USA.
RP Martinez, LR (通讯作者)，Long Isl Univ, Post 720 Northern Blvd,Pell Hall,Life Sci Bldg, Brookville, NY 11548 USA.
EM luis.martinez-torres@liu.edu
RI Nosanchuk, Joshua/AAS-7801-2021
OI Sanchez, David Alejandro/0000-0002-3339-0311; Friedman,
   Adam/0000-0001-8925-1620
FU Irma T. Hirschl/Monique Weill-Caulier Trust Research award;
   NIH-NIAIDUnited States Department of Health & Human ServicesNational
   Institutes of Health (NIH) - USANIH National Institute of Allergy &
   Infectious Diseases (NIAID) [1K22A1087817-01A1]; LIU-Post-Faculty
   Committee Research awards; Dermatology Foundation
FX Joshua D. Nosanchuk is supported in part by an Irma T. Hirschl/Monique
   Weill-Caulier Trust Research award. Luis R. Martinez gratefully
   acknowledges support from NIH-NIAID 1K22A1087817-01A1 and
   LIU-Post-Faculty Committee Research awards. Adam J. Friedman gratefully
   acknowledges support from the Dermatology Foundation.
CR Alonso R, 2001, MICROBIOL-SGM, V147, P1971, DOI 10.1099/00221287-147-7-1971
   Bahn YS, 2007, EUKARYOT CELL, V6, P2376, DOI 10.1128/EC.00318-07
   Baroli B, 2007, J INVEST DERMATOL, V127, P1701, DOI 10.1038/sj.jid.5700733
   Broughton G, 2006, PLAST RECONSTR SURG, V117, p12S, DOI 10.1097/01.prs.0000225430.42531.c2
   Cabrales P, 2011, AM J PHYSIOL-HEART C, V300, pH49, DOI 10.1152/ajpheart.00665.2010
   Cabrales P, 2010, FREE RADICAL BIO MED, V49, P530, DOI 10.1016/j.freeradbiomed.2010.04.034
   Eggimann P, 2003, INTENS CARE MED, V29, P2086, DOI 10.1007/s00134-003-1991-9
   Eggimann P, 2003, LANCET INFECT DIS, V3, P772, DOI 10.1016/S1473-3099(03)00831-4
   Elahi S, 2001, IMMUNOLOGY, V104, P447, DOI 10.1046/j.1365-2567.2001.01331.x
   ELLIOTT SN, 1995, GASTROENTEROLOGY, V109, P524, DOI 10.1016/0016-5085(95)90341-0
   Frank S, 2002, KIDNEY INT, V61, P882, DOI 10.1046/j.1523-1755.2002.00237.x
   Friedman A, 2011, VIRULENCE, V2, P217, DOI 10.4161/viru.2.3.16161
   Friedman A, 2011, J DRUGS DERMATOL, V10, P427
   Friedman AJ, 2008, NITRIC OXIDE-BIOL CH, V19, P12, DOI 10.1016/j.niox.2008.04.003
   Gamer AO, 2006, TOXICOL IN VITRO, V20, P301, DOI 10.1016/j.tiv.2005.08.008
   Ghaffari A, 2006, NITRIC OXIDE-BIOL CH, V14, P21, DOI 10.1016/j.niox.2005.08.003
   Ghaffari A, 2007, WOUND REPAIR REGEN, V15, P368, DOI 10.1111/j.1524-475X.2007.00239.x
   Glittenberg MT, 2011, DIS MODEL MECH, V4, P515, DOI 10.1242/dmm.006627
   Han G, 2012, AM J PATHOL, V180, P1465, DOI 10.1016/j.ajpath.2011.12.013
   Han G, 2009, PLOS ONE, V4, DOI 10.1371/journal.pone.0007804
   Hohr D, 2002, INT J HYG ENVIR HEAL, V205, P239, DOI 10.1078/1438-4639-00123
   Holzheimer RG, 2002, EUR J MED RES, V7, P200
   Imbert C, 2002, J ANTIMICROB CHEMOTH, V49, P1007, DOI 10.1093/jac/dkf059
   Jones ML, 2010, APPL MICROBIOL BIOT, V88, P401, DOI 10.1007/s00253-010-2733-x
   Kimura H, 2003, ACTA BIOCHIM POL, V50, P49
   Lund JN, 1997, DIS COLON RECTUM, V40, P468, DOI 10.1007/BF02258394
   Martinez LR, 2009, J INVEST DERMATOL, V129, P2463, DOI 10.1038/jid.2009.95
   Mihu MR, 2010, VIRULENCE, V1, P62, DOI 10.4161/viru.1.2.10038
   Mirza R, 2009, AM J PATHOL, V175, P2454, DOI 10.2353/ajpath.2009.090248
   Mowbray M, 2008, J INVEST DERMATOL, V128, P352, DOI 10.1038/sj.jid.5701096
   Mowbray M, 2009, J INVEST DERMATOL, V129, P834, DOI 10.1038/jid.2008.296
   Nel A, 2006, SCIENCE, V311, P622, DOI 10.1126/science.1114397
   Netea MG, 2002, EUR J IMMUNOL, V32, P1455, DOI 10.1002/1521-4141(200205)32:5<1455::AID-IMMU1455>3.0.CO;2-C
   Nosanchuk JD, 1997, INFECT IMMUN, V65, P1836, DOI 10.1128/IAI.65.5.1836-1841.1997
   Privett BJ, 2010, BIOFOULING, V26, P973, DOI 10.1080/08927014.2010.534552
   Qi LF, 2004, CARBOHYD RES, V339, P2693, DOI 10.1016/j.carres.2004.09.007
   ROBSON MC, 1990, CLIN PLAST SURG, V17, P485
   Rodier MH, 1999, FEMS MICROBIOL LETT, V177, P205, DOI 10.1111/j.1574-6968.1999.tb13733.x
   Santucci SG, 2003, J HOSP INFECT, V53, P6, DOI 10.1053/jhin.2002.1340
   Schairer D, 2012, VIRULENCE, V3, P62, DOI 10.4161/viru.3.1.18816
   Service RF, 2003, SCIENCE, V300, P243
   Soneja A, 2005, PHARMACOL REP, V57, P108
   Theilgaard-Monch K, 2004, J IMMUNOL, V172, P7684, DOI 10.4049/jimmunol.172.12.7684
   Thornton FJ, 1998, BIOCHEM BIOPH RES CO, V246, P654, DOI 10.1006/bbrc.1998.8681
   Tillmann A, 2011, BIOCHEM SOC T, V39, P219, DOI 10.1042/BST0390219
   Toenjes KA, 2009, J MED MICROBIOL, V58, P779, DOI 10.1099/jmm.0.006841-0
   Ullmann BD, 2004, EUKARYOT CELL, V3, P715, DOI 10.1128/EC.3.3.715-723.2004
   Witte MB, 1998, SURGERY, V124, P464, DOI 10.1016/S0039-6060(98)70154-0
   Woodmansee AN, 2003, MOL MICROBIOL, V49, P11, DOI 10.1046/j.1365-2958.2003.03530.x
NR 49
TC 43
Z9 43
U1 1
U2 18
PU FRONTIERS MEDIA SA
PI LAUSANNE
PA AVENUE DU TRIBUNAL FEDERAL 34, LAUSANNE, CH-1015, SWITZERLAND
EI 1664-302X
J9 FRONT MICROBIOL
JI Front. Microbiol.
PY 2012
VL 3
AR 193
DI 10.3389/fmicb.2012.00193
PG 9
WC Microbiology
WE Science Citation Index Expanded (SCI-EXPANDED)
SC Microbiology
GA V31DF
UT WOS:000208863600243
PM 22701111
OA Green Published, gold
DA 2022-03-26
ER

PT J
AU Woodside, KJ
   Spies, M
   Wu, XW
   Song, JQ
   Quadeer, SS
   Daller, JA
   Wolf, SE
AF Woodside, KJ
   Spies, M
   Wu, XW
   Song, JQ
   Quadeer, SS
   Daller, JA
   Wolf, SE
TI Decreased lymphocyte apoptosis by anti-tumor necrosis factor antibody in
   Peyer's patches after severe burn
SO SHOCK
LA English
DT Article; Proceedings Paper
CT 25th Annual Conference of the Shock-Society
CY JUN 08-11, 2002
CL BIG SKY, MONTANA
SP Shock Soc
DE scald burn; intestinal lymphocytes; small intestine; proliferation;
   programmed cell death; activation-induced cell death; histology; mice
ID THERMAL-INJURY; BACTERIAL TRANSLOCATION; FACTOR-ALPHA; HOMEOSTATIC
   REGULATION; HOST DISEASE; CELL-DEATH; TNF-ALPHA; GAMMA; MICE; INFECTION
AB Severe burn results in immunosuppression, with increased lymphocyte apoptosis in both the central and peripheral immune system. As atrophy of the small intestine has been described in mouse models and intestinal lymphocytes have been implicated in the burn inflammatory response, we examined the effects of burn and tumor necrosis factor (TNF)-alpha on lymphocytes in intestinal Peyer's patches. Anesthetized C57BL6 mice received a 30% full-thickness scald burn on the upper back. Sham-burned animals served as controls. Anti-TNF or control immunoglobulin (Ig) G antibody (200 mug) was given immediately after the burn. The animals were initially resuscitated with 2 mL of normal saline, and were then sacrificed 12 h postburn. Terminal deoxyuridine nick-end labeling (TUNEL) and proliferative cell nuclear antigen (PCNA) staining was performed. Apoptosis was quantified as apoptotic lymphocytes/high-powered field (hpf). Results, expressed as mean +/- SEM, were compared using analysis of variance (ANOVA) and the Student-Newman-Keuls test. All mice survived the burn. An initial time-course experiment demonstrated maximal Peyer's patch apoptosis 12 h after the burn. Sham mice had 25 +/- 7 TUNEL-stained cells/hpf in Peyer's patches, whereas burned mice had 93 +/- 18 cells/hpf (P < 0.05). In contrast, burned mice receiving anti-TNF antibody had 28 +/- 8 TUNEL-stained cells/hpf (P < 0.05 vs. burn), whereas sham mice receiving anti-TNF antibody had 20 +/- 4 cells/hpf. There were no significant differences in PCNA staining between the groups. Scald burn results in lymphocyte apoptosis in Peyer's patches. This apoptosis can be abrogated by the addition of anti-TNF antibody. Apoptotic changes may lead to the failure of the intestinal immunological barrier and increased risk of sepsis.
C1 Shriners Hosp Children, Galveston, TX 77550 USA.
   Univ Texas, Dept Surg, Galveston, TX 77555 USA.
RP Wolf, SE (通讯作者)，Shriners Hosp Children, 815 Market St, Galveston, TX 77550 USA.
OI Wolf, Steven/0000-0003-2972-3440; Woodside, Kenneth/0000-0002-7495-3758
CR Baker SJ, 1998, ONCOGENE, V17, P3261, DOI 10.1038/sj.onc.1202568
   BUTCHER EC, 1982, J IMMUNOL, V129, P2698
   Cho KH, 2001, J SURG RES, V98, P9, DOI 10.1006/jsre.2001.6157
   Choudhry MA, 2001, SHOCK, V16, P183, DOI 10.1097/00024382-200116030-00003
   DEITCH EA, 1989, J TRAUMA, V29, P1480, DOI 10.1097/00005373-198911000-00005
   Eaves-Pyles T, 1998, SHOCK, V9, P95, DOI 10.1097/00024382-199802000-00004
   EZZELL RM, 1993, SURGERY, V114, P591
   Fukuzuka K, 2000, J TRAUMA, V49, P710, DOI 10.1097/00005373-200010000-00020
   Fukuzuka K, 1999, ANN SURG, V229, P851, DOI 10.1097/00000658-199906000-00012
   Fukuzuka K, 2000, AM J PHYSIOL-REG I, V278, pR1005, DOI 10.1152/ajpregu.2000.278.4.R1005
   GRYBLEWSKI A, 1997, J SURG RES, V72, P137
   Guy-Grand D, 1998, EUR J IMMUNOL, V28, P730, DOI 10.1002/(SICI)1521-4141(199802)28:02<730::AID-IMMU730>3.0.CO;2-U
   JESCHKE MG, 1998, SHOCK, V10, P270
   KIYONO H, 1982, P NATL ACAD SCI-BIOL, V79, P596, DOI 10.1073/pnas.79.2.596
   KOMANO H, 1995, P NATL ACAD SCI USA, V92, P6147, DOI 10.1073/pnas.92.13.6147
   MA L, 1989, J TRAUMA, V29, P1245, DOI 10.1097/00005373-198909000-00010
   MARANO MA, 1990, SURG GYNECOL OBSTET, V170, P32
   MOLLOY RG, 1993, J IMMUNOL, V151, P2142
   Nakanishi T, 1998, J TRAUMA, V44, P143, DOI 10.1097/00005373-199801000-00019
   Nieuwenhuijs VB, 1998, ANN SURG, V228, P188, DOI 10.1097/00000658-199808000-00007
   Nishiyama Y, 2002, J IMMUNOL, V168, P2626, DOI 10.4049/jimmunol.168.6.2626
   Ogle CK, 1996, J TRAUMA, V41, P298, DOI 10.1097/00005373-199608000-00017
   Pellegrini JD, 2000, J SURG RES, V88, P200, DOI 10.1006/jsre.1999.5797
   PIGUET PF, 1987, J EXP MED, V166, P1280, DOI 10.1084/jem.166.5.1280
   Ramzy PI, 2000, J AM COLL SURGEONS, V190, P281, DOI 10.1016/S1072-7515(99)00269-0
   Ravindranath T, 2001, CRIT CARE MED, V29, P2245, DOI 10.1097/00003246-200112000-00002
   Schwacha MG, 2000, SHOCK, V14, P623, DOI 10.1097/00024382-200014060-00009
   Schwacha MG, 2000, J LEUKOCYTE BIOL, V67, P644, DOI 10.1002/jlb.67.5.644
   Spies M, 2002, AM J PHYSIOL-GASTR L, V283, pG703, DOI 10.1152/ajpgi.00149.2001
   Stuber E, 1999, GUT, V45, P229, DOI 10.1136/gut.45.2.229
   TEODORCZYKINJEYAN JA, 1995, J CLIN IMMUNOL, V15, P318, DOI 10.1007/BF01541322
   Varedi M, 2001, SHOCK, V16, P380, DOI 10.1097/00024382-200116050-00010
   Wang JH, 2001, J LEUKOCYTE BIOL, V70, P527
   Wolf SE, 1999, J AM COLL SURGEONS, V188, P10, DOI 10.1016/S1072-7515(98)00260-9
   Yeh FL, 1997, BURNS, V23, P6, DOI 10.1016/S0305-4179(96)00071-X
   Zhang B, 1998, BURNS, V24, P599, DOI 10.1016/S0305-4179(98)00091-6
NR 36
TC 15
Z9 19
U1 0
U2 0
PU LIPPINCOTT WILLIAMS & WILKINS
PI PHILADELPHIA
PA 530 WALNUT ST, PHILADELPHIA, PA 19106-3621 USA
SN 1073-2322
J9 SHOCK
JI Shock
PD JUL
PY 2003
VL 20
IS 1
BP 70
EP 73
DI 10.1097/01.shk.0000065771.72937.b4
PG 4
WC Critical Care Medicine; Hematology; Surgery; Peripheral Vascular Disease
WE Conference Proceedings Citation Index - Science (CPCI-S); Science Citation Index Expanded (SCI-EXPANDED)
SC General & Internal Medicine; Hematology; Surgery; Cardiovascular System
   & Cardiology
GA 693FJ
UT WOS:000183706100013
PM 12813372
DA 2022-03-26
ER

PT J
AU Karimi, K
   Faraklas, I
   Lewis, G
   Ha, D
   Walker, B
   Zhai, Y
   Graves, G
   Dissanaike, S
AF Karimi, Karen
   Faraklas, Iris
   Lewis, Giavonni
   Ha, Daniel
   Walker, Bridget
   Zhai, Yan
   Graves, Gareth
   Dissanaike, Sharmila
TI Increased mortality in women: sex differences in burn outcomes
SO BURNS & TRAUMA
LA English
DT Article
DE Mortality; Sex; Gender; Burn; Survival; Outcome
ID GENDER-DEPENDENT DIFFERENCES; ADIPOSE-TISSUE METABOLISM; SEPTIC SHOCK;
   REGIONAL DIFFERENCES; TRAUMA; INJURY; SEPSIS; AGE; ASSOCIATION;
   INFECTION
AB Background: There is increasing evidence that sex differences may influence responses after thermal injury and affect clinical outcomes. The objective of this study was to evaluate the relationships between sex, thermal injury, body size, and inpatient mortality in burn patients.
   Methods: Medical records of adults with >20% total body surface area (TBSA) burn injury admitted to two American Burn Association (ABA)-verified burn centers between 2008 and 2014 were retrospectively reviewed. Injury details and baseline characteristics, including body size as estimated by body surface area (BSA) and body mass index (BMI) were recorded, along with details of the hospital course. The primary outcome of inpatient mortality was compared between sexes.
   Results: Out of 334 subjects, 60 were women (18%). Median TBSA was 33% (IQR 25-49) in this cohort, with 19% full thickness burns and 30% inhalation injury. Despite no significant difference in age, presence of inhalation injury, TBSA, or depth of burn, women had significantly higher rates of inpatient mortality (45 vs. 29%, P = 0.01). BSA was significantly lower in women vs. men (P < 0.001), but this difference was not more pronounced among non-survivors. There was no difference in BMI between men and women non-survivors. Although not significant (P = 0.28), women succumbed to their injuries sooner than men (day 4 vs. 10 post-injury).
   Conclusions: Women are less likely to survive burn injuries and die sooner than men with similar injuries. Body size does not appear to modulate this effect. Burn centers should be aware of the higher mortality risk in women with large burns.
C1 [Karimi, Karen; Ha, Daniel; Walker, Bridget; Dissanaike, Sharmila] Texas Tech Univ, Hlth Sci Ctr, Dept Surg, 3601 4th St MS 8312, Lubbock, TX 79430 USA.
   [Faraklas, Iris; Lewis, Giavonni; Zhai, Yan; Graves, Gareth] Univ Utah, Hlth Sci Ctr, Dept Surg, 30 N 1900 East, Salt Lake City, UT 84132 USA.
RP Dissanaike, S (通讯作者)，Texas Tech Univ, Hlth Sci Ctr, Dept Surg, 3601 4th St MS 8312, Lubbock, TX 79430 USA.
EM sharmila.dissanaike@ttuhsc.edu
FU Center for Clinical and Translational Sciences at the University of Utah
   [8UL1TR000105]
FX The Center for Clinical and Translational Sciences at the University of
   Utah received grant support (8UL1TR000105 (formerly UL1RR025764)
   NCATS/NIH) for REDCap.
CR Angele MK, 1998, AM J PHYSIOL-CELL PH, V274, pC1530, DOI 10.1152/ajpcell.1998.274.6.C1530
   Angstwurm MWA, 2005, CRIT CARE MED, V33, P2786, DOI 10.1097/01.CCM.0000190242.24410.17
   BARROW RE, 1990, SURG GYNECOL OBSTET, V170, P295
   BENMEIR P, 1991, BURNS, V17, P402, DOI 10.1016/S0305-4179(05)80075-0
   Boivin A, 2007, METABOLISM, V56, P533, DOI 10.1016/j.metabol.2006.11.015
   CHRISTEFF N, 1992, CIRC SHOCK, V36, P249
   Crabtree TD, 1999, JAMA-J AM MED ASSOC, V282, P2143, DOI 10.1001/jama.282.22.2143
   Eachempati SR, 1999, ARCH SURG-CHICAGO, V134, P1342, DOI 10.1001/archsurg.134.12.1342
   FOURRIER F, 1994, CIRC SHOCK, V43, P171
   Fowler RA, 2007, CAN MED ASSOC J, V177, P1513, DOI 10.1503/cmaj.071112
   FRIED SK, 1987, INT J OBESITY, V11, P129
   George RL, 2003, J TRAUMA, V54, P464, DOI 10.1097/01.TA.0000051939.95039.E6
   George RL, 2003, SHOCK, V19, P28, DOI 10.1097/00024382-200301000-00006
   Gregory MS, 2000, J LEUKOCYTE BIOL, V67, P319, DOI 10.1002/jlb.67.3.319
   Gregory MS, 2000, J ENDOCRINOL, V164, P129, DOI 10.1677/joe.0.1640129
   Harris PA, 2009, J BIOMED INFORM, V42, P377, DOI 10.1016/j.jbi.2008.08.010
   Horton JW, 2004, AM J PHYSIOL-HEART C, V286, pH202, DOI 10.1152/ajpheart.00706.2003
   Jeschke MG, 2008, ANN SURG, V248, P126, DOI 10.1097/SLA.0b013e318176c4b3
   Kerby JD, 2006, J BURN CARE RES, V27, P452, DOI 10.1097/01.BCR.0000225957.01854.EE
   Law J, 2014, HORM MOL BIOL CLIN I, V19, P13, DOI 10.1515/hmbci-2014-0015
   McGwin G, 2002, SHOCK, V18, P311, DOI 10.1097/00024382-200210000-00004
   Mostafa G, 2002, J TRAUMA, V53, P430, DOI 10.1097/00005373-200209000-00006
   Muller MJ, 2001, BRIT J SURG, V88, P583, DOI 10.1046/j.1365-2168.2001.01726.x
   O'Keefe GE, 2001, J AM COLL SURGEONS, V192, P153, DOI 10.1016/S1072-7515(00)00785-7
   Offner PJ, 1999, ARCH SURG-CHICAGO, V134, P935, DOI 10.1001/archsurg.134.9.935
   Ottochian M, 2009, AM J SURG, V197, P155, DOI 10.1016/j.amjsurg.2008.09.008
   Pietropaoli AP, 2010, GENDER MED, V7, P422, DOI 10.1016/j.genm.2010.09.005
   Ryan CM, 1998, NEW ENGL J MED, V338, P362, DOI 10.1056/NEJM199802053380604
   Schroder J, 1998, ARCH SURG-CHICAGO, V133, P1200, DOI 10.1001/archsurg.133.11.1200
   SMITH DL, 1994, J TRAUMA, V37, P655, DOI 10.1097/00005373-199410000-00021
   Tchernof A, 2006, DIABETES, V55, P1353, DOI 10.2337/db05-1439
   TOBIASEN J, 1982, SURG GYNECOL OBSTET, V154, P711
   van Eijk LT, 2007, CRIT CARE MED, V35, P1464, DOI 10.1097/01.CCM.0000266534.14262.E8
   VICO P, 1992, BURNS, V18, P212, DOI 10.1016/0305-4179(92)90071-2
   WOOLF PD, 1985, J CLIN ENDOCR METAB, V60, P444, DOI 10.1210/jcem-60-3-444
   Zellweger R, 1997, CRIT CARE MED, V25, P106, DOI 10.1097/00003246-199701000-00021
NR 36
TC 20
Z9 20
U1 2
U2 6
PU BMC
PI LONDON
PA CAMPUS, 4 CRINAN ST, LONDON N1 9XW, ENGLAND
SN 2321-3868
EI 2321-3876
J9 BURNS TRAUMA
JI Burns Trauma
PD JUN 4
PY 2017
VL 5
AR 18
DI 10.1186/s41038-017-0083-y
PG 8
WC Emergency Medicine; Dermatology; Surgery
WE Science Citation Index Expanded (SCI-EXPANDED)
SC Emergency Medicine; Dermatology; Surgery
GA EX3AH
UT WOS:000403103600001
PM 28589152
OA Green Published, gold
DA 2022-03-26
ER

PT J
AU Tao, WK
   Maass, DL
   Johnston, WE
   Horton, JW
AF Tao, WK
   Maass, DL
   Johnston, WE
   Horton, JW
TI Murine in vivo myocardial contractile dysfunction after burn injury is
   exacerbated by pneumonia sepsis
SO SHOCK
LA English
DT Article
DE mouse; contractility; conductance; pressure; volume
ID MICE
AB We evaluated hemodynamic and cardiac contractile dysfunction in a murine model of 40% contact burn complicated by Streptococcus pneumoniae (1 X 10(5) CFU) sepsis. Male, 9- to 10-week-old C57/BL6 mice were divided into the following groups: sham burn, sham sepsis; 24 h after burn alone; 24 h after sepsis alone; 7 days after burn alone; and 7 days after burn followed by pneumonia sepsis. Hemodynamic and cardiac contractile function was assessed with carotid artery cannulation and left ventricular pressure-volume analysis. At 24 h after burn, there were significant decreases in all load-insensitive contractility variables including the end-systolic pressure volume relationship, preload-recruitable stroke work, and maximum elastance, but there were no changes in global hemodynamics. Twenty-four hours after sepsis, there was similar cardiac contractile dysfunction, along with a decrease in cardiac output, but mean arterial pressure was maintained with an increase in systemic vascular resistance. Late burn (7 days) was associated with a recovery of all contractility variables except the end-systolic pressure volume relationship. However, sepsis induced during the late burn period was associated with a significant decrease in heart rate and cardiac output, but mean arterial pressure was still maintained with increased systemic vascular resistance. With burn complicated by sepsis, all cardiac contractility variables showed profound contractile dysfunction. Our data indicate that burn complicated by sepsis is associated with more pronounced cardiac contractile dysfunction than burn alone or sepsis alone.
C1 Univ Texas, SW Med Ctr Dallas, Dept Anesthesiol & Pain Management, Dallas, TX 75390 USA.
   Univ Texas, SW Med Ctr Dallas, Dept Surg, Dallas, TX 75390 USA.
RP Tao, WK (通讯作者)，Univ Texas, SW Med Ctr Dallas, Dept Anesthesiol & Pain Management, 5323 Harry Hines Blvd, Dallas, TX 75390 USA.
EM weike.tao@utsouthwestern.edu
FU NIGMS NIH HHSUnited States Department of Health & Human ServicesNational
   Institutes of Health (NIH) - USANIH National Institute of General
   Medical Sciences (NIGMS) [K08 GM073141-01] Funding Source: Medline;
   NATIONAL INSTITUTE OF GENERAL MEDICAL SCIENCESUnited States Department
   of Health & Human ServicesNational Institutes of Health (NIH) - USANIH
   National Institute of General Medical Sciences (NIGMS) [K08GM073141]
   Funding Source: NIH RePORTER
CR Court O, 2002, CRIT CARE, V6, P500, DOI 10.1186/cc1822
   de la Cal MA, 2001, CHEST, V119, P1160, DOI 10.1378/chest.119.4.1160
   Fitzwater J, 2003, J TRAUMA, V54, P959, DOI 10.1097/01.TA.0000029382.26295.AB
   GEORGAKOPOULOS D, 2002, DEV CARDIOVASC MED, V238, P207
   Horton Jureta W, 2003, Surg Infect (Larchmt), V4, P363, DOI 10.1089/109629603322761427
   LITTLE WC, 1989, CIRCULATION, V80, P1378, DOI 10.1161/01.CIR.80.5.1378
   Mayhall CG, 2003, CLIN INFECT DIS, V37, P543, DOI 10.1086/376993
   Meldrum DR, 1997, ANN SURG, V226, P587, DOI 10.1097/00000658-199711000-00003
   MOSS NM, 1988, SURGERY, V104, P882
   Rue Loring W. III, 1995, Journal of Burn Care and Rehabilitation, V16, P262, DOI 10.1097/00004630-199505000-00008
   SAGAWA K, 1988, CARDIAC CONTRACTION, P110
   Sasaki J, 2003, AM J PHYSIOL-LUNG C, V284, pL270, DOI 10.1152/ajplung.00108.2002
   Tadros T, 2004, ANN SURG, V239, P67, DOI 10.1097/01.sla.0000103073.65311.c8
   Tao W, 2004, AM J PHYSIOL-REG I, V286, pR569, DOI 10.1152/ajpregu.00470.2003
   Tao WK, 2004, SHOCK, V21, P31, DOI 10.1097/01.shk.0000101673.49265.5d
   White J, 2003, AM J PHYSIOL-HEART C, V285, pH47, DOI 10.1152/ajpheart.00833.2002
   White J, 2001, SHOCK, V16, P122, DOI 10.1097/00024382-200116020-00007
   Yang B, 2001, J INVEST SURG, V14, P341, DOI 10.1080/089419301753435710
NR 18
TC 10
Z9 10
U1 0
U2 0
PU LIPPINCOTT WILLIAMS & WILKINS
PI PHILADELPHIA
PA TWO COMMERCE SQ, 2001 MARKET ST, PHILADELPHIA, PA 19103 USA
SN 1073-2322
EI 1540-0514
J9 SHOCK
JI Shock
PD NOV
PY 2005
VL 24
IS 5
BP 495
EP 499
DI 10.1097/01.shk.0000183431.78973.cd
PG 5
WC Critical Care Medicine; Hematology; Surgery; Peripheral Vascular Disease
WE Science Citation Index Expanded (SCI-EXPANDED)
SC General & Internal Medicine; Hematology; Surgery; Cardiovascular System
   & Cardiology
GA 981YH
UT WOS:000233123400016
PM 16247338
DA 2022-03-26
ER

PT J
AU Oba, J
   Okabe, M
   Yoshida, T
   Soko, C
   Fathy, M
   Amano, K
   Kobashi, D
   Wakasugi, M
   Okudera, H
AF Oba, Jiro
   Okabe, Motonori
   Yoshida, Toshiko
   Soko, Chika
   Fathy, Moustafa
   Amano, Koji
   Kobashi, Daisuke
   Wakasugi, Masahiro
   Okudera, Hiroshi
TI Hyperdry human amniotic membrane application as a wound dressing for a
   full-thickness skin excision after a third-degree burn injury
SO BURNS & TRAUMA
LA English
DT Article
DE Hyperdry human amniotic membrane; Third-degree burn; Granulation; Cell
   migration; Inflammation; Angiogenesis
ID ENDOTHELIAL GROWTH-FACTOR; FACTOR-BETA; CELLS; DIFFERENTIATION;
   TRANSPLANTATION; SUBSTITUTE; EXPRESSION; MANAGEMENT; ALLOGRAFT;
   CYTOKINES
AB Background: Severe burn injuries create large skin defects that render the host susceptible to bacterial infections. Burn wound infection often causes systemic sepsis and severe septicemia, resulting in an increase in the mortality of patients with severe burn injuries. Therefore, appropriate wound care is important to prevent infection and improve patient outcomes. However, it is difficult to heal a third-degree burn injury. The aim of this study was to investigate whether hyperdry human amniotic membrane (HD-AM) could promote early granulation tissue formation after full-thickness skin excision in third-degree burn injury sites in mice.
   Methods: After the development of HD-AM and creation of a third-degree burn injury model, the HD-AM was either placed or not placed on the wound area in the HD-AM group or HD-AM group, respectively. The groups were prepared for evaluation on postoperative days 1, 4 and 7. Azan staining was used for granulation tissue evaluation, and estimation of CD163, transforming growth factor beta-1 (TGF-beta 1), vascular endothelial growth factor (VEGF), CD31, alpha-smooth muscle actin (alpha-SMA) and Iba1 expression was performed by immunohistochemical staining. Quantitative reverse-transcription polymerase chain reaction (PCR) was used to investigate gene expression of growth factors, cell migration chemokines and angiogenic and inflammatory markers.
   Results: The HD-AM group showed significant early and qualitatively good growth of granulation tissue on the full-thickness skin excision site. HD-AM promoted early-phase inflammatory cell infiltration, fibroblast migration and angiogenesis in the granulation tissue. Additionally, the early infiltration of cells of the immune system was observed.
   Conclusions: HD-AM may be useful as a new wound dressing material for full-thickness skin excision sites after third-degree burn injuries, and may be a new therapeutic technique for improving the survival rate of patients with severe burn injuries.
C1 [Oba, Jiro; Kobashi, Daisuke; Wakasugi, Masahiro; Okudera, Hiroshi] Univ Toyama, Dept Emergency & Disaster Med, Toyama 9300194, Japan.
   [Okabe, Motonori; Yoshida, Toshiko; Soko, Chika; Fathy, Moustafa] Univ Toyama, Grad Sch Med & Pharmaceut Sci, Dept Regenerat Med, Toyama 9300194, Japan.
   [Fathy, Moustafa] Menia Univ, Fac Pharm, Dept Biochem, Al Minya 61519, Egypt.
   [Amano, Koji] Sakai City Med Ctr, Dept Emergency Surg, Sakai, Osaka 5948304, Japan.
RP Yoshida, T (通讯作者)，Univ Toyama, Grad Sch Med & Pharmaceut Sci, Dept Regenerat Med, Toyama 9300194, Japan.
EM yoshida24@med.u-toyama.ac.jp
OI Fathy, Moustafa/0000-0002-0734-5007; Wakasugi,
   Masahiro/0000-0002-4523-0067; Reis, AlessanRSS/0000-0001-8486-7469
CR Argenta LC, 1997, ANN PLAS SURG, V38, P563, DOI 10.1097/00000637-199706000-00002
   Asahara T, 1997, SCIENCE, V275, P964, DOI 10.1126/science.275.5302.964
   BAGGIOLINI M, 1994, ADV IMMUNOL, V55, P97
   Barski D, 2018, INT J SURG CASE REP, V51, P11, DOI 10.1016/j.ijscr.2018.08.015
   Brusselaers N, 2010, J TRAUMA, V68, P490, DOI 10.1097/TA.0b013e3181c9c074
   Bujang-Safawi E, 2010, BURNS, V36, P876, DOI 10.1016/j.burns.2009.07.001
   Charania MA, 2012, AM J PHYSIOL-GASTR L, V302, pG1282, DOI 10.1152/ajpgi.00401.2011
   Church D, 2006, CLIN MICROBIOL REV, V19, P403, DOI 10.1128/CMR.19.2.403-434.2006
   Davis, 1910, J HOPKINS MED J, V15, P307
   Fairbairn NG, 2014, J PLAST RECONSTR AES, V67, P662, DOI 10.1016/j.bjps.2014.01.031
   Falanga V, 2005, LANCET, V366, P1736, DOI 10.1016/S0140-6736(05)67700-8
   Francisco JC, 2016, TRANSPL P, V48, P2845, DOI 10.1016/j.transproceed.2016.07.026
   Fujisaka S, 2009, DIABETES, V58, P2574, DOI 10.2337/db08-1475
   Gholipourmalekabadi M, 2015, BURNS, V41, P1488, DOI 10.1016/j.burns.2015.04.015
   Gilbert RWD, 2016, REGENERATION, V4, P21, DOI DOI 10.3390/JDB4020021
   Gurtner GC, 2008, NATURE, V453, P314, DOI 10.1038/nature07039
   He C, 2014, P NATL ACAD SCI USA, V111, P14806, DOI 10.1073/pnas.1404140111
   Hubner G, 1996, CYTOKINE, V8, P548, DOI 10.1006/cyto.1996.0074
   Johnston APW, 2016, CELL STEM CELL, V19, P433, DOI 10.1016/j.stem.2016.06.002
   Joseph A, 2001, BRIT J OPHTHALMOL, V85, P1065, DOI 10.1136/bjo.85.9.1065
   Koike C, 2014, CELL REPROGRAM, V16, P298, DOI 10.1089/cell.2013.0090
   Leoni G, 2015, MUCOSAL IMMUNOL, V8, P959, DOI 10.1038/mi.2015.63
   Leydon C, 2014, PLOS ONE, V9, DOI 10.1371/journal.pone.0115389
   Li SW, 2016, SCI REP-UK, V6, DOI 10.1038/srep25754
   Liu TJ, 2016, SCI REP-UK, V6, DOI 10.1038/srep32889
   Lu SW, 2014, MOL BIOL REP, V41, P2143, DOI 10.1007/s11033-014-3063-3
   LYONS RM, 1990, EUR J BIOCHEM, V187, P467, DOI 10.1111/j.1432-1033.1990.tb15327.x
   Magatti M, 2017, J TISSUE ENG REGEN M, V11, P2895, DOI 10.1002/term.2193
   Majima M, 2000, BRIT J PHARMACOL, V130, P641, DOI 10.1038/sj.bjp.0703327
   Martin P, 1997, SCIENCE, V276, P75, DOI 10.1126/science.276.5309.75
   Meller D, 2011, DTSCH ARZTEBL INT, V108, P243, DOI 10.3238/arztebl.2011.0243
   Meshulam-Derazon S, 2006, PLAST RECONSTR SURG, V118, P116, DOI 10.1097/01.prs.0000221111.89812.ad
   Mishra Pravin J, 2012, World J Stem Cells, V4, P35
   Mohammadi Ali Akbar, 2017, J Cutan Aesthet Surg, V10, P13, DOI 10.4103/JCAS.JCAS_109_16
   Nagura S, 2013, CELL REPROGRAM, V15, P471, DOI 10.1089/cell.2013.0002
   Nemeth K, 2009, NAT MED, V15, P42, DOI 10.1038/nm.1905
   Okabe M, 2014, J BIOMED MATER RES A, V102, P862, DOI 10.1002/jbm.a.34753
   Okabe M, 2013, CLIN OPHTHALMOL, V7, P649, DOI 10.2147/OPTH.S43106
   Otaka S, 2013, CELL REPROGRAM, V15, P80, DOI 10.1089/cell.2012.0028
   Palumbo-Zerr K, 2015, NAT MED, V21, P150, DOI 10.1038/nm.3777
   Perepelkin NMJ, 2016, CELL TISSUE BANK, V17, P39, DOI 10.1007/s10561-015-9530-9
   PERTOVAARA L, 1994, J BIOL CHEM, V269, P6271
   Qi FF, 2016, ARCH ORAL BIOL, V65, P26, DOI 10.1016/j.archoralbio.2016.01.011
   QUAGLINO D, 1991, J INVEST DERMATOL, V97, P34
   Rahman MS, 2019, BMC COMPLEM ALTERN M, V19, DOI 10.1186/s12906-019-2525-5
   Saito A, 2012, ACTA BIOMATER, V8, P2932, DOI 10.1016/j.actbio.2012.04.019
   Shi Jinyao., 2018, J IMMUNOL RES, V68, P237
   Song MS, 2017, MAT SCI ENG C-MATER, V77, P739, DOI 10.1016/j.msec.2017.03.232
   Suzuki, 2017, J BIOTECHNOL BIOMATE, V7, P251, DOI [10.4172/2155-952x.1000251, DOI 10.4172/2155-952X.1000251]
   Tauzin H, 2014, CELL TISSUE BANK, V15, P257, DOI 10.1007/s10561-014-9427-z
   Tehrani FA, 2013, CRYOBIOLOGY, V67, P293, DOI 10.1016/j.cryobiol.2013.08.010
   Theilgaard-Monch K, 2004, J IMMUNOL, V172, P7684, DOI 10.4049/jimmunol.172.12.7684
   Tsuno H, 2014, OR SURG OR MED OR PA, V117, pE83, DOI 10.1016/j.oooo.2012.05.014
   Veres-Szekely A, 2017, BMC MOL BIOL, V18, DOI 10.1186/s12867-017-0089-9
   Weber J, 2004, BURNS, V30, pA16, DOI 10.1016/j.burns.2004.08.003
   Witte MB, 1997, SURG CLIN N AM, V77, P509, DOI 10.1016/S0039-6109(05)70566-1
   Yoshino Y, 2016, J DERMATOL, V43, P989, DOI 10.1111/1346-8138.13288
   Zelen CM, 2014, INT WOUND J, V11, P122, DOI 10.1111/iwj.12242
   Zhao B, 2017, J MOL HISTOL, V48, P121, DOI 10.1007/s10735-017-9711-x
   Zheng YJ, 2017, BIOMATERIALS, V113, P56, DOI 10.1016/j.biomaterials.2016.10.031
NR 60
TC 7
Z9 9
U1 1
U2 5
PU OXFORD UNIV PRESS
PI OXFORD
PA GREAT CLARENDON ST, OXFORD OX2 6DP, ENGLAND
SN 2321-3868
EI 2321-3876
J9 BURNS TRAUMA
JI Burns Trauma
PY 2020
VL 8
AR tkaa014
DI 10.1093/burnst/tkaa014
PG 18
WC Emergency Medicine; Dermatology; Surgery
WE Science Citation Index Expanded (SCI-EXPANDED)
SC Emergency Medicine; Dermatology; Surgery
GA MR7WD
UT WOS:000553800800001
PM 32733973
OA gold, Green Published
DA 2022-03-26
ER

PT J
AU Barber, RC
   Aragaki, CC
   Chang, LYE
   Purdue, GF
   Hunt, JL
   Arnoldo, BD
   Horton, JW
AF Barber, Robert C.
   Aragaki, Corinne C.
   Chang, Ling-Yu E.
   Purdue, Gary F.
   Hunt, John L.
   Arnoldo, Brett D.
   Horton, Jureta W.
TI CD14-159 C allele is associated with increased risk of mortality after
   burn injury
SO SHOCK
LA English
DT Article
DE mortality; burn injury; innate immunity; polymorphism; SNP; CD14
ID TOLL-LIKE RECEPTOR-4; INTERLEUKIN-6 PROMOTER POLYMORPHISM;
   LIPOPOLYSACCHARIDE-BINDING PROTEIN; SINGLE NUCLEOTIDE POLYMORPHISM;
   ACUTE MYOCARDIAL-INFARCTION; SEVERE SEPSIS; SIGNAL-TRANSDUCTION; SOLUBLE
   CD14; GENE-EXPRESSION; INNATE IMMUNITY
AB Although comprehension of postburn pathophysiology has grown in recent years, we are still unable to accurately identify burn patients who are at an increased risk of infectious complications and death. This unexplained variation is likely influenced by heritable factors; the genetic predisposition for death from infection has been estimated as greater than that for cardiovascular disease or cancer. Identify genetic variants associated with increased mortality after burn injury. A total of 233 patients with burns of 15% of total body surface area or greater or smoke inhalation injury who survived more than 48 h after admission and were without significant nonburn-related trauma (injury severity score >= 16), traumatic or anoxic brain injury, or spinal cord injury. We examined the influence of genotype at five candidate loci (interleukin [IL]-1 beta, IL-6, tumor necrosis factor-a, toll-like receptor 4, CD14) on mortality risk after burn injury. DNA was isolated from residual blood from laboratory draws and candidate genotypes were determined by real-time polymerase chain reaction using TaqMan probes. Clinical data were prospectively collected into a local, curated database. Allelic associations were analyzed by multivariate logistic regression. After adjustment for age, full-thickness burn size, inhalation injury, ethnicity, and sex, carriage of the CD14-159 C allele imparted at least a 1.3-fold increased risk for death after burn injury, relative to TT homozygotes (adjusted odds ratio, 2.9; 95% confidence interval, 1.3 - 6.8; P= 0.01). This association was stronger (adjusted odds ratio, 3.3; 95% confidence interval, 1.3 - 8.4; P = 0.01) when the analysis was conducted only on deaths accompanied by severe sepsis. In addition, a gene dosage effect for increased mortality was apparent for carriage of the CD14-159 C allele (P = 0.006). The gene dosage effect remained when white, Hispanic, or African American patients were analyzed independently, although statistical significance was not achieved in the subgroup analysis. None of the other single nucleotide polymorphisms examined were significantly associated with mortality. These data provide strong evidence that a CD14 promoter allele that is known to impart lower baseline and induced CD14 transcription also affects mortality risk after burn injury. A potential (although untested) mechanism for our observation is that reduced signaling through CD14/toll-like receptor 4 in response to challenge by gram-negative bacteria after burns results in a blunted innate immune response and subsequent increased likelihood for systemic infection and death.
C1 Univ Texas, SW Med Ctr, Dept Surg, Dallas, TX 75390 USA.
   Univ Texas, Hlth Sci Ctr, Sch Publ Hlth, Div Epidemiol, Houston, TX USA.
   Univ Texas, Hlth Sci Ctr, Sch Publ Hlth, Div Biostat, Houston, TX USA.
RP Barber, RC (通讯作者)，Univ Texas, SW Med Ctr, Dept Surg, 5323 Harry Hines Blvd, Dallas, TX 75390 USA.
EM robert.barber@utsouthwesternm.edu
FU NIGMS NIH HHSUnited States Department of Health & Human ServicesNational
   Institutes of Health (NIH) - USANIH National Institute of General
   Medical Sciences (NIGMS) [5P50GM021681-40] Funding Source: Medline;
   NATIONAL INSTITUTE OF GENERAL MEDICAL SCIENCESUnited States Department
   of Health & Human ServicesNational Institutes of Health (NIH) - USANIH
   National Institute of General Medical Sciences (NIGMS) [P50GM021681]
   Funding Source: NIH RePORTER
CR Abel B, 2002, J IMMUNOL, V169, P3155, DOI 10.4049/jimmunol.169.6.3155
   Abraham LJ, 1999, J LEUKOCYTE BIOL, V66, P562, DOI 10.1002/jlb.66.4.562
   Agnese DM, 2002, J INFECT DIS, V186, P1522, DOI 10.1086/344893
   Akira S, 2001, NAT IMMUNOL, V2, P675, DOI 10.1038/90609
   An HZ, 2002, IMMUNOLOGY, V106, P38, DOI 10.1046/j.1365-2567.2002.01401.x
   Angus D C, 2001, Crit Care Med, V29, P1303, DOI 10.1097/00003246-200107000-00002
   Arbour NC, 2000, NAT GENET, V25, P187, DOI 10.1038/76048
   Arnalich F, 2002, CLIN EXP IMMUNOL, V127, P331, DOI 10.1046/j.1365-2249.2002.01743.x
   Barber RC, 2003, CRIT CARE MED, V31, pA50
   Barber RC, 2004, J MED GENET, V41, P808, DOI 10.1136/jmg.2004.021600
   Barber RC, 2006, CLIN MED RES, V4, P250, DOI 10.3121/cmr.4.4.250
   Beutler B, 2000, CURR OPIN IMMUNOL, V12, P20, DOI 10.1016/S0952-7915(99)00046-1
   Brull DJ, 2001, ARTERIOSCL THROM VAS, V21, P1458, DOI 10.1161/hq0901.094280
   Burgmann H, 1996, CLIN IMMUNOL IMMUNOP, V80, P307, DOI 10.1006/clin.1996.0128
   Carrillo EH, 2001, J TRAUMA, V50, P810, DOI 10.1097/00005373-200105000-00006
   Comstock KL, 1998, J MOL CELL CARDIOL, V30, P2761, DOI 10.1006/jmcc.1998.0851
   Diks SH, 2004, CURR TOP MED CHEM, V4, P1115, DOI 10.2174/1568026043388141
   Ebong SJ, 2001, INFECT IMMUN, V69, P2099, DOI 10.1128/IAI.69.4.2099-2106.2001
   El-Omar EM, 2000, NATURE, V404, P398, DOI 10.1038/35006081
   Fang CWH, 2002, J TRAUMA, V53, P957, DOI 10.1097/00005373-200211000-00024
   Fishman D, 1998, EUR CYTOKINE NETW, V9, P364
   Gibot S, 2002, CRIT CARE MED, V30, P969, DOI 10.1097/00003246-200205000-00003
   Haynes LM, 2001, J VIROL, V75, P10730, DOI 10.1128/JVI.75.22.10730-10737.2001
   Henneke P, 2001, J IMMUNOL, V167, P7069, DOI 10.4049/jimmunol.167.12.7069
   Heumann D, 2002, CLIN CHIM ACTA, V323, P59, DOI 10.1016/S0009-8981(02)00180-8
   Hubacek JA, 1999, CIRCULATION, V99, P3218, DOI 10.1161/01.CIR.99.25.3218
   Hubacek JA, 2000, GENES IMMUN, V1, P405, DOI 10.1038/sj.gene.6363691
   Kitchens RL, 2001, J CLIN INVEST, V108, P485, DOI 10.1172/JCI13139
   Koch W, 2002, AM HEART J, V143, P971, DOI 10.1067/mhj.2002.122512
   Kondo T, 2003, HEART, V89, P931, DOI 10.1136/heart.89.8.931
   Kroeger KM, 2000, CYTOKINE, V12, P110, DOI 10.1006/cyto.1999.0529
   LANDMANN R, 1995, J INFECT DIS, V171, P639, DOI 10.1093/infdis/171.3.639
   Le Roy D, 2001, J IMMUNOL, V167, P2759, DOI 10.4049/jimmunol.167.5.2759
   LeVan TD, 2001, J IMMUNOL, V167, P5838, DOI 10.4049/jimmunol.167.10.5838
   Lin Jing, 2004, Zhongguo Wei Zhong Bing Ji Jiu Yi Xue, V16, P271
   MILLER SA, 1988, NUCLEIC ACIDS RES, V16, P1215, DOI 10.1093/nar/16.3.1215
   Nwariaku F, 1996, J TRAUMA, V40, P564, DOI 10.1097/00005373-199604000-00007
   O'Keefe GE, 2002, J TRAUMA, V52, P817, DOI 10.1097/00005373-200205000-00001
   O'Neill LAJ, 2002, CURR TOP MICROBIOL, V270, P47
   Power CP, 2004, J IMMUNOL, V173, P5229, DOI 10.4049/jimmunol.173.8.5229
   PUGIN J, 1993, J EXP MED, V178, P2193, DOI 10.1084/jem.178.6.2193
   Pugin J, 1995, Prog Clin Biol Res, V392, P369
   Reiling N, 2002, J IMMUNOL, V169, P3480, DOI 10.4049/jimmunol.169.7.3480
   Schimke J, 1998, P NATL ACAD SCI USA, V95, P13875, DOI 10.1073/pnas.95.23.13875
   Schluter B, 2002, CRIT CARE MED, V30, P32, DOI 10.1097/00003246-200201000-00005
   Schwartz DA, 2002, INT J HYG ENVIR HEAL, V205, P221, DOI 10.1078/1438-4639-00117
   Shimada K, 2000, AM J CARDIOL, V86, P682, DOI 10.1016/S0002-9149(00)01054-7
   SORENSEN TIA, 1988, NEW ENGL J MED, V318, P727, DOI 10.1056/NEJM198803243181202
   STEINEMANN S, 1994, ARTERIOSCLER THROMB, V14, P1202, DOI 10.1161/01.ATV.14.7.1202
   Ulevitch RJ, 2001, CRIT CARE MED, V29, pS8, DOI 10.1097/00003246-200107001-00004
   ULEVITCH RJ, 1990, J TRAUMA, V30, pS189
   Wang Y, 2003, HEPATOLOGY, V37, P65, DOI 10.1053/jhep.2003.50017
NR 52
TC 33
Z9 34
U1 0
U2 2
PU LIPPINCOTT WILLIAMS & WILKINS
PI PHILADELPHIA
PA TWO COMMERCE SQ, 2001 MARKET ST, PHILADELPHIA, PA 19103 USA
SN 1073-2322
EI 1540-0514
J9 SHOCK
JI Shock
PD MAR
PY 2007
VL 27
IS 3
BP 232
EP 237
DI 10.1097/01.shk.0000239770.10528.9a
PG 6
WC Critical Care Medicine; Hematology; Surgery; Peripheral Vascular Disease
WE Science Citation Index Expanded (SCI-EXPANDED)
SC General & Internal Medicine; Hematology; Surgery; Cardiovascular System
   & Cardiology
GA 140AV
UT WOS:000244475300003
PM 17304102
DA 2022-03-26
ER

PT J
AU de Tymowski, C
   Pallado, S
   Anstey, J
   Depret, F
   Moreno, N
   Benyamina, M
   Cupaciu, A
   Jully, M
   Oueslati, H
   Fratani, A
   Coutrot, M
   Chaussard, M
   Guillemet, L
   Dudoignon, E
   Mimoun, M
   Chaouat, M
   Mebazaa, A
   Legrand, M
   Soussi, S
AF de Tymowski, Christian
   Pallado, Simon
   Anstey, James
   Depret, Francois
   Moreno, Nabilla
   Benyamina, Mourad
   Cupaciu, Alexandru
   Jully, Marion
   Oueslati, Haikel
   Fratani, Alexandre
   Coutrot, Maxime
   Chaussard, Maite
   Guillemet, Lucie
   Dudoignon, Emmanuel
   Mimoun, Maurice
   Chaouat, Marc
   Mebazaa, Alexandre
   Legrand, Matthieu
   Soussi, Sabri
CA PRONOBURN Grp
TI Early hypoalbuminemia is associated with 28-day mortality in severely
   burned patients: A retrospective cohort study
SO BURNS
LA English
DT Article
DE Albuminemia; Burn injury; Outcome; Multiple organ; dysfunction syndrome
ID OPERATING CHARACTERISTIC CURVES; SERUM-ALBUMIN LEVEL; SHOCK
   RESUSCITATION; ORGAN DYSFUNCTION; FLUID CREEP; MAJOR BURN; OUTCOMES;
   SEPSIS; AREAS; SCORE
AB Background: Hypoalbuminemia is a frequent condition in the first 24h after a severe burn injury and is associated with worse outcomes.
   Methodology: We investigated the relation between very early hypoalbuminemia (<6 h after admission) and clinical outcome in a retrospective cohort admitted to our unit for severe burn injuries between 2012 and 2017.
   Results: 73 severely burned patients were included, with a delay of admission of 3 (2-4) h. In a context of early exogenous supply of albumin, admission and 4H Albuminemia (Alb4 h) were significantly lower in deceased patients (respectively, 34 (29-37) vs 27 (23-30) g/l; p = 0.009 and 27 (24-32) vs 21 (17-27) g/l; p = 0.022) whereas albuminemia >= 6h were not. The best threshold value of Alb4 h to discriminate 28-day mortality was 23g/l. Patients with an Alb4 h <23 g/l had a higher 28-day mortality than patients with an Alb4 h >= 23 g/l (42% vs 11%; p = 0.003); adjusted OR= 4.47 (95% CI 1.15-17.36); p = 0.03.
   Conclusion: In severely burned patients receiving early albumin supply, early hypoalbuminemia is associated with higher mortality whereas later albuminemia (>= 6h) is not. Exploration of whether early albumin infusion (8-12 h post injury) may alter clinical outcome is warranted. (C) 2019 Elsevier Ltd and ISBI. All rights reserved.
C1 [de Tymowski, Christian; Pallado, Simon; Depret, Francois; Benyamina, Mourad; Cupaciu, Alexandru; Jully, Marion; Oueslati, Haikel; Fratani, Alexandre; Coutrot, Maxime; Chaussard, Maite; Guillemet, Lucie; Dudoignon, Emmanuel; Mimoun, Maurice; Chaouat, Marc; Mebazaa, Alexandre; Legrand, Matthieu; Soussi, Sabri] Hdp Paris, AP HP, Grp Hosp St Louis Lariboisiere, Dept Anesthesiol, Paris, France.
   [de Tymowski, Christian; Pallado, Simon; Depret, Francois; Benyamina, Mourad; Cupaciu, Alexandru; Jully, Marion; Oueslati, Haikel; Fratani, Alexandre; Coutrot, Maxime; Chaussard, Maite; Guillemet, Lucie; Dudoignon, Emmanuel; Mimoun, Maurice; Chaouat, Marc; Mebazaa, Alexandre; Legrand, Matthieu; Soussi, Sabri] Hdp Paris, AP HP, Grp Hosp St Louis Lariboisiere, Crit Care & Burn Unit, Paris, France.
   [de Tymowski, Christian; Depret, Francois; Mimoun, Maurice; Chaouat, Marc; Mebazaa, Alexandre; Legrand, Matthieu; Soussi, Sabri] Univ Paris Diderot, Paris, France.
   [de Tymowski, Christian] Ctr Rech Inflammat CRI, INSERM U1149, Paris, France.
   [de Tymowski, Christian] Lab Excellence Labex Inflammex, ComUE Sorbonne Paris Cite, Paris, France.
   [Anstey, James] Royal Melbourne Hosp, Intens Care Unit, Melbourne, Vic, Australia.
   [Depret, Francois; Mebazaa, Alexandre; Legrand, Matthieu; Soussi, Sabri] Lariboisiere Hosp, Inst Natl Sante & Rech Med INSERM, UMR INSERM 942, Paris, France.
   [Moreno, Nabilla] Hop Paris, AP HP, Grp Hosp St Louis Lariboisiere, Biochem Lab, Paris, France.
   [Mimoun, Maurice; Chaouat, Marc] Hop Paris, AP HP, Grp Hosp St Louis Lariboisiere, Plast Surg & Burn Unit, Paris, France.
RP Soussi, S (通讯作者)，St Louis Hosp, Dept Anesthesiol, 1 Ave Claude Vellefaux, Paris 75010, France.; Soussi, S (通讯作者)，St Louis Hosp, Crit Care & Burn Unit, 1 Ave Claude Vellefaux, Paris 75010, France.
EM chrisdetymowski@gmail.com; simon.pallado@yahoo.com;
   James.Anstey@mh.org.au; depret.francois@gmail.com;
   nabillanabila.moreno@aphp.fr; mourad.benyamina@aphp.fr;
   alexandre.mebazaa@aphp.fr; matthieu.m.legrand@gmail.com;
   sabri.soussi@gmail.com
RI ; Depret, Francois/A-9854-2019
OI de TYMOWSKI, Christian/0000-0001-6899-9912; Depret,
   Francois/0000-0001-9988-4317
CR Aguayo-Becerra OA, 2013, CLINICS, V68, P940, DOI 10.6061/clinics/2013(07)09
   Atiyeh B S, 2012, Ann Burns Fire Disasters, V25, P59
   Cochran A, 2007, BURNS, V33, P25, DOI 10.1016/j.burns.2006.10.005
   Cooper AB, 2006, TRANSFUSION, V46, P80, DOI 10.1111/j.1537-2995.2005.00667.x
   Csontos C, 2010, BURNS, V36, P483, DOI 10.1016/j.burns.2009.10.009
   de Grooth HJ, 2017, CRIT CARE, V21, DOI 10.1186/s13054-017-1609-1
   DELONG ER, 1988, BIOMETRICS, V44, P837, DOI 10.2307/2531595
   Demling RH, 2005, J BURN CARE REHABIL, V26, P207, DOI 10.1097/01.BCR.0000162151.71482.B3
   Eljaiek R, 2013, BURNS, V39, P113, DOI 10.1016/j.burns.2012.05.008
   Ennis JL, 2008, J TRAUMA, V64, pS146, DOI 10.1097/TA.0b013e318160b44c
   Finney SJ, 2003, JAMA-J AM MED ASSOC, V290, P2041, DOI 10.1001/jama.290.15.2041
   HANLEY JA, 1983, RADIOLOGY, V148, P839, DOI 10.1148/radiology.148.3.6878708
   Kidney Disease: Improving Global Outcomes (KDIGO) CKD-MBD Work Group, 2009, Kidney Int Suppl, pS1, DOI 10.1038/ki.2009.188
   Kim GH, 2003, AM J NEPHROL, V23, P55, DOI 10.1159/000066299
   Klein MB, 2007, ANN SURG, V245, P622, DOI 10.1097/01.sla.0000252572.50684.49
   Kumar AB, 2017, J CRIT CARE, V38, P62, DOI 10.1016/j.jcrc.2016.10.008
   Lawrence A, 2010, J BURN CARE RES, V31, P40, DOI 10.1097/BCR.0b013e3181cb8c72
   LEGALL JR, 1993, JAMA-J AM MED ASSOC, V270, P2957, DOI 10.1001/jama.270.24.2957
   Markell KW, 2009, J AM COLL SURGEONS, V208, P940, DOI 10.1016/j.jamcollsurg.2008.12.023
   Dittrich MHM, 2016, PEDIATR CRIT CARE ME, V17, pE280, DOI 10.1097/PCC.0000000000000728
   Navickis RJ, 2016, J BURN CARE RES, V37, pE268, DOI 10.1097/BCR.0000000000000201
   Nichol A, 2011, CRIT CARE, V15, DOI 10.1186/cc10497
   Pantet O, 2016, Ann Burns Fire Disasters, V29, P123
   Park SH, 2012, J TRAUMA ACUTE CARE, V73, P1294, DOI 10.1097/TA.0b013e31827019b1
   Ranieri VM, 2012, JAMA-J AM MED ASSOC, V307, P2526, DOI 10.1001/jama.2012.5669
   Royall J, 1989, AM J PHYSIOL, V257, P410
   Saffle JR, 2007, J BURN CARE RES, V28, P382, DOI 10.1097/BCR.0B013E318053D3A1
   Saffle JR, 2016, CRIT CARE CLIN, V32, P587, DOI 10.1016/j.ccc.2016.06.007
   Shahi HR, 2018, BURNS, V44, P709, DOI 10.1016/j.burns.2017.10.020
   Singer M, 2016, JAMA-J AM MED ASSOC, V315, P801, DOI 10.1001/jama.2016.0287
   Soussi S, 2018, ANESTHESIOLOGY, V129, P583, DOI 10.1097/ALN.0000000000002314
   Soussi S, 2016, ANN INTENSIVE CARE, V6, DOI 10.1186/s13613-016-0192-y
   TOBIASEN J, 1982, ANN EMERG MED, V11, P260, DOI 10.1016/S0196-0644(82)80096-6
   Vincent JL, 1996, INTENS CARE MED, V22, P707, DOI 10.1007/BF01709751
   Vittinghoff E, 2007, AM J EPIDEMIOL, V165, P710, DOI 10.1093/aje/kwk052
NR 35
TC 3
Z9 3
U1 1
U2 2
PU ELSEVIER SCI LTD
PI OXFORD
PA THE BOULEVARD, LANGFORD LANE, KIDLINGTON, OXFORD OX5 1GB, OXON, ENGLAND
SN 0305-4179
EI 1879-1409
J9 BURNS
JI Burns
PD MAY
PY 2020
VL 46
IS 3
BP 630
EP 638
DI 10.1016/j.burns.2019.09.013
PG 9
WC Critical Care Medicine; Dermatology; Surgery
WE Science Citation Index Expanded (SCI-EXPANDED)
SC General & Internal Medicine; Dermatology; Surgery
GA LK2RF
UT WOS:000530707800016
PM 31629616
OA Bronze
DA 2022-03-26
ER

PT J
AU Calum, H
   Moser, C
   Jensen, PO
   Christophersen, L
   Maling, DS
   van Gennip, M
   Bjarnsholt, T
   Hougen, HP
   Givskov, M
   Jacobsen, GK
   Hoiby, N
AF Calum, H.
   Moser, C.
   Jensen, P. O.
   Christophersen, L.
   Maling, D. S.
   van Gennip, M.
   Bjarnsholt, T.
   Hougen, H. P.
   Givskov, M.
   Jacobsen, G. K.
   Hoiby, N.
TI Thermal injury induces impaired function in polymorphonuclear neutrophil
   granulocytes and reduced control of burn wound infection
SO CLINICAL AND EXPERIMENTAL IMMUNOLOGY
LA English
DT Article
DE animal model; oxidative burst; phagocytosis; PMNs; Pseudomonas
   aeruginosa; thermal injury
ID SEPSIS; MODEL
AB Severe thermal injury induces immunosuppression, involving all parts of the immune system, especially when large fractions of the total body surface area are affected. An animal model was established to characterize the burn-induced immunosuppression. In our novel mouse model a 6% third-degree burn injury was induced in mice with a hot-air blower. The third-degree burn was confirmed histologically. The mice were allocated into five groups: control, shave, burn, infection and burn infection group. At 48 h, a decline in the concentration of peripheral blood leucocytes was observed in the group of mice with burn wound. The reduction was ascribed to the decline in concentration of polymorphonuclear neutrophil leucocytes and monocytes. When infecting the skin with Pseudomonas aeruginosa, a dissemination of bacteria was observed only in the burn wound group. Histological characterization of the skin showed a more polymorphonuclear neutrophil granulocytes (PMNs)-dominated inflammation in the group of mice with infected burn wound compared with the with burn wound group. In contrast, a higher degree of inflammation was observed in the burn wound group compared with the group of mice with infected burn wound. Furthermore, the oxidative burst and the phagocytic capacity of the PMNs were reduced in the group of mice with burn wound. Using this novel mouse model of thermal injury a decline of peripheral leucocytes was observed, whereas the increased local inflammatory response at the site of infection showed reduced capacity to contain and eliminate the infection.
C1 [Calum, H.; Moser, C.; Jensen, P. O.; Christophersen, L.; Maling, D. S.; van Gennip, M.; Hoiby, N.] Rigshosp, Dept Clin Microbiol, DK-2100 Copenhagen O, Denmark.
   [Givskov, M.] Tech Univ Denmark, Lyngby, Denmark.
   [Hougen, H. P.] Univ Copenhagen, Fac Hlth Sci, Dept Forens Med, DK-1168 Copenhagen, Denmark.
   [Jacobsen, G. K.] Rigshosp, Bartholin Inst, Dept Pathol, DK-2100 Copenhagen O, Denmark.
RP Calum, H (通讯作者)，Rigshosp, Dept Clin Microbiol 93 01, Juliane Mariesvej 22, DK-2100 Copenhagen O, Denmark.
EM calum@ofir.dk
RI Bjarnsholt, Thomas/ABD-6178-2021
OI Hoiby, Niels/0000-0002-1347-725X; Jensen, Peter
   Ostrup/0000-0003-1648-7186; Bjarnsholt, Thomas/0000-0002-8003-7414;
   Alhede, Maria/0000-0001-6721-2516; Givskov, Michael/0000-0001-5004-8609
FU Danish Research Council, Rigshospitalet HSDet Frie Forskningsrad (DFF);
   fra A.P. Moller og Hustru Chastine Mc-Kinney Mollers Fonden til almene
   formaal, Illum Fondet
FX This work was supported by the Danish Research Council, Rigshospitalet
   HS, fra A.P. Moller og Hustru Chastine Mc-Kinney Mollers Fonden til
   almene formaal, Illum Fondet. We are grateful to Jette Petersen for her
   excellent technical help.
CR ARTURSON G, 1985, BURNS, V11, P309, DOI 10.1016/0305-4179(85)90093-2
   ASKOSELJAVAARA S, 1974, SCAND J PLAST RECONS, V8, P185, DOI 10.3109/02844317409084392
   Barnea Y, 2006, ANN PLAS SURG, V56, P674, DOI 10.1097/01.sap.0000203984.62284.7a
   Clancy KD, 2000, J TRAUMA, V48, P215, DOI 10.1097/00005373-200002000-00003
   Gilpin DA, 1996, BURNS, V22, P607, DOI 10.1016/S0305-4179(96)00064-2
   GRADDOCK CG, 1972, HEMATOLOGY, P607
   JENSEN P, 2003, THESIS COPENHAGEN U
   Johansen HK, 1996, APMIS, V104, P5
   Mayhall CG, 2003, CLIN INFECT DIS, V37, P543, DOI 10.1086/376993
   O'Sullivan ST, 1997, BRIT J PLAST SURG, V50, P615, DOI 10.1016/S0007-1226(97)90507-5
   Ozkan A N, 1986, J Burn Care Rehabil, V7, P388, DOI 10.1097/00004630-198609000-00003
   Pallua N, 2003, CRIT CARE MED, V31, P1490, DOI 10.1097/01.CCM.0000065724.51708.F5
   Peng DZ, 2006, BURNS, V32, P946, DOI 10.1016/j.burns.2006.03.003
   Shoup M, 1998, ANN SURG, V228, P112, DOI 10.1097/00000658-199807000-00017
   Tang K, 2006, BURNS, V32, P1037, DOI 10.1016/j.burns.2006.03.021
   Tredget EE, 2004, BURNS, V30, P3, DOI 10.1016/j.burns.2003.08.007
   Valerie EJ, 2003, BURNS, V29, P15, DOI 10.1016/S0305-4179(02)00203-6
NR 17
TC 45
Z9 49
U1 0
U2 3
PU WILEY
PI HOBOKEN
PA 111 RIVER ST, HOBOKEN 07030-5774, NJ USA
SN 0009-9104
EI 1365-2249
J9 CLIN EXP IMMUNOL
JI Clin. Exp. Immunol.
PD APR
PY 2009
VL 156
IS 1
BP 102
EP 110
DI 10.1111/j.1365-2249.2008.03861.x
PG 9
WC Immunology
WE Science Citation Index Expanded (SCI-EXPANDED)
SC Immunology
GA 417GT
UT WOS:000264065200013
PM 19210518
OA Green Published
DA 2022-03-26
ER

PT J
AU Jackson, SP
   Darbousset, R
   Schoenwaelder, SM
AF Jackson, Shaun P.
   Darbousset, Roxane
   Schoenwaelder, Simone M.
TI Thromboinflammation: challenges of therapeutically targeting coagulation
   and other host defense mechanisms
SO BLOOD
LA English
DT Review
ID FACTOR PATHWAY INHIBITOR; ACTIVATED PROTEIN-C; HUMAN SOLUBLE
   THROMBOMODULIN; PLATELET GPIIB/IIIA RECEPTOR; ISCHEMIA-REPERFUSION
   INJURY; TISSUE FACTOR; FACTOR-XI; SEVERE SEPSIS; MICROCIRCULATORY
   ALTERATIONS; PROCOAGULANT PLATELETS
AB Thrombosis with associated inflammation (thromboinflammation) occurs commonly in a broad range of human disorders. It is well recognized clinically in the context of superficial thrombophlebitis (thrombosis and inflammation of superficial veins); however, it is more dangerous when it develops in the microvasculature of injured tissues and organs. Microvascular thrombosis with associated inflammation is well recognized in the context of sepsis and ischemia-reperfusion injury; however, it also occurs in organ transplant rejection, major trauma, severe burns, the antiphospholipid syndrome, preeclampsia, sickle cell disease, and biomaterial-induced thromboinflammation. Central to thromboinflammation is the loss of the normal antithrombotic and anti-inflammatory functions of endothelial cells, leading to dysregulation of coagulation, complement, platelet activation, and leukocyte recruitment in the microvasculature. alpha-Thrombin plays a critical role in coordinating thrombotic and inflammatory responses and has long been considered an attractive therapeutic target to reduce thromboinflammatory complications. This review focuses on the role of basic aspects of coagulation and alpha-thrombin in promoting thromboinflammatory responses and discusses insights gained from clinical trials on the effects of various inhibitors of coagulation on thromboinflammatory disorders. Studies in sepsis patients have been particularly informative because, despite using anticoagulant approaches with different pharmacological profiles, which act at distinct points in the coagulation cascade, bleeding complications continue to undermine clinical benefit. Future advances may require the development of therapeutics with primary antiinflammatory and cytoprotective properties, which have less impact on hemostasis. This may be possible with the growing recognition that components of blood coagulation and platelets have prothrombotic and proinflammatory functions independent of their hemostatic effects.
C1 [Jackson, Shaun P.; Darbousset, Roxane; Schoenwaelder, Simone M.] Heart Res Inst, Newtown, NSW, Australia.
   [Jackson, Shaun P.; Darbousset, Roxane; Schoenwaelder, Simone M.] Univ Sydney, Charles Perkins Ctr, Level 3,D17,Orphan Sch Creek Rd, Camperdown, NSW 2006, Australia.
   [Jackson, Shaun P.] Scripps Res Inst, Dept Mol Med, La Jolla, CA 92037 USA.
RP Jackson, SP (通讯作者)，Univ Sydney, Charles Perkins Ctr, Level 3,D17,Orphan Sch Creek Rd, Camperdown, NSW 2006, Australia.; Jackson, SP (通讯作者)，Univ Sydney, Heart Res Inst, Level 3,D17,Orphan Sch Creek Rd, Camperdown, NSW 2006, Australia.
EM shaun.jackson@sydney.edu.au
RI Darbousset, Roxane/AAD-9598-2021
OI Schoenwaelder, Simone/0000-0003-0465-5840
FU Australian National Health and Medical Research Council of
   AustraliaNational Health and Medical Research Council of Australia
   [APP1127267]; National Health and Medical Research Council of Australia
   Senior Principal Research FellowshipNational Health and Medical Research
   Council of Australia
FX This project was supported by the Australian National Health and Medical
   Research Council of Australia Project grant APP1127267 (S.P.J.). S.P.J.
   is the recipient of a National Health and Medical Research Council of
   Australia Senior Principal Research Fellowship.
CR Abraham E, 2001, CRIT CARE MED, V29, P2081, DOI 10.1097/00003246-200111000-00007
   Abraham E, 2003, JAMA-J AM MED ASSOC, V290, P238, DOI 10.1001/jama.290.2.238
   Adams MN, 2011, PHARMACOL THERAPEUT, V130, P248, DOI 10.1016/j.pharmthera.2011.01.003
   Aird WC, 2003, BLOOD, V101, P3765, DOI 10.1182/blood-2002-06-1887
   Aird WC, 2005, J THROMB HAEMOST, V3, P1392, DOI 10.1111/j.1538-7836.2005.01328.x
   Aisiku O, 2015, BLOOD, V125, P1976, DOI 10.1182/blood-2014-09-599910
   Akinosoglou K, 2014, THROMB RES, V133, P131, DOI 10.1016/j.thromres.2013.07.002
   Allen Karen S, 2015, World J Crit Care Med, V4, P105, DOI 10.5492/wjccm.v4.i2.105
   Allingstrup M, 2016, INTENS CARE MED, V42, P505, DOI 10.1007/s00134-016-4225-7
   Alvarez P, 2015, Open Respir Med J, V9, P92, DOI 10.2174/1874306401509010092
   Baldwin WM, 2011, CURR OPIN ORGAN TRAN, V16, P41, DOI 10.1097/MOT.0b013e3283425365
   Bernard GR, 2001, NEW ENGL J MED, V344, P699, DOI 10.1056/NEJM200103083441001
   Blasco-Colmenares E, 2009, ARCH INTERN MED, V169, P788, DOI 10.1001/archinternmed.2009.42
   Boilard E, 2012, NAT REV RHEUMATOL, V8, P534, DOI 10.1038/nrrheum.2012.118
   Bonaca MP, 2016, CIRCULATION, V134, P861, DOI 10.1161/CIRCULATIONAHA.116.024637
   Borensztajn K, 2008, TRENDS MOL MED, V14, P429, DOI 10.1016/j.molmed.2008.08.001
   Bouton MC, 2012, BLOOD, V119, P2452, DOI 10.1182/blood-2011-10-387464
   Buller HR, 2015, NEW ENGL J MED, V372, P232, DOI 10.1056/NEJMoa1405760
   Camerer E, 2002, J BIOL CHEM, V277, P16081, DOI 10.1074/jbc.M108555200
   Chen W, 2015, J THROMB HAEMOST, V13, P248, DOI 10.1111/jth.12797
   Choi SH, 2011, BLOOD, V118, P6963, DOI 10.1182/blood-2011-07-368811
   Choudhri TF, 1999, J EXP MED, V190, P91, DOI 10.1084/jem.190.1.91
   Claushuis TAM, 2018, BLOOD, V131, P864, DOI 10.1182/blood-2017-06-788067
   Coppinger JA, 2004, BLOOD, V103, P2096, DOI 10.1182/blood-2003-08-2804
   Coughlin SR, 1999, P NATL ACAD SCI USA, V96, P11023, DOI 10.1073/pnas.96.20.11023
   Covic L, 2002, NAT MED, V8, P1161, DOI 10.1038/nm760
   CREASEY AA, 1993, J CLIN INVEST, V91, P2850, DOI 10.1172/JCI116529
   de Jonge E, 2000, BLOOD, V95, P1124, DOI 10.1182/blood.V95.4.1124.002k20_1124_1129
   DELACADENA RA, 1991, AM J PHYSIOL, V260, pG213, DOI 10.1152/ajpgi.1991.260.2.G213
   Derive M, 2012, J IMMUNOL, V188, P5585, DOI 10.4049/jimmunol.1102674
   Duensing TD, 1999, INFECT IMMUN, V67, P4463, DOI 10.1128/IAI.67.9.4463-4468.1999
   Ekdahl KN, 2016, IMMUNOL REV, V274, P245, DOI 10.1111/imr.12471
   Ekdahl KN, 2016, SEMIN IMMUNOL, V28, P268, DOI 10.1016/j.smim.2016.04.006
   Erlich JH, 2000, AM J PATHOL, V157, P1849, DOI 10.1016/S0002-9440(10)64824-9
   Esmon CT, 2005, BIOCHEM SOC T, V33, P401, DOI 10.1042/BST0330401
   Fager AM, 2010, ARTERIOSCL THROM VAS, V30, P2400, DOI 10.1161/ATVBAHA.110.216531
   Fan YB, 2016, SPIN-SINGAPORE, V6, DOI 10.1142/S2010324716400014
   Fourrier F, 2000, CRIT CARE MED, V28, pS38, DOI 10.1097/00003246-200009001-00009
   French SL, 2015, BLOOD REV, V29, P179, DOI 10.1016/j.blre.2014.10.006
   Furman MI, 2005, J THROMB HAEMOST, V3, P312, DOI 10.1111/j.1538-7836.2005.01124.x
   Furuhashi I, 2008, J PHARMACOL SCI, V108, P104, DOI 10.1254/jphs.08126FP
   Gailani D, 2015, J THROMB HAEMOST, V13, P1383, DOI 10.1111/jth.13005
   Gajsiewicz JM, 2017, J BIOL CHEM, V292, P1808, DOI 10.1074/jbc.M116.754325
   Galasso G, 2014, ANGIOLOGY, V65, P180, DOI 10.1177/0003319712474336
   Goebel S, 2013, PLOS ONE, V8, DOI 10.1371/journal.pone.0066960
   Goldfarb RD, 1998, SHOCK, V10, P258, DOI 10.1097/00024382-199810000-00005
   Griffin JH, 2015, BLOOD, V125, P2898, DOI 10.1182/blood-2015-02-355974
   Gross AK, 2013, J THROMB THROMBOLYS, V35, P147, DOI 10.1007/s11239-012-0833-4
   Guo H, 2009, EUR J NEUROSCI, V29, P1119, DOI 10.1111/j.1460-9568.2009.06664.x
   HALUSHKA PV, 1981, J PHARMACOL EXP THER, V218, P464
   Herwald H, 2011, J INNATE IMMUN, V3, P1, DOI 10.1159/000322064
   Heydenreich N, 2012, STROKE, V43, P2457, DOI 10.1161/STROKEAHA.112.660340
   HINSHAW LB, 1967, J PHARMACOL EXP THER, V157, P665
   Hitchcock JR, 2015, J CLIN INVEST, V125, P4429, DOI 10.1172/JCI79070
   Hsieh HL, 2009, ARTERIOSCL THROM VAS, V29, P1594, DOI 10.1161/ATVBAHA.109.185801
   Hu HL, 2011, J PATHOL, V225, P265, DOI 10.1002/path.2916
   Huber-Lang M, 2006, NAT MED, V12, P682, DOI 10.1038/nm1419
   Huntington JA, 2005, J THROMB HAEMOST, V3, P1861, DOI 10.1111/j.1538-7836.2005.01363.x
   Ito T, 2016, EXPERT OPIN THER TAR, V20, P151, DOI 10.1517/14728222.2016.1086750
   Jackson SP, 2010, BLOOD, V116, P2011, DOI 10.1182/blood-2010-01-261669
   Jaimes F, 2009, CRIT CARE MED, V37, P1185, DOI 10.1097/CCM.0b013e31819c06bc
   Jin RC, 2005, MICROCIRCULATION, V12, P247, DOI 10.1080/10739680590925493
   Kaplan ZS, 2015, NAT COMMUN, V6, DOI 10.1038/ncomms8835
   Kastl SP, 2009, BLOOD, V114, P2812, DOI 10.1182/blood-2009-01-200915
   Kenna E, 2014, DRUG DISCOV TODAY, V19, P1459, DOI 10.1016/j.drudis.2014.06.024
   Kingma JG, 2000, J AM COLL CARDIOL, V36, P2317, DOI 10.1016/S0735-1097(00)01016-0
   Kleinschnitz C, 2006, J EXP MED, V203, P513, DOI 10.1084/jem.20052458
   Kraft P, 2015, STROKE, V46, P3502, DOI 10.1161/STROKEAHA.115.011114
   Krisinger MJ, 2012, BLOOD, V120, P1717, DOI 10.1182/blood-2012-02-412080
   Krupka J, 2016, PLOS ONE, V11, DOI 10.1371/journal.pone.0146783
   Kupatt C, 2000, ARTERIOSCL THROM VAS, V20, P2226, DOI 10.1161/01.ATV.20.10.2226
   Kylat RI, 2012, COCHRANE DB SYST REV, DOI 10.1002/14651858.CD005385.pub3
   Larsson M, 2014, SCI TRANSL MED, V6, DOI 10.1126/scitranslmed.3006804
   Levi M, 2017, THROMB RES, V149, P38, DOI 10.1016/j.thromres.2016.11.007
   Lhermusier T, 2011, J THROMB HAEMOST, V9, P1883, DOI 10.1111/j.1538-7836.2011.04478.x
   Liverani E, 2016, ARTERIOSCL THROM VAS, V36, P961, DOI 10.1161/ATVBAHA.116.307401
   Lopez E, 2015, ARCH BIOCHEM BIOPHYS, V585, P75, DOI 10.1016/j.abb.2015.09.012
   Lukasik ZM, 2018, RHEUMATOL INT, V38, P959, DOI 10.1007/s00296-018-4001-9
   Mackman N, 2007, ARTERIOSCL THROM VAS, V27, P1687, DOI 10.1161/ATVBAHA.107.141911
   Maeda M, 2005, J CEREBR BLOOD F MET, V25, P108, DOI 10.1038/sj.jcbfm.9600013
   Mao YY, 2010, J CEREBR BLOOD F MET, V30, P1044, DOI 10.1038/jcbfm.2009.283
   MARTINEZ JT, 1966, OBSTET GYNECOL, V27, P296
   Matafonov A, 2011, BLOOD, V118, P437, DOI 10.1182/blood-2010-10-312983
   Matyal R, 2001, INTENS CARE MED, V27, P1274, DOI 10.1007/s001340100992
   Morales-Ortiz J, 2018, BLOOD, V132, P2495, DOI 10.1182/blood-2018-03-841593
   Morrissey JH, 2015, J THROMB HAEMOST, V13, pS92, DOI 10.1111/jth.12896
   Mosnier LO, 2004, BLOOD, V104, P1740, DOI 10.1182/blood-2004-01-0110
   Muller F, 2011, CURR OPIN HEMATOL, V18, P349, DOI 10.1097/MOH.0b013e3283497e61
   Okada M, 2006, THROMB RES, V118, P715, DOI 10.1016/j.thromres.2005.11.008
   Opal SM, 2003, CRIT CARE, V7, P23, DOI 10.1186/cc1854
   Osterud B, 2013, MADAME CURIE BIOSCIE
   Osterud Bjarne, 2012, Front Biosci (Elite Ed), V4, P289
   Ott I, 1996, CIRCULATION, V94, P1239, DOI 10.1161/01.CIR.94.6.1239
   Otto GP, 2013, PLATELETS, V24, P480, DOI 10.3109/09537104.2012.724482
   Pawlinski R, 2004, BLOOD, V103, P1342, DOI 10.1182/blood-2003-09-3051
   Pawlinski R, 2010, BLOOD, V116, P806, DOI 10.1182/blood-2009-12-259267
   Petrey AC, 2016, J BIOL CHEM, V291, P24324, DOI 10.1074/jbc.M116.755660
   Pu Q, 2001, CRIT CARE MED, V29, P1181, DOI 10.1097/00003246-200106000-00019
   Rayes J, 2017, NAT COMMUN, V8, DOI 10.1038/s41467-017-02402-6
   Raymond SL, 2017, BBA-MOL BASIS DIS, V1863, P2564, DOI 10.1016/j.bbadis.2017.01.013
   Renne T, 2006, BLOOD CELL MOL DIS, V36, P148, DOI 10.1016/j.bcmd.2005.12.014
   Renne T, 2012, SEMIN IMMUNOPATHOL, V34, P31, DOI 10.1007/s00281-011-0288-2
   Rhodes A, 2017, INTENS CARE MED, V43, P304, DOI 10.1007/s00134-017-4683-6
   Routhu KV, 2010, J PHARMACOL EXP THER, V332, P898, DOI 10.1124/jpet.109.162602
   Ruf W, 2013, MADAME CURIE BIOSCIE
   Saito H, 2007, J THROMB HAEMOST, V5, P31, DOI 10.1111/j.1538-7836.2006.02267.x
   Sakr Y, 2004, CRIT CARE MED, V32, P1825, DOI 10.1097/01.CCM.0000138558.16257.3F
   Salomon O, 2008, BLOOD, V111, P4113, DOI 10.1182/blood-2007-10-120139
   Salomon O, 2011, THROMB HAEMOSTASIS, V105, P269, DOI 10.1160/TH10-05-0307
   Schmitt C, 2015, J CARDIOVASC PHARM, V65, P611, DOI 10.1097/FJC.0000000000000233
   Serebruany VL, 2004, AM J HEMATOL, V75, P40, DOI 10.1002/ajh.10451
   Sexton TR, 2018, JACC-BASIC TRANSL SC, V3, P435, DOI 10.1016/j.jacbts.2018.05.005
   Shankar H, 2006, J THROMB HAEMOST, V4, P638, DOI 10.1111/j.1538-7836.2006.01789.x
   Sharron M, 2012, PLOS ONE, V7, DOI 10.1371/journal.pone.0041549
   Slaba I, 2015, HEPATOLOGY, V62, P1593, DOI 10.1002/hep.28003
   Slofstra SH, 2007, BLOOD, V110, P3176, DOI 10.1182/blood-2007-02-075440
   Sorensen R, 2009, LANCET, V374, P1967, DOI 10.1016/S0140-6736(09)61751-7
   Tapper H, 2000, BLOOD, V96, P2329
   Taylor FB, 1997, BLOOD, V89, P4078, DOI 10.1182/blood.V89.11.4078
   Travers RJ, 2014, BLOOD, V124, P3183, DOI 10.1182/blood-2014-05-577932
   Tucker EI, 2012, BLOOD, V119, P4762, DOI 10.1182/blood-2011-10-386185
   Tull SP, 2012, PLOS ONE, V7, DOI 10.1371/journal.pone.0043916
   Umemura Y, 2016, J THROMB HAEMOST, V14, P518, DOI 10.1111/jth.13230
   Ungerer M, 2011, CIRCULATION, V123, P1891, DOI 10.1161/CIRCULATIONAHA.110.980623
   Vincent JL, 2013, CRIT CARE MED, V41, P2069, DOI 10.1097/CCM.0b013e31828e9b03
   Walther A, 2004, MICROCIRCULATION, V11, P79, DOI 10.1080/10739680490266216
   Wang XW, 2015, NEUROLOGY, V85, P573, DOI 10.1212/WNL.0000000000001844
   Washington AV, 2009, J CLIN INVEST, V119, P1489, DOI 10.1172/JCI36175
   Washington AV, 2004, BLOOD, V104, P1042, DOI 10.1182/blood-2004-01-0315
   WOLINSKY H, 1980, CIRC RES, V47, P301, DOI 10.1161/01.RES.47.3.301
   Yamakawa K, 2015, J THROMB HAEMOST, V13, P508, DOI 10.1111/jth.12841
   Zarbock A, 2007, BLOOD REV, V21, P99, DOI 10.1016/j.blre.2006.06.001
   Zarbock A, 2009, FRONT BIOSCI-LANDMRK, V14, P150, DOI 10.2741/3236
   Zarychanski R, 2015, CRIT CARE MED, V43, P511, DOI 10.1097/CCM.0000000000000763
   Zeni F, 1997, CRIT CARE MED, V25, P1095, DOI 10.1097/00003246-199707000-00001
NR 135
TC 199
Z9 212
U1 22
U2 65
PU AMER SOC HEMATOLOGY
PI WASHINGTON
PA 2021 L ST NW, SUITE 900, WASHINGTON, DC 20036 USA
SN 0006-4971
EI 1528-0020
J9 BLOOD
JI Blood
PD FEB 28
PY 2019
VL 133
IS 9
BP 906
EP 918
DI 10.1182/blood-2018-11-882993
PG 13
WC Hematology
WE Science Citation Index Expanded (SCI-EXPANDED)
SC Hematology
GA HP2LC
UT WOS:000461501400008
PM 30642917
OA Bronze
HC Y
HP N
DA 2022-03-26
ER

PT J
AU Zhang, GF
   Liu, WJ
   Li, JM
   Wang, D
   Duan, JX
   Luo, HX
AF Zhang, Gaofei
   Liu, Wenjun
   Li, Jiamei
   Wang, Di
   Duan, Jianxing
   Luo, Hanxiao
TI Efficacy and safety of blood purification in the treatment of deep burns
   A systematic review and meta-analysis
SO MEDICINE
LA English
DT Review
DE blood purification; deep burn; hemofiltration; meta-analysis;
   plasmapheresis; sepsis
ID HIGH-VOLUME HEMOFILTRATION; ACUTE KIDNEY INJURY; SEPTIC SHOCK; SEPSIS
AB Introduction: This meta-analysis aimed to systematically review and evaluate randomized controlled trials (RCTs) and cohort studies examining the efficacy and safety of blood purification in the treatment of patients with deep burns. Methods: The PubMed, Cochrane Library, and Embase databases and relevant references were systematically searched for RCTs and cohort studies published until the end of September 2020 to investigate the potential of blood purification in improving the prognosis of severely burned patients. The primary outcome of this systematic review was overall patient mortality; secondary outcomes included the incidence of sepsis and infection prevention (vital signs and routine blood tests). Results: A total of 6 RCTs and 1 cohort study were included, with a total of 538 burn patients (274 patients who received blood purification and 264 control patients). Compared with patients who received conventional treatment, those treated with blood purification displayed significant 2-day reduction in mortality and sepsis with relative risks of 0.62 and 0.41, respectively (95% confidence intervals [CIs], 0.74-0.82 and 0.25-0.67, respectively; P < .05). In terms of vital signs and blood biochemistry, the respiratory rates and blood urea nitrogen levels of patients in the blood purification group 3 days post-treatment were significantly higher than those in the control group (randomized standard deviations (SMDs), 0.78 and 0.77, respectively; 95% CIs, 0.33-1.23 and 1.22-0.31, respectively; P < .05). However, there were no significant differences between groups on day 3 with regard to temperature (P = .32), heart rate (P = .26), white blood cell count (P = .54), or neutrophil count (P = .74), potentially owing to the small sample size or the relatively short intervention time. Heterogeneous differences existed between the groups with respect to blood urea nitrogen (SMD = -1.22; 95% CI, -2.16 to -0.40; P < .00001) and Cr (SMD = -3.13; 95% CI, -4.92 to -1.33; P < .00001) on day 7. No systematic adverse events occurred. Conclusions: Blood purification treatment for deep burn patients can significantly reduce the mortality rate and the incidence of complications.
C1 [Zhang, Gaofei; Liu, Wenjun; Li, Jiamei; Wang, Di; Duan, Jianxing; Luo, Hanxiao] Kunming Med Univ, Affiliated Hosp 2, Dept Burn & Injury, Kunming 650000, Yunnan, Peoples R China.
RP Liu, WJ (通讯作者)，Kunming Med Univ, Affiliated Hosp 2, Dept Burn & Injury, Kunming 650000, Yunnan, Peoples R China.
EM 86550558@qq.com
FU National Natural Science Foundation of ChinaNational Natural Science
   Foundation of China (NSFC) [81660319]
FX Projects funded by the National Natural Science Foundation of China (No.
   81660319).
CR Chung KK, 2017, CRIT CARE, V21, DOI 10.1186/s13054-017-1878-8
   Chung KK, 2009, CRIT CARE, V13, DOI 10.1186/cc7801
   Finnerty CC, 2008, MOL MED, V14, P553, DOI 10.2119/2007-00132.Finnerty
   Guo Wanli, 2015, Zhonghua Shao Shang Za Zhi, V31, P248
   Jeschke MG, 2007, CRIT CARE, V11, DOI 10.1186/cc6102
   Lam N N, 2019, Ann Burns Fire Disasters, V32, P158
   Linden K, 2014, BURNS, V40, P1071, DOI 10.1016/j.burns.2014.01.013
   Liu F, 2016, Zhonghua Shao Shang Za Zhi, V32, P133, DOI 10.3760/cma.j.issn.1009-2587.2016.03.002
   Lyu T, 2018, Zhonghua Shao Shang Za Zhi, V34, P370, DOI 10.3760/cma.j.issn.1009-2587.2018.06.011
   Rimmer E, 2014, CRIT CARE, V18, DOI 10.1186/s13054-014-0699-2
   You B, 2018, CRIT CARE, V22, DOI 10.1186/s13054-018-2095-9
   Zhang Y, 2016, INT WOUND J, V13, P354, DOI 10.1111/iwj.12313
   Zu HX, 2015, CELL BIOCHEM BIOPHYS, V72, P259, DOI 10.1007/s12013-014-0446-y
NR 13
TC 1
Z9 1
U1 1
U2 1
PU LIPPINCOTT WILLIAMS & WILKINS
PI PHILADELPHIA
PA TWO COMMERCE SQ, 2001 MARKET ST, PHILADELPHIA, PA 19103 USA
SN 0025-7974
EI 1536-5964
J9 MEDICINE
JI Medicine (Baltimore)
PD FEB 5
PY 2021
VL 100
IS 5
AR e23968
DI 10.1097/MD.0000000000023968
PG 9
WC Medicine, General & Internal
WE Science Citation Index Expanded (SCI-EXPANDED)
SC General & Internal Medicine
GA QB6GS
UT WOS:000614237200037
PM 33592850
OA Green Published, gold
DA 2022-03-26
ER

PT J
AU Chou, C
   Lee, SS
   Wang, HM
   Hsieh, TY
   Lee, HC
   Chang, CH
   Lai, CS
   Chang, KP
   Lin, SD
   Huang, SH
AF Chou, Chieh
   Lee, Su-shin
   Wang, Hui-Min
   Hsieh, Tung-Ying
   Lee, Hsiao-Chen
   Chang, Chih-Hau
   Lai, Chung-Sheng
   Chang, Kao-Ping
   Lin, Sin-Daw
   Huang, Shu-Hung
TI Intracompartmental Sepsis With Burn A Case Report
SO ANNALS OF PLASTIC SURGERY
LA English
DT Article
DE intracompartmental sepsis; burn; myonecrosis; acute compartment syndrome
ID COMPARTMENT SYNDROME; LEG
AB Intracompartmental sepsis (IS) is a rare complication in patients with burns. Intracompartmental sepsis presents in patients with inadequate perfusion of intracompartmental tissues and subsequent ischemic necrosis and infection. Contributing factors include high-volume resuscitation, delayed escharotomies, and previous bacteremia. We describe a case of massive burns from a gas explosion and the subsequent development of IS in our intensive care burn unit. The patient presented with a 75% total body surface area burn on admission, with 39% superficial, deep partial-thickness and 26% full-thickness burns. Intracompartmental sepsis was diagnosed 45 days after admission. Anterior compartment muscles, including the tibialis anterior, extensor hallucis longus, and extensor digitorum longus, were necrotic with relatively fair nerve and vascular structures. Intracompartmental sepsis is an overwhelming, infectious complication that appears late and can occur easily in patients with major burns. Early diagnosis and management are a must for improving outcomes.
C1 [Chou, Chieh; Lee, Su-shin; Wang, Hui-Min; Hsieh, Tung-Ying; Lee, Hsiao-Chen; Chang, Chih-Hau; Lai, Chung-Sheng; Chang, Kao-Ping; Lin, Sin-Daw; Huang, Shu-Hung] Kaohsiung Med Univ, Kaohsiung Med Univ Hosp, Kaohsiung, Taiwan.
RP Huang, SH (通讯作者)，Kaohsiung Med Univ Hosp, Div Plast Surg, 19 Fl,100,Tz You Ist Rd, Kaohsiung 807, Taiwan.
EM huangsh63@gmail.com
RI Huang, Shu-Hung/AAA-3445-2021; Lai, Chung-Sheng/AAL-8778-2021
OI Huang, Shu-Hung/0000-0002-2903-1703; Lai,
   Chung-Sheng/0000-0002-1298-9325; lin, sindaw/0000-0002-2269-8484; Wang,
   Hui-Min/0000-0002-4692-4917
CR Balogh ZJ, 2010, CRIT CARE MED, V38, pS445, DOI 10.1097/CCM.0b013e3181ec5d09
   Burd A, 2006, BURNS, V32, P284, DOI 10.1016/j.burns.2005.11.017
   Li XJ, 2002, BURNS, V28, P787, DOI 10.1016/S0305-4179(02)00190-0
   MATSEN FA, 1975, CLIN ORTHOP RELAT R, P8, DOI 10.1097/00003086-197511000-00003
   MUBARAK SJ, 1976, J BONE JOINT SURG AM, V58, P1016, DOI 10.2106/00004623-197658070-00022
   MUSTARD WT, 1953, J BONE JOINT SURG BR, V35, P437, DOI 10.1302/0301-620X.35B3.437
   Penuelas O, 2010, BURNS, V36, P558, DOI 10.1016/j.burns.2009.06.201
   Piccolo NS, 2007, HANDCHIR MIKROCHIR P, V39, P161, DOI 10.1055/s-2007-965322
   Shadgan B, 2008, J ORTHOP TRAUMA, V22, P581, DOI 10.1097/BOT.0b013e318183136d
   SHERIDAN RL, 1994, J TRAUMA, V36, P301, DOI 10.1097/00005373-199403000-00003
   Ulmer T, 2002, J ORTHOP TRAUMA, V16, P572, DOI 10.1097/00005131-200209000-00006
NR 11
TC 1
Z9 1
U1 0
U2 3
PU LIPPINCOTT WILLIAMS & WILKINS
PI PHILADELPHIA
PA TWO COMMERCE SQ, 2001 MARKET ST, PHILADELPHIA, PA 19103 USA
SN 0148-7043
EI 1536-3708
J9 ANN PLAS SURG
JI Ann. Plast. Surg.
PD MAR
PY 2016
VL 76
SU 1
BP S25
EP S28
DI 10.1097/SAP.0000000000000691
PG 4
WC Surgery
WE Science Citation Index Expanded (SCI-EXPANDED)
SC Surgery
GA DK6UD
UT WOS:000375060000005
PM 26808770
DA 2022-03-26
ER

PT J
AU Meza-Escobar, LE
   Rehou, S
   Jeschke, MG
AF Meza-Escobar, Luis Enrique
   Rehou, Sarah
   Jeschke, Marc G.
TI Sepsis Definitions in Burns
SO SURGICAL INFECTIONS
LA English
DT Article
DE burns; definitions; diagnosis; history; sepsis
ID ORGAN FAILURE; PATHOPHYSIOLOGIC RESPONSE; PROCALCITONIN; INFECTION;
   INDICATOR; CARE; PROBABILITY; DYSFUNCTION; BIOMARKERS; MORTALITY
AB Background:Sepsis is the leading cause of death in burns. Despite its importance, sepsis lacks a proper definition. An established definition will lead to early and accurate diagnosis, prompt treatment, and a reduced mortality rate. The aim of this work is to discuss current definitions and to look ahead at novel definitions with clinical implications. Method:A review of the current understanding of sepsis definitions in burns. Results:Adaptation of sepsis definitions in the general population and specific burn definitions have gotten better but still need improvements and, potentially, incorporation of molecular, laboratory, patient-specific, and clinical factors. This work includes the history, evolution, and predictive value of current definitions of sepsis in burns. A review of current and future markers of sepsis and potentially useful definitions are presented. Conclusions:Sepsis definitions have evolved over the last decades and will continue to do so. We believe the best definition in burn patients is the Sepsis-3 that was developed originally for critically ill patients. However, there are several studies investigating more specific definitions with better sensitivity and specificity.
C1 [Meza-Escobar, Luis Enrique; Rehou, Sarah; Jeschke, Marc G.] Sunnybrook Hlth Sci Ctr, Ross Tilley Burn Ctr, Toronto, ON, Canada.
   [Meza-Escobar, Luis Enrique; Jeschke, Marc G.] Univ Toronto, Div Plast & Reconstruct Surg, Dept Surg, Toronto, ON, Canada.
   [Jeschke, Marc G.] Univ Toronto, Dept Immunol, Toronto, ON, Canada.
   [Jeschke, Marc G.] Univ Toronto, Inst Med Sci, Fac Med, Toronto, ON, Canada.
   [Rehou, Sarah; Jeschke, Marc G.] Sunnybrook Res Inst, Toronto, ON, Canada.
RP Jeschke, MG (通讯作者)，Sunnybrook Hlth Sci Ctr, 2075 Bayview Ave,D7 04, Toronto, ON M4N 3M5, Canada.
EM marc.jeschke@sunnybrook.ca
FU Canadian Institutes of Health ResearchCanadian Institutes of Health
   Research (CIHR) [123336]; National Institutes of HealthUnited States
   Department of Health & Human ServicesNational Institutes of Health (NIH)
   - USA [R01GM087285, R01GM133961]; Ontario Institute of Regenerative
   Medicine
FX The authors received no specific funding for thiswork. Some funding came
   from the Canadian Institutes of Health Research #123336, National
   Institutes of Health #R01GM087285, National Institutes of Health
   #R01GM133961, and the Ontario Institute of Regenerative Medicine.
CR Arbuthnot MK, 2019, SEMIN PEDIATR SURG, V28, P73, DOI 10.1053/j.sempedsurg.2019.01.013
   Baue AE, 2006, SHOCK, V26, P438, DOI 10.1097/01.shk.0000228172.32587.7a
   BONE RC, 1992, CHEST, V101, P1644, DOI 10.1378/chest.101.6.1644
   Cabral L, 2016, PLOS ONE, V11, DOI 10.1371/journal.pone.0168475
   Chen P, 2018, SURGERY, V163, P409, DOI 10.1016/j.surg.2017.08.010
   Church D, 2006, CLIN MICROBIOL REV, V19, P403, DOI 10.1128/CMR.19.2.403-434.2006
   Cohen J, 2015, LANCET INFECT DIS, V15, P581, DOI 10.1016/S1473-3099(15)70112-X
   de Jong E, 2016, LANCET INFECT DIS, V16, P819, DOI 10.1016/S1473-3099(16)00053-0
   de Souza DC, 2017, SHOCK, V47, P2, DOI 10.1097/SHK.0000000000000699
   Deutschman CS, 2014, IMMUNITY, V40, P464, DOI 10.1016/j.immuni.2014.04.001
   EISEMAN B, 1977, SURG GYNECOL OBSTET, V144, P323
   FRY DE, 1980, ARCH SURG-CHICAGO, V115, P136
   Greenhalgh DG, 2007, J BURN CARE RES, V28, P776, DOI 10.1097/BCR.0b013e3181599bc9
   Greenhalgh DG, 2017, BURNS TRAUMA, V5, DOI 10.1186/s41038-017-0089-5
   Gul F, 2017, TURK J ANAESTHESIOL, V45, P129, DOI 10.5152/TJAR.2017.93753
   Hampson P, 2017, ANN SURG, V265, P1241, DOI 10.1097/SLA.0000000000001807
   Hill DM, 2018, J BURN CARE RES, V39, P982, DOI 10.1093/jbcr/iry022
   Hogan BK, 2012, J BURN CARE RES, V33, P371, DOI 10.1097/BCR.0b013e3182331e87
   Holcomb ZE, 2017, J CLIN MICROBIOL, V55, P360, DOI [10.1128/jcm.01057-16, 10.1128/JCM.01057-16]
   Jeschke MG, 2008, ANN SURG, V248, P387, DOI 10.1097/SLA.0b013e3181856241
   Jeschke MG, 2020, J BURN CARE RES, V41, P65, DOI 10.1093/jbcr/irz163
   Jeschke MG, 2017, J BURN CARE RES, V38, pE625, DOI 10.1097/BCR.0000000000000535
   Jeschke MG, 2015, EBIOMEDICINE, V2, P1536, DOI 10.1016/j.ebiom.2015.07.040
   Jeschke MG, 2015, CRIT CARE MED, V43, P808, DOI 10.1097/CCM.0000000000000790
   Jeschke MG, 2013, INT J BURNS TRAUMA, V3, P137
   Lavrentieva A, 2007, BURNS, V33, P189, DOI 10.1016/j.burns.2006.07.001
   Leligdowicz A, 2019, CRIT CARE, V23, DOI 10.1186/s13054-019-2372-2
   Levy MM, 2003, CRIT CARE MED, V31, P1250, DOI 10.1097/01.CCM.0000050454.01978.3B
   Mann-Salinas EA, 2013, J BURN CARE RES, V34, P31, DOI 10.1097/BCR.0b013e31826450b5
   MARSHALL JC, 1995, CRIT CARE MED, V23, P1638, DOI 10.1097/00003246-199510000-00007
   Matics TJ, 2017, JAMA PEDIATR, V171, DOI 10.1001/jamapediatrics.2017.2352
   Moore FA, 1996, J TRAUMA, V40, P501, DOI 10.1097/00005373-199604000-00001
   Munoz B, 2019, BURNS, V45, P16, DOI 10.1016/j.burns.2018.04.016
   Nitzschke SL, 2014, J BURN CARE RES, V35, P474, DOI 10.1097/BCR.0000000000000039
   Nobre V, 2007, CURR OPIN CRIT CARE, V13, P586, DOI 10.1097/MCC.0b013e3282e7d8e1
   Osler T, 2010, J TRAUMA, V68, P690, DOI 10.1097/TA.0b013e3181c453b3
   Rehou S, 2019, CRIT CARE MED, V47, P201, DOI 10.1097/CCM.0000000000003516
   Rex S, 2012, CURR OPIN CRIT CARE, V18, P671, DOI 10.1097/MCC.0b013e328359fd6e
   Rockwood K, 2005, CAN MED ASSOC J, V173, P489, DOI 10.1503/cmaj.050051
   Romanowski KS, 2018, J BURN CARE RES, V39, P703, DOI 10.1093/jbcr/irx024
   Romanowski KS, 2015, J BURN CARE RES, V36, P1, DOI 10.1097/BCR.0000000000000190
   Sauaia A, 1996, WORLD J SURG, V20, P392, DOI 10.1007/s002689900062
   Schuetz P, 2017, CRIT CARE MED, V45, P781, DOI [10.1097/ccm.0000000000002321, 10.1097/CCM.0000000000002321]
   Sheridan Robert L, 2005, Pediatr Crit Care Med, V6, pS112, DOI 10.1097/01.PCC.0000161577.27849.BE
   Sierra R, 2004, INTENS CARE MED, V30, P2038, DOI 10.1007/s00134-004-2434-y
   Singer M, 2004, LANCET, V364, P545, DOI 10.1016/S0140-6736(04)16815-3
   Singer M, 2016, JAMA-J AM MED ASSOC, V315, P801, DOI 10.1001/jama.2016.0287
   Stanojcic M, 2018, SURG INFECT, V19, P168, DOI 10.1089/sur.2017.288
   Stanojcic M, 2016, ANN SURG, V264, P195, DOI 10.1097/SLA.0000000000001408
   Tan MC, 2019, J CELL BIOCHEM, V120, P5852, DOI 10.1002/jcb.27870
   Teng Tie-Shan, 2017, J Immunol Res, V2017, P9671604, DOI 10.1155/2017/9671604
   van Engelen TSR, 2018, CRIT CARE CLIN, V34, P139, DOI 10.1016/j.ccc.2017.08.010
   Vincent JL, 1996, INTENS CARE MED, V22, P707, DOI 10.1007/BF01709751
   von Heimburg D, 1998, BURNS, V24, P745, DOI 10.1016/S0305-4179(98)00109-0
   Wacker C, 2013, LANCET INFECT DIS, V13, P426, DOI 10.1016/S1473-3099(12)70323-7
   Wibbenmeyer LA, 2001, BURNS, V27, P583, DOI 10.1016/S0305-4179(01)00009-2
   Wolf SE, 1997, ARCH SURG-CHICAGO, V132, P1310
   Yan JH, 2018, SURGERY, V164, P1241, DOI 10.1016/j.surg.2018.05.053
   Yoon J, 2018, CRIT CARE MED, V46, pE656, DOI 10.1097/CCM.0000000000003144
NR 59
TC 0
Z9 0
U1 1
U2 5
PU MARY ANN LIEBERT, INC
PI NEW ROCHELLE
PA 140 HUGUENOT STREET, 3RD FL, NEW ROCHELLE, NY 10801 USA
SN 1096-2964
EI 1557-8674
J9 SURG INFECT
JI Surg. Infect.
PD FEB 1
PY 2021
VL 22
IS 1
BP 28
EP 36
DI 10.1089/sur.2020.297
EA OCT 2020
PG 9
WC Infectious Diseases; Surgery
WE Science Citation Index Expanded (SCI-EXPANDED)
SC Infectious Diseases; Surgery
GA PZ1QH
UT WOS:000576340100001
PM 33026946
OA Green Published
DA 2022-03-26
ER

PT J
AU Felts, AG
   Giridhar, G
   Grainger, DW
   Slunt, JB
AF Felts, AG
   Giridhar, G
   Grainger, DW
   Slunt, JB
TI Efficacy of locally delivered polyclonal immunoglobulin against
   Pseudomonas aeruginosa infection in a murine burn wound model
SO BURNS
LA English
DT Article
DE burns; wound infection; antibodies
ID INTRAVENOUS IMMUNE GLOBULIN; STAPHYLOCOCCUS-AUREUS; PROTEOLYTIC
   ACTIVITY; DRUG-THERAPY; ANTIBODY; MICE; DISEASES; IMMUNOTHERAPY;
   PATHOGENESIS; PREVENTION
AB The leading cause of morbidity and mortality in severe burn wound patients is infection. Treatment of burn wound infection is complicated by the emergence of antibiotic resistant organisms. A potential therapeutic alternative to antibiotic drugs is the local administration of polyclonal antibodies, termed passive local immunotherapy (PLI), directly to the burned tissue. A mouse burn wound infection model to simulate full thickness burn wound infection was used to evaluate the efficacy of passive local immunotherapy as a viable prophylactic or therapeutic agent. Pooled human immunoglobulins (IgG), delivered locally to the site of infection, are shown to be mon effective at preventing fatal burn wound sepsis than treatment by intravenous infusion of IgG. A single 10 mg dose of human IgG administered locally to the burned, infected tissue site, either 24 hours prior to bacterial challenge, or within 3 hours after bacterial challenge, enhanced animal survival significantly (P < 0.001 and P < 0.05 respectively) compared to control animals. In addition, reduced levels of bacteria were found in local and systemic tissues of IgG-treated mice compared to control mice (P < 0.05). These data support the local use of polyclonal immunoglobulin preparations as an efficacious and cost effective means to prevent and treat burn wound infections. (C) 1999 Elsevier Science Ltd and ISBI. All rights reserved.
RP Slunt, JB (通讯作者)，GAMMAA Technol Inc, 520 Huntmar Pk Dr, Herndon, VA 20170 USA.
FU NIAID NIH HHSUnited States Department of Health & Human ServicesNational
   Institutes of Health (NIH) - USANIH National Institute of Allergy &
   Infectious Diseases (NIAID) [1-R43-AI43111-01] Funding Source: Medline;
   NIAMS NIH HHSUnited States Department of Health & Human ServicesNational
   Institutes of Health (NIH) - USANIH National Institute of Arthritis &
   Musculoskeletal & Skin Diseases (NIAMS) [R01 AR 26957] Funding Source:
   Medline; NATIONAL INSTITUTE OF ALLERGY AND INFECTIOUS DISEASESUnited
   States Department of Health & Human ServicesNational Institutes of
   Health (NIH) - USANIH National Institute of Allergy & Infectious
   Diseases (NIAID) [R43AI043111] Funding Source: NIH RePORTER; NATIONAL
   INSTITUTE OF ARTHRITIS AND MUSCULOSKELETAL AND SKIN DISEASESUnited
   States Department of Health & Human ServicesNational Institutes of
   Health (NIH) - USANIH National Institute of Arthritis & Musculoskeletal
   & Skin Diseases (NIAMS) [R01AR026957] Funding Source: NIH RePORTER
CR BAREKZI NA, 1998, IN PRESS ANTIMICROB
   BAUMGARTNER JD, 1987, REV INFECT DIS, V9, P194
   BUCKLEY RH, 1991, NEW ENGL J MED, V325, P110, DOI 10.1056/NEJM199107113250207
   Casadevall A, 1996, CLIN INFECT DIS, V23, P790, DOI 10.1093/clinids/23.4.790
   CASADEVALL A, 1995, CLIN INFECT DIS, V21, P150, DOI 10.1093/clinids/21.1.150
   CHILDS C, 1994, BURNS, V20, P514, DOI 10.1016/0305-4179(94)90011-6
   COMETTA A, 1994, CLIN EXP IMMUNOL, V97, P69
   CROSS AS, 1995, IMMUNOBIOLOGY PROTEI, V8, P123
   DIBIRDIK I, 1995, BURNS, V21, P130, DOI 10.1016/0305-4179(95)92138-3
   DUHEM C, 1994, CLIN EXP IMMUNOL, V97, P79
   DWYER JM, 1992, NEW ENGL J MED, V326, P107
   Feldman M, 1998, INFECT IMMUN, V66, P43, DOI 10.1128/IAI.66.1.43-51.1998
   FRAME J D, 1992, Journal of Burn Care and Rehabilitation, V13, P281, DOI 10.1097/00004630-199203000-00021
   GRAHAM BS, 1995, J INFECT DIS, V171, P1468, DOI 10.1093/infdis/171.6.1468
   Greenfield E, 1997, NURS CLIN N AM, V32, P297
   HAMMARSTROM L, 1990, INFECTION, V18, P314, DOI 10.1007/BF01647018
   Heggers J P, 1989, J Burn Care Rehabil, V10, P421, DOI 10.1097/00004630-198909000-00009
   HERROD HG, 1994, ALLERGY PROC, V15, P309, DOI 10.2500/108854194778816445
   HIEMSTRA PS, 1994, J LAB CLIN MED, V123, P241
   HOLDER IA, 1986, J TRAUMA, V26, P118, DOI 10.1097/00005373-198602000-00003
   Holder IA, 1998, BURNS, V24, P99, DOI 10.1016/S0305-4179(97)00109-5
   Holder IA, 1998, BURNS, V24, P389, DOI 10.1016/S0305-4179(98)00023-0
   HOLDER IA, 1988, SERODIAGN IMMUNOTHER, V2, P7
   MCCAULEY RL, 1992, J SURG RES, V52, P276, DOI 10.1016/0022-4804(92)90086-F
   MCMANUS WF, 1981, J TRAUMA, V21, P753, DOI 10.1097/00005373-198109000-00001
   Monafo WW, 1996, NEW ENGL J MED, V335, P1581, DOI 10.1056/NEJM199611213352108
   Munster A M, 1987, J Burn Care Rehabil, V8, P376, DOI 10.1097/00004630-198709000-00007
   NEELY AN, 1994, INFECT IMMUN, V62, P2158, DOI 10.1128/IAI.62.6.2158-2164.1994
   NEELY AN, 1990, SERODIAG IMMUN INF D, V4, P221, DOI 10.1016/0888-0786(90)90008-C
   Neely AN, 1997, INFECT IMMUN, V65, P3493, DOI 10.1128/IAI.65.8.3493-3495.1997
   Neely AN, 1996, BURNS, V22, P524, DOI 10.1016/0305-4179(96)00029-0
   OCHI H, 1991, INFECT IMMUN, V59, P550, DOI 10.1128/IAI.59.2.550-554.1991
   ONO Y, 1994, MICROBIOL IMMUNOL, V38, P373, DOI 10.1111/j.1348-0421.1994.tb01793.x
   OTTOLINI MG, 1995, J INFECT DIS, V172, P243, DOI 10.1093/infdis/172.1.243
   PHILLIPS L G, 1992, Journal of Burn Care and Rehabilitation, V13, P293, DOI 10.1097/00004630-199203000-00023
   PRICE CI, 1992, SURG GYNECOL OBSTET, V174, P414
   Ramisse F, 1996, J INFECT DIS, V173, P1123, DOI 10.1093/infdis/173.5.1123
   SHERIDAN RL, 1994, AM J INFECT CONTROL, V22, P340, DOI 10.1016/0196-6553(94)90032-9
   Sherwood JK, 1996, NAT BIOTECHNOL, V14, P468, DOI 10.1038/nbt0496-468
   Siber G R, 1992, Curr Clin Top Infect Dis, V12, P208
   Smoot E C 3rd, 1992, J Burn Care Rehabil, V13, P198, DOI 10.1097/00004630-199203000-00004
   STIERITZ DD, 1975, J INFECT DIS, V131, P688, DOI 10.1093/infdis/131.6.688
   TENOVER FC, 1995, PHARM WORLD SCI, V17, P149, DOI 10.1007/BF01879708
   Yamamoto H, 1996, J SURG RES, V63, P157, DOI 10.1006/jsre.1996.0240
   YURT RW, 1995, PRINCIPLES PRACTICE, P2761
   Zapata-Sirvent Ramon L., 1993, Journal of Burn Care and Rehabilitation, V14, P132, DOI 10.1097/00004630-199303000-00002
NR 46
TC 28
Z9 28
U1 0
U2 1
PU ELSEVIER SCI LTD
PI OXFORD
PA THE BOULEVARD, LANGFORD LANE, KIDLINGTON, OXFORD OX5 1GB, OXON, ENGLAND
SN 0305-4179
J9 BURNS
JI Burns
PD AUG
PY 1999
VL 25
IS 5
BP 415
EP 423
DI 10.1016/S0305-4179(99)00017-0
PG 9
WC Critical Care Medicine; Dermatology; Surgery
WE Science Citation Index Expanded (SCI-EXPANDED)
SC General & Internal Medicine; Dermatology; Surgery
GA 217WH
UT WOS:000081521600006
PM 10439150
DA 2022-03-26
ER

PT J
AU Kaur, S
   Joshi, M
   Agarwal, H
   Bagaria, D
AF Kaur, Supreet
   Joshi, Mohit
   Agarwal, Harshit
   Bagaria, Dinesh
TI Massive parietal defect with multiple enteroatmospheric fistulae after
   thermal injury abdomen in a metal industry accident: Case report of a
   rare survivor
SO TROPICAL DOCTOR
LA English
DT Article
DE Thermal injury; enteroatmospheric fistula; enterocutaneous fistula;
   abdominal wall defect; metal industry
AB In industrial foundries, raw metal is heated almost up to its melting point and then passed through the rolling mill to mould it into a desired shape. Contact with hot machinery or the hot metal can cause severe deep burns. When such thermal injury involves the abdominal wall, complex bowel injury can occur, leading to life-threatening abdominal sepsis. We report successful management of a patient with abdominal wall defect and multiple open fistulae. Severe thermal injury of the anterior abdominal wall may be associated with latent bowel injuries and abdominal compartment syndrome. A low threshold for surgery and re-look surgery may prevent complications.
C1 [Kaur, Supreet] All India Inst Med Sci, Jai Prakash Narayan Apex Trauma Ctr, Dept Surg Disciplines, Acad,Div Trauma Surg, New Delhi, India.
   [Joshi, Mohit] All India Inst Med Sci, Jai Prakash Narayan Apex Trauma Ctr, Dept Surg Disciplines, New Delhi, India.
   [Agarwal, Harshit] King George Med Univ, Dept Surg, Div Trauma Surg, Lucknow, Uttar Pradesh, India.
   [Bagaria, Dinesh] All India Inst Med Sci, Jai Prakash Narayan Apex Trauma Ctr, Dept Surg Disciplines, Div Trauma Surg, New Delhi, India.
RP Bagaria, D (通讯作者)，All India Inst Med Sci, Jai Prakash Narayan Apex Trauma Ctr, Dept Surg Disciplines, Div Trauma Surg, New Delhi, India.
EM dr_bagaria@yahoo.co.in
RI AGARWAL, HARSHIT/AAJ-2259-2021
OI AGARWAL, HARSHIT/0000-0002-6658-9626
CR [Anonymous], 2003, SAFETY HLTH NONFERRO, P114
   DAS BC, 1995, IND HEALTH, V33, P191, DOI 10.2486/indhealth.33.191
   Fedakar R, 2015, J CLIN MED, V10, P52
   Noe R, 2004, INJURY PREV, V10, P227, DOI 10.1136/ip.2004.005165
   Polychronidis A, 2005, J INT MED RES, V33, P360, DOI 10.1177/147323000503300312
NR 5
TC 0
Z9 0
U1 1
U2 1
PU SAGE PUBLICATIONS INC
PI THOUSAND OAKS
PA 2455 TELLER RD, THOUSAND OAKS, CA 91320 USA
SN 0049-4755
EI 1758-1133
J9 TROP DOCT
JI Trop. Dr.
PD OCT
PY 2021
VL 51
IS 4
BP 596
EP 598
AR 00494755211019314
DI 10.1177/00494755211019314
EA MAY 2021
PG 3
WC Public, Environmental & Occupational Health; Tropical Medicine
WE Science Citation Index Expanded (SCI-EXPANDED)
SC Public, Environmental & Occupational Health; Tropical Medicine
GA XA2NI
UT WOS:000677790600001
PM 34053391
DA 2022-03-26
ER

PT J
AU Jimbo, M
   Overholt, TL
   Cosma, GL
   Hudak, SJ
   Granberg, CF
   Gargollo, PC
AF Jimbo, Masaya
   Overholt, Tyler L.
   Cosma, Gabriela L.
   Hudak, Steven J.
   Granberg, Candace F.
   Gargollo, Patricio C.
TI Full thickness genital burns independently increase the odds of death
   among pediatric burn patients
SO JOURNAL OF PEDIATRIC UROLOGY
LA English
DT Article
DE Genital; Burns; Burn surgery; Pediatric urology
ID EXPERIENCE
AB Background
   There are limited published data characterizing pediatric burn patients with genital burns (GB).
   Objective
   Assess prevalence of GB in pediatric burn patients and analyze clinical characteristics including predictors of mortality.
   Study design
   We queried American Burn Association's National Burn Repository to identify all pediatric burn patients who presented to North American burn centers over a 10-year period. We excluded all patients aged >= 18 years and patients with unknown sex, race, and/or mortality. We also excluded subsequent encounters for patients with multiple visits. Demographic and clinical characteristics were compared between patients with and without GB. Univariable and multivariable logistic regression analyses were performed to identify predictors of mortality.
   Results
   Among 38 211 pediatric burn patients, 1244 (3.3%) suffered from second- or third-degree GB. Patients who suffered from third-degree GB (GB3) were significantly older than patients who suffered from second-degree GB (GB2) or patients without GB. Of the patients, 32.3% were aged 0-2 years. Scalding was the most common mechanism of injury for pediatric GB patients at 73.8%. Compared to non-GB patients, GB patients had significantly higher total body surface area (TBSA) burned (16.5% vs 7.0%), higher rates of associated inhalation injury (4.1% vs 2.6%), longer length of stay (LOS) (14.3 days vs 6.7 days), higher rates of urinary tract infection (UTI) (13.0% vs 2.8%) and sepsis (14.1% vs 2.3%), and higher mortality (3.5% vs 0.7%) (P < 0.0001 for all). The differences were more pronounced for the subset of patients who suffered from GB3 (TBSA 43.5%, associated inhalation injury 19.9%, LOS 42.9 days, 21.3% UTI, 33.3% sepsis, and 19.3% mortality). On multivariable analysis, the presence of GB3, TBSA, non-white ethnicity, and the presence of associated inhalation injury were significant predictors of mortality. Only 4.5% of pediatric GB patients underwent genital surgery, with the majority consisting of excision, reconstruction, or repair of the penis, vulva, or perineum. No patient required orchiectomy or suprapubic catheter placement.
   Discussion
   This is the largest study to date of pediatric GB patients. A minority of pediatric burn patients present with GB. However, when they occur, GB are associated with significantly worse clinical outcomes. Importantly, the presence of GB3 is an independent predictor of mortality in pediatric burn patients.
   Conclusion
   The presence of GB appears to be a strong marker of severe burn injury. Pediatric GB patients need to be carefully assessed and aggressively managed for additional injuries, complications, surgical needs, and mortality risk.
   [GRAPHICS]
C1 [Jimbo, Masaya; Granberg, Candace F.; Gargollo, Patricio C.] Mayo Clin, Dept Urol, 200 First St SW, Rochester, MN 55905 USA.
   [Overholt, Tyler L.] Wake Forest Baptist Med Ctr, Dept Urol, Winston Salem, NC USA.
   [Cosma, Gabriela L.] Thomas Jefferson Univ, Dept Microbiol & Immunol, Philadelphia, PA 19107 USA.
   [Hudak, Steven J.] Brooke Army Med Ctr, Urol Clin, Dept Surg, San Antonio, TX USA.
RP Gargollo, PC (通讯作者)，Mayo Clin, Dept Urol, 200 First St SW, Rochester, MN 55905 USA.
EM Gargollo.Patricio@mayo.edu
OI cosma, gabriela/0000-0003-4612-348X
CR Abel NJ, 2012, INT J UROL, V19, P351, DOI 10.1111/j.1442-2042.2011.02943.x
   Angel C, 2002, J PEDIATR SURG, V37, P99, DOI 10.1053/jpsu.2002.29437
   Clemens MS, 2017, BURNS, V43, P1120, DOI 10.1016/j.burns.2017.01.018
   Harpole BG, 2014, UROLOGY, V83, P298, DOI 10.1016/j.urology.2013.10.039
   Kahn SA, 2018, J BURN CARE RES, V39, P626, DOI 10.1093/jbcr/irx049
   Klaassen Z, 2011, J PEDIATR SURG, V46, P1532, DOI 10.1016/j.jpedsurg.2011.02.050
   Tresh A, 2018, BURNS, V44, P1366, DOI 10.1016/j.burns.2018.02.023
NR 7
TC 0
Z9 0
U1 0
U2 2
PU ELSEVIER SCI LTD
PI OXFORD
PA THE BOULEVARD, LANGFORD LANE, KIDLINGTON, OXFORD OX5 1GB, OXON, ENGLAND
SN 1477-5131
EI 1873-4898
J9 J PEDIATR UROL
JI J. Pediatr. Urol
PD APR
PY 2020
VL 16
IS 2
DI 10.1016/j.jpurol.2020.01.011
PG 6
WC Pediatrics; Urology & Nephrology
WE Science Citation Index Expanded (SCI-EXPANDED)
SC Pediatrics; Urology & Nephrology
GA LV0XL
UT WOS:000538166900034
PM 32098711
DA 2022-03-26
ER

PT J
AU Rakkolainen, I
   Lindbohm, JV
   Vuola, J
AF Rakkolainen, I.
   Lindbohm, J. V.
   Vuola, J.
TI Factors associated with acute kidney injury in the Helsinki Burn Centre
   in 2006-2015
SO SCANDINAVIAN JOURNAL OF TRAUMA RESUSCITATION & EMERGENCY MEDICINE
LA English
DT Article
DE Burn injury; Acute kidney injury; Renal replacement therapy
ID ACUTE-RENAL-FAILURE; REVISED BAUX SCORE; RETROSPECTIVE-COHORT;
   MORTALITY; CARE; RHABDOMYOLYSIS; PREDICTION; EPIDEMIOLOGY; MORBIDITY;
   RISK
AB BackgroundAcute kidney injury (AKI) is a common complication in severe burns and can lead to significantly poorer outcomes. Although the prognosis has improved in recent decades, the mortality of AKI remains considerable. We investigated the factors that increase the risk of AKI and death after severe burn injury.MethodsIntensive care patients with 20% burned total body surface area (TBSA%) between January 2006 and December 2015 treated in Helsinki Burn Centre were enrolled retrospectively. Patients who arrived >36h after burn injury or died <48h from arrival were excluded. A total of 187 patients were included in the final analysis. Serum creatinine 120mol/l (1.4mg/dl) was the criterion for AKI.ResultsFifty-one patients (27.3%) developed AKI during hospital stay and 21 (11.2%) required renal replacement therapy (RRT); 37 patients (19.8%) died during hospital stay. Mortality was significantly higher in the AKI group (52.9%) than in the AKI-negative group (7.4%). The Abbreviated Burn Severity Index (ABSI), Baux, and the modified Baux score were nearly equivalent in predicting mortality during ICU stay (AUC: 0.83-0.84). The risk of death and AKI were minimal with Baux scores <80. LD50 was 112 for Baux score in all patients. In flame burns, the risk of death increased rapidly after Baux score>80. Multivariate logistic regression model detected age, TBSA%, sepsis, and rhabdomyolysis as independent risk factors for AKI. Age (per 10yrs. OR 1.99), TBSA% (per 10% OR 1.64), and AKI predicted mortality during hospital stay; AKI had an odds ratio of (OR) of 5.97 (95% confidence interval [CI] 2.2-16.2).ConclusionsAge, TBSA%, and AKI were the strongest independent factors in predicting outcome in severe burns. Even a major burn (>50% TBSA) has a relatively good prognosis without simultaneous AKI. Prognosis is poorer even in minor burns for patients with AKI.
C1 [Rakkolainen, I.; Vuola, J.] Helsinki Univ Hosp, Dept Plast Surg, Helsinki Burn Ctr, POB 800, FI-00029 Helsinki, Finland.
   [Rakkolainen, I.; Vuola, J.] Univ Helsinki, POB 800, FI-00029 Helsinki, Finland.
   [Lindbohm, J. V.] Univ Helsinki, Dept Publ Hlth, Helsinki, Finland.
RP Rakkolainen, I (通讯作者)，Helsinki Univ Hosp, Dept Plast Surg, Helsinki Burn Ctr, POB 800, FI-00029 Helsinki, Finland.; Rakkolainen, I (通讯作者)，Univ Helsinki, POB 800, FI-00029 Helsinki, Finland.
EM ilmari.rakkolainen@helsinki.fi
CR AIKAWA N, 1990, J TRAUMA, V30, pS174
   Akerlund E, 2007, BURNS, V33, P31, DOI 10.1016/j.burns.2006.10.002
   Aldemir M, 2005, S AFR J SURG, V43, P159
   Bang RL, 1996, BURNS, V22, P433, DOI 10.1016/0305-4179(96)00015-0
   Baux S., 1961, CONTRIBUTION LETUDE
   Brusselaers N, 2013, BURNS, V39, P997, DOI 10.1016/j.burns.2012.10.023
   Brusselaers N, 2010, INTENS CARE MED, V36, P915, DOI 10.1007/s00134-010-1861-1
   Clark A, 2017, BURNS, V43, P898, DOI 10.1016/j.burns.2017.01.023
   Clemens MS, 2016, CRIT CARE MED, V44, pE915, DOI 10.1097/CCM.0000000000001812
   Coca SG, 2007, AM J KIDNEY DIS, V49, P517, DOI 10.1053/j.ajkd.2006.12.018
   DAVIES MP, 1994, BURNS, V20, P71, DOI 10.1016/0305-4179(94)90111-2
   Dokter J, 2014, J TRAUMA ACUTE CARE, V76, P840, DOI 10.1097/TA.0000000000000124
   Heng JS, 2015, BURNS, V41, P1420, DOI 10.1016/j.burns.2015.06.009
   Holm C, 1999, BURNS, V25, P171, DOI 10.1016/S0305-4179(98)00144-2
   Koljonen V, 2009, J BURN CARE RES, V30, P705, DOI 10.1097/BCR.0b013e3181abfa9f
   Koski A, 2005, BURNS, V31, P776, DOI 10.1016/j.burns.2005.04.024
   Kym D, 2015, ANN SURG TREAT RES, V88, P281, DOI 10.4174/astr.2015.88.5.281
   McGwin G, 2002, SHOCK, V18, P311, DOI 10.1097/00024382-200210000-00004
   Mehta RL, 2007, CRIT CARE, V11, DOI 10.1186/cc5713
   Mosier MJ, 2010, J BURN CARE RES, V31, P83, DOI 10.1097/BCR.0b013e3181cb8c87
   Mustonen KM, 2008, J BURN CARE RES, V29, P227, DOI 10.1097/BCR.0b013e31815f3196
   Nguyen MT, 2008, PEDIATR NEPHROL, V23, P2151, DOI 10.1007/s00467-007-0470-x
   Osler T, 2010, J TRAUMA, V68, P690, DOI 10.1097/TA.0b013e3181c453b3
   Palmieri T, 2010, BURNS, V36, P205, DOI 10.1016/j.burns.2009.08.012
   Pantet O, 2016, Ann Burns Fire Disasters, V29, P123
   Pompermaier L, 2018, BURNS, V44, P280, DOI 10.1016/j.burns.2017.07.014
   Pompermaier L, 2015, BURNS, V41, P1868, DOI 10.1016/j.burns.2015.09.017
   Roberts G, 2012, J TRAUMA ACUTE CARE, V72, P251, DOI 10.1097/TA.0b013e31824052bb
   Schneider DF, 2012, J BURN CARE RES, V33, P242, DOI 10.1097/BCR.0b013e318239cc24
   Sharp LS, 2004, AM J SURG, V188, P801, DOI 10.1016/j.amjsurg.2004.08.050
   Steinvall I, 2016, BURNS, V42, P28, DOI 10.1016/j.burns.2015.10.032
   Steinvall I, 2011, J TRAUMA, V70, P959, DOI 10.1097/TA.0b013e3181e59dbe
   Stewart IJ, 2013, J BURN CARE RES, V34, P318, DOI 10.1097/BCR.0b013e31825addbd
   Thalji SZ, 2017, ANN SURG, V266, P376, DOI 10.1097/SLA.0000000000001979
   Thombs BD, 2007, ANN SURG, V245, P629, DOI 10.1097/01.sla.0000250422.36168.67
   Queiroz LFT, 2016, BURNS, V42, P655, DOI 10.1016/j.burns.2015.08.002
   TOBIASEN J, 1982, ANN EMERG MED, V11, P260, DOI 10.1016/S0196-0644(82)80096-6
   Tsurumi A, 2015, BURNS, V41, P935, DOI 10.1016/j.burns.2015.03.017
   Wibbenmeyer LA, 2001, BURNS, V27, P583, DOI 10.1016/S0305-4179(01)00009-2
   Witkowski W, 2016, MED SCI MONITOR, V22, P3755, DOI 10.12659/MSM.895875
   Wu GS, 2017, J BURN CARE RES, V38, P271, DOI 10.1097/BCR.0000000000000438
NR 41
TC 7
Z9 7
U1 0
U2 1
PU BMC
PI LONDON
PA CAMPUS, 4 CRINAN ST, LONDON N1 9XW, ENGLAND
SN 1757-7241
J9 SCAND J TRAUMA RESUS
JI Scand. J. Trauma Resusc. Emerg. Med.
PD DEC 13
PY 2018
VL 26
AR 105
DI 10.1186/s13049-018-0573-3
PG 10
WC Emergency Medicine
WE Science Citation Index Expanded (SCI-EXPANDED)
SC Emergency Medicine
GA HE4FW
UT WOS:000453321900001
PM 30545389
OA Green Published, gold
DA 2022-03-26
ER

PT J
AU Park, S
   Kim, JI
   Lee, I
   Bae, JY
   Hwang, MW
   Kim, D
   Jang, SI
   Kim, H
   Park, MS
   Kwon, HJ
   Song, JW
   Cho, YS
   Chun, W
   Park, MS
AF Park, Sehee
   Kim, Jin Il
   Lee, Ilseob
   Bae, Joon-Yong
   Hwang, Min-Woong
   Kim, Donghwan
   Jang, Seok-Il
   Kim, Hyejin
   Park, Mee Sook
   Kwon, Hyung-Joo
   Song, Jin-Won
   Cho, Yong Suk
   Chun, Wook
   Park, Man-Seong
TI Inhibition of Pseudomonas aeruginosa with a recombinant RNA-based viral
   vector expressing human beta-defensin 4
SO BMC MICROBIOLOGY
LA English
DT Article
DE Burn wounds; Human beta-defensin; Newcastle disease virus; Pseudomonas
   aeruginosa
ID NEWCASTLE-DISEASE VIRUS; ANTIMICROBIAL ACTIVITY; INFECTION; VACCINE;
   THERAPY; PEPTIDE; KERATINOCYTES; IMMUNITY; SEPSIS
AB Background: Harassed with extensive epithelial burn wounds, patients can be affected by complications, such as infection, hypovolemic shock, hypothermia, and respiratory failure. Immediate first aid and followed supportive cares are critical for the prevention of severe complications. However, secondary bacterial infection is hard to be controlled in burn patients, and Pseudomonas aeruginosa (P. aeruginosa) is one of the top listed pathogens perturbing burn wounds beyond the antibiotics spectrum.
   Results: To find the way for efficacious protection from the pseudomonas-mediated complications in burn patients, we assessed the in vitro and in vivo inhibitory values of human beta-defensin 4 (hBD4), which is known as a member of the cationic, antimicrobial peptides found in human cells of many kinds. The Newcastle disease virus (NDV) was used as a viral vector for the expression of hBD4 in burn wounds. Expressed from the recombinant NDV (rNDV-hBD4), hBD4 effectively inhibited the pseudomonal growths in cell culture media. In a mouse model, severely burn-injured skin was recovered by the direct installation of the rNDV-hBD4 infected cells in the burn wounds whereas that of control mice remained severely damaged.
   Conclusions: We suggest that the application of hBD4 may protect burn patients from secondary pseudomonal infection and provide a therapeutic potential for burn wound treatment.
C1 [Park, Sehee; Kim, Jin Il; Lee, Ilseob; Bae, Joon-Yong; Hwang, Min-Woong; Kim, Hyejin; Park, Mee Sook; Song, Jin-Won; Park, Man-Seong] Korea Univ, Coll Med, Dept Microbiol, Seoul 136705, South Korea.
   [Park, Sehee; Kim, Jin Il; Lee, Ilseob; Bae, Joon-Yong; Hwang, Min-Woong; Kim, Hyejin; Park, Mee Sook; Song, Jin-Won; Park, Man-Seong] Korea Univ, Inst Viral Dis, Seoul 136705, South Korea.
   [Park, Sehee; Kim, Jin Il; Lee, Ilseob; Bae, Joon-Yong; Hwang, Min-Woong; Kim, Donghwan; Jang, Seok-Il; Kwon, Hyung-Joo; Park, Man-Seong] Hallym Univ, Coll Med, Dept Microbiol, Chunchon 200702, Gangwon Do, South Korea.
   [Cho, Yong Suk; Chun, Wook] Hallym Univ, Med Ctr, Hangang Sacred Heart Hosp, Burn Ctr,Dept Burn Surg, Seoul 150719, South Korea.
RP Park, MS (通讯作者)，Korea Univ, Coll Med, Dept Microbiol, Seoul 136705, South Korea.
EM ms0392@korea.ac.kr
RI Park, Man-Seong/AAF-1207-2020
OI PARK, Mee Sook/0000-0002-0665-3964
FU Korea Healthcare Technology R&D Project of the Ministry of Health &
   Welfare, Republic of Korea [A084589]; TEPIK (Transgovernmental
   Enterprise for Pandemic Influenza in Korea) [A103001]
FX This study was supported by grants from the Korea Healthcare Technology
   R&D Project of the Ministry of Health & Welfare, Republic of Korea
   (Grant No.: A084589) and the TEPIK (Transgovernmental Enterprise for
   Pandemic Influenza in Korea) (Grant No.: A103001). We would like to
   thank Drs. Peter Palese and Adolfo Garcia-Sastre (Department of
   Microbiology, Icahn School of Medicine at Mount Sinai, New York, NY) for
   providing us with plasmids for the reverse genetics system.
CR Altoparlak U, 2004, BURNS, V30, P660, DOI 10.1016/j.burns.2004.03.005
   American Burn Association, BURN INC TREATM US 2
   Benihoud K, 1999, CURR OPIN BIOTECH, V10, P440, DOI 10.1016/S0958-1669(99)00007-5
   Brown TPL, 2004, J TRAUMA, V56, P863, DOI 10.1097/01.TA.0000044565.69410.95
   Centers for Disease Control and Prevention, EM PREP RESP
   Church D, 2006, CLIN MICROBIOL REV, V19, P403, DOI 10.1128/CMR.19.2.403-434.2006
   DEITCH EA, 1985, ARCH SURG-CHICAGO, V120, P78
   Ergun O, 2004, EUR J PEDIATR SURG, V14, P422, DOI 10.1055/s-2004-821065
   Fitzwater J, 2003, J TRAUMA, V54, P959, DOI 10.1097/01.TA.0000029382.26295.AB
   GANZ T, 1985, J CLIN INVEST, V76, P1427, DOI 10.1172/JCI112120
   Gao Q, 2008, J VIROL, V82, P2692, DOI 10.1128/JVI.02341-07
   Garcia JRC, 2001, FASEB J, V15, P1819, DOI 10.1096/fj.00-0865fje
   Guggenheim M, 2009, BURNS, V35, P553, DOI 10.1016/j.burns.2008.09.004
   McElrath MJ, 2008, LANCET, V372, P1894, DOI 10.1016/S0140-6736(08)61592-5
   Menendez A, 2007, CURR OPIN IMMUNOL, V19, P385, DOI 10.1016/j.coi.2007.06.008
   Nakaya T, 2001, J VIROL, V75, P11868, DOI 10.1128/JVI.75.23.11868-11873.2001
   Niyonsaba F, 2005, J DERMATOL SCI, V40, P157, DOI 10.1016/j.jdermsci.2005.07.009
   Nusbaum AG, 2012, J SURG RES, V176, P701, DOI 10.1016/j.jss.2011.11.1040
   Park MS, 2006, P NATL ACAD SCI USA, V103, P8203, DOI 10.1073/pnas.0602566103
   Rafla K, 2011, BURNS, V37, P5, DOI 10.1016/j.burns.2009.06.198
   Schmidt CS, 2012, VACCINE, V30, P7594, DOI 10.1016/j.vaccine.2012.10.038
   Singer AJ, 2002, WOUND REPAIR REGEN, V10, P372, DOI 10.1046/j.1524-475X.2002.10606.x
   Smiley AK, 2007, J BURN CARE RES, V28, P127, DOI 10.1097/BCR.0b013E31802C88FD
   Smyth MJ, 2002, NAT REV CANCER, V2, P850, DOI 10.1038/nrc928
   Supp DM, 2009, BURNS, V35, P949, DOI 10.1016/j.burns.2009.02.016
   Suzuki Y, 2011, BURNS, V37, P109, DOI 10.1016/j.burns.2010.08.004
   Torpy Janet M, 2009, JAMA, V302, P1828, DOI 10.1001/jama.302.16.1828
   Wei QD, 2005, APPL ENVIRON MICROB, V71, P5038, DOI 10.1128/AEM.71.9.5038-5043.2005
   World Health Organization, SURG CAR DISTR HOSP
   YANG YP, 1995, J VIROL, V69, P2004, DOI 10.1128/JVI.69.4.2004-2015.1995
   Zamarin D, 2009, GENE THER, V16, P796, DOI 10.1038/gt.2009.14
NR 31
TC 7
Z9 7
U1 0
U2 15
PU BIOMED CENTRAL LTD
PI LONDON
PA 236 GRAYS INN RD, FLOOR 6, LONDON WC1X 8HL, ENGLAND
SN 1471-2180
J9 BMC MICROBIOL
JI BMC Microbiol.
PD SEP 27
PY 2014
VL 14
AR 237
DI 10.1186/s12866-014-0237-z
PG 9
WC Microbiology
WE Science Citation Index Expanded (SCI-EXPANDED)
SC Microbiology
GA AQ1AS
UT WOS:000342514400001
PM 25260627
OA gold, Green Published
DA 2022-03-26
ER

PT J
AU Shields, BA
   VanFosson, CA
   Pruskowski, KA
   Gurney, JM
   Rizzo, JA
   Cancio, LC
AF Shields, Beth A.
   VanFosson, Christopher A.
   Pruskowski, Kaitlin A.
   Gurney, Jennifer M.
   Rizzo, Julie A.
   Cancio, Leopoldo C.
TI High-Carbohydrate vs High-Fat Nutrition for Burn Patients
SO NUTRITION IN CLINICAL PRACTICE
LA English
DT Review
DE burns; carbohydrates; complications; critical illness; fats; length of
   stay; nutrition support
ID GROWTH-FACTOR-I; SUPPORT; INSULIN; DIET; CARE
AB Nutrition is an essential component of the healing and recovery process after severe burn injury. For many burn patients, nutrition support is necessary to meet nutrition goals. The ratio of carbohydrates and fat is particularly important for burn patients, as an essential fatty acid deficiency can contribute to poor wound healing. However, there is evidence to suggest that diets containing more carbohydrates and less fat may result in better patient outcomes. A literature search was conducted to identify studies related to nutrition support and macronutrient ratios in burn patients. Eleven published papers were found that considered macronutrient use in enteral and parenteral nutrition therapies among 9 different burn patient samples. No negative outcomes associated with lower fat, higher carbohydrate nutrition for severely burned patients were found in the literature. Conversely, the literature review revealed improved outcomes among severely burned patients receiving lower fat, higher carbohydrate nutrition to include fewer incidences of pneumonia, wound infections, acute respiratory distress syndrome, fatty liver, and sepsis. These patients also experienced shorter hospital length of stay and shorter wound healing times, as well as lower spleen and kidney weights, lower urinary nitrogen losses, improved nitrogen balance, higher insulin levels, higher insulin-like growth factor-1, lower cortisol, and less muscle protein breakdown. The evidence available to date supports the clinical use of nutrition support providing <= 15% fat and >= 60% carbohydrate for critically ill burn patients.
C1 [Shields, Beth A.; VanFosson, Christopher A.; Pruskowski, Kaitlin A.; Gurney, Jennifer M.; Rizzo, Julie A.; Cancio, Leopoldo C.] US Army Inst Surg Res, Joint Base San Antonio, TX 78234 USA.
RP Shields, BA (通讯作者)，US Army Inst Surg Res, Joint Base San Antonio, TX 78234 USA.
EM beth.a.shields6.civ@mail.mil
RI VanFosson, Christopher A./C-9640-2015
OI VanFosson, Christopher A./0000-0003-1640-3018
CR Abribat T, 2000, CRIT CARE MED, V28, P2366, DOI 10.1097/00003246-200007000-00031
   Bernier J, 1998, CRIT CARE MED, V26, P452, DOI 10.1097/00003246-199803000-00014
   FRYBURG DA, 1995, J CLIN INVEST, V96, P1722, DOI 10.1172/JCI118217
   GARREL DR, 1995, JPEN-PARENTER ENTER, V19, P482, DOI 10.1177/0148607195019006482
   GOTTSCHLICH MM, 1990, JPEN-PARENTER ENTER, V14, P225, DOI 10.1177/0148607190014003225
   Graves C, 2009, J BURN CARE RES, V30, P77, DOI 10.1097/BCR.0b013e3181921f0d
   Hart DW, 2001, CRIT CARE MED, V29, P1318, DOI 10.1097/00003246-200107000-00004
   Lee JO, 2011, J SURG RES, V166, pE83, DOI 10.1016/j.jss.2010.10.006
   LONG JM, 1977, ANN SURG, V185, P417, DOI 10.1097/00000658-197704000-00008
   Masters B, 2008, J BURN CARE RES, V29, P561, DOI 10.1097/BCR.0b013e31817db85f
   Masters B, 2012, COCHRANE DB SYST REV, DOI 10.1002/14651858.CD006122.pub3
   MCDOUGAL WS, 1977, SURG GYNECOL OBSTET, V145, P408
   SEROG P, 1983, BURNS, V9, P422, DOI 10.1016/0305-4179(83)90106-7
   Wibbenmeyer LA, 2006, J BURN CARE RES, V27, P694, DOI 10.1097/01.BCR.0000238084.13541.86
NR 14
TC 0
Z9 1
U1 0
U2 12
PU WILEY
PI HOBOKEN
PA 111 RIVER ST, HOBOKEN 07030-5774, NJ USA
SN 0884-5336
EI 1941-2452
J9 NUTR CLIN PRACT
JI Nutr. Clin. Pract.
PD OCT
PY 2019
VL 34
IS 5
BP 688
EP 694
DI 10.1002/ncp.10396
EA AUG 2019
PG 7
WC Nutrition & Dietetics
WE Science Citation Index Expanded (SCI-EXPANDED)
SC Nutrition & Dietetics
GA IX9DR
UT WOS:000483061900001
PM 31441112
DA 2022-03-26
ER

PT J
AU Rennekampff, HO
   Hamprecht, K
AF Rennekampff, HO
   Hamprecht, K
TI Cytomegalovirus infection in burns: a review
SO JOURNAL OF MEDICAL MICROBIOLOGY
LA English
DT Review
ID MURINE CYTOMEGALOVIRUS; PSEUDOMONAS-AERUGINOSA; TRANSPLANT RECIPIENTS;
   VIRUS INFECTIONS; MICE; SUSCEPTIBILITY; TRANSMISSION; DISEASE; INJURY
AB Sepsis is responsible for significant morbidity and mortality in patients suffering from severe burn injuries. Burn patients are known to be immunocompromised, and it is generally accepted that the immunosuppressed patient may experience human cytomegalovirus (HCMV) infection and disease. Review of the very limited available literature identifies a seroconversion rate of between 18 and 22% for burn patients who were seronegative for HCMV prior to suffering their burn injury. Furthermore, approximately 50% of HCMV anti body-positive patients may reactivate. Blood products and allografted skin have clinically been identified as possible sources of HCMV transmission in burn patients. Experience in the treatment of infection or disease in burn patients is very scarce and limited to immunoglobulin therapy. Animal experiments have demonstrated that murine cytomegalovirus (MCMV)-seropositive skin grafts are able to infect immunodeficient mice as well as burned mice. Murine studies have also demonstrated that infection with MCMV enhances susceptibility to secondary bacterial infection and increases mortality in these animals. Burned mice challenged with MCMV have a significantly higher level of bacterial translocation to mesenteric lymph nodes than either control thermally injured mice without MCMV inoculation or non-burned mice injected with MCMV alone. In summary, it remains controversial whether HCMV infection per se alters outcome for the majority of burn patients. Subgroups of severely burned, seronegative patients may benefit from blood products and skin from seronegative donors. Antiviral strategies are not yet evaluated for the burn patient. Further investigations utilizing modern diagnostic techniques seem necessary.
C1 BG Trauma Ctr, Dept Hand Plast & Reconstruct Surg, Burn Ctr, D-72076 Tubingen, Germany.
   Univ Hosp Tubingen, Inst Med Virol, D-72076 Tubingen, Germany.
RP Rennekampff, HO (通讯作者)，BG Trauma Ctr, Dept Hand Plast & Reconstruct Surg, Burn Ctr, Schnarrenbergstr 95, D-72076 Tubingen, Germany.
EM rennekampff@bgu-tuebingen.de
CR ADLER SP, 1983, J INFECT DIS, V6, P977
   BALE JF, 1990, INFECT CONT HOSP EP, V11, P17
   BALE JF, 1982, J INFECT DIS, V145, P525, DOI 10.1093/infdis/145.4.525
   DEEPE GS, 1982, JAMA-J AM MED ASSOC, V248, P2299, DOI 10.1001/jama.248.18.2299
   ERICKSON E J, 1991, Journal of Burn Care and Rehabilitation, V12, P454, DOI 10.1097/00004630-199109000-00011
   ERICKSON E J, 1990, Journal of Burn Care and Rehabilitation, V11, P428, DOI 10.1097/00004630-199009000-00010
   HAMILTON JR, 1978, J INFECT DIS, V137, P775, DOI 10.1093/infdis/137.6.775
   HAMILTON JR, 1976, INFECT IMMUN, V14, P982, DOI 10.1128/IAI.14.4.982-989.1976
   Hamprecht K, 2005, J CLIN MICROBIOL, V43, P2534, DOI 10.1128/JCM.43.5.2534-2536.2005
   Heininger A, 2001, CRIT CARE MED, V29, P541, DOI 10.1097/00003246-200103000-00012
   HUANG YS, 1992, BURNS, V18, P26, DOI 10.1016/0305-4179(92)90115-B
   KAGAN RJ, 1985, J TRAUMA, V25, P40, DOI 10.1097/00005373-198501000-00007
   Kealey G P, 1987, J Burn Care Rehabil, V8, P543, DOI 10.1097/00004630-198708060-00017
   Kealey GP, 1996, J AM COLL SURGEONS, V182, P201
   Kobayashi H, 1999, CLIN IMMUNOL, V92, P181, DOI 10.1006/clim.1999.4735
   Kobayashi H, 2001, BURNS, V27, P675, DOI 10.1016/S0305-4179(01)00028-6
   LINNEMANN CC, 1981, AM J DIS CHILD, V135, P750, DOI 10.1001/archpedi.1981.02130320064021
   Ljungman P, 2002, CLIN INFECT DIS, V34, P1094, DOI 10.1086/339329
   MAZZULLI T, 1993, J CLIN MICROBIOL, V31, P2824, DOI 10.1128/JCM.31.10.2824-2827.1993
   MORAN KT, 1988, AM J SURG, V155, P294, DOI 10.1016/S0002-9610(88)80718-9
   Munster A M, 1987, J Burn Care Rehabil, V8, P376, DOI 10.1097/00004630-198709000-00007
   Munster Andrew M., 1996, P279
   NASH G, 1970, J AMER MED ASSOC, V214, P587, DOI 10.1001/jama.214.3.587
   OMAHONY JB, 1985, ANN SURG, V202, P580, DOI 10.1097/00000658-198511000-00008
   Pfau M, 2004, Handchir Mikrochir Plast Chir, V36, P392, DOI 10.1055/s-2004-830489
   Preiser W, 2001, J CLIN VIROL, V20, P59, DOI 10.1016/S1386-6532(00)00156-6
   Reddehase MJ, 2002, NAT REV IMMUNOL, V2, P831, DOI 10.1038/nri932
   SEEMAN J, 1976, ACTA CHIR PLAST, V18, P142
   SEEMAN J, 1980, ACTA CHIR PLAST, V22, P166
   SHELBY J, 1987, TRANSPLANTATION, V44, P318
   SHIRES GT, 1991, J TRAUMA, V30, P107
   SMEE DF, 1989, ARCH VIROL, V107, P253, DOI 10.1007/BF01317921
   SWANSON S, 1987, AM J CLIN PATHOL, V87, P113, DOI 10.1093/ajcp/87.1.113
   TANCREDE CH, 1985, J INFECT DIS, V152, P99, DOI 10.1093/infdis/152.1.99
   VANBAARE J, 1994, BURNS, V20, pS77, DOI 10.1016/0305-4179(94)90096-5
   Vloemans A F P M, 2002, Burns, V28 Suppl 1, pS16
   Zedler S, 1999, CRIT CARE MED, V27, P66, DOI 10.1097/00003246-199901000-00028
NR 37
TC 15
Z9 15
U1 0
U2 1
PU SOC GENERAL MICROBIOLOGY
PI READING
PA MARLBOROUGH HOUSE, BASINGSTOKE RD, SPENCERS WOODS, READING RG7 1AG,
   BERKS, ENGLAND
SN 0022-2615
J9 J MED MICROBIOL
JI J. Med. Microbiol.
PD MAY
PY 2006
VL 55
IS 5
BP 483
EP 487
DI 10.1099/jmm.0.46079-0
PG 5
WC Microbiology
WE Science Citation Index Expanded (SCI-EXPANDED)
SC Microbiology
GA 037ME
UT WOS:000237150200002
PM 16585632
OA Bronze
DA 2022-03-26
ER

PT J
AU de Lima, JG
   Arias, MVB
AF de Lima, Josefa Gomes
   Bahr Arias, Monica Vicky
TI Medical and Surgical Management of a Large Thermal Burn in a Dog
SO ACTA SCIENTIAE VETERINARIAE
LA English
DT Article
DE burns; wound management; skin reconstruction; dogs
ID SMOKE-INHALATION INJURY; SKIN-STRETCHING DEVICE; WOUND MANAGEMENT; CATS;
   CLOSURE; SHOCK
AB Background: Thermal wounds are relatively uncommon in veterinary practice and most of them are the result of accidental burns. Patients with severe burns are among the most challenging cases presented to veterinarians, because severe burn injury leads to significant hemodynamic instability, massive fluid shifts, and hypovolemia requiring prompt and aggressive therapy. Because severe burn injury in small animals has been poorly described in the veterinary literature, this case study describes the presentation, complications, medical and surgical treatment of a female dog with an accidental severe burn wound caused by a thermal mattress during an elective surgery.
   Case: A 6-month-old 9.6 kg female crossbred was referred with 20% total body surface area burned by a thermal mattress during an ovariohysterectomy procedure two days before. The dog presented a severe burn and systemic complications as anemia, leukocytosis, total protein at the lower limit and hyperlactatemia, which were managed with intensive medical care, including administration of crystalloid fluids, colloids, antibiotics, analgesics and enteral nutrition. The large wound was treated with debridement and the use of different kind of dressing to obtain a healthy granulation tissue. As a large portion of the trunk was lost, it was not possible to use axial pattern flaps, so skin-stretching devices and multiple surgical procedures were used until complete wound healing occurred, which took almost six months.
   Discussion: Burns in small animals are presented in a wide clinical range, from mild to large and deep burns, and carry a serious to grave prognosis. Deep burn injuries that encompass more than 20-30% of the body are classified as severe burn injury, and patients with severe burns are among the most challenging cases presented to veterinarians, and usually they require emergency supportive therapy. It was estimated that the patient in this case had 20% of her total body body surface burned, and according to the depth of tissue destruction, burn was classified as a full-thickness burn. Most burns seen by veterinarians do not involve more than 20% of the body surface area, and as a result, major metabolic derangements, including fluid and electrolyte imbalances, red blood cell destruction, and increased susceptibility to systemic infection, are not likely to be noted. The severity and complexity of the burn demands a thorough knowledge of burn pathology and the highest level of medical and surgical care to ensure a positive outcome. The hypermetabolic state induced by severe burn injury predisposes patients to systemic inflammatory response syndrome, sepsis and multiple organ dysfunction syndrome, as observed in the present report. Full-thickness burns result in complete destruction of all cutaneous structures making surgical intervention necessary to perform excision of necrotic tissue and posterior reconstructive surgery. The skin-stretching device used in the case reported here was useful to help closing many parts of the wound, however, the wound over the dorsal lumbosacral region was less amenable to lateral undermining and advancement, because of the less mobile lateral thigh skin and lacks a panniculus muscle layer. The case described in this report represented a significant management challenge and an expensive treatment because of the several systemic problems and extensive loosening of dorsal trunk skin. Although warming systems are effective in maintaining normothermia in surgical patients, they pose burning hazards to patients, so veterinarians should pay more attention to the probability of burns during surgery.
C1 [Bahr Arias, Monica Vicky] Univ Estadual Londrina, Dept Clin Vet, BR-86051970 Londrina, PR, Brazil.
RP Arias, MVB (通讯作者)，Univ Estadual Londrina, Dept Clin Vet, Rodovia Celso Garcia Cid,Km 380 Cx Postal 10011, BR-86051970 Londrina, PR, Brazil.
EM vicky@uel.br
CR Aragon CL, 2004, COMP CONT EDUC PRACT, V26, P200
   Arias MVB, 2008, SEMIN-CIENC AGRAR, V29, P861
   Bohling M.W., 2012, VET SURG SMALL ANIMA, P1291
   Bostrom B, 2006, J EXOT PET MED, V15, P145, DOI 10.1053/j.jepm.2006.02.011
   Campbell BG, 2006, VET CLIN N AM-SMALL, V36, P759, DOI 10.1016/j.cvsm.2006.03.002
   Dunn A, 2011, AUST VET J, V89, P174, DOI 10.1111/j.1751-0813.2011.00704.x
   Fossum, 2013, SMALL ANIMAL SURG, P190
   Mullally C, 2010, J VET EMERG CRIT CAR, V20, P456, DOI 10.1111/j.1476-4431.2010.00564.x
   Pavletic MM, 2006, VET CLIN N AM-SMALL, V36, P873, DOI 10.1016/j.cvsm.2006.02.005
   Pavletic MM, 2000, J AM VET MED ASSOC, V217, P350, DOI 10.2460/javma.2000.217.350
   Pavletic MM, 2010, ATLAS SMALL ANIMAL W, V3rd
   POPE E., 2003, TXB SMALL ANIMAL SUR, P356
   Quist EM, 2011, VET DERMATOL, V23, P162
   SPINOSA H. S., 2006, FARMACOLOGIA APLICAD, P472
   Stanley BJ, 2012, VET SURG SMALL ANIMA, P1221
   Vaughn L, 2012, J VET EMERG CRIT CAR, V22, P187, DOI 10.1111/j.1476-4431.2012.00728.x
   Vaughn L, 2012, J VET EMERG CRIT CAR, V22, P179, DOI 10.1111/j.1476-4431.2012.00727.x
   WARD RS, 1995, PHYS THER, V75, P526, DOI 10.1093/ptj/75.6.526
   Watson N. F. S., 2005, SURGERY, V23, P52
NR 19
TC 1
Z9 1
U1 2
U2 18
PU UNIV FED RIO GRANDE DO SUL
PI PORTO ALEGRE RS
PA FAC VET, CAIXA POSTAL 15017, PORTO ALEGRE RS, 91501-570, BRAZIL
SN 1678-0345
EI 1679-9216
J9 ACTA SCI VET
JI Acta Sci. Vet.
PY 2015
VL 43
SU 1
AR 103
PG 7
WC Veterinary Sciences
WE Science Citation Index Expanded (SCI-EXPANDED)
SC Veterinary Sciences
GA CX0WE
UT WOS:000365417200036
DA 2022-03-26
ER

PT J
AU Goto, M
   Samonte, V
   Ravindranath, T
   Sayeed, MM
   Gamelli, RL
AF Goto, Masakatsu
   Samonte, Victoria
   Ravindranath, Thyyar
   Sayeed, Mohammed M.
   Gamelli, Richard L.
TI Burn injury exacerbates hemodynamic and metabolic responses in rats with
   polymicrobial sepsis
SO JOURNAL OF BURN CARE & RESEARCH
LA English
DT Article
ID INTESTINAL PERMEABILITY; LUNG INJURY; BACTERIAL TRANSLOCATION;
   MESENTERIC LYMPH; THERMAL-INJURY; DYSFUNCTION; GUT; NEUTROPHILS;
   ELASTASE; DAMAGE
AB The most common and life-threatening complication of severe burn injury is infection, which often results in multiple organ failure (MOF). However, the mechanism of development of MOF after burn injury associated with infection is not fully understood. Our previous studies showed that when polymorphonuclear neutrophils (PMNs) are depleted, burn injury-induced increase in microvascular permeability to albumin is markedly attenuated. Thus, we hypothesized that the combination of burn injury and polymicrobial infection exacerbates PMN activation, increases intestinal microvascular permeability to albumin, and alters hemodynamics and metabolism more than burn injury or infection alone. Sprague-Dawley rats (250-275 g) were divided into four groups. In the burn group, rats were subjected to a 30% TBSA burn injury. In the cecal-ligation puncture (CLP) group, CLP was performed using a 22-gauge needle with one puncture. In burn + CLP group, rats were subjected to CLP immediately after burn procedure. In sham group, rats were subjected to sham procedures. Transient polymicrobial bacteremia and persistent polymicrobial bacteremia were induced in the CLP group and burn + CLP group, respectively. Microvascular permeability, myeloperoxidase, and PMN production of elastase and reactive oxygen species increased in the burn group and CLP group and further increased in the burn + CLP group. Hemodunamic and metabolic alterations on day 1 and 3 after injury correlated with those alterations. Although there was only a low mortality in the burn group and CLP group, there was a high mortality in burn + CLP group (79%). The mechanism of MOF that leads to high mortality in burn injury complicated by infection may involve uncontrolled microvascular damage mediated by PAIN activation.
C1 Loyola Univ, Burn & Shock Trauma Inst, Ctr Med, Dept Surg, Maywood, IL 60135 USA.
RP Goto, M (通讯作者)，Loyola Univ, Burn & Shock Trauma Inst, Ctr Med, Dept Surg, 2160 S 1st Ave, Maywood, IL 60135 USA.
OI Ravindranath, Thyyar/0000-0002-0712-2065
FU NATIONAL INSTITUTE OF GENERAL MEDICAL SCIENCESUnited States Department
   of Health & Human ServicesNational Institutes of Health (NIH) - USANIH
   National Institute of General Medical Sciences (NIGMS) [R01GM053235,
   R01GM056865] Funding Source: NIH RePORTER; NIGMS NIH HHSUnited States
   Department of Health & Human ServicesNational Institutes of Health (NIH)
   - USANIH National Institute of General Medical Sciences (NIGMS)
   [GM53235, GM56865] Funding Source: Medline
CR Al-Ghoul WM, 2004, CRIT CARE MED, V32, P1730, DOI 10.1097/01.CCM.0000132896.62368.01
   Bonner G, 1988, Adv Exp Med Biol, V240, P499
   BORDER JR, 1987, ANN SURG, V206, P427, DOI 10.1097/00000658-198710000-00004
   Cakir B, 2005, REGUL PEPTIDES, V125, P135, DOI 10.1016/j.regpep.2004.08.032
   Cartotto R, 2004, BURNS, V30, P453, DOI 10.1016/j.burns.2004.01.015
   Chen LW, 2005, J AM COLL SURGEONS, V200, P574, DOI 10.1016/j.jamcollsurg.2004.11.010
   Chen LW, 2003, SHOCK, V20, P369, DOI 10.1097/01.shk.0000086520.18735.df
   Chignard M, 2000, AM J PHYSIOL-LUNG C, V279, pL1083, DOI 10.1152/ajplung.2000.279.6.L1083
   Choudhry MA, 2002, AM J PHYSIOL-GASTR L, V282, pG937, DOI 10.1152/ajpgi.00235.2001
   Deitch EA, 2004, CRIT CARE MED, V32, P533, DOI 10.1097/01.CCM.0000109773.00644.F4
   DEITCH EA, 1990, SURGERY, V107, P411
   DelMaschio A, 1996, J CELL BIOL, V135, P497, DOI 10.1083/jcb.135.2.497
   ERTEL W, 1994, ARCH SURG-CHICAGO, V129, P90
   Gao XP, 2002, J IMMUNOL, V168, P3974, DOI 10.4049/jimmunol.168.8.3974
   GARDINALI M, 1992, ARCH SURG-CHICAGO, V127, P1219
   Goto M, 2002, SHOCK, V18, P523, DOI 10.1097/00024382-200212000-00007
   Hansbrough J, 1996, J TRAUMA, V40, P886, DOI 10.1097/00005373-199606000-00005
   Huang YS, 1998, BURNS, V24, P706, DOI 10.1016/S0305-4179(98)00123-5
   IBA T, 1995, SURG TODAY, V25, P585, DOI 10.1007/BF00311430
   Ionescu CV, 2003, MICROCIRCULATION, V10, P205, DOI 10.1038/sj.mn.7800185
   KIRTON OC, 1984, SURGERY, V96, P384
   Koca U, 2005, ACTA ANAESTH SCAND, V49, P203, DOI 10.1111/j.1399-6576.2004.00567.x
   Kotadia BK, 2003, SHOCK, V20, P517, DOI 10.1097/01.shk.0000098103.41147.54
   LANG C, 1988, EUR J PHARMACOL, V156, P207, DOI 10.1016/0014-2999(88)90323-8
   Liaw WJ, 2005, SHOCK, V23, P88, DOI 10.1097/01.shk.0000145937.70085.89
   Luo GX, 2005, BURNS, V31, P138, DOI 10.1016/j.burns.2004.09.009
   Lush CW, 2000, MICROCIRCULATION, V7, P83, DOI 10.1038/sj.mn.7300096
   Messent M, 1996, CLIN SCI, V90, P47, DOI 10.1042/cs0900047
   Miles D, 1999, CAN J ANAESTH, V46, P142, DOI 10.1007/BF03012548
   MINEI JP, 1994, ARCH SURG-CHICAGO, V129, P1198
   Paterson HM, 2003, J IMMUNOL, V171, P1473, DOI 10.4049/jimmunol.171.3.1473
   Peter FW, 1999, BURNS, V25, P477, DOI 10.1016/S0305-4179(99)00036-4
   PRAGER M D, 1991, Journal of Burn Care and Rehabilitation, V12, P300, DOI 10.1097/00004630-199107000-00004
   ROUMEN RMH, 1993, ARCH SURG-CHICAGO, V128, P453
   Samonte VA, 2004, CRIT CARE MED, V32, P2267, DOI 10.1097/01.CCM.0000145579.66001.05
   Santos FX, 2000, BURNS, V26, P145, DOI 10.1016/S0305-4179(99)00021-2
   Sir O, 2000, SHOCK, V14, P113, DOI 10.1097/00024382-200014020-00006
   Sir O, 2000, AM J PHYSIOL-REG I, V278, pR1224, DOI 10.1152/ajpregu.2000.278.5.R1224
   Speyer CL, 2004, AM J PATHOL, V165, P2187, DOI 10.1016/S0002-9440(10)63268-3
   Takayama M, 2001, J APPL PHYSIOL, V91, P1800, DOI 10.1152/jappl.2001.91.4.1800
   Yang RC, 2000, CLIN CHIM ACTA, V302, P11, DOI 10.1016/S0009-8981(00)00334-X
   Yang SL, 2000, J SURG RES, V89, P31, DOI 10.1006/jsre.1999.5807
   Yoshida K, 1999, J SURG RES, V85, P9, DOI 10.1006/jsre.1999.5579
   Yu P, 2000, CRIT CARE MED, V28, P2573, DOI 10.1097/00003246-200007000-00065
   ZIEGLER TR, 1988, ARCH SURG-CHICAGO, V123, P1313
NR 45
TC 9
Z9 9
U1 0
U2 6
PU OXFORD UNIV PRESS
PI OXFORD
PA GREAT CLARENDON ST, OXFORD OX2 6DP, ENGLAND
SN 1559-047X
EI 1559-0488
J9 J BURN CARE RES
JI J. Burn Care Res.
PD JAN-FEB
PY 2006
VL 27
IS 1
BP 50
EP 59
DI 10.1097/01.bcr.0000192568.77001.b1
PG 10
WC Critical Care Medicine; Dermatology; Surgery
WE Science Citation Index Expanded (SCI-EXPANDED)
SC General & Internal Medicine; Dermatology; Surgery
GA 044UJ
UT WOS:000237697600008
PM 16566537
DA 2022-03-26
ER

PT J
AU Yoshida, S
   Lee, JO
   Nakamura, K
   Suzuki, S
   Hendon, DN
   Kobayashi, M
   Suzuki, F
AF Yoshida, Shohei
   Lee, Jong O.
   Nakamura, Kiwamu
   Suzuki, Sumihiro
   Hendon, David N.
   Kobayashi, Makiko
   Suzuki, Fujio
TI Lineage(-)CD34(+)CD31(+) Cells That Appear in Association with Severe
   Burn Injury Are Inhibitory on the Production of Antimicrobial Peptides
   by Epidermal Keratinocytes
SO PLOS ONE
LA English
DT Article
ID PSEUDOMONAS-AERUGINOSA; BETA-DEFENSIN; MACROPHAGES; SUPPRESSOR;
   EXPRESSION; INFECTION; SEPSIS; MICE; SKIN; PHAGOCYTOSIS
AB Antimicrobial peptides are major host defense effectors against Pseudomonas aeruginosa skin infections. Due to the lack of such peptide production, severely burned hosts are greatly susceptible to P. aeruginosa burn wound infection. beta-Defensin (HBD) production by normal human epidermal keratinocytes (NHEK) was inhibited by lineage(-)CD34(+) cells isolated from peripheral blood of severely burned patients. Lineage(-)CD34(+) cells obtained from severely burned patients were characterized as CD31(+), while healthy donor lineage(-)CD34(+) cells were shown to be CD31 2 cells. Lineage(-)CD34(+)CD31(-) cells did not show any inhibitory activities on HBD-1 production by NHEK. CCL2 and IL-10 released from lineage(-)CD34(+)CD31(+) cells were shown to be inhibitory on the peptide production by NHEK, while these soluble factors were not produced by lineage(-)CD34(+)CD31(-) cells. After treatment with a mixture of mAbs for CCL2 and IL-10, the culture fluids of lineage(-)CD34(+)CD31(+) cells did not show any inhibitory activities on HBD-1 production by NHEK. Lineage(-)CD34(+)CD31(+) cells that appear in association with burn injuries play a role on the inhibition of antimicrobial peptide production by skin keratinocytes through the production of CCL2 and IL-10.
C1 [Yoshida, Shohei; Nakamura, Kiwamu; Kobayashi, Makiko; Suzuki, Fujio] Univ Texas Med Branch, Dept Internal Med, Galveston, TX 77555 USA.
   [Lee, Jong O.; Hendon, David N.; Kobayashi, Makiko; Suzuki, Fujio] Shriners Hosp Children, Galveston, TX 77550 USA.
   [Suzuki, Sumihiro] Univ N Texas, Hlth Sci Ctr, Dept Biostat, Ft Worth, TX USA.
RP Suzuki, F (通讯作者)，Univ Texas Med Branch, Dept Internal Med, Galveston, TX 77555 USA.
EM fsuzuki@utmb.edu
FU Shriners Hospitals for Children Grant [85110]
FX This work was supported by the Shriners Hospitals for Children Grant
   #85110. The funders had no role in study design, data collection and
   analysis, decision to publish, or preparation of the manuscript.
CR Albanesi C, 2007, J IMMUNOL, V179, P984, DOI 10.4049/jimmunol.179.2.984
   Baniyash M, 2006, SEMIN CANCER BIOL, V16, P80, DOI 10.1016/j.semcancer.2005.12.002
   Ben-Baruch A, 2006, SEMIN CANCER BIOL, V16, P38, DOI 10.1016/j.semcancer.2005.07.006
   Braff MH, 2006, CURR TOP MICROBIOL, V306, P91
   Bronte V, 2000, BLOOD, V96, P3838, DOI 10.1182/blood.V96.12.3838.h8003838_3838_3846
   Brudecki L, 2012, INFECT IMMUN, V80, P2026, DOI 10.1128/IAI.00239-12
   Church D, 2006, CLIN MICROBIOL REV, V19, P403, DOI 10.1128/CMR.19.2.403-434.2006
   Davey V, 2002, EMERGING INFECTIOUS DISEASES: TRENDS AND ISSUES, P303
   Ganz T, 2003, INFEC DIS S, P287
   Geissmann F, 2008, IMMUNOL CELL BIOL, V86, P398, DOI 10.1038/icb.2008.19
   Harder J, 1997, NATURE, V387, P861, DOI 10.1038/43088
   Heggers JP., 2002, TOTAL BURN CARE, P120, DOI DOI 10.1038/SREP41441
   Herndon DN, 2007, TOTAL BURN CARE
   Howell MD, 2005, J INVEST DERMATOL, V125, P738, DOI 10.1111/j.0022-202X.2005.23776.x
   Howell MD, 2006, CLIN IMMUNOL, V121, P332, DOI 10.1016/j.clim.2006.08.008
   Hunsicker LM, 2001, CLINICAL MANAGEMENT OF INFECTIONS IN IMMUNOCOMPROMISED INFANTS AND CHILDREN, P327
   Inatsu A, 2011, J IMMUNOL, V187, P2155, DOI 10.4049/jimmunol.1003235
   Kobayashi M, 2008, J LEUKOCYTE BIOL, V83, P1354, DOI 10.1189/jlb.0807541
   Kobayashi M, 2010, J IMMUNOL, V185, P7174, DOI 10.4049/jimmunol.0903935
   Kusmartsev S, 2006, CANCER IMMUNOL IMMUN, V55, P237, DOI 10.1007/s00262-005-0048-z
   LEHRER RI, 1993, ANNU REV IMMUNOL, V11, P105, DOI 10.1146/annurev.iy.11.040193.000541
   Maree AFM, 2008, J APPL PHYSIOL, V104, P157, DOI 10.1152/japplphysiol.00514.2007
   Milner SM, 1999, BURNS, V25, P411, DOI 10.1016/S0305-4179(98)00192-2
   Morrison VA, 2000, INFEC DIS S, P315
   Moser C, 2002, INFECT IMMUN, V70, P3068, DOI 10.1128/IAI.70.6.3068-3072.2002
   Nizet V, 2001, NATURE, V414, P454, DOI 10.1038/35106587
   Nomura I, 2003, J IMMUNOL, V171, P3262, DOI 10.4049/jimmunol.171.6.3262
   O'Brien BA, 2002, DIABETES, V51, P2481, DOI 10.2337/diabetes.51.8.2481
   Ortega MR, 2000, BURNS, V26, P724, DOI 10.1016/S0305-4179(00)00052-8
   Piganelli JD, 1998, DIABETES, V47, P1212, DOI 10.2337/diabetes.47.8.1212
   Sawamura D, 2005, GENE THER, V12, P857, DOI 10.1038/sj.gt.3302472
   Shigematsu K, 2012, EUR J IMMUNOL, V42, P158, DOI 10.1002/eji.201141572
   Shigematsu K, 2009, J LEUKOCYTE BIOL, V86, P999, DOI 10.1189/jlb.0409235
   STIERITZ DD, 1975, J INFECT DIS, V131, P688, DOI 10.1093/infdis/131.6.688
   TORIMOTO Y, 1992, J IMMUNOL, V148, P388
   Tsuda Y, 2004, IMMUNITY, V21, P215, DOI 10.1016/j.immuni.2004.07.006
   Tsuda Y, 2008, J IMMUNOL, V180, P4133, DOI 10.4049/jimmunol.180.6.4133
   Yoshida S, 2010, J IMMUNOL, V184, P8930
   Yoshida T, 2010, J LEUKOCYTE BIOL, V87, P35, DOI 10.1189/jlb.1208760
NR 39
TC 6
Z9 6
U1 0
U2 1
PU PUBLIC LIBRARY SCIENCE
PI SAN FRANCISCO
PA 1160 BATTERY STREET, STE 100, SAN FRANCISCO, CA 94111 USA
SN 1932-6203
J9 PLOS ONE
JI PLoS One
PD FEB 3
PY 2014
VL 9
IS 2
AR e82926
DI 10.1371/journal.pone.0082926
PG 8
WC Multidisciplinary Sciences
WE Science Citation Index Expanded (SCI-EXPANDED)
SC Science & Technology - Other Topics
GA 302TD
UT WOS:000330626900002
PM 24498256
OA Green Published, Green Submitted, gold
DA 2022-03-26
ER

PT J
AU Kang, SJ
   Tanaka, T
   Inoue, H
   Ono, C
   Hashimoto, S
   Kioi, Y
   Matsumoto, H
   Matsuura, H
   Matsubara, T
   Shimizu, K
   Ogura, H
   Matsuura, Y
   Kishimoto, T
AF Kang, Sujin
   Tanaka, Toshio
   Inoue, Hitomi
   Ono, Chikako
   Hashimoto, Shoji
   Kioi, Yoshiyuki
   Matsumoto, Hisatake
   Matsuura, Hiroshi
   Matsubara, Tsunehiro
   Shimizu, Kentaro
   Ogura, Hiroshi
   Matsuura, Yoshiharu
   Kishimoto, Tadamitsu
TI IL-6 trans-signaling induces plasminogen activator inhibitor-1 from
   vascular endothelial cells in cytokine release syndrome
SO PROCEEDINGS OF THE NATIONAL ACADEMY OF SCIENCES OF THE UNITED STATES OF
   AMERICA
LA English
DT Article
DE IL-6; tocilizumab; endothelial cell; cytokine release syndrome; COVID-19
ID INFLAMMATORY RESPONSE; RECEPTOR; INTERLEUKIN-6; SEPSIS; MARKER; SERUM
AB Cytokine release syndrome (CRS) is a life-threatening complication induced by systemic inflammatory responses to infections, including bacteria and chimeric antigen receptor T cell therapy. There are currently no immunotherapies with proven clinical efficacy and understanding of the molecular mechanisms of CRS pathogenesis is limited. Here, we found that patients diagnosed with CRS from sepsis, acute respiratory distress syndrome (ARDS), or burns showed common manifestations: strikingly elevated levels of the four proinflammatory cytokines interleukin (IL)-6, IL-8, monocyte chemotactic protein-1 (MCP-1), and IL-10 and the coagulation cascade activator plasminogen activator inhibitor-1 (PAI-1). Our in vitro data indicate that endothelial IL-6 trans-signaling formed an inflammation circuit for robust IL-6, IL-8, and MCP-1 production and promoted PAI-1 production; additionally, an IL-6 signaling blockade by the human monoclonal antibody tocilizumab blunted endothelial cell activation. Plasma from severe COVID-19 patients similarly exhibited increased IL-6, IL-10, and MCP-1 levels, but these levels were not as high as those in patients with CRS from other causes. In contrast, the PAI-1 levels in COVID-19 patients were as highly elevated as those in patients with bacterial sepsis or ARDS. Tocilizumab treatment decreased the PAI-1 levels and alleviated critical illness in severe COVID-19 patients. Our findings suggest that distinct levels of cytokine production are associated with CRS induced by bacterial infection and COVID-19, but both CRS types are accompanied by endotheliopathy through IL-6 trans-signaling. Thus, the present study highlights the crucial role of IL-6 signaling in endothelial dysfunction during bacterial infection and COVID-19.
C1 [Kang, Sujin; Inoue, Hitomi; Kioi, Yoshiyuki; Kishimoto, Tadamitsu] Osaka Univ, Immunol Frontier Res Ctr, Dept Immune Regulat, Suita, Osaka 5650871, Japan.
   [Tanaka, Toshio] Osaka Habikino Med Ctr, Med Affairs Bur, Osaka 5838588, Japan.
   [Ono, Chikako; Matsuura, Yoshiharu] Osaka Univ, Microbial Dis Res Inst, Dept Mol Virol, Suita, Osaka 5650871, Japan.
   [Hashimoto, Shoji] Osaka Habikino Med Ctr, Dept Clin Lab, Osaka 5838588, Japan.
   [Matsumoto, Hisatake; Matsuura, Hiroshi; Matsubara, Tsunehiro; Shimizu, Kentaro; Ogura, Hiroshi] Osaka Univ, Grad Sch Med, Dept Traumatol & Acute Crit Med, 2-2 Yamadaoka, Suita, Osaka 5650871, Japan.
RP Kishimoto, T (通讯作者)，Osaka Univ, Immunol Frontier Res Ctr, Dept Immune Regulat, Suita, Osaka 5650871, Japan.
EM kishimoto@ifrec.osaka-u.ac.jp
OI Matsubara, Tsunehiro/0000-0002-0910-3124; Matsumoto,
   Hisatake/0000-0001-5771-570X
FU Ono Medical Research Foundation; Takeda Science FoundationTakeda Science
   Foundation (TSF); Kishimoto Foundation
FX We thank M. Okawa for secretarial assistance and Mitchell Arico, Melissa
   Crawford, PhD, and Katie Oakley, PhD, from Edanz Group for editing a
   draft of this manuscript. We thank A. Osuka (Japan Community Health Care
   Organization Chukyo Hospital) for providing the sera of patients with
   burns. This work was supported by research grants from the Ono Medical
   Research Foundation (to S.K.), Takeda Science Foundation (to S.K.), and
   Kishimoto Foundation.
CR Ackermann M, 2020, NEW ENGL J MED, V383, P120, DOI 10.1056/NEJMoa2015432
   Bonetti PO, 2003, ARTERIOSCL THROM VAS, V23, P168, DOI 10.1161/01.ATV.0000051384.43104.FC
   Chen NS, 2020, LANCET, V395, P507, DOI 10.1016/S0140-6736(20)30211-7
   Esmon CT, 1999, HAEMATOLOGICA, V84, P254
   Fink MP, 2014, NAT REV DRUG DISCOV, V13, P741, DOI 10.1038/nrd4368
   Grupp SA, 2013, NEW ENGL J MED, V368, P1509, DOI 10.1056/NEJMoa1215134
   Huang CL, 2020, LANCET, V395, P497, DOI 10.1016/S0140-6736(20)30183-5
   Kang SJ, 2019, IMMUNITY, V50, P1007, DOI 10.1016/j.immuni.2019.03.026
   Lord JM, 2014, LANCET, V384, P1455, DOI 10.1016/S0140-6736(14)60687-5
   Lu ZY, 2012, ARTERIOSCL THROM VAS, V32, P1696, DOI 10.1161/ATVBAHA.112.251181
   Matsubara H, 2018, SCI REP-UK, V8, DOI 10.1038/s41598-018-21223-1
   Matsuura H, 2019, SHOCK, V51, P185, DOI 10.1097/SHK.0000000000001152
   Mehta P, 2020, LANCET, V395, P1033, DOI 10.1016/S0140-6736(20)30628-0
   Moore JB, 2020, SCIENCE, V368, P473, DOI 10.1126/science.abb8925
   Nishimoto N, 2008, BLOOD, V112, P3959, DOI 10.1182/blood-2008-05-155846
   Norelli M, 2018, NAT MED, V24, P739, DOI 10.1038/s41591-018-0036-4
   Pierrakos C, 2010, CRIT CARE, V14, DOI 10.1186/cc8872
   PRALONG G, 1989, THROMB HAEMOSTASIS, V61, P459
   Ranieri VM, 2012, NEW ENGL J MED, V366, P2055, DOI 10.1056/NEJMoa1202290
   Romano M, 1997, IMMUNITY, V6, P315, DOI 10.1016/S1074-7613(00)80334-9
   Rose-John S, 2017, CLIN PHARMACOL THER, V102, P591, DOI 10.1002/cpt.782
   Stearns-Kurosawa DJ, 2011, ANNU REV PATHOL-MECH, V6, P19, DOI 10.1146/annurev-pathol-011110-130327
   Teachey DT, 2013, BLOOD, V121, P5154, DOI 10.1182/blood-2013-02-485623
   Terpstra ML, 2014, CRIT CARE MED, V42, P691, DOI 10.1097/01.ccm.0000435669.60811.24
   van der Poll T, 2017, NAT REV IMMUNOL, V17, P407, DOI 10.1038/nri.2017.36
   Varga Z, 2020, LANCET, V395, P1417, DOI 10.1016/S0140-6736(20)30937-5
   WAAGE A, 1989, J EXP MED, V169, P333, DOI 10.1084/jem.169.1.333
   Wang ZG, 2018, BIOMARK RES, V6, DOI 10.1186/s40364-018-0116-0
   Wu CM, 2020, JAMA INTERN MED, V180, P934, DOI 10.1001/jamainternmed.2020.0994
   Xu XL, 2020, P NATL ACAD SCI USA, V117, P10970, DOI 10.1073/pnas.2005615117
   Zegeye MM, 2018, CELL COMMUN SIGNAL, V16, DOI 10.1186/s12964-018-0268-4
   Zhou F, 2020, LANCET, V395, P1054, DOI 10.1016/S0140-6736(20)30566-3
NR 32
TC 75
Z9 75
U1 11
U2 20
PU NATL ACAD SCIENCES
PI WASHINGTON
PA 2101 CONSTITUTION AVE NW, WASHINGTON, DC 20418 USA
SN 0027-8424
EI 1091-6490
J9 P NATL ACAD SCI USA
JI Proc. Natl. Acad. Sci. U. S. A.
PD SEP 8
PY 2020
VL 117
IS 36
BP 22351
EP 22356
DI 10.1073/pnas.2010229117
PG 6
WC Multidisciplinary Sciences
WE Science Citation Index Expanded (SCI-EXPANDED)
SC Science & Technology - Other Topics
GA NT5GH
UT WOS:000572968600006
PM 32826331
OA Green Published
HC Y
HP N
DA 2022-03-26
ER

PT J
AU LAMY, M
   DEBYDUPONT, G
   DAMAS, P
   FAYMONVILLE, ME
   FRANSSEN, C
AF LAMY, M
   DEBYDUPONT, G
   DAMAS, P
   FAYMONVILLE, ME
   FRANSSEN, C
TI PANCREATIC FAILURE IN RELATION TO TRAUMA AND SEPSIS IN INTENSIVE-CARE
   PATIENTS
SO ACP-APPLIED CARDIOPULMONARY PATHOPHYSIOLOGY
LA English
DT Article
DE TRYPSIN; PANCREAS; SEPSIS; TRAUMA
ID RESPIRATORY-DISTRESS SYNDROME; SYSTEM FAILURE; SERUM LEVELS;
   PERMEABILITY; SEVERITY; TRYPSIN; INJURY; HUMANS
AB In Intensive Care patients, multiple organ system failure (MOSF), often delayed from the primary injury, is the most frequent cause of death. The organs most often affected are the heart, the brain, the kidneys and the lungs with the development of the adult respiratory distress syndrome (ARDS) [1, 2]. The role of sepsis and the participation of the liver and the gut in MOSF have been recently recognized [3, 4]. On the contrary, the role of the pancreas in MOSF is never evoked, although the first observations of hyperamylasaemia and acute pancreatitis following surgery of the upper abdomen were reported in the 1950s by Perryman et al. [5] and Manhaffey et al. [6]. Subsequently, pancreatic failure was also recognized following extra-abdominal surgery [7, 8] and it appears increasingly clear that hypovolemic shock and ischaemic injury were the main causes of pancreatic injury [9, 10]. In the 1970s, the hypothesis of the susceptibility of pancreas to hypovolemic shock was well documented in animal studies [11, 12] and in humans after sepsis, burns and multiple trauma [13, 14]. We published our first observations of the presence of pancreatic failure in Intensive Care patients in 1984: high levels of immunoreactive trypsin (IRT) were measured in plasma and were associated with ARDS and sepsis in abdominal surgery and multiply injured patients [15]. Further studies confirmed our first observations and allowed us to define the time-course of pancreatic failure in relation to trauma and sepsis [16, 17]. This paper presents the essential aspects of our results obtained in multiply injured and septic intensive care patients.
RP LAMY, M (通讯作者)，CHU LIEGE,UNIV LIEGE,DEPT ANAESTHESIOL,DOMAINE SART TILMAN,B35,B-4000 LIEGE,BELGIUM.
CR BAKER SP, 1974, J TRAUMA, V14, P187, DOI 10.1097/00005373-197403000-00001
   BELL RC, 1983, ANN INTERN MED, V99, P293, DOI 10.7326/0003-4819-99-3-293
   DAMAS P, 1989, CRIT CARE MED, V17, P975, DOI 10.1097/00003246-198910000-00001
   DEBYDUPONT G, 1984, INTENS CARE MED, V10, P7
   DEBYDUPONT G, 1988, INTENSIVE CARE NEWS, V1, P1
   FAYMONVILLE ME, 1986, J THORAC CARDIOV SUR, V91, P858
   GARCIASZABO RR, 1986, AM J PATHOL, V124, P377
   HORN JK, 1982, J SURG RES, V32, P569, DOI 10.1016/0022-4804(82)90141-X
   JOHNSON W C, 1970, Annals of Surgery, V171, P309, DOI 10.1097/00000658-197002000-00022
   JONES RT, 1979, ADV SHOCK RES, V1, P197
   KNAUS WA, 1985, CRIT CARE MED, V13, P818, DOI 10.1097/00003246-198510000-00009
   KOOP H, 1984, CLIN GASTROENTEROL, V13, P739
   KREUZFELDER E, 1988, AM REV RESPIR DIS, V137, P95, DOI 10.1164/ajrccm/137.1.95
   LAMY M, 1987, UPDATE INTENSIVE CAR, P148
   LAMY M, 1988, SHOCK ADULT RESPIRAT, P67
   LAMY M, 1990, UPDATE INTENSIVE CAR, P40
   LASSON A, 1986, THROMB RES, V41, P167, DOI 10.1016/0049-3848(86)90227-6
   LEFER AM, 1974, ANN SURG, V179, P870
   LEVINE RI, 1975, NEW ENGL J MED, V292, P329, DOI 10.1056/NEJM197502132920702
   MANHAFFEY JH, 1955, ARCH SURG-CHICAGO, V70, P348
   MATUSCHAK G, 1988, CHEST, V94, P401
   NELSON RD, 1981, J INFECT DIS, V143, P94, DOI 10.1093/infdis/143.1.94
   Panebianco A C, 1970, Ann Thorac Surg, V9, P562
   PERRYMAN RG, 1954, AM J SURG, V88, P417, DOI 10.1016/0002-9610(54)90359-1
   SIMCHOWITZ L, 1979, J LAB CLIN MED, V94, P403
   TILNEY NL, 1973, ANN SURG, V178, P117, DOI 10.1097/00000658-197308000-00001
   WARSHAW AL, 1978, ANN SURG, V188, P197, DOI 10.1097/00000658-197808000-00012
   WEAVER DW, 1985, CRIT CARE MED, V13, P532, DOI 10.1097/00003246-198507000-00003
NR 28
TC 0
Z9 0
U1 0
U2 0
PU KLUWER ACADEMIC PUBL
PI DORDRECHT
PA SPUIBOULEVARD 50, PO BOX 17, 3300 AA DORDRECHT, NETHERLANDS
SN 0920-5268
J9 ACP-APPL CARDIOPUL P
JI ACP
PY 1991
VL 4
IS 2
BP 169
EP 174
PG 6
WC Cardiac & Cardiovascular Systems; Respiratory System
WE Science Citation Index Expanded (SCI-EXPANDED)
SC Cardiovascular System & Cardiology; Respiratory System
GA GL197
UT WOS:A1991GL19700013
DA 2022-03-26
ER

PT J
AU Niggemann, P
   Rittirsch, D
   Buehler, PK
   Schweizer, R
   Giovanoli, P
   Reding, T
   Graf, R
   Plock, JA
   Klein, HJ
AF Niggemann, Pia
   Rittirsch, Daniel
   Buehler, Philipp Karl
   Schweizer, Riccardo
   Giovanoli, Pietro
   Reding, Theresia
   Graf, Rolf
   Plock, Jan Alexander
   Klein, Holger Jan
TI Incidence and Time Point of Sepsis Detection as Related to Different
   Sepsis Definitions in Severely Burned Patients and Their Accompanying
   Time Course of Pro-Inflammatory Biomarkers
SO JOURNAL OF PERSONALIZED MEDICINE
LA English
DT Article
DE burns; sepsis; pro-inflammatory biomarkers
ID SECRETORY STRESS-PROTEINS; COORDINATE REGULATION; CRITERIA; PSP/REG
AB Background: Diagnosis of sepsis in burn patients remains difficult for various reasons. One major problem is the definition of sepsis itself. Therefore, previous and current sepsis definitions are a matter of ongoing validation, but a well-defined consensus on which clinical and laboratory parameters to incorporate in such a definition is lacking. The aim of the present study was to compare the incidence and time-related occurrence of septic events according to different definitions as well as their accompanying time course of pro-inflammatory biomarkers. Methods: Across the first 14 days after admission, the incidence and time point of sepsis according to three different definitions (Sepsis-3, Sepsis American Burns Association [ABA] 2007, Sepsis Zurich Burn Center) were assessed on a daily basis in adult burn patients with total body surface area (TBSA) >= 15% admitted to the Zurich Burn Center between May 2015 and October 2018. In order to investigate how well daily drawn proinflammatory biomarkers (white blood cells (WBCs), C-reactive protein (CRP), procalcitonin (PCT), and novel pancreatic stone protein (PSP)) reflect the progression of sepsis depending on its type of definition, a longitudinal mixed model analysis was performed across the first 14 days for septic and non-septic patients. Additionally, the relative increase of biomarker levels 24, 48, and 72 h prior to a septic event was analyzed for each definition used. Results: In our cohort of 90 severely burned patients, Sepsis-3 identified 46 patients (51.1%) as septic, while ABA 2007 and the Zurich Burn Center definition counted 33 patients (36.7%) and 24 patients (26.6%), respectively. Sepsis-3 detected sepsis about 1 day earlier than Sepsis ABA 2007 (p < 0.001) and about 0.5 days earlier than Sepsis Zurich Burn Center (p = 0.04). The course of pro-inflammatory biomarkers was largely unaffected by the type of sepsis definition. Irrespective of the sepsis definition, PSP was the only marker to demonstrate a highly significant interaction between time and group (sepsis versus no sepsis) (p < 0.001) with a 3.3-5.5-fold increase within 72 h before the event of sepsis, whereas CRP, PCT, and WBC showed only mild undulations. Conclusions: Despite the ongoing dilemma of how to define sepsis in burn patients, a continually calculated SOFA score as used in Sepsis-3 is advantageous to early identify a patient's detrimental progression to sepsis. Inclusion of biomarkers, such as PSP, may help support the burn specialist's diagnosis of sepsis and could improve the diagnostic performance of current and future definitions in burn patients.
C1 [Niggemann, Pia; Rittirsch, Daniel; Schweizer, Riccardo; Giovanoli, Pietro; Klein, Holger Jan] Univ Hosp Zurich, Burn Ctr, Dept Plast Surg & Hand Surg, CH-8091 Zurich, Switzerland.
   [Buehler, Philipp Karl] Univ Hosp Zurich, Inst Intens Care Med, CH-8091 Zurich, Switzerland.
   [Schweizer, Riccardo; Klein, Holger Jan] Univ Zurich, Regenerat & Reconstruct Plast Surg Res Lab, CH-8091 Zurich, Switzerland.
   [Reding, Theresia; Graf, Rolf] Univ Hosp Zurich, Dept Visceral Surg & Transplantat, Pancreas Res Lab, CH-8091 Zurich, Switzerland.
   [Plock, Jan Alexander] Cantonal Hosp Aarau, Dept Plast Surg & Hand Surg, CH-5001 Aarau, Switzerland.
RP Klein, HJ (通讯作者)，Univ Hosp Zurich, Burn Ctr, Dept Plast Surg & Hand Surg, CH-8091 Zurich, Switzerland.; Klein, HJ (通讯作者)，Univ Zurich, Regenerat & Reconstruct Plast Surg Res Lab, CH-8091 Zurich, Switzerland.
EM Pia.Niggemann@usz.ch; Daniel.Rittirsch@usz.ch; Philipp.Buehler@usz.ch;
   Riccardo.Schweizer@usz.ch; Pietro.Giovanoli@usz.ch;
   theresia.reding.graf@usz.ch; rolf.graf@usz.ch; jan.plock@ksa.ch;
   Holger.Klein@usz.ch
RI Plock, Jan/ABE-9876-2020
OI Buehler, Philipp Karl/0000-0003-4690-9896; Graf,
   Rolf/0000-0001-7449-7302
FU Gottfried and Julia Bangerter-Rhyner Foundation
FX This study was supported by a grant from the Gottfried and Julia
   Bangerter-Rhyner Foundation. The grant number was 8472/HEG-DSV. The
   funders had no role in study design, data collection and analysis,
   decision to publish, or preparation of the manuscript.
CR Bimmler D, 2004, J SURG RES, V118, P122, DOI 10.1016/S0022-4804(03)00342-1
   Cabral L, 2018, BMC ANESTHESIOL, V18, DOI 10.1186/s12871-018-0585-6
   Choileain NN, 2006, ARCH SURG-CHICAGO, V141, P1132, DOI 10.1001/archsurg.141.11.1132
   Eggimann P, 2019, BIOMARK MED, V13, P135, DOI 10.2217/bmm-2018-0194
   Fang XL, 2018, CHEST, V153, P1169, DOI 10.1016/j.chest.2017.06.037
   Faul F, 2009, BEHAV RES METHODS, V41, P1149, DOI 10.3758/BRM.41.4.1149
   GARNER JS, 1988, AM J INFECT CONTROL, V16, P128, DOI 10.1016/0196-6553(88)90053-3
   Graf R, 2002, J SURG RES, V105, P136, DOI 10.1006/jsre.2002.6387
   Hogan BK, 2012, J BURN CARE RES, V33, P371, DOI 10.1097/BCR.0b013e3182331e87
   Klein HJ, 2021, BURNS, V47, P338, DOI 10.1016/j.burns.2020.04.039
   Klein HJ, 2020, WORLD J SURG, V44, P3000, DOI 10.1007/s00268-020-05589-w
   Klein HJ, 2021, ANN SURG, V274, pE1179, DOI 10.1097/SLA.0000000000003784
   Lang TC, 2019, ADV WOUND CARE, V8, P607, DOI 10.1089/wound.2019.0963
   Levy MM, 2003, CRIT CARE MED, V31, P1250, DOI 10.1097/01.CCM.0000050454.01978.3B
   Mann-Salinas EA, 2013, J BURN CARE RES, V34, P31, DOI 10.1097/BCR.0b013e31826450b5
   Manning J, 2018, CRIT CARE NURS CLIN, V30, P423, DOI 10.1016/j.cnc.2018.05.010
   Pierrakos C, 2010, CRIT CARE, V14, DOI 10.1186/cc8872
   Poutsiaka DD, 2019, OPEN FORUM INFECT DI, V6, DOI 10.1093/ofid/ofz271
   Prazak J, 2021, CRIT CARE, V25, DOI 10.1186/s13054-021-03609-2
   Pugin J, 2021, CRIT CARE, V25, DOI 10.1186/s13054-021-03576-8
   Singer M, 2016, JAMA-J AM MED ASSOC, V315, P801, DOI 10.1001/jama.2016.0287
   Stanojcic M, 2018, SURG INFECT, V19, P168, DOI 10.1089/sur.2017.288
   Tridente Ascanio, 2018, Scars Burn Heal, V4, p2059513118790658, DOI 10.1177/2059513118790658
   Vincent JL, 2016, PLOS MED, V13, DOI 10.1371/journal.pmed.1002022
   Yan JH, 2018, SURGERY, V164, P1241, DOI 10.1016/j.surg.2018.05.053
   Yoon J, 2018, CRIT CARE MED, V46, pE656, DOI 10.1097/CCM.0000000000003144
NR 26
TC 2
Z9 2
U1 1
U2 3
PU MDPI
PI BASEL
PA ST ALBAN-ANLAGE 66, CH-4052 BASEL, SWITZERLAND
EI 2075-4426
J9 J PERS MED
JI J. Pers. Med.
PD AUG
PY 2021
VL 11
IS 8
AR 701
DI 10.3390/jpm11080701
PG 12
WC Health Care Sciences & Services; Medicine, General & Internal
WE Science Citation Index Expanded (SCI-EXPANDED)
SC Health Care Sciences & Services; General & Internal Medicine
GA UG6YR
UT WOS:000689395600001
PM 34442346
OA Green Accepted, Green Published
DA 2022-03-26
ER

PT J
AU Szentgyorgyi, L
   Shepherd, C
   Dunn, KW
   Fawcett, P
   Barker, JM
   Exton, P
   Maybauer, MO
AF Szentgyorgyi, Lajos
   Shepherd, Chloe
   Dunn, Ken W.
   Fawcett, Peter
   Barker, Julian M.
   Exton, Paul
   Maybauer, Marc O.
TI Extracorporeal membrane oxygenation in severe respiratory failure
   resulting from burns and smoke inhalation injury
SO BURNS
LA English
DT Article
DE ARDS; ECLS; ECMO; Sepsis; Shock
ID DISTRESS-SYNDROME; LIFE-SUPPORT; PEDIATRIC-PATIENTS; ECMO; VENTILATION;
   PATIENT
AB Extracorporeal membrane oxygenation (ECMO) is one of the most frequent forms of extracorporeal life support (ECLS) and can be used as rescue therapy in patients with severe respiratory failure resulting from burns and/or smoke inhalation injury. Experience and literature on this treatment option is still very limited, consequently results are varied. We report a retrospective analysis of our experience with veno-venous(VV)ECMO in burn patients. All five patients, three male and two female (age: 28-37 years) had flame type burns and smoke inhalation injury. Their Murray scores ranged between 3.25 and 3.75, and their revised Baux scores between 62 and 102. The mean pre-ECMO conventional ventilation time was 7.4days (3-13). The mean ECMO duration was 18 days (8-35). Three patients were cannulated with dual lumen, two with separate cannulae. One oxygenator had to be changed due to technical issues and two patients needed two parallel oxygenators. Four patients had renal replacement therapy. All patients needed vasoconstrictor support, antibiotics and packed red blood cells (5-62 units). Three had steroid treatment. All five patients were successfully weaned from ECMO. One patient died later from multi-organ failure in the ICU, the other four patients survived. VV-ECMO is a useful rescue intervention in patients with burns related severe respiratory failure. Patients in our institution benefit from having both burns and ECMO centres with major expertise in the field under one roof. The results from this small cohort are encouraging, although more cases are needed to draw more robust conclusions. (C) 2018 Elsevier Ltd and ISBI. All rights reserved.
C1 [Szentgyorgyi, Lajos; Shepherd, Chloe; Fawcett, Peter; Barker, Julian M.; Exton, Paul; Maybauer, Marc O.] Manchester Univ NHS Fdn Trust, Wythenshawe Hosp, Cardiothorac Anaesthesia & Intens Care, Manchester, Lancs, England.
   [Dunn, Ken W.] Manchester Univ NHS Fdn Trust, Wythenshawe Hosp, North West Reg Burn Ctr, Manchester, Lancs, England.
   [Maybauer, Marc O.] Manchester Univ NHS Fdn Trust, Manchester Royal Infirm, Cardiothorac Anaesthesia & Intens Care, Manchester, Lancs, England.
   [Dunn, Ken W.; Barker, Julian M.; Maybauer, Marc O.] Univ Manchester, Manchester, Lancs, England.
   [Dunn, Ken W.; Barker, Julian M.; Maybauer, Marc O.] Manchester Acad Hlth Sci Ctr, Manchester, Lancs, England.
   [Maybauer, Marc O.] Univ Queensland, Prince Charles Hosp, Crit Care Res Grp, Brisbane, Qld, Australia.
   [Maybauer, Marc O.] Philipps Univ, Dept Anaesthesiol & Intens Care, Marburg, Germany.
RP Maybauer, MO (通讯作者)，Manchester Univ NHS Fdn Trust, Manchester Royal Infirm, Oxford Rd, Manchester M13 9WL, Lancs, England.
EM m.maybauer@uq.edu.au
RI Maybauer, Marc O/I-2890-2012
OI Maybauer, Marc O/0000-0003-2406-655X
CR Askegard-Giesmann JR, 2010, J PEDIATR SURG, V45, P1330, DOI 10.1016/j.jpedsurg.2010.02.106
   Asmussen S, 2013, BURNS, V39, P429, DOI 10.1016/j.burns.2012.08.006
   BROWN M, 1987, BURNS, V13, P34, DOI 10.1016/0305-4179(87)90253-1
   Chou NK, 2001, ARTIF ORGANS, V25, P622, DOI 10.1046/j.1525-1594.2001.025008622.x
   Combes A, 2014, AM J RESP CRIT CARE, V190, P488, DOI 10.1164/rccm.201404-0630CP
   Davies A, 2009, JAMA-J AM MED ASSOC, V302, P1888, DOI 10.1001/jama.2009.1535
   Field D, 1996, LANCET, V348, P75
   Fraser JF, 2013, CRITICAL CARE MED PR
   Holzgraefe B, 2010, MINERVA ANESTESIOL, V76, P1043
   Hsu PS, 2017, BURNS, V43, P674, DOI 10.1016/j.burns.2016.08.035
   Kane TD, 1999, J BURN CARE REHABIL, V20, P145, DOI 10.1097/00004630-199903000-00030
   Kennedy JD, 2017, BURNS TRAUMA, V5, DOI 10.1186/s41038-017-0085-9
   Maybauer DM, 2006, ANAESTHESIST, V55, P980, DOI 10.1007/s00101-006-1050-3
   Maybauer MO, 2009, ANAESTHESIST, V58, P805, DOI 10.1007/s00101-009-1560-x
   Maybauer MO, 2017, EUR J HEART FAIL, V19, P15
   Maybauer MO, 2014, BURNS, V40, P630, DOI 10.1016/j.burns.2013.08.032
   MORRIS AH, 1994, AM J RESP CRIT CARE, V149, P295, DOI 10.1164/ajrccm.149.2.8306022
   Nosanov LB, 2017, J BURN CARE RES
   OMBRELLARO M, 1994, SURGERY, V115, P523
   Patton ML, 1998, BURNS, V24, P566, DOI 10.1016/S0305-4179(98)00067-9
   Peek GJ, 2009, LANCET, V374, P1351, DOI 10.1016/S0140-6736(09)61069-2
   Pierre EJ, 1998, J BURN CARE REHABIL, V19, P131, DOI 10.1097/00004630-199803000-00009
   Ranieri VM, 2012, JAMA-J AM MED ASSOC, V307, P2526, DOI 10.1001/jama.2012.5669
   Sanfilippo F, 2017, J INTENSIVE CARE MED, V32, P312, DOI 10.1177/0885066616656333
   SHIRANI KZ, 1987, ANN SURG, V205, P82, DOI 10.1097/00000658-198701000-00015
   Soussi S, 2016, INTENS CARE MED, V42, P1826, DOI 10.1007/s00134-016-4464-7
   Traber DL, 2005, SHOCK, V24, P82, DOI 10.1097/01.shk.0000191338.39154.73
   Watson JA, 2017, J PEDIATR SURG, V52, P136, DOI 10.1016/j.jpedsurg.2016.10.042
   ZAPOL WM, 1979, JAMA-J AM MED ASSOC, V242, P2193, DOI 10.1001/jama.242.20.2193
NR 29
TC 9
Z9 11
U1 1
U2 8
PU ELSEVIER SCI LTD
PI OXFORD
PA THE BOULEVARD, LANGFORD LANE, KIDLINGTON, OXFORD OX5 1GB, OXON, ENGLAND
SN 0305-4179
EI 1879-1409
J9 BURNS
JI Burns
PD AUG
PY 2018
VL 44
IS 5
BP 1091
EP 1099
DI 10.1016/j.burns.2018.01.022
PG 9
WC Critical Care Medicine; Dermatology; Surgery
WE Science Citation Index Expanded (SCI-EXPANDED)
SC General & Internal Medicine; Dermatology; Surgery
GA GL0PK
UT WOS:000436791900007
PM 29500117
DA 2022-03-26
ER

PT J
AU Li, XH
   Li, PL
   Wang, XJ
   Chen, W
   Yang, Y
   Ran, F
   Sun, P
   Xue, G
AF Li Xianhui
   Li Pinglian
   Wang Xiaojuan
   Chen Wei
   Yang Yong
   Ran Feng
   Sun Peng
   Xue Gang
TI The association between plasma gelsolin level and prognosis of burn
   patients
SO BURNS
LA English
DT Article
DE Burn; Plasma gelsolin levels; Sepsis; Prognosis
AB Objective: To observe the change in plasma gelsolin levels among burn patients, and explore its impact on patient prognosis.
   Methods: This prospective cohort study includes 98 burn patients with burns >= 30% TBSA, who were admitted to our institution between January 2010 and June 2013. Patients were grouped according to burn sizes, development and severity of sepsis, and survival from sepsis. The plasma gelsolin levels among different groups were compared by repeated measure ANOVA. The relationship between plasma gelsolin levels and the presence of sepsis and prognosis was examined by logistic regression.
   Results: The plasma gelsolin levels decreased with increasing burn sizes and increasing sepsis severity, with the lowest gelsolin level observed at 7 days after the burn. The plasma gelsolin concentrations were significantly lower among patients with sepsis than those without (P < 0.001), and were lower among those who died after sepsis than those who survived (P < 0.001). Logistic regression suggested that plasma gelsolin level was inversely associated with the occurrence of sepsis [OR 0.873 (95% CI 0.693-0.993)] and survival after sepsis [OR 0.939 (95% CI 0.859-0.992)].
   Discussion: Plasma gelsolin levels decrease after burn. The level is significantly lower among those with large burns and those with combined sepsis. Plasma gelsolin levels can be used to predict the prognosis of burn patients. (C) 2014 Elsevier Ltd and ISBI. All rights reserved.
C1 [Li Xianhui; Wang Xiaojuan; Chen Wei; Yang Yong; Ran Feng; Sun Peng; Xue Gang] Chengdu Mil Gen Hosp, Dept Burns & Plast Surg, Chengdu, Peoples R China.
   [Li Pinglian] Chengdu Mil Gen Hosp, Ganbu Ward, Chengdu, Peoples R China.
RP Xue, G (通讯作者)，Chengdu Mil Gen Hosp, Dept Burns & Plast Surg, Chengdu, Peoples R China.
EM tommy517@126.com
CR BONE RC, 1992, CRIT CARE MED, V20, P864, DOI 10.1097/00003246-199206000-00025
   Bucki R, 2005, BIOCHEMISTRY-US, V44, P9590, DOI 10.1021/bi0503504
   Cohen TS, 2011, CYTOKINE, V54, P235, DOI 10.1016/j.cyto.2011.02.006
   Huang LF, 2011, ZHONG HUA LAO NIAN D, V10, P469
   Huang LF, 2011, PLOS ONE, V6, DOI 10.1371/journal.pone.0025748
   JANMEY PA, 1987, BLOOD, V70, P524
   Jin Y, 2012, J CRIT CARE, V27, DOI 10.1016/j.jcrc.2012.01.002
   Lee PS, 2010, BLOOD PURIFICAT, V29, P99, DOI 10.1159/000245632
   Lee PS, 2006, ANN SURG, V243, P399, DOI 10.1097/01.sla.0000201798.77133.55
   LEE WM, 1992, NEW ENGL J MED, V326, P1335
   Sadzynski A, 2010, POSTEP HIG MED DOSW, V64, P303
   Wang HH, 2008, CRIT CARE, V12, DOI 10.1186/cc6988
   Xu JF, 2012, J TRAUMA ACUTE CARE, V72, P491, DOI 10.1097/TA.0b013e318226ec39
NR 13
TC 4
Z9 5
U1 0
U2 1
PU ELSEVIER SCI LTD
PI OXFORD
PA THE BOULEVARD, LANGFORD LANE, KIDLINGTON, OXFORD OX5 1GB, OXON, ENGLAND
SN 0305-4179
EI 1879-1409
J9 BURNS
JI Burns
PD DEC
PY 2014
VL 40
IS 8
BP 1552
EP 1555
DI 10.1016/j.burns.2014.02.020
PG 4
WC Critical Care Medicine; Dermatology; Surgery
WE Science Citation Index Expanded (SCI-EXPANDED)
SC General & Internal Medicine; Dermatology; Surgery
GA AU1ER
UT WOS:000345364400021
PM 24690274
DA 2022-03-26
ER

PT J
AU Wan, J
   Yu, X
   Niu, JQ
   Qiu, L
   Wang, F
   Chen, XL
AF Wan, Jia
   Yu, Xi
   Niu, Jia-Qi
   Qiu, Le
   Wang, Fei
   Chen, Xu-Lin
TI Inhibition of Bruton's Tyrosine Kinase Protects Against Burn
   Sepsis-Induced Intestinal Injury
SO FRONTIERS IN MEDICINE
LA English
DT Article
DE Bruton's tyrosine kinase; intestinal injury; burns; sepsis; oxidative
   stress
ID TRENDS; INFLAMMATION; BTK
AB This study aimed to investigate the role and molecular mechanisms of Bruton's tyrosine kinase (BTK), a member of the Tec family in burn sepsis-induced intestinal injury. Eighty C57BL/6 mice were randomly divided into four groups: the sham group, the burn group, the burn + sepsis group, and the burn + sepsis + LFM-A13 (a selective BTK inhibitor) group. The dynamic expression profiles of BTK and p-BTK in the intestine were measured by Western blot analysis. Intestinal histopathological changes and cellular apoptosis were determined. Inflammatory cytokines in serum and intestinal tissue were examined through enzyme-linked immunosorbent assay. Myeloperoxidase (MPO) activity was determined via a colorimetric assay. Intestinal p-BTK expression in the burn+sepsis group was significantly increased compared with that in the sham and burn groups. In the burn + sepsis group, the p-BTK expression level increased over time, peaked at 12, and then decreased at 24 h. LFM-A13 administration significantly inhibited p-BTK expression in the intestine. In contrast to the sham and burn groups, the burn + sepsis group exhibited obvious histopathological changes, which gradually aggravated over time. LFM-A13 also reduced the histopathological changes and cellular apoptosis in intestinal tissues, inhibited the inflammatory cytokines IL-4, IL-6, and TNF-alpha in serum and intestinal tissues, and significantly inhibited the increase in intestinal MPO activity induced by burn sepsis. BTK activation is one important aspect of the signaling event that may mediate the release of the anti-inflammatory cytokine IL-4 and the pro-inflammatory cytokines IL-6 and TNF-alpha; oxidative stress; and intestinal cell apoptosis. Thus, it contributes to burn sepsis-induced intestinal injury.
C1 [Wan, Jia; Yu, Xi; Niu, Jia-Qi; Qiu, Le; Wang, Fei; Chen, Xu-Lin] Anhui Med Univ, Dept Burns, Affiliated Hosp 1, Hefei, Peoples R China.
RP Chen, XL (通讯作者)，Anhui Med Univ, Dept Burns, Affiliated Hosp 1, Hefei, Peoples R China.
EM okcxl@126.com
FU National Natural Science Foundation of ChinaNational Natural Science
   Foundation of China (NSFC) [82172204]
FX Funding This work was supported by the National Natural Science
   Foundation of China (Grant No. 82172204).
CR Abdel-Magid AF, 2013, ACS MED CHEM LETT, V4, P690, DOI 10.1021/ml400220w
   Abe R, 2010, CRIT CARE, V14, DOI 10.1186/cc8898
   Alexandraki I, 2010, CRIT CARE, V14, DOI 10.1186/cc9013
   Brinkhoff A, 2019, BIOSCIENCE REP, V39, DOI 10.1042/BSR20182347
   Dispenza MC, 2017, EXPERT REV CLIN IMMU, V13, P921, DOI 10.1080/1744666X.2017.1370374
   Du ZJ, 2019, INT J MOL MED, V43, P1229, DOI 10.3892/ijmm.2018.4045
   Dvorak JE, 2021, SURG INFECT, V22, P37, DOI 10.1089/sur.2020.367
   Fernando SM, 2018, CAN MED ASSOC J, V190, pE1058, DOI 10.1503/cmaj.170149
   Greenhalgh DG, 2017, BURNS TRAUMA, V5, DOI 10.1186/s41038-017-0089-5
   Jefferies CA, 2003, J BIOL CHEM, V278, P26258, DOI 10.1074/jbc.M301484200
   Jin X, 2021, Zhonghua Shao Shang Za Zhi, V37, P546, DOI 10.3760/cma.j.cn501120-20210119-00027
   Kadri SS, 2017, CHEST, V151, P278, DOI 10.1016/j.chest.2016.07.010
   Knackstedt R, 2020, BURNS, V46, P1005, DOI 10.1016/j.burns.2019.07.007
   Lee E, 2020, INT J MOL SCI, V21, DOI 10.3390/ijms21218006
   Lin PY, 2017, AM J TRANSL RES, V9, P3827
   Lu YC, 2008, CYTOKINE, V42, P145, DOI 10.1016/j.cyto.2008.01.006
   Mahajan S, 1999, J BIOL CHEM, V274, P9587, DOI 10.1074/jbc.274.14.9587
   McBride MA, 2020, FRONT IMMUNOL, V11, DOI 10.3389/fimmu.2020.01043
   Molteni M, 2016, MEDIAT INFLAMM, V2016, DOI 10.1155/2016/6978936
   Nguyen TH, 2020, ANTIOXIDANTS-BASEL, V9, DOI 10.3390/antiox9030192
   Quan RZ, 2020, FRONT IMMUNOL, V11, DOI 10.3389/fimmu.2020.570920
   Rhee C, 2017, JAMA-J AM MED ASSOC, V318, P1241, DOI 10.1001/jama.2017.13836
   Rip J, 2018, CRIT REV IMMUNOL, V38, P91, DOI 10.1615/CritRevImmunol.2018025184
   Sasor SE, 2019, HAND CLIN, V35, P457, DOI 10.1016/j.hcl.2019.07.010
   Su TH, 2020, J CANCER, V11, P819, DOI 10.7150/jca.36316
   Szilveszter KP, 2019, FRONT IMMUNOL, V10, DOI 10.3389/fimmu.2019.01862
   Tian PY, 2020, CELL BIOL INT, V44, P1681, DOI 10.1002/cbin.11362
   Tian XX, 2021, EXP THER MED, V22, DOI 10.3892/etm.2021.10256
   Wang JY, 2019, CHINESE MED J-PEKING, V132, P319, DOI 10.1097/CM9.0000000000000066
   Wang ZE, 2020, AM J TRANSL RES, V12, P7187
   Xu L, 2019, INT J BIOL MACROMOL, V125, P1, DOI 10.1016/j.ijbiomac.2018.11.114
   Yang XJ, 2021, WORLD J GASTROENTERO, V27, P2376, DOI 10.3748/wjg.v27.i19.2376
   Yao RQ, 2020, INT J BIOL SCI, V16, P27, DOI 10.7150/ijbs.37496
   Zhang HM, 2019, FRONT PHARMACOL, V10, DOI 10.3389/fphar.2019.00175
NR 34
TC 0
Z9 0
U1 1
U2 1
PU FRONTIERS MEDIA SA
PI LAUSANNE
PA AVENUE DU TRIBUNAL FEDERAL 34, LAUSANNE, CH-1015, SWITZERLAND
EI 2296-858X
J9 FRONT MED-LAUSANNE
JI Front. Med.
PD FEB 24
PY 2022
VL 9
AR 809289
DI 10.3389/fmed.2022.809289
PG 11
WC Medicine, General & Internal
WE Science Citation Index Expanded (SCI-EXPANDED)
SC General & Internal Medicine
GA ZP8QA
UT WOS:000766681300001
PM 35280898
OA Green Published, gold
DA 2022-03-26
ER

PT J
AU Avsarogullari, L
   Sozuer, E
   Ikizceli, I
   Kekec, Z
   Yurumez, Y
   Ozkan, S
AF Avsarogullari, L
   Sozuer, E
   Ikizceli, I
   Kekec, Z
   Yurumez, Y
   Ozkan, S
TI Adult burn injuries in an Emergency Department in Central Anatolia,
   Turkey: a 5-year analysis
SO BURNS
LA English
DT Article
DE burns; injury; adult; emergency
ID EPIDEMIOLOGY; MORTALITY; SUICIDE; POPULATION; EXPERIENCE; ANKARA; CARE
AB Purpose: Burn injuries require a multidisciplinary approach. Emergency Departments can play vital roles in the treatment of burns. The purpose of this study is to investigate the epidemiological and clinical characteristics of the adult burn patients admitted to our Emergency Department and to determine the frequency of the patients who were treated on an Outpatient basis and discharged front the Emergency Department.
   Procedure: A retrospective review of 314 adult burn patients who presented to the Emergency Medicine Department of Erciyes University Hospital from January 1996 to December 2000.
   Findings: Sixty-four percent of the patients were male. Mean age was 32.9 +/- 14.7. Ninety-nine patients (32%) had moderate to major burns. The highest numbers of patients were in the 21-30 age group. Flame burns comprised the majority of presentations and admissions (48 and 69%, respectively). Thirteen patients had associated injuries (4%). Eighty-seven patients (28%) were hospitalized, 21 of these died. Death occurred mostly from respiratory failure and sepsis. Domestic accidents were the leading mechanism (63%).
   Conclusion: Burns were mostly due to accidents arising from carelessness, ignorance, hazardous traditions and improperly manufactured products. These can be prevented through mass education programs countrywide. Because almost all burn patients present to Emergency Departments first and not all hospitals can employ burn specialists, the patients with minor burns can be treated on an outpatient basis and the treatment of severe burns can be effectively initiated by emergency physicians. (C) 2003 Elsevier Ltd and ISBI. All rights reserved.
C1 Erciyes Univ, Sch Med, Dept Emergency Med, Kayseri, Turkey.
RP Avsarogullari, L (通讯作者)，Polater Apt 2-1, TR-38010 Kayseri, Turkey.
EM lavsar@erciyes.edu.tr
RI ikizceli, ibrahim/D-1981-2019; Ozkan, Seda/AAE-8598-2019; YÜRÜMEZ,
   YUSUF/AAC-3612-2021; Yürümez, Yusuf/AAF-8670-2021
OI ikizceli, ibrahim/0000-0002-9825-4716; Ozkan, Seda/0000-0003-1835-8820; 
CR Alonso D, 1998, BURNS, V24, P579, DOI 10.1016/S0305-4179(98)00072-2
   AlShlash S, 1996, BURNS, V22, P376, DOI 10.1016/0305-4179(95)00169-7
   [Anonymous], 1990, J Burn Care Rehabil, V11, P98
   Barret JP, 1999, BURNS, V25, P325, DOI 10.1016/S0305-4179(98)00190-9
   Beer GM, 1996, BURNS, V22, P130, DOI 10.1016/0305-4179(95)00094-1
   Calder F, 2002, BURNS, V28, P563, DOI 10.1016/S0305-4179(02)00071-2
   Chinnis AS, 2000, EMERGENCY MED COMPRE, P1292
   De-Souza DA, 1998, BURNS, V24, P433, DOI 10.1016/S0305-4179(98)00043-6
   den Hertog PC, 2000, ACCIDENT ANAL PREV, V32, P355, DOI 10.1016/S0001-4575(99)00056-1
   DUGGAN D, 1995, BURNS, V21, P83, DOI 10.1016/0305-4179(95)92129-Z
   Garcia-Sanchez V, 1999, BURNS, V25, P357, DOI 10.1016/S0305-4179(98)00189-2
   Gueugniaud PY, 1997, ANN FR ANESTH, V16, P354, DOI 10.1016/S0750-7658(97)81462-1
   HABERAL M, 1995, BURNS, V21, P601, DOI 10.1016/0305-4179(95)00044-C
   Haberal Mehmet A., 1995, Journal of Burn Care and Rehabilitation, V16, P43, DOI 10.1097/00004630-199501000-00008
   Hadjiiski O, 1996, BURNS, V22, P381, DOI 10.1016/0305-4179(95)00172-7
   Krummen DM, 1998, BURNS, V24, P147, DOI 10.1016/S0305-4179(97)00092-2
   Laloe V, 2002, BURNS, V28, P778, DOI 10.1016/S0305-4179(02)00202-4
   Liu EH, 1998, BURNS, V24, P129, DOI 10.1016/S0305-4179(97)00103-4
   MARCHESAN WG, 1997, BURNS, V28, P647
   Marsh D, 1996, BURNS, V22, P225, DOI 10.1016/0305-4179(95)00114-X
   MILO Y, 1993, BURNS, V19, P352, DOI 10.1016/0305-4179(93)90127-T
   O'Donoghue JM, 1998, BURNS, V24, P144, DOI 10.1016/S0305-4179(97)00096-X
   PAPAEVANGELOU J, 1995, BURNS, V21, P36, DOI 10.1016/0305-4179(95)90779-Y
   Phillips BJ, 1998, BURNS, V24, P559, DOI 10.1016/S0305-4179(98)00071-0
   Singh D, 1998, BURNS, V24, P150, DOI 10.1016/S0305-4179(97)00106-X
   SMITH DL, 1994, J TRAUMA, V37, P655, DOI 10.1097/00005373-199410000-00021
   Smith S., 1997, Journal of Burn Care and Rehabilitation, V18, P76, DOI 10.1097/00004630-199701000-00014
   Soltani K, 1998, BURNS, V24, P325, DOI 10.1016/S0305-4179(98)00017-5
   SOSNOW PL, 1996, CLIN PRACTICE EMERGE, P1489
   Trop M, 1997, BURNS, V23, P166, DOI 10.1016/S0305-4179(96)00120-9
   Turegun M, 1997, BURNS, V23, P584, DOI 10.1016/S0305-4179(97)00081-8
   Waller AE, 1998, BURNS, V24, P245, DOI 10.1016/S0305-4179(98)00018-7
   Wilkinson E, 1998, BURNS, V24, P139, DOI 10.1016/S0305-4179(98)80001-6
NR 33
TC 18
Z9 20
U1 0
U2 8
PU ELSEVIER SCI LTD
PI OXFORD
PA THE BOULEVARD, LANGFORD LANE, KIDLINGTON, OXFORD OX5 1GB, OXON, ENGLAND
SN 0305-4179
EI 1879-1409
J9 BURNS
JI Burns
PD SEP
PY 2003
VL 29
IS 6
BP 571
EP 577
DI 10.1016/S0305-4179(03)00140-2
PG 7
WC Critical Care Medicine; Dermatology; Surgery
WE Science Citation Index Expanded (SCI-EXPANDED)
SC General & Internal Medicine; Dermatology; Surgery
GA 720PA
UT WOS:000185268100009
PM 12927982
DA 2022-03-26
ER

PT J
AU TRILLA, A
   MIRO, JM
AF TRILLA, A
   MIRO, JM
TI IDENTIFYING HIGH-RISK PATIENTS FOR STAPHYLOCOCCUS-AUREUS INFECTIONS -
   SKIN AND SOFT-TISSUE INFECTIONS
SO JOURNAL OF CHEMOTHERAPY
LA English
DT Article; Proceedings Paper
CT Advisory Workshop on Staphylococcal Infections
CY SEP 02-04, 1994
CL AYLESBURY, ENGLAND
SP SmithKline Beecham
DE STAPHYLOCOCCUS AUREUS; SKIN INFECTIONS; SOFT TISSUE INFECTIONS;
   INTRAVENOUS DRUG USERS
AB Staphylococcus aureus is the causative organism for many skin and soft tissue (SST) infections. Some SST infections have severe systemic complications, such as bacteraemia and sepsis. S. aureus is the cause of 75% of primary pyodermas. Pre-existing conditions, like tissue injury (ulcers, wounds) or tissue inflammation (exudative dermatitis), and also underlying disorders (such as poorly controlled insulin-dependent diabetes mellitus or cancer) are some of the risk factors for secondary infection with S. aureus. In S. aureus-infected primary skin disorders (impetigo, recurrent eczema), 2% mupirocin ointment has proved effective in several clinical trials. S. aureus is responsible for 25% of all burn-wound infections, and burn units could be the point of entry and source of spread of methicillin-resistant S. aureus infection outbreaks. Mupirocin (2% ointment) has also proven effective for topical treatment of these infections.
RP TRILLA, A (通讯作者)，UNIV BARCELONA,HOSP CLIN BARCELONA,INFECT CONTROL PROGRAM,VILLARROEL 170,E-08036 BARCELONA,SPAIN.
RI Trilla, Antoni/G-2446-2018
NR 0
TC 35
Z9 35
U1 0
U2 5
PU E I F T SRL
PI FLORENCE
PA VIA XX SETTEMBRE 102, 50129 FLORENCE, ITALY
SN 1120-009X
J9 J CHEMOTHERAPY
JI J. Chemother.
PD JUL
PY 1995
VL 7
SU 3
BP 37
EP 43
PG 7
WC Oncology; Infectious Diseases; Pathology; Pharmacology & Pharmacy
WE Conference Proceedings Citation Index - Science (CPCI-S); Science Citation Index Expanded (SCI-EXPANDED)
SC Oncology; Infectious Diseases; Pathology; Pharmacology & Pharmacy
GA TG380
UT WOS:A1995TG38000006
PM 8609537
DA 2022-03-26
ER

PT J
AU Johansson, J
   Sjogren, F
   Bodelsson, M
   Sjoberg, F
AF Johansson, Joakim
   Sjogren, Florence
   Bodelsson, Mikael
   Sjoberg, Folke
TI Dynamics of leukocyte receptors after severe burns: An exploratory study
SO BURNS
LA English
DT Article
DE Burn; CD11; CD14; CD16; CD62; Granulocyte; Integrin; Monocyte; PMN;
   Trauma
ID LIPOPOLYSACCHARIDE-BINDING PROTEIN; RESPIRATORY-DISTRESS-SYNDROME;
   THERMAL-INJURY; NEUTROPHIL SEQUESTRATION; ADHESION MOLECULES; CD14;
   EXPRESSION; DYSFUNCTION; ACTIVATION; SEPSIS
AB Background: Patients with burns are susceptible to organ failure, and there is indirect evidence that leukocytes may contribute to this process. They may change the expression of cell-surface receptors after certain stimuli, for example, the burn. We therefore aimed to assess the changes induced by the burn in the expression of leukocyte cell-surface receptors CD11b, CD14, CD16, and CD62L on the surface of PMNs and monocytes. We also wanted to examine the dynamics of this activation during the first week after the burn, and to relate it to the size of the injury.
   Methods: Ten patients with burns of >15% (TBSA) were included in the study. Blood samples were collected on arrival and every consecutive morning during the first week. Healthy volunteers acted as controls.
   Results: PMN CD11b expression was increased. The extent of PMN CD11b expression correlated negatively to the size of the full thickness burn. Monocyte CD14 expression increased initially but there was no relation to the size of the burn. PMN CD16 expression decreased initially during the first days and the decrease was related to burn size. CD62L did not vary depending on the burn in either PMN or monocytes during the first week after the burn.
   Conclusion: This study showed that specific receptors on the surface of leukocytes (PMN CD11b, monocyte CD14 and PMN CD16) are affected by the burn. Expression of PMN CD11b and CD16 are related to burn size. Burn-induced effects on the expression of PMN receptors, such as PMN CD11b and CD16, may contribute to burn-induced infection susceptibility. (C) 2010 Elsevier Ltd and ISBI. All rights reserved.
C1 [Johansson, Joakim; Sjoberg, Folke] Linkoping Univ Hosp, Fac Hlth Sci, Dept Perioperat Med, S-58185 Linkoping, Sweden.
   [Sjogren, Florence] Linkoping Univ Hosp, Fac Hlth Sci, Dept Clin & Expt Med, S-58185 Linkoping, Sweden.
   [Sjoberg, Folke] Linkoping Univ Hosp, Fac Hlth Sci, Dept Hand Plast Surg Burns & Intens Care, S-58185 Linkoping, Sweden.
   [Bodelsson, Mikael] Lund Univ, Dept Clin Sci, Sect Anesthesiol & Intens Care, Lund, Sweden.
RP Johansson, J (通讯作者)，Ostersund Hosp, Dept Anesthesiol & Intens Care, SE-83183 Ostersund, Sweden.
EM joakim.johansson@jll.se
OI Johansson, Joakim/0000-0001-6866-0177
CR Ahmed SES, 1999, BURNS, V25, P395
   ALBELDA SM, 1994, FASEB J, V8, P504, DOI 10.1096/fasebj.8.8.8181668
   ASKOSELJAVAARA S, 1974, SCAND J PLAST RECONS, V8, P185, DOI 10.3109/02844317409084392
   BABCOCK GF, 1990, CLIN IMMUNOL IMMUNOP, V54, P117, DOI 10.1016/0090-1229(90)90011-E
   Barati M, 2008, BURNS, V34, P770, DOI 10.1016/j.burns.2008.01.014
   Barber RC, 2008, SHOCK, V30, P705, DOI 10.1097/SHK.0b013e31816f6caa
   Barber RC, 2007, SHOCK, V27, P232, DOI 10.1097/01.shk.0000239770.10528.9a
   BJERKNES R, 1990, BLOOD CELLS, V16, P127
   Bjerknes R, 1990, BLOOD CELLS, V16, P42
   BOTHA AJ, 1995, J TRAUMA, V39, P411
   Calum H, 2009, CLIN EXP IMMUNOL, V156, P102, DOI 10.1111/j.1365-2249.2008.03861.x
   Carman CV, 2003, CURR OPIN CELL BIOL, V15, P547, DOI 10.1016/j.ceb.2003.08.003
   Cowland JB, 1999, J LEUKOCYTE BIOL, V66, P989, DOI 10.1002/jlb.66.6.989
   DETMERS PA, 1995, J IMMUNOL, V155, P2085
   Fang CWH, 2002, J TRAUMA, V53, P957, DOI 10.1097/00005373-200211000-00024
   Faurschou M, 2003, MICROBES INFECT, V5, P1317, DOI 10.1016/j.micinf.2003.09.008
   Fitzwater J, 2003, J TRAUMA, V54, P959, DOI 10.1097/01.TA.0000029382.26295.AB
   HAGBERG L, 1985, J IMMUNOL, V134, P4118
   Hansbrough JF, 1996, J SURG RES, V61, P17, DOI 10.1006/jsre.1996.0074
   Lin J, 2009, BURNS, V35, P365, DOI 10.1016/j.burns.2008.07.014
   McGill SN, 1996, ARCH SURG-CHICAGO, V131, P1141
   Miller SF, 2006, J BURN CARE RES, V27, P411, DOI 10.1097/01.BCR.0000226260.17523.22
   Moore JF, 1986, NEW ENGL J MED, V314, P948
   MULLIGAN MS, 1994, AM J PATHOL, V144, P1008
   Pallister I, 2002, CRIT CARE MED, V30, P1717, DOI 10.1097/00003246-200208000-00007
   Parment K, 2007, BURNS, V33, P865, DOI 10.1016/j.burns.2006.11.011
   Poltorak A, 1998, SCIENCE, V282, P2085, DOI 10.1126/science.282.5396.2085
   Rodeberg DA, 1997, J LEUKOCYTE BIOL, V61, P575, DOI 10.1002/jlb.61.5.575
   Selvaraj P, 2004, IMMUNOL RES, V29, P219, DOI 10.1385/IR:29:1-3:219
   Shoup M, 1998, ANN SURG, V228, P112, DOI 10.1097/00000658-199807000-00017
   Sjoberg F, 2000, BURNS, V26, P553, DOI 10.1016/S0305-4179(00)00004-8
   Steinstraesser L, 2002, BURNS, V28, P223, DOI 10.1016/S0305-4179(02)00034-7
   Steinvall I, 2008, BURNS, V34, P441, DOI 10.1016/j.burns.2007.10.007
   TOBIAS PS, 1994, CHEST S, V105, pS48
   VINDENES H, 1994, J TRAUMA, V36, P161, DOI 10.1097/00005373-199402000-00001
   von Heimburg D, 1998, BURNS, V24, P745, DOI 10.1016/S0305-4179(98)00109-0
NR 36
TC 12
Z9 12
U1 0
U2 0
PU ELSEVIER SCI LTD
PI OXFORD
PA THE BOULEVARD, LANGFORD LANE, KIDLINGTON, OXFORD OX5 1GB, OXON, ENGLAND
SN 0305-4179
J9 BURNS
JI Burns
PD MAR
PY 2011
VL 37
IS 2
BP 227
EP 233
DI 10.1016/j.burns.2010.08.015
PG 7
WC Critical Care Medicine; Dermatology; Surgery
WE Science Citation Index Expanded (SCI-EXPANDED)
SC General & Internal Medicine; Dermatology; Surgery
GA 735JS
UT WOS:000288410900007
PM 20934812
OA Green Submitted
DA 2022-03-26
ER

PT J
AU D'Abbondanza, JA
   Shahrokhi, S
AF D'Abbondanza, Josephine A.
   Shahrokhi, Shahriar
TI Burn Infection and Burn Sepsis
SO SURGICAL INFECTIONS
LA English
DT Article
DE antimicrobial therapy; burn infection; burn sepsis
ID CARE-ASSOCIATED INFECTIONS; BLOOD-STREAM INFECTIONS; RISK-FACTORS; FLUID
   RESUSCITATION; WOUND-INFECTION; MANAGEMENT; EXCISION; COLONIZATION;
   GUIDELINES; MORTALITY
AB Background: Infection is the most common complication and cause of death in patients suffering burn injuries. These patients are susceptible to infection and burn wound sepsis secondary to the alterations in their physiology. Diagnosis and management of infections rely on physical examination, cultures, and the pathology of the burn wound.
   Method: We performed an electronic search for articles in the Google Scholar and PubMed databases using the search terms "burn sepsis," "burn infection," and "burn critical care."
   Results: Multiple factors increase burn patients' risk of invasive infection and sepsis, including underlying factors and co-morbidities, the percent total body surface area of the burn, delays in burn wound excision, and microbial virulence/bacterial count. Organisms causing burn wound infection differ, depending on the time since injury and its location; and diagnosis is multi-factorial. The most common pathogens remain Staphylococcus and Pseudomonas spp.
   Conclusion: Overall, the recognition of burn sepsis is based on clinical findings. Treatment consists of a combination of local dressings, early burn excision, and systemic antimicrobial therapy. The mortality rate has decreased significantly over the past 10 years, but continued efforts at timely management and infection prevention are essential.
C1 [D'Abbondanza, Josephine A.; Shahrokhi, Shahriar] Univ Toronto, Dept Surg, Div Plast & Reconstruct Surg, Toronto, ON, Canada.
   [Shahrokhi, Shahriar] Sunnybrook Hlth Sci Ctr, Ross Tilley Burn Ctr, Toronto, ON, Canada.
RP D'Abbondanza, JA (通讯作者)，Univ Toronto, Div Plast & Reconstruct Surg, 149 Coll St,5th Floor,Suite 508, Toronto, ON M5T 1P5, Canada.
EM j.dabbondanza@mail.utoronto.ca
CR Ahuja RB, 2016, BURNS, V42, P953, DOI 10.1016/j.burns.2016.05.013
   ALEXANDER JW, 1990, J TRAUMA, V30, pS70
   American Burn Association, 2016, NAT BURN REP 2016 RE
   Barlam TF, 2016, CLIN INFECT DIS, V62, pE51, DOI 10.1093/cid/ciw118
   Barret JP, 2003, PLAST RECONSTR SURG, V111, P744, DOI 10.1097/01.PRS.0000041445.76730.23
   BECKER WK, 1991, ARCH SURG-CHICAGO, V126, P44, DOI 10.1001/archsurg.1991.01410250048008
   Bell T, 2017, INFECT DIS CLIN N AM, V31, P551, DOI 10.1016/j.idc.2017.05.007
   Brusselaers N, 2005, INTENS CARE MED, V31, P1648, DOI 10.1007/s00134-005-2819-6
   Cabral L, 2016, PLOS ONE, V11, DOI 10.1371/journal.pone.0168475
   Cavalcante RD, 2014, SCAND J INFECT DIS, V46, P593, DOI 10.3109/00365548.2014.920103
   Chen YY, 2019, J CRIT CARE, V54, P185, DOI 10.1016/j.jcrc.2019.08.024
   Church D, 2006, CLIN MICROBIOL REV, V19, P403, DOI 10.1128/CMR.19.2.403-434.2006
   DaCosta RS, 2015, PLOS ONE, V10, DOI 10.1371/journal.pone.0116623
   DEITCH EA, 1990, SURGERY, V107, P411
   Earley ZM, 2015, PLOS ONE, V10, DOI 10.1371/journal.pone.0129996
   Eljaiek R, 2017, BURNS, V43, P17, DOI 10.1016/j.burns.2016.08.001
   Finfer S, 2004, NEW ENGL J MED, V350, P2247
   Fochtmann-Frana A, 2018, BURNS, V44, P784, DOI 10.1016/j.burns.2017.12.009
   FRANCESCHI D, 1989, J TRAUMA, V29, P811, DOI 10.1097/00005373-198906000-00019
   Greenhalgh DG, 2007, J BURN CARE RES, V28, P776, DOI 10.1097/BCR.0b013e3181599bc9
   Guggenheim M, 2009, BURNS, V35, P553, DOI 10.1016/j.burns.2008.09.004
   Halstead FD, 2018, BURNS, V44, P39, DOI 10.1016/j.burns.2017.06.008
   Halstead FD, 2015, BURNS, V41, P1683, DOI 10.1016/j.burns.2015.06.005
   Halstead FD, 2015, PLOS ONE, V10, DOI 10.1371/journal.pone.0136190
   HEIDEMAN M, 1992, WORLD J SURG, V16, P53, DOI 10.1007/BF02067115
   HERNDON DN, 1989, ANN SURG, V209, P547, DOI 10.1097/00000658-198905000-00006
   Horvath EE, 2007, ANN SURG, V245, P978, DOI 10.1097/01.sla.0000256914.16754.80
   Howell MD, 2017, JAMA-J AM MED ASSOC, V317, P847, DOI 10.1001/jama.2017.0131
   Jeschke MK, 2013, BURN CARE TREATMENT
   Kanamori H, 2017, ANTIMICROB AGENTS CH, V61, DOI 10.1128/AAC.01516-16
   Lee HG, 2013, INFECT CHEMOTHER, V45, P194, DOI 10.3947/ic.2013.45.2.194
   Lo E, 2014, INFECT CONT HOSP EP, V35, P464, DOI [10.1017/S0899823X00193845, 10.1086/675718]
   Magill SS, 2018, NEW ENGL J MED, V379, P1732, DOI 10.1056/NEJMoa1801550
   Mann-Salinas EA, 2013, J BURN CARE RES, V34, P31, DOI 10.1097/BCR.0b013e31826450b5
   MARSHALL JC, 1993, ANN SURG, V218, P111, DOI 10.1097/00000658-199308000-00001
   Mason SA, 2017, J TRAUMA ACUTE CARE, V83, P867, DOI 10.1097/TA.0000000000001586
   McGwin G, 2003, J BURN CARE REHABIL, V24, P21, DOI 10.1097/00004630-200301000-00006
   Munoz B, 2019, BURNS, V45, P16, DOI 10.1016/j.burns.2018.04.016
   Murray CK, 2008, BURNS, V34, P1108, DOI 10.1016/j.burns.2008.04.007
   Omar MTA, 2011, BURNS, V37, P707, DOI 10.1016/j.burns.2010.12.012
   Oueslati H, 2010, CRIT CARE, V14, P46
   Patel BM, 2012, BURNS, V38, P685, DOI 10.1016/j.burns.2011.12.018
   PLATT R, 1986, AM J EPIDEMIOL, V124, P977, DOI 10.1093/oxfordjournals.aje.a114487
   PRUITT BA, 1984, BURNS, V11, P79, DOI 10.1016/0305-4179(84)90129-3
   Pruitt BA, 1998, WORLD J SURG, V22, P135
   Raz-Pasteur A, 2013, BURNS, V39, P636, DOI 10.1016/j.burns.2012.09.015
   Ren HT, 2015, BURNS, V41, P502, DOI 10.1016/j.burns.2014.08.019
   Rhodes A, 2017, CRIT CARE MED, V45, P486, DOI 10.1097/CCM.0000000000002255
   RICHET H, 1990, J CLIN MICROBIOL, V28, P2520, DOI 10.1128/JCM.28.11.2520-2525.1990
   Saaiq M, 2012, Ann Burns Fire Disasters, V25, P143
   Siegel JD, 2007, AM J INFECT CONTROL, V35, pS165, DOI 10.1016/j.ajic.2007.10.006
   Singer AJ, 2016, PLAST RECONSTR SURG, V137, p972E, DOI 10.1097/PRS.0000000000002161
   Singer M, 2016, JAMA-J AM MED ASSOC, V315, P801, DOI 10.1001/jama.2016.0287
   SORENSEN B, 1984, SCAND J PLAST RECONS, V18, P87, DOI 10.3109/02844318409057408
   Stanojcic M, 2018, SURG INFECT, V19, P168, DOI 10.1089/sur.2017.288
   Struck M F, 2013, Ann Burns Fire Disasters, V26, P147
   Tomkins RG, 1992, HOSP INFECT
   Valerie EJ, 2003, BURNS, V29, P15, DOI 10.1016/S0305-4179(02)00203-6
   van Duin D, 2016, AM J INFECT CONTROL, V44, P1511, DOI 10.1016/j.ajic.2016.07.027
   Wanis M, 2016, BURNS, V42, P104, DOI 10.1016/j.burns.2015.07.010
   Wibbenmeyer L, 2010, J BURN CARE RES, V31, P269, DOI 10.1097/BCR.0b013e3181d0f479
   Yan JH, 2018, SURGERY, V164, P1241, DOI 10.1016/j.surg.2018.05.053
NR 62
TC 5
Z9 6
U1 9
U2 15
PU MARY ANN LIEBERT, INC
PI NEW ROCHELLE
PA 140 HUGUENOT STREET, 3RD FL, NEW ROCHELLE, NY 10801 USA
SN 1096-2964
EI 1557-8674
J9 SURG INFECT
JI Surg. Infect.
PD FEB 1
PY 2021
VL 22
IS 1
BP 58
EP 64
DI 10.1089/sur.2020.102
EA MAY 2020
PG 7
WC Infectious Diseases; Surgery
WE Science Citation Index Expanded (SCI-EXPANDED)
SC Infectious Diseases; Surgery
GA PZ1QH
UT WOS:000530289900001
PM 32364824
DA 2022-03-26
ER

PT J
AU Ghorbel, I
   Bouaziz, F
   Loukil, K
   Moalla, S
   Gassara, M
   Ennouri, K
AF Ghorbel, I
   Bouaziz, F.
   Loukil, K.
   Moalla, S.
   Gassara, M.
   Ennouri, K.
TI Epidemiological profile of burns in children in central and southern
   Tunisia: A 67-case series
SO ARCHIVES DE PEDIATRIE
LA English
DT Article
DE Burn; Children; Epidemiology; Prevention
ID INJURIES
AB Introduction: Burns are among the most frequent injuries in children. They are a major cause of morbidity and mortality in low- and middle-income countries. This study aimed to describe the epidemiological aspects of burns in this environment and to propose preventive measures.
   Patients and methods: A retrospective study was conducted between 1 January 2012 and 31 December 2013. It included children less than 16 years old who were hospitalized for burn injuries in our department. We adopted the hospitalization criteria proposed by the French Society for the Study and Treatment of Burns. The data were collected from medical records and concerned both patients and burn characteristics.
   Results: We recorded 67 cases, with 44.7% under 4 years old and boys (61%) more involved than girls (39%). The incidence of burns peaked in winter (31%) and summer (27%). Burns occurred at home in 95% of the cases. Hot liquids were the leading cause of children's burns. The time lapse between the accident and admission to the hospital was less than 24 h in 57% of the cases. The average total body surface area (TBSA) burned was 8.8%. Only five patients presented a TBSA >= 20%. The depth of the burns was superficial second-degree burns in 59% of cases. The burn involved mainly the upper limbs (65%). The average length of the hospital stay was 20.5 days. Only one patient died from severe sepsis.
   Conclusion: The lack of specialized burn centers in Tunisia associated with the low socioeconomic level of our population worsened the outcome of pediatric burns. The best solution lies in prevention. (C) 2019 Elsevier Masson SAS. All rights reserved.
C1 [Ghorbel, I; Bouaziz, F.; Loukil, K.; Moalla, S.; Gassara, M.; Ennouri, K.] UHC Habib Bourguiba, Plast Surg Dept, El Firdaws St, Sfax 3089, Tunisia.
RP Bouaziz, F (通讯作者)，UHC Habib Bourguiba, Plast Surg Dept, El Firdaws St, Sfax 3089, Tunisia.
EM Fatma.bouaziz8@gmail.com
CR ADAMO C, 1995, BURNS, V21, P536, DOI 10.1016/0305-4179(95)00038-D
   Burd A, 2005, BURNS, V31, P432, DOI 10.1016/j.burns.2005.02.016
   Carlsson A, 2006, J CLIN NURS, V15, P129, DOI 10.1111/j.1365-2702.2006.01259.x
   Echinard C, 2010, LES BRULURES
   Gall O, 2009, MED THER PEDIAT, V12, P207
   Guero S, 2000, EMC PEDIAT MALADIES
   Ibnouzahir M, 2011, Ann Burns Fire Disasters, V24, P3
   Khalil A A M, 2012, Ann Burns Fire Disasters, V25, P131
   Messaadi A, 2004, ANN BURNS FIRE DISAS, V17, P173
   Pham TN, 2008, J BURN CARE RES, V29, P257, DOI 10.1097/BCR.0b013e31815f3876
   Societe francaise d'etude et de traitement des brfilures, 2010, REF FICH REC SFETB
   Tse T, 2006, BURNS, V32, P229, DOI 10.1016/j.burns.2005.08.025
   Wesson HKH, 2013, INJURY, V44, P1477, DOI 10.1016/j.injury.2012.12.017
   Zahid A, 2011, Ann Burns Fire Disasters, V24, P171
   Zhu LQ, 2013, BURNS, V39, P1004, DOI 10.1016/j.burns.2012.12.014
   2006, CHIR, V77, P179, DOI DOI 10.1007/S00104-005-1128-5
NR 16
TC 4
Z9 4
U1 0
U2 0
PU ELSEVIER FRANCE-EDITIONS SCIENTIFIQUES MEDICALES ELSEVIER
PI ISSY-LES-MOULINEAUX
PA 65 RUE CAMILLE DESMOULINS, CS50083, 92442 ISSY-LES-MOULINEAUX, FRANCE
SN 0929-693X
EI 1769-664X
J9 ARCH PEDIATRIE
JI Arch. Pediatr.
PD APR
PY 2019
VL 26
IS 3
BP 158
EP 160
DI 10.1016/j.arcped.2019.02.007
PG 3
WC Pediatrics
WE Science Citation Index Expanded (SCI-EXPANDED)
SC Pediatrics
GA HW6TI
UT WOS:000466823100006
PM 30826178
DA 2022-03-26
ER

PT J
AU Zang, QS
   Martinez, B
   Yao, X
   Maass, DL
   Ma, LS
   Wolf, SE
   Minei, JP
AF Zang, Qun S.
   Martinez, Bobbie
   Yao, Xiao
   Maass, David L.
   Ma, Lisha
   Wolf, Steven E.
   Minei, Joseph P.
TI Sepsis-Induced Cardiac Mitochondrial Dysfunction Involves Altered
   Mitochondrial-Localization of Tyrosine Kinase Src and Tyrosine
   Phosphatase SHP2
SO PLOS ONE
LA English
DT Article
ID ADENINE-NUCLEOTIDE TRANSLOCASE; ORGAN DYSFUNCTION; BURN INJURY;
   OXIDATIVE-PHOSPHORYLATION; SEPTIC SHOCK; IDENTIFICATION; PROTEINS;
   FAILURE; ASSOCIATION; SUPEROXIDE
AB Our previous research demonstrated that sepsis produces mitochondrial dysfunction with increased mitochondrial oxidative stress in the heart. The present study investigated the role of mitochondria-localized signaling molecules, tyrosine kinase Src and tyrosine phosphatase SHP2, in sepsis-induced cardiac mitochondrial dysfunction using a rat pneumonia-related sepsis model. SD rats were given an intratracheal injection of Streptococcus pneumoniae, 4610 6 CFU per rat, (or vehicle for shams); heart tissues were then harvested and subcellular fractions were prepared. By Western blot, we detected a gradual and significant decrease in Src and an increase in SHP2 in cardiac mitochondria within 24 hours post-inoculation. Furthermore, at 24 hours post-inoculation, sepsis caused a near 70% reduction in tyrosine phosphorylation of all cardiac mitochondrial proteins. Decreased tyrosine phosphorylation of certain mitochondrial structural proteins (porin, cyclophilin D and cytochrome C) and functional proteins (complex II subunit 30kD and complex I subunit NDUFB8) were evident in the hearts of septic rats. In vitro, pre-treatment of mitochondrial fractions with recombinant active Src kinase elevated OXPHOS complex I and II-III activity, whereas the effect of SHP2 phosphatase was opposite. Neither Src nor SHP2 affected complex IV and V activity under the same conditions. By immunoprecipitation, we showed that Src and SHP2 consistently interacted with complex I and III in the heart, suggesting that complex I and III contain putative substrates of Src and SHP2. In addition, in vitro treatment of mitochondrial fractions with active Src suppressed sepsis-associated mtROS production and protected aconitase activity, an indirect marker of mitochondrial oxidative stress. On the contrary, active SHP2 phosphatase overproduced mtROS and deactivated aconitase under the same in vitro conditions. In conclusion, our data suggest that changes in mitochondria-localized signaling molecules Src and SHP2 constitute a potential signaling pathway to affect mitochondrial dysfunction in the heart during sepsis.
C1 [Zang, Qun S.; Martinez, Bobbie; Yao, Xiao; Maass, David L.; Ma, Lisha; Wolf, Steven E.; Minei, Joseph P.] Univ Texas SW Med Ctr Dallas, Dept Surg, Dallas, TX 75390 USA.
RP Zang, QS (通讯作者)，Univ Texas SW Med Ctr Dallas, Dept Surg, Dallas, TX 75390 USA.
EM qun.zang@utsouthwestern.edu
OI Wolf, Steven/0000-0003-2972-3440
FU American Heart AssociationAmerican Heart Association [09BGIA2220114];
   University of Texas Southwestern Medical Center (UTSW) Department of
   Surgery
FX This project was supported by American Heart Association south central
   affiliate Beginning-in-Aid Grant 09BGIA2220114 and University of Texas
   Southwestern Medical Center (UTSW) Department of Surgery internal
   funding to Q. S. Zang. The funders had no role in study design, data
   collection and analysis, decision to publish, or preparation of the
   manuscript.
CR Alonso M, 2004, J NEUROCHEM, V89, P248, DOI 10.1111/j.1471-4159.2004.02323.x
   Angus Derek C., 2006, Endocrine Metabolic & Immune Disorders-Drug Targets, V6, P207
   Arachiche A, 2008, J BIOL CHEM, V283, P24406, DOI 10.1074/jbc.M709217200
   Augereau O, 2005, CELL MOL LIFE SCI, V62, P1478, DOI 10.1007/s00018-005-5005-7
   Ballinger SW, 2005, FREE RADICAL BIO MED, V38, P1278, DOI 10.1016/j.freeradbiomed.2005.02.014
   Blanco J, 2008, CRIT CARE, V12, DOI 10.1186/cc7157
   BONE RC, 1992, CHEST, V101, P1644, DOI 10.1378/chest.101.6.1644
   Brealey D, 2002, LANCET, V360, P219, DOI 10.1016/S0140-6736(02)09459-X
   Budas GR, 2010, CARDIOVASC RES, V88, P83, DOI 10.1093/cvr/cvq154
   Cairns CB, 1997, J TRAUMA, V42, P532, DOI 10.1097/00005373-199703000-00023
   Callahan LA, 2007, J APPL PHYSIOL, V102, P44, DOI 10.1152/japplphysiol.01204.2005
   Chatelain EH, 2011, CELL MOL LIFE SCI, V68, P2603, DOI 10.1007/s00018-010-0573-6
   Chen Q, 2003, J BIOL CHEM, V278, P36027, DOI 10.1074/jbc.M304854200
   Chou HC, 2010, FREE RADICAL BIO MED, V49, P96, DOI 10.1016/j.freeradbiomed.2010.04.001
   Court O, 2002, CRIT CARE, V6, P500, DOI 10.1186/cc1822
   Crouser ED, 2004, MITOCHONDRION, V4, P729, DOI 10.1016/j.mito.2004.07.023
   Deng N, 2011, MOL CELL PROTEOMICS, V10, DOI 10.1074/mcp.M110.000117
   Di Pancrazio F, 2006, PROTEOMICS, V6, P921, DOI 10.1002/pmic.200500077
   Dikalova AE, 2010, CIRC RES, V107, P106, DOI 10.1161/CIRCRESAHA.109.214601
   Feng JH, 2010, AM J PHYSIOL-CELL PH, V298, pC740, DOI 10.1152/ajpcell.00310.2009
   Fink MP, 2002, CRIT CARE, V6, P491, DOI 10.1186/cc1824
   Fink MP, 2001, CRIT CARE CLIN, V17, P219, DOI 10.1016/S0749-0704(05)70161-5
   Fullerton JN, 2011, SEMIN RESP CRIT CARE, V32, P581, DOI 10.1055/s-0031-1287866
   Greenhalgh DG, 2007, J BURN CARE RES, V28, P776, DOI 10.1097/BCR.0b013e3181599bc9
   Gu YP, 2001, MOL CELL BIOCHEM, V223, P35, DOI 10.1023/A:1017941625858
   Guo JF, 2010, AM J PHYSIOL-CELL PH, V299, pC770, DOI 10.1152/ajpcell.00170.2010
   Han D, 2001, BIOCHEM J, V353, P411, DOI 10.1042/0264-6021:3530411
   Hebert-Chatelain E, 2012, BBA-BIOENERGETICS, V1817, P718, DOI 10.1016/j.bbabio.2012.01.014
   Jakob S, 2009, AGING-US, V1, P664, DOI 10.18632/aging.100063
   Japiassu AM, 2011, CRIT CARE MED, V39, P1056, DOI 10.1097/CCM.0b013e31820eda5c
   KAYAR SR, 1987, RESP PHYSIOL, V70, P275, DOI 10.1016/S0034-5687(87)80050-6
   Korge P, 2008, CIRC RES, V103, P873, DOI 10.1161/CIRCRESAHA.108.180869
   Levy MM, 2010, CRIT CARE MED, V38, P367, DOI 10.1097/CCM.0b013e3181cb0cdc
   Levy RJ, 2007, SHOCK, V28, P24, DOI 10.1097/01.shk.0000235089.30550.2d
   Lewandrowski U, 2008, FEBS LETT, V582, P1104, DOI 10.1016/j.febslet.2008.02.077
   LUNARDI J, 1991, J BIOL CHEM, V266, P16534
   Melendez J, 2004, J BIOL CHEM, V279, P53516, DOI 10.1074/jbc.M408475200
   Miyazaki T, 2003, J CELL BIOL, V160, P709, DOI 10.1083/jcb.200209098
   Monick MM, 2008, J IMMUNOL, V180, P7485, DOI 10.4049/jimmunol.180.11.7485
   O'Brien JM, 2007, AM J MED, V120, P1012, DOI 10.1016/j.amjmed.2007.01.035
   PARRILLO JE, 1990, ANN INTERN MED, V113, P227, DOI 10.7326/0003-4819-113-3-227
   Puceat M, 1998, J CELL BIOL, V141, P1637, DOI 10.1083/jcb.141.7.1637
   Rudiger A, 2007, CRIT CARE MED, V35, P1599, DOI 10.1097/01.CCM.0000266683.64081.02
   Ruggieri AJ, 2010, CRIT CARE CLIN, V26, P567, DOI 10.1016/j.ccc.2010.04.007
   Sabri A, 2003, J BIOL CHEM, V278, P11714, DOI 10.1074/jbc.M213091200
   Salvi M, 2002, BBA-MOL CELL RES, V1589, P181, DOI 10.1016/S0167-4889(02)00174-X
   Salvi M, 2007, FEBS LETT, V581, P5579, DOI 10.1016/j.febslet.2007.11.005
   Seth RB, 2005, CELL, V122, P669, DOI 10.1016/j.cell.2005.08.012
   Sheeran PW, 1998, J SURG RES, V76, P192, DOI 10.1006/jsre.1998.5352
   Starkov AA, 2010, METHODS MOL BIOL, V648, P245, DOI 10.1007/978-1-60761-756-3_16
   Tao WK, 2005, SHOCK, V24, P495, DOI 10.1097/01.shk.0000183431.78973.cd
   Tibaldi E, 2008, J CELL BIOCHEM, V104, P840, DOI 10.1002/jcb.21670
   Tsutsui Hiroyuki, 2008, Circ J, V72 Suppl A, pA31, DOI 10.1253/circj.CJ-08-0014
   Vyssokikh MY, 2003, ACTA BIOCHIM POL, V50, P389
   Wang L, 2010, BURNS, V36, P232, DOI 10.1016/j.burns.2009.02.019
   Wang YX, 2011, AM J PHYSIOL-CELL PH, V301, pC695, DOI 10.1152/ajpcell.00322.2010
   Watts JA, 2004, J MOL CELL CARDIOL, V36, P141, DOI 10.1016/j.yjmcc.2003.10.015
   White J, 2003, AM J PHYSIOL-HEART C, V285, pH47, DOI 10.1152/ajpheart.00833.2002
   Zang Q, 2007, J APPL PHYSIOL, V102, P103, DOI 10.1152/japplphysiol.00359.2006
   Zang Qun, 2007, Surg Infect (Larchmt), V8, P41, DOI 10.1089/sur.2006.033
   Zang QS, 2012, AM J PHYSIOL-HEART C, V302, pH1847, DOI 10.1152/ajpheart.00203.2011
   Zang QS, 2010, AM J PHYSIOL-HEART C, V298, pH1951, DOI 10.1152/ajpheart.00927.2009
   Zanotti-Cavazzoni SL, 2009, CURR OPIN CRIT CARE, V15, P392, DOI 10.1097/MCC.0b013e3283307a4e
   Zhang Q, 2010, NATURE, V464, P104, DOI 10.1038/nature08780
   Zhou RB, 2011, NATURE, V469, P221, DOI 10.1038/nature09663
   Zou YZ, 1999, J BIOL CHEM, V274, P9760, DOI 10.1074/jbc.274.14.9760
NR 66
TC 25
Z9 28
U1 0
U2 7
PU PUBLIC LIBRARY SCIENCE
PI SAN FRANCISCO
PA 1160 BATTERY STREET, STE 100, SAN FRANCISCO, CA 94111 USA
SN 1932-6203
J9 PLOS ONE
JI PLoS One
PD AUG 27
PY 2012
VL 7
IS 8
AR e43424
DI 10.1371/journal.pone.0043424
PG 10
WC Multidisciplinary Sciences
WE Science Citation Index Expanded (SCI-EXPANDED)
SC Science & Technology - Other Topics
GA 995WH
UT WOS:000308044800031
PM 22952679
OA Green Published, gold, Green Submitted
DA 2022-03-26
ER

PT J
AU Hyland, EJ
   Lawrence, T
   Harvey, JG
   Holland, AJA
AF Hyland, Ela J.
   Lawrence, Torey
   Harvey, John G.
   Holland, Andrew J. A.
TI Management and outcomes of children with severe burns in New South
   Wales: 1995-2013
SO ANZ JOURNAL OF SURGERY
LA English
DT Article
DE burns; inhalational injury; paediatric; trauma
ID MAJOR PEDIATRIC BURNS; HYPERTROPHIC SCARS; PORCINE MODEL; BLOOD-LOSS;
   PREVENTION; INJURY; SURGERY; SCALD; TRANSFUSION; ASSOCIATION
AB BackgroundAs a result of improvements in injury prevention, severe burns appear increasingly uncommon in Australian children. Such injuries continue to have devastating impacts, with major consequences for the patient, their family, treating clinicians and the caring institution.
   MethodsA retrospective review was undertaken of Australian children who presented to our institution between 1995 and 2013 with burn injuries 30% total body surface area (TBSA).
   ResultsNinety children were identified. Their median age was 3.9 years and 57% (n = 52) were male. Most injuries occurred at home (n = 63) due to fires (n = 49). The majority received inadequate first aid (n = 56) and 40 became hypothermic during initial resuscitation. A total of 79% were transferred from other institutions. The median TBSA burnt was 40% and the majority of burns were full thickness (n = 51). All but nine were managed in the Paediatric Intensive Care Unit with a mean initial hospital admission of 43.5 days. Two thirds of children were intubated, over half of those prior to transfer, with 26 having an inhalational injury and 33 escharotomies. Compared with estimated fluid requirements, most children were over-resuscitated by a median of 26.9 mL/kg. There were seven mortalities. Wound infections were common (n = 65) and 36 suffered sepsis. The median number of dressing changes was 13 (range 0-100), operations were six and packed cells transfused was 95.7 mL/kg. Overall, 54 developed hypertrophic scarring and 45 scar contractures that have required subsequent reconstructive surgery.
   ConclusionSevere burn injuries in children have significant morbidity and mortality. They would appear expensive to manage and impact substantially on health care resources.
C1 [Hyland, Ela J.; Lawrence, Torey; Harvey, John G.; Holland, Andrew J. A.] Childrens Hosp Westmead, Childrens Hosp Burns Res Inst, Corner Hawkesbury Rd,Hainsworth Sreet, Westmead, NSW 2145, Australia.
   [Harvey, John G.; Holland, Andrew J. A.] Univ Sydney, Sydney Med Sch, Discipline Paediat & Child Hlth, Sydney, NSW 2006, Australia.
RP Hyland, EJ (通讯作者)，Childrens Hosp Westmead, Childrens Hosp Burns Res Inst, Corner Hawkesbury Rd,Hainsworth Sreet, Westmead, NSW 2145, Australia.
EM ela.hyland@gmail.com
RI Holland, Andrew J A/N-5547-2017; Holland, Andrew J A/R-2937-2019
OI Holland, Andrew J A/0000-0003-3745-8704; Holland, Andrew J
   A/0000-0003-3745-8704
CR Abeyasundara SL, 2011, J BURN CARE RES, V32, P178, DOI 10.1097/BCR.0b013e31820aada8
   Ahn CS, 2012, BURNS, V38, P967, DOI 10.1016/j.burns.2012.05.016
   Aluarado R, 2009, BURNS, V35, P4, DOI 10.1016/j.burns.2008.03.008
   Argirova M, 2006, Ann Burns Fire Disasters, V19, P80
   Australian and New Zealand Burns Association, 2013, EM MAN SEV BURNS MAN
   Bartlett N, 2008, J BURN CARE RES, V29, P828, DOI 10.1097/BCR.0b013e3181855c9a
   Berman B, 2008, J CRANIOFAC SURG, V19, P989, DOI 10.1097/SCS.0b013e318175f3a7
   Branski LK, 2009, SURG INFECT, V10, P389, DOI 10.1089/sur.2009.024
   Cartotto R, 2000, J TRAUMA, V49, P1034, DOI 10.1097/00005373-200012000-00010
   Church D, 2006, CLIN MICROBIOL REV, V19, P403, DOI 10.1128/CMR.19.2.403-434.2006
   Cubison TCS, 2006, BURNS, V32, P992, DOI 10.1016/j.burns.2006.02.007
   Dedovic Z, 1999, Acta Chir Plast, V41, P87
   Fidkowski CW, 2009, PEDIATR ANESTH, V19, P147, DOI 10.1111/j.1460-9592.2008.02884.x
   Garner JP, 2005, BURNS, V31, P539, DOI 10.1016/j.burns.2005.01.014
   Greenhalgh DG, 2007, J BURN CARE RES, V28, P776, DOI 10.1097/BCR.0b013e3181599bc9
   Harvey LA, 2013, J BURN CARE RES, V34, pE168, DOI 10.1097/BCR.0b013e318257d827
   Harvey LA, 2010, BURNS, V36, P912, DOI 10.1016/j.burns.2009.10.008
   Jeschke MG, 2007, CRIT CARE, V11, DOI 10.1186/cc6102
   Jeschke MG, 2014, LANCET, V383, P1168, DOI 10.1016/S0140-6736(13)61093-4
   Kendrick D, 2009, INJURY PREV, V15, P197, DOI 10.1136/ip.2008.020677
   Klas KS, 2015, J BURN CARE RES, V36, P387, DOI 10.1097/BCR.0000000000000151
   Klein MB, 2007, ANN SURG, V245, P622, DOI 10.1097/01.sla.0000252572.50684.49
   Kraft R, 2012, LANCET, V379, P1013, DOI 10.1016/S0140-6736(11)61345-7
   Liao CC, 2000, BURNS, V26, P422, DOI 10.1016/S0305-4179(00)00026-7
   Losee JE, 2005, ANN PLAS SURG, V54, P165, DOI 10.1097/01.sap.0000143798.55846.8d
   Mannucci PM, 2007, NEW ENGL J MED, V356, P2301, DOI 10.1056/NEJMra067742
   MCLOUGHLIN E, 1990, AM J DIS CHILD, V144, P677, DOI 10.1001/archpedi.1990.02150300075020
   Menon S, 2013, BURNS, V39, P674, DOI 10.1016/j.burns.2012.09.009
   NSW Agency for Clinical Innovation, 2014, NEW S WAL STAT BURN
   Palmieri TL, 2006, CRIT CARE MED, V34, P1602, DOI 10.1097/01.CCM.0000217472.97524.0E
   Pruit BA, 2012, TOTAL BURN CARE, P15, DOI DOI 10.1016/B978-1-4377-2786-9.00003-5
   Rogers AD, 2010, EUR J PEDIATR SURG, V20, P133, DOI 10.1055/s-0029-1237355
   Sheridan RL, 2000, JAMA-J AM MED ASSOC, V283, P69, DOI 10.1001/jama.283.1.69
   SPURR ED, 1990, BURNS, V16, P179, DOI 10.1016/0305-4179(90)90034-T
   Tang YMJ, 2012, J PLAST RECONSTR AES, V65, P684, DOI 10.1016/j.bjps.2011.09.028
   TOMPKINS RG, 1988, ANN SURG, V208, P577, DOI 10.1097/00000658-198811000-00006
   Tompkins RG, 2012, LANCET, V379, P983, DOI 10.1016/S0140-6736(11)61626-7
   Trop M, 2015, BURNS, V41, P714, DOI 10.1016/j.burns.2014.10.001
   Ytterstad B, 1998, Inj Prev, V4, P176
   Yuan J, 2007, J BURN CARE RES, V28, P514, DOI 10.1097/BCR.0B013E318053DB13
NR 40
TC 2
Z9 2
U1 0
U2 7
PU WILEY
PI HOBOKEN
PA 111 RIVER ST, HOBOKEN 07030-5774, NJ USA
SN 1445-1433
EI 1445-2197
J9 ANZ J SURG
JI ANZ J. Surg.
PD JUN
PY 2016
VL 86
IS 6
BP 499
EP 503
DI 10.1111/ans.13398
PG 5
WC Surgery
WE Science Citation Index Expanded (SCI-EXPANDED)
SC Surgery
GA DN6SH
UT WOS:000377205800017
PM 26678373
DA 2022-03-26
ER

PT J
AU Gong, ZY
   Yuan, ZQ
   Dong, ZW
   Peng, YZ
AF Gong, Zhen-Yu
   Yuan, Zhi-Qiang
   Dong, Zhi-Wei
   Peng, Yi-Zhi
TI Glutamine with probiotics attenuates intestinal inflammation and
   oxidative stress in a rat burn injury model through altered iNOS gene
   aberrant methylation
SO AMERICAN JOURNAL OF TRANSLATIONAL RESEARCH
LA English
DT Article
DE Glutamine; probiotics; NO; iNOS; DNA methylation
ID NITRIC-OXIDE SYNTHASE; DYSFUNCTION; EXPRESSION; SEPSIS; GROWTH
AB Severe burns may lead to intestinal inflammation and oxidative stress resulting in intestinal barrier damage and gut dysfunction. In the management of severe burns, therapies are needed to attenuate whole-body inflammatory responses and control the burden of oxidative stress. In this study, we evaluated the effects of oral glutamine (Gln) with probiotics on burn-induced intestinal inflammation and oxidative stress using a Wistar rat burn injury model. We then explored potential molecular mechanisms for the effects of glutamine and probiotics on intestinal tissue inflammation and oxidative stress. We found that glutamine and probiotics together significantly inhibited nitric oxide (NO) content; reduced levels of the inflammatory factors TNF-alpha, IL-6, and IL-8; and altered expression of oxidative stress factors including reactive oxygen species and superoxide dismutase. We found that the apoptotic proportion of intestinal epithelial cells in severely burned subjects was notably decreased following treatment with glutamine plus probiotics. We also found that glutamine and probiotics given together markedly reduced NO content by down-regulating the expression of iNOS in blood and intestinal tissue. These findings indicate that regulation of the iNOS gene plays a pivotal role in inflammation and oxidative stress in the response to severe burns in the Wistar rat. We then further investigated the mechanism by which combined therapy with glutamine and probiotics might reduce expression of iNOS and found that this treatment resulted in increased methylation of the iNOS gene. The methylation level of the iNOS gene was found to be regulated via differential expression of DNMT1 and Tet1. Collectively, our results suggest that combined therapy with glutamine and probiotics can markedly reduce the synthesis of NO, suppressing intestinal inflammation and oxidative stress in the Wistar rat burn injury model.
C1 [Gong, Zhen-Yu; Yuan, Zhi-Qiang; Dong, Zhi-Wei; Peng, Yi-Zhi] Third Mil Med Univ, State Key Lab Trauma Burns & Combined Injury, Southwest Hosp, Inst Burn Res, Chongqing 400038, Peoples R China.
RP Dong, ZW; Peng, YZ (通讯作者)，Third Mil Med Univ, State Key Lab Trauma Burns & Combined Injury, Southwest Hosp, Inst Burn Res, Chongqing 400038, Peoples R China.
EM zhi-weidavid99@163.com; yizhipen@sina.com
FU Key Program of Logistics Scientific Research of the PLA [BWS11J039]
FX This work was supported by a grant from the Key Program of Logistics
   Scientific Research of the PLA (BWS11J039).
CR Bahemia IA, 2015, BURNS, V41, P1536, DOI 10.1016/j.burns.2015.05.007
   Cenit MC, 2015, NUTRIENTS, V7, P6900, DOI 10.3390/nu7085314
   Daniel T, 2006, J CELL PHYSIOL, V208, P418, DOI 10.1002/jcp.20677
   de Oliveira GP, 2014, SHOCK, V41, P222, DOI 10.1097/SHK.0000000000000102
   Dickerson RN, 2016, BURNS TRAUMA, V4, DOI 10.1186/s41038-016-0054-8
   Donmez R, 2013, J SURG RES, V182, P142, DOI 10.1016/j.jss.2012.08.033
   Dunn JLM, 2016, BURNS, V42, P1522, DOI 10.1016/j.burns.2016.05.005
   Eyarefe O D, 2008, Afr J Med Med Sci, V37, P309
   Farina JA, 2012, MED SCI MONITOR, V18, pHY13, DOI 10.12659/MSM.882718
   Ferreira DW, 2015, CURR MED CHEM, V22, P2407, DOI 10.2174/092986732220150722124307
   Filippou D, 2007, BURNS, V33, P1001, DOI 10.1016/j.burns.2006.11.019
   Fullerton JN, 2014, TRENDS IMMUNOL, V35, P12, DOI 10.1016/j.it.2013.10.008
   Gatson JW, 2015, J BURN CARE RES, V36, P545, DOI 10.1097/BCR.0000000000000176
   Habashi Soraya Abbasi, 2016, Iranian Biomedical Journal, V20, P33, DOI 10.7508/ibj.2016.01.005
   Hai Z, 2016, CLIN CHIM ACTA, V456, P69, DOI 10.1016/j.cca.2016.02.026
   Hastings CNM, 2017, CURR TOP BEHAV NEURO, V31, P321, DOI 10.1007/7854_2016_31
   Hori Y, 2007, J PATHOL, V212, P218, DOI 10.1002/path.2176
   Hu K, 2014, FISH PHYSIOL BIOCHEM, V40, P1437, DOI 10.1007/s10695-014-9938-3
   Liu S, 2015, BURNS, V41, P1748, DOI 10.1016/j.burns.2015.06.001
   Lu XM, 2013, INT J MOL MED, V31, P740, DOI 10.3892/ijmm.2013.1241
   Navarro F, 2016, WORLD J GASTROENTERO, V22, P10093, DOI 10.3748/wjg.v22.i46.10093
   Neri F, 2015, ONCOGENE, V34, P4168, DOI 10.1038/onc.2014.356
   Noe JE, 2009, INTEGR CANCER THER, V8, P409, DOI 10.1177/1534735409348865
   O'Dea KP, 2016, PLOS ONE, V11, DOI 10.1371/journal.pone.0167801
   Palsamy P, 2014, EXP EYE RES, V121, P26, DOI 10.1016/j.exer.2014.01.021
   Park SY, 2015, NEUROSCI LETT, V609, P129, DOI 10.1016/j.neulet.2015.10.022
   Qu XM, 2016, J DENT RES, V95, P1452, DOI 10.1177/0022034516673019
   Saraf MK, 2016, J BURN CARE RES, V37, pE96, DOI 10.1097/BCR.0000000000000292
   Sikalidis AK, 2015, PATHOL ONCOL RES, V21, P9, DOI 10.1007/s12253-014-9860-0
   Tao K, 2015, INFLAMMATION, V38, P1273, DOI 10.1007/s10753-014-0097-6
   Wang XJ, 2015, BURNS, V41, P379, DOI 10.1016/j.burns.2014.07.012
   Wang ZK, 2016, AM J EMERG MED, V34, P2154, DOI 10.1016/j.ajem.2016.08.014
   Xu J, 2012, CARDIOVASC RES, V96, P308, DOI 10.1093/cvr/cvs254
   Yu YW, 2016, MOL MED REP, V13, P1353, DOI 10.3892/mmr.2015.4660
   Zhang FX, 2015, INT J CLIN EXP PATHO, V8, P5189
   Zhang YM, 2017, METHODS MOL BIOL, V1540, P73, DOI 10.1007/978-1-4939-6700-1_7
   Zu HX, 2014, CELL BIOCHEM BIOPHYS, V70, P1699, DOI 10.1007/s12013-014-0116-0
NR 37
TC 18
Z9 22
U1 0
U2 5
PU E-CENTURY PUBLISHING CORP
PI MADISON
PA 40 WHITE OAKS LN, MADISON, WI 53711 USA
SN 1943-8141
J9 AM J TRANSL RES
JI Am. J. Transl. Res.
PY 2017
VL 9
IS 5
BP 2535
EP 2547
PG 13
WC Oncology; Medicine, Research & Experimental
WE Science Citation Index Expanded (SCI-EXPANDED)
SC Oncology; Research & Experimental Medicine
GA EW1QZ
UT WOS:000402268600045
PM 28560003
DA 2022-03-26
ER

PT J
AU Hassen, AF
   Ben Khalifa, S
   Daiki, M
AF Hassen, Amjed Fekih
   Ben Khalifa, Sonia
   Daiki, Mayssa
TI Epidemiological and bacteriological profiles in children with burns
SO BURNS
LA English
DT Article
DE Infection; Children; Burn; Bacteria
ID PEDIATRIC BURNS; STAPHYLOCOCCUS-AUREUS; NOSOCOMIAL INFECTIONS; CARE;
   MORTALITY
AB Objectives: The aim of our study is to determine the most prevalent bacteria responsible for nosocomial infection (NI) in burned children.
   Materials and methods: A prospective analytic study was conducted over a period of 30 months at the Children's Hospital of Tunisia. All burned children were enrolled.
   Results: A total of 185 children were hospitalised during the study period. The mean age was 30 months (interquartile range, IR:18; 48). The gender ratio of the study population was 1.3 (104 males and 81 females). The mean total body surface area burned (TBSA) was 10% (IR:6;16). The incidence rate of NI was 39.1 NIs per 1000 patient-days and two-thirds of the infections were polymicrobial. The most common isolated micro-organisms were methicillin-susceptible Staphylococcus aureus (MSSA, 57.7%), wild-type Pseudomonas aeruginosa (35.9%) and wild-type Enterobacter cloacae (26.9%). The case fatality rate was 5.9% corresponding to a crude death rate of 1.32 deaths per year. Septic shock with multiple organ failure was the leading cause of death.
   Conclusion: The most common micro-organisms responsible for NI in our series were of the wild-type phenotype. Thus, on suspicion of sepsis, empiric antibiotic treatment combining piperacillin, oxacillin and gentamicin can be proposed until identification of the causative microorganism is available. (C) 2013 Elsevier Ltd and ISBI. All rights reserved.
C1 [Hassen, Amjed Fekih; Ben Khalifa, Sonia; Daiki, Mayssa] Tunis El Manar Univ, Childrens Hosp, Dept Anaesthesia & Intens Care, Tunis 1007, Tunisia.
RP Hassen, AF (通讯作者)，Tunis El Manar Univ, Childrens Hosp, Dept Anaesthesia & Intens Care, Tunis 1007, Tunisia.
EM fhaw2000@yahoo.fr
OI FEKIH HASSEN, Amjed/0000-0001-6531-9053
CR Appelgren P, 2002, BURNS, V28, P39, DOI 10.1016/S0305-4179(01)00070-5
   Barret JP, 2001, BURNS, V27, P439, DOI 10.1016/S0305-4179(00)00147-9
   BENMEIR P, 1991, BURNS, V17, P402, DOI 10.1016/S0305-4179(05)80075-0
   Chim H, 2007, BURNS, V33, P1008, DOI 10.1016/j.burns.2007.03.003
   Church D, 2006, CLIN MICROBIOL REV, V19, P403, DOI 10.1128/CMR.19.2.403-434.2006
   Deitch E A, 1987, J Burn Care Rehabil, V8, P475, DOI 10.1097/00004630-198708060-00005
   Dodd D, 1991, Adv Pediatr Infect Dis, V6, P137
[truncated: 2,601,090 more chars]
