# Supplementary material for: A bibliometric analysis of publications on burn sepsis using VOSviewer
Source: Front Med (Lausanne). 2022 Sep 14;9:971393. doi: 10.3389/fmed.2022.971393 (PMC9515469; doi:10.3389/fmed.2022.971393)
Supplement: Supplementary file 1 [file Data_Sheet_1.ZIP › data package (3).txt]

FN Clarivate Analytics Web of Science
VR 1.0
PT J
AU Dalley, AJ
   Deans, R
   Lipman, J
   Venkatesh, B
   Rudd, M
   Roberts, MS
   Cross, SE
AF Dalley, Andrew J.
   Deans, Renae
   Lipman, Jeffrey
   Venkatesh, Bala
   Rudd, Michael
   Roberts, Michael S.
   Cross, Sheree E.
TI Unbound Cephalothin Pharmacokinetics in Adult Burn Patients Are Related
   to the Elapsed Time after Injury
SO ANTIMICROBIAL AGENTS AND CHEMOTHERAPY
LA English
DT Article
ID PHARMACODYNAMICS; DISEASE; SEPSIS; CARE
AB Cephalothin (cefalotin) pharmacokinetics were evaluated for nine severely burned patients (42% +/- 9% mean burn areas) and five healthy volunteers by using non-plasma-protein-bound concentration-time profiles. Burn patients gave increased mean residence times (36%) and reduced total clearances (25%). Mean residence times and distribution volumes increased between 1 and 4 days posttrauma, suggesting that burn patient pharmacokinetics change during the initial fluid resuscitation phase of treatment.
C1 [Dalley, Andrew J.; Deans, Renae; Lipman, Jeffrey; Rudd, Michael] Univ Queensland, Royal Brisbane & Womens Hosp, Burns Trauma & Crit Care Res Ctr, Brisbane, Qld 4029, Australia.
   [Dalley, Andrew J.; Roberts, Michael S.; Cross, Sheree E.] Univ Queensland, Princess Alexandra Hosp, Therapeut Res Unit, Brisbane, Qld 4029, Australia.
   [Deans, Renae; Lipman, Jeffrey] Royal Brisbane & Womens Hosp, Dept Intens Care Med, Brisbane, Qld, Australia.
   [Venkatesh, Bala] Princess Alexandra Hosp, Dept Intens Care Med, Brisbane, Qld 4102, Australia.
   [Venkatesh, Bala] Wesley Hosp, Dept Intens Care Med, Brisbane, Qld, Australia.
   [Rudd, Michael] Royal Brisbane & Womens Hosp, Dept Surg, Brisbane, Qld, Australia.
RP Dalley, AJ (通讯作者)，Univ Queensland, Royal Brisbane & Womens Hosp, Clin Res Ctr, Brisbane, Qld 4029, Australia.
EM a.dalley@uq.edu.au
RI Roberts, Michael S/C-5247-2014; Dalley, Andrew/B-2410-2010; Venkatesh,
   Bala/F-4700-2010; Roberts, Michael/F-7502-2010; Roberts,
   Michael/F-4289-2010; Lipman, Jeffrey/G-2211-2010
OI Roberts, Michael S/0000-0003-3894-5301; Dalley,
   Andrew/0000-0002-8362-6492; Roberts, Michael/0000-0002-5837-246X;
   Lipman, Jeffrey/0000-0002-5965-9876; Venkatesh, Bala/0000-0002-3234-5244
FU National Health and Medical Research Council of AustraliaNational Health
   and Medical Research Council of Australia [351519]
FX This work was funded by the National Health and Medical Research Council
   of Australia (grant no. 351519).
CR Almeida AM, 2002, J CHROMATOGR B, V774, P215, DOI 10.1016/S1570-0232(02)00244-1
   Blanchet B, 2008, CLIN PHARMACOKINET, V47, P635, DOI 10.2165/00003088-200847100-00002
   COCKCROFT DW, 1976, NEPHRON, V16, P31, DOI 10.1159/000180580
   Dalley AJ, 2007, J ANTIMICROB CHEMOTH, V60, P166, DOI 10.1093/jac/dkm128
   Dalley AJ, 2009, ANTIMICROB AGENTS CH, V53, P210, DOI 10.1128/AAC.00718-08
   Dulhunty JM, 2008, BURNS, V34, P1090, DOI 10.1016/j.burns.2008.01.011
   GEHAN EA, 1970, CANCER CHEMOTH REP 1, V54, P225
   KNAUS WA, 1985, CRIT CARE MED, V13, P818, DOI 10.1097/00003246-198510000-00009
   Mohr JF, 2008, ANTIMICROB AGENTS CH, V52, P1891, DOI 10.1128/AAC.01321-07
   Pinder M, 2002, ANAESTH INTENS CARE, V30, P134, DOI 10.1177/0310057X0203000203
   Roberts JA, 2006, CLIN PHARMACOKINET, V45, P755, DOI 10.2165/00003088-200645080-00001
   Vincent JL, 1996, INTENS CARE MED, V22, P707, DOI 10.1007/BF01709751
NR 12
TC 7
Z9 9
U1 0
U2 3
PU AMER SOC MICROBIOLOGY
PI WASHINGTON
PA 1752 N ST NW, WASHINGTON, DC 20036-2904 USA
SN 0066-4804
J9 ANTIMICROB AGENTS CH
JI Antimicrob. Agents Chemother.
PD DEC
PY 2009
VL 53
IS 12
BP 5303
EP 5305
DI 10.1128/AAC.01600-08
PG 3
WC Microbiology; Pharmacology & Pharmacy
WE Science Citation Index Expanded (SCI-EXPANDED)
SC Microbiology; Pharmacology & Pharmacy
GA 520HP
UT WOS:000271834400053
PM 19752272
OA Green Published, Bronze
DA 2022-03-26
ER

PT J
AU Zhang, PH
   Li, LL
   Zeng, JZ
   Yang, LR
   Ren, LC
   Liang, PF
   Huang, XY
AF Zhang, Pi-hong
   Li, Li-li
   Zeng, Ji-zhang
   Yang, Liu-rong
   Ren, Li-cheng
   Liang, Peng-fei
   Huang, Xiao-Yuan
TI Preliminary proteomic analysis of circulating polymorphonuclear
   neutrophils from rabbits experiencing scald injury and Staphylococcus
   aureus sepsis
SO INFLAMMATION RESEARCH
LA English
DT Article
DE Rabbit; Polymorphonuclear neutrophils; Burn; Staphylococcus aureus;
   Proteome
ID PROTEIN DISULFIDE-ISOMERASE; METHICILLIN-RESISTANT; ANNEXIN-1;
   MECHANISMS; LEUKOCYTES; INFECTION; MODEL; RAT
AB The aim of this study is to identify the differentially expressed proteins in circulating polymorphonuclear neutrophils (PMN) from scalded bacteremia rabbits infected with Staphylococcus aureus to provide a basis to reveal the pathogenesis of burns and sepsis.
   Rabbits were subjected to sham burn (A), A + bacterial challenge (B), 30% scald injury (C), or C + bacterial challenge (D). Bacterial challenge was inflicted as an injection of 2.0 x 10(8) cfu S. aureus 18 h after burn procedure. Animals were sacrificed 24 h after burn. PMN were isolated, and the differential proteins in the PMN from these animals were identified by two-dimensional electrophoresis coupled with MALDI-TOF-MS; two proteins were confirmed by Western blotting.
   Twenty-one differential protein spots were found, and seven differential proteins were identified. Among the identified proteins, the expression levels of protein disulfide-isomerase and thiol-specific antioxidant protein were down-regulated in groups C and D, and two protein spots of annexin I were identified, one of which was down-regulated and another up-regulated in groups C and D.
   Preliminary proteome changes in PMN from rabbits experiencing scald injury and S. aureus sepsis were revealed, which possibly play an important role in the inflammation and pathogenesis of sepsis after scald injury.
C1 [Zhang, Pi-hong; Li, Li-li; Zeng, Ji-zhang; Yang, Liu-rong; Ren, Li-cheng; Liang, Peng-fei; Huang, Xiao-Yuan] Cent S Univ, Dept Burns & Plast Surg, Xiangya Hosp, Changsha 410008, Hunan, Peoples R China.
RP Huang, XY (通讯作者)，Cent S Univ, Dept Burns & Plast Surg, Xiangya Hosp, Changsha 410008, Hunan, Peoples R China.
EM zphong@yahoo.com.cn; huxzhong@yahoo.com.cn
RI ren, licheng/AAW-3782-2020
OI Zhang, Pihong/0000-0003-0911-148X
FU Key Laboratory of Cancer Proteomics of Chinese Ministry of Health;
   Xiangya Hospital; Central South University, Changsha, Hunan, 410008, P.
   R. China; National Science of China [30571920]
FX A majority of this work was accomplished in Key Laboratory of Cancer
   Proteomics of Chinese Ministry of Health, Xiangya Hospital, Central
   South University, Changsha, Hunan, 410008, P. R. China. We sincerely
   thank Professor Zhi-Qiang Xiao for his expert technical assistance. This
   study was supported by a grant from the National Science of China (No:
   30571920). The authors declare that they have no competing financial
   interests.
CR Al-Ghoul WM, 2004, CRIT CARE MED, V32, P1730, DOI 10.1097/01.CCM.0000132896.62368.01
   Arur S, 2003, DEV CELL, V4, P587, DOI 10.1016/S1534-5807(03)00090-X
   BASSUK JA, 1990, J CELL PHYSIOL, V144, P280, DOI 10.1002/jcp.1041440214
   Boussac M, 2000, ELECTROPHORESIS, V21, P665, DOI 10.1002/(SICI)1522-2683(20000201)21:3<665::AID-ELPS665>3.0.CO;2-U
   Burlak C, 2006, MOL CELL PROTEOMICS, V5, P620, DOI 10.1074/mcp.M500336-MCP200
   Candiano G, 2004, ELECTROPHORESIS, V25, P1327, DOI 10.1002/elps.200305844
   CHAE HZ, 1994, P NATL ACAD SCI USA, V91, P7017, DOI 10.1073/pnas.91.15.7017
   Cirioni O, 2005, J INFECT DIS, V192, P1613, DOI 10.1086/496888
   Cosgrove SE, 2003, CLIN INFECT DIS, V36, P53, DOI 10.1086/345476
   DEITCH EA, 1990, NEW ENGL J MED, V323, P1249
   Demling RH, 2007, J BURNS WOUNDS, V7, P86
   Ferrari DM, 1999, BIOCHEM J, V339, P1, DOI 10.1042/0264-6021:3390001
   Fessler MB, 2002, J BIOL CHEM, V277, P31291, DOI 10.1074/jbc.M200755200
   Hannon R, 2002, FASEB J, V16, P253, DOI 10.1096/fj.02-0239fje
   Hu ZH, 2005, AM J PHYSIOL-CELL PH, V288, pC1171, DOI 10.1152/ajpcell.00312.2004
   INANO H, 1992, J APPL PHYSIOL, V73, P1370, DOI 10.1152/jappl.1992.73.4.1370
   JETHWANEY D, 2007, PROTEOME SCI, V10, P5
   Katakura T, 2005, CLIN EXP IMMUNOL, V142, P419, DOI 10.1111/j.1365-2249.2005.02944.x
   Lominadze G, 2005, MOL CELL PROTEOMICS, V4, P1503, DOI 10.1074/mcp.M500143-MCP200
   Parente L, 2004, INFLAMM RES, V53, P125, DOI 10.1007/s00011-003-1235-z
   Parihar A, 2008, BURNS, V34, P6, DOI 10.1016/j.burns.2007.04.009
   Perraki T, 2004, APPL CLAY SCI, V25, P9, DOI 10.1016/S0169-1317(03)00156-X
   Piubelli C, 2002, ELECTROPHORESIS, V23, P298, DOI 10.1002/1522-2683(200202)23:2<298::AID-ELPS298>3.0.CO;2-I
   Sano H, 2002, CRIT CARE MED, V30, P190, DOI 10.1097/00003246-200201000-00027
   Sayeed MM, 1998, MEDICINA-BUENOS AIRE, V58, P386
   Shih SF, 2001, J BIOL CHEM, V276, P21870, DOI 10.1074/jbc.M100571200
   Solito E, 2006, FASEB J, V20, P1498, DOI 10.1096/fj.05-5319fje
   Solito E, 2003, FASEB J, V17, P1544, DOI 10.1096/fj.02-0941fje
   Solito E, 2003, ENDOCRINOLOGY, V144, P1164, DOI 10.1210/en.2002-220592
   Taneja N, 2004, BURNS, V30, P665, DOI 10.1016/j.burns.2004.02.011
   Vindenes HA, 1997, BURNS, V23, P131, DOI 10.1016/S0305-4179(96)00121-0
   Wang XD, 2004, J PROTEOME RES, V3, P921, DOI 10.1021/pr0499601
   Wibbenmeyer L, 2006, J BURN CARE RES, V27, P152, DOI 10.1097/01.BCR.0000203359.32756.F7
   Wilkinson B, 2004, BBA-PROTEINS PROTEOM, V1699, P35, DOI 10.1016/j.bbapap.2004.02.017
   WORTHEN GS, 1989, SCIENCE, V245, P183, DOI 10.1126/science.2749255
   Yang L, 2006, J IMMUNOL, V177, P6440, DOI 10.4049/jimmunol.177.9.6440
NR 36
TC 6
Z9 7
U1 0
U2 7
PU SPRINGER BASEL AG
PI BASEL
PA PICASSOPLATZ 4, BASEL, 4052, SWITZERLAND
SN 1023-3830
EI 1420-908X
J9 INFLAMM RES
JI Inflamm. Res.
PD APR
PY 2010
VL 59
IS 4
BP 307
EP 314
DI 10.1007/s00011-009-0106-7
PG 8
WC Cell Biology; Immunology
WE Science Citation Index Expanded (SCI-EXPANDED)
SC Cell Biology; Immunology
GA 567DB
UT WOS:000275421400008
PM 19876717
DA 2022-03-26
ER

PT J
AU Wu, XW
   Herndon, DN
   Spies, M
   Sanford, AP
   Wolf, SE
AF Wu, XW
   Herndon, DN
   Spies, M
   Sanford, AP
   Wolf, SE
TI Effects of delayed wound excision and grafting in severely burned
   children
SO ARCHIVES OF SURGERY
LA English
DT Article; Proceedings Paper
CT 21st Annual Meeting of the Surgical-Infection-Society
CY MAY 03-05, 2001
CL SNOWBIRD, UT
SP Surg Infect Soc
ID PEDIATRIC-PATIENTS; DETERMINANTS; MORTALITY; INJURY
AB Hypothesis: Advances in burn treatment including early excision of the wound have increased survival in patients treated at specialized burn centers. We hypothesized that the patients with delayed wound excision and grafting would experience deleterious outcomes.
   Methods: From 1995 to 1999, 157 children with acute burns covering 40% or more of total bud), surface area and having more than 10% of full-thickness burns were admitted to our institution within 2 weeks of injury. Among them, 86, 42, and 29 patients underwent first operation on days 0 to 2, days 3 to 6, and days 7 to 14 after burn, respectively. Outcomes observed were mortality, number of operative procedures, length of hospitalization, blood transfused, incidence of wound bacterial and fungal contamination, invasive wound infection, and sepsis.
   Results: Demographic data for the groups showed no differences in sex or total body surface area burned. Mortality and number of operative procedures and blood transfusions were not different between groups. Hospitalizations were longer in the delayed groups, which was associated with a higher incidence of significant wound contamination (P=.008). Invasive wound infection also increased significantly with delay of excision (P<.001). An increased incidence of sepsis was seen in patients with delayed wound excision and grafting (P=.04).
   Conclusions: Delays in excision were associated with longer hospitalization and delayed wound closure, as well as increased rates of invasive wound infection and sepsis. Our data indicate that early excision within 48 hours is optimal for pediatric patients with massive burns.
C1 Shriners Hosp Children, Galveston, TX 77550 USA.
   Univ Texas, Med Branch, Dept Surg, Galveston, TX 77550 USA.
RP Wolf, SE (通讯作者)，Shriners Hosp Children, 815 Market St, Galveston, TX 77550 USA.
EM swolf@utmb.edu
OI Wolf, Steven/0000-0003-2972-3440
CR BARON P, 1994, J SURG RES, V57, P197, DOI 10.1006/jsre.1994.1131
   BAXTER CR, 1993, DERMATOL CLIN, V11, P709, DOI 10.1016/S0733-8635(18)30223-7
   BERNARD GR, 1994, AM J RESP CRIT CARE, V149, P818, DOI 10.1164/ajrccm.149.3.7509706
   CETINKALE O, 1993, BRIT J SURG, V80, P1296, DOI 10.1002/bjs.1800801025
   DEMLING RH, 1983, J TRAUMA, V23, P179, DOI 10.1097/00005373-198303000-00002
   Desai, 1999, J BURN CARE REHABIL, V20, P49
   DESAI M H, 1991, Journal of Burn Care and Rehabilitation, V12, P482, DOI 10.1097/00004630-199109000-00016
   Desai MH, 1998, J BURN CARE REHABIL, V19, P210, DOI 10.1097/00004630-199805000-00004
   DESAI MH, 1990, ANN SURG, V211, P753, DOI 10.1097/00000658-199006000-00015
   Hart DW, 2001, SURGERY, V130, P396, DOI 10.1067/msy.2001.116916
   Hart DW, 2000, ANN SURG, V232, P455, DOI 10.1097/00000658-200010000-00001
   HERNDON DN, 1987, J TRAUMA, V27, P208, DOI 10.1097/00005373-198702000-00020
   HERNDON DN, 1986, J TRAUMA, V26, P149, DOI 10.1097/00005373-198602000-00009
   Hultman CS, 1997, J TRAUMA, V43, P441, DOI 10.1097/00005373-199709000-00009
   HULTMAN CS, 1995, SURGERY, V118, P421, DOI 10.1016/S0039-6060(05)80354-X
   IREL M, 1986, J BURN CARE REHABIL, V7, P508
   Nguyen TT, 1996, ANN SURG, V223, P14, DOI 10.1097/00000658-199601000-00004
   Peck M D, 1989, J Burn Care Rehabil, V10, P7
   PIETSCH JB, 1985, J PEDIATR SURG, V20, P754, DOI 10.1016/S0022-3468(85)80039-7
   RENNEKAMPFF OH, 1995, SURGERY, V118, P884, DOI 10.1016/S0039-6060(05)80280-6
   Shirani KZ, 1996, SHOCK, V5, P4
   TOMPKINS RG, 1986, ANN SURG, V204, P272, DOI 10.1097/00000658-198609000-00006
   Wolf SE, 1997, ANN SURG, V225, P554, DOI 10.1097/00000658-199705000-00012
   WU JZ, 1995, INFLAMMATION, V19, P529, DOI 10.1007/BF01539133
   Yamada Y, 1996, BURNS, V22, P587, DOI 10.1016/S0305-4179(96)00052-6
   Yamamoto H, 1996, J SURG RES, V63, P157, DOI 10.1006/jsre.1996.0240
NR 26
TC 96
Z9 98
U1 0
U2 2
PU AMER MEDICAL ASSOC
PI CHICAGO
PA 330 N WABASH AVE, STE 39300, CHICAGO, IL 60611-5885 USA
SN 0004-0010
EI 1538-3644
J9 ARCH SURG-CHICAGO
JI Arch. Surg.
PD SEP
PY 2002
VL 137
IS 9
BP 1049
EP 1054
DI 10.1001/archsurg.137.9.1049
PG 6
WC Surgery
WE Science Citation Index Expanded (SCI-EXPANDED); Conference Proceedings Citation Index - Science (CPCI-S)
SC Surgery
GA 592DE
UT WOS:000177920800019
PM 12215159
OA Bronze
DA 2022-03-26
ER

PT J
AU Katz, SC
   Pachter, HL
   Cushman, JG
   Roccaforte, JD
   Aggarwal, S
   Yee, HT
   Nalbandian, MM
AF Katz, SC
   Pachter, HL
   Cushman, JG
   Roccaforte, JD
   Aggarwal, S
   Yee, HT
   Nalbandian, MM
TI Superficial septic thrombophlebitis
SO JOURNAL OF TRAUMA-INJURY INFECTION AND CRITICAL CARE
LA English
DT Article
DE thrombophlebitis; septic; superficial; suppurative; intravenous catheter
   (complications) cephalic; basilic; multi organ failure; sepsis;
   bacteremia
ID SUPPURATIVE THROMBOPHLEBITIS; BURN PATIENTS; THROMBOSIS
C1 NYU, Sch Med, New York, NY 10016 USA.
   NYU, Trauma & Shock Unit, Bellevue Hosp Ctr, New York, NY 10016 USA.
RP Roccaforte, JD (通讯作者)，Bellevue Hosp, NBV 1557,462 1st Ave, New York, NY 10016 USA.
CR Andes DR, 1998, AM J MED, V105, P446, DOI 10.1016/S0002-9343(98)00287-3
   ANG AK, 1986, J VASC SURG, V4, P563
   Brook I, 1996, ARCH SURG-CHICAGO, V131, P95
   GORBACH SL, 1971, GASTROENTEROLOGY, V60, P1110
   LEVINE R, 1995, ANN EMERG MED, V25, P502, DOI 10.1016/S0196-0644(95)70266-0
   MUNSTER AM, 1974, JAMA-J AM MED ASSOC, V230, P1010, DOI 10.1001/jama.230.7.1010
   PRUITT BA, 1970, ARCH SURG-CHICAGO, V100, P399
   PRUITT BA, 1980, ANN SURG, V191, P546, DOI 10.1097/00000658-198005000-00005
   STEIN JM, 1970, NEW ENGL J MED, V282, P1452, DOI 10.1056/NEJM197006252822603
   VILLANI C, 1995, HEART LUNG, V24, P342, DOI 10.1016/S0147-9563(05)80081-0
   ZINNER MJ, 1976, ARCH SURG-CHICAGO, V111, P122
NR 11
TC 5
Z9 5
U1 0
U2 1
PU LIPPINCOTT WILLIAMS & WILKINS
PI PHILADELPHIA
PA 530 WALNUT ST, PHILADELPHIA, PA 19106-3261 USA
SN 1079-6061
J9 J TRAUMA
JI J. Trauma-Injury Infect. Crit. Care
PD SEP
PY 2005
VL 59
IS 3
BP 750
EP 753
DI 10.1097/01.ta.0000183220.07235.05
PG 4
WC Critical Care Medicine; Surgery
WE Science Citation Index Expanded (SCI-EXPANDED)
SC General & Internal Medicine; Surgery
GA 014BZ
UT WOS:000235455000038
PM 16361925
DA 2022-03-26
ER

PT J
AU Guo, FM
   Zhou, H
   Wu, J
   Huang, YZ
   Lv, GZ
   Wu, YF
   Zhao, HS
   Jin, J
   Zhao, FL
   Liu, LJ
   Liu, WM
   Yang, Y
   Xu, Y
   Qiu, HB
AF Guo, Fengmei
   Zhou, Hua
   Wu, Jian
   Huang, Yingzi
   Lv, Guozhong
   Wu, Yunfu
   Zhao, Hongsheng
   Jin, Jun
   Zhao, Fuli
   Liu, Lijun
   Liu, Wenming
   Yang, Yi
   Xu, Yuan
   Qiu, Haibo
TI A prospective observation on nutrition support in adult patients with
   severe burns
SO BRITISH JOURNAL OF NUTRITION
LA English
DT Article
DE Severe burns; Enternal nutrition; Parenteral nutrition; Clinical
   outcomes
ID CRITICALLY-ILL PATIENTS; ENTERAL NUTRITION; INTOLERANCE; COMPLICATIONS;
   EPIDEMIOLOGY; MECHANISMS
AB Nutrition therapy is considered an important treatment of burn patients. The aim of the study was to delineate the nutritional support in severe burn patients and to investigate association between nutritional practice and clinical outcomes. Severe burn patients were enrolled (n 100). In 90 % of the cases, the burn injury covered above 70 % of the total body surface area. Mean interval from injury to nutrition start was 24 (sd 11) d. Sixty-seven patients were initiated with enteral nutrition (EN) with a median time of 1 d from injury to first feed. Twenty-two patients began with parenteral nutrition (PN). During the study, thirty-two patients developed EN intolerance. Patients received an average of about 70 % of prescribed energy and protein. Patients with EN providing <30 % energy had significantly higher 28- d and in-hospital mortality than patients with EN providing more than 30 % of energy. Mortality at 28 d was 11 % and in-hospital mortality was 45 %. Multiple regression analysis demonstrated that EN providing <30 % energy and septic shock were independent risk factors for 28- d prognosis. EN could be initiated early in severe burn patients. Majority patients needed PN supplementation for energy requirement and EN feeding intolerance. Post-pyloric feeding is more efficient than gastric feeding in EN tolerance and energy supplement. It is difficult for severe burn patients to obtain enough feeding, especially in the early stage of the disease. More than 2 weeks of underfeeding is harmful to recovery.
C1 [Guo, Fengmei; Huang, Yingzi; Yang, Yi; Qiu, Haibo] Southeastern Univ, Nanjing Zhongda Hosp, Sch Med, Nanjing 210009, Jiangsu, Peoples R China.
   [Zhou, Hua; Xu, Yuan] Beijing Tsinghua Changgung Hosp, Beijing 102218, Peoples R China.
   [Wu, Jian; Wu, Yunfu; Zhao, Fuli] Suzhou Municipal Hosp, Suzhou 215000, Peoples R China.
   [Lv, Guozhong] Wu Xi Third Peoples Hosp, Wuxi 214041, Jiangsu, Peoples R China.
   [Zhao, Hongsheng] Nantong Univ, Affiliated Hosp 1, Med Sch, Nantong 226021, Peoples R China.
   [Jin, Jun] Suzhou Univ, Affiliated Hosp 1, Suzhou 215006, Peoples R China.
   [Liu, Lijun] Suzhou Univ, Affiliated Hosp 2, Suzhou 215004, Peoples R China.
   [Liu, Wenming] Changzhou Second Peoples Hosp, Changzhou 213003, Peoples R China.
RP Qiu, HB (通讯作者)，Southeastern Univ, Nanjing Zhongda Hosp, Sch Med, Nanjing 210009, Jiangsu, Peoples R China.
EM haiboq2000@163.com
RI Qiu, Haibo/AAS-9047-2021
OI Qiu, Haibo/0000-0001-8589-4717; ma, le/0000-0001-7592-9779
FU Special Funds of Jiangsu Provincial Commission of Health and Family
   Planning of China [H201465]; Key Medical Disciplines of Jiangsu Province
   [ZDXKA2016025]
FX This study was fully sponsored by the grant of the Special Funds of
   Jiangsu Provincial Commission of Health and Family Planning of China
   (H201465) and the grant of the Key Medical Disciplines of Jiangsu
   Province (ZDXKA2016025). Role of the sponsor: design and conduct of the
   study, preparation and approval of our manuscript.
CR [Anonymous], 2008, POPUL DEV REV, V34, P192, DOI DOI 10.1016/j.burns.2007.03.010
   CHIARELLI A, 1990, AM J CLIN NUTR, V51, P1035, DOI 10.1093/ajcn/51.6.1035
   Cunningham JJ, 2009, J PARENTER ENTERAL N, V14, P649
   Czapran A, 2015, BURNS, V25, P761
   De Beaux I, 2001, ANAESTH INTENS CARE, V29, P619, DOI 10.1177/0310057X0102900611
   Deane A, 2007, WORLD J GASTROENTERO, V13, P3909, DOI 10.3748/wjg.v13.i29.3909
   DEITCH EA, 1990, SURGERY, V107, P411
   Holt B, 2012, BURNS, V38, P645, DOI 10.1016/j.burns.2011.12.002
   Lavrentieva A, 2014, J BURN CARE RES, V35, P313, DOI 10.1097/BCR.0b013e3182a22403
   Mentec H, 2001, CRIT CARE MED, V29, P1955, DOI 10.1097/00003246-200110000-00018
   Montejo JC, 1999, CRIT CARE MED, V27, P1447, DOI 10.1097/00003246-199908000-00006
   MONTGOMERY AB, 1985, AM REV RESPIR DIS, V132, P485
   Pancorbo-Hidalgo PL, 2001, J CLIN NURS, V10, P482, DOI 10.1046/j.1365-2702.2001.00498.x
   Peck MD, 2011, BURNS, V37, P1087, DOI 10.1016/j.burns.2011.06.005
   Rodriguez NA, 2011, JPEN-PARENTER ENTER, V35, P704, DOI 10.1177/0148607111417446
   Rousseau AF, 2013, CLIN NUTR, V32, P497, DOI 10.1016/j.clnu.2013.02.012
   Sallam HS, 2010, AM J PHYSIOL-REG I, V299, pR298, DOI 10.1152/ajpregu.00135.2010
   Shields BA, 2013, J BURN CARE RES, V34, pE22, DOI 10.1097/BCR.0b013e318254d2d5
   Sudenis T, 2015, J BURN CARE RES, V36, P297, DOI 10.1097/BCR.0000000000000069
   Ukleja A, 2010, NUTR CLIN PRACT, V25, P16, DOI 10.1177/0884533609357568
   Venter M, 2007, BURNS, V33, P464, DOI 10.1016/j.burns.2006.08.008
   Wassermann D, 2002, PATHOL BIOL, V50, P65, DOI 10.1016/S0369-8114(01)00271-1
   Williams FN, 2009, J AM COLL SURGEONS, V208, P489, DOI 10.1016/j.jamcollsurg.2009.01.022
NR 23
TC 6
Z9 8
U1 4
U2 31
PU CAMBRIDGE UNIV PRESS
PI CAMBRIDGE
PA EDINBURGH BLDG, SHAFTESBURY RD, CB2 8RU CAMBRIDGE, ENGLAND
SN 0007-1145
EI 1475-2662
J9 BRIT J NUTR
JI Br. J. Nutr.
PD MAY 14
PY 2019
VL 121
IS 9
BP 974
EP 981
DI 10.1017/S0007114519000217
PG 8
WC Nutrition & Dietetics
WE Science Citation Index Expanded (SCI-EXPANDED)
SC Nutrition & Dietetics
GA ID5WK
UT WOS:000471747800002
PM 31694733
OA Bronze
DA 2022-03-26
ER

PT J
AU REYNOLDS, EM
   RYAN, DP
   SHERIDAN, RL
   DOODY, DP
AF REYNOLDS, EM
   RYAN, DP
   SHERIDAN, RL
   DOODY, DP
TI LEFT-VENTRICULAR FAILURE COMPLICATING SEVERE PEDIATRIC BURN INJURIES
SO JOURNAL OF PEDIATRIC SURGERY
LA English
DT Article; Proceedings Paper
CT 25th Annual Meeting of the American-Pediatric-Surgical-Association
CY MAY 14-17, 1994
CL TUCSON, AZ
SP AMER PEDIAT SURG ASSOC
DE BURNS; PEDIATRIC; SWAN-GANZ CATHETERIZATION; LEFT VENTRICULAR FAILURE
ID ACUTE THERMAL-INJURY; PULMONARY-ARTERY CATHETERIZATION; MYOCARDIAL
   DEPRESSANT SUBSTANCE; RESPIRATORY-DISTRESS SYNDROME; ARTIFICIAL SKIN;
   SEPTIC SHOCK; MORTALITY; DYSFUNCTION; EXCISION; SURVIVAL
AB Purpose: Despite improvements in the overall survival rates for critically burned children, failed resuscitation may account for 54% of deaths following burn injuries. Clinical and experimental studies have implicated failure of the right side of the heart in adults, biventricular failure in elderly patients, and inadequate resuscitation as causes of refractory burn shock, This retrospective study of resuscitation at a tertiary pediatric burn center showed that myocardial depression is a complicating factor in the treatment of the pediatric burn victim. Methods: From 1989 to 1992, 28 critically burned children (greater than or equal to 60% total burn surface area) were resuscitated primarily at our center (admission within 24 hours of injury). Twenty-seven children had central lines, nine of whom underwent pulmonary artery catheterization for intensive hemodynamic monitoring because standard resuscitative therapy had failed. The average amount of fluid received at 8 and 24 hours after injury was within 10% of the calculated volume based on the Parkland formula. Results: Indexes of a failing rescue attempt included respiratory distress (PaO2 FIO2 less than or equal to 200), central venous pressure of greater than 10 mm Hg, and urine output of less than 1 mL/kg/h. Filling pressures were found to be normal or elevated in all children, indicating adequate volume replacement. Evaluation of cardiac function was performed using a thermodilution technique and showed that 100% of the study group had depressed left ventricular function, with an average left ventricular stroke work index (LVSWI) of 19.9 g.m/m(2) (normal, 44 to 68 g.m/m(2)), whereas only 38% had concomitant right ventricular failure. This left-sided dysfunction persisted throughout the acute resuscitation period but was improved after appropriate modification of fluid resuscitation and initiation of vasopressors (average final LVSWI, 38.0 g.m/m(2)). There were no complications from placement of the Swan-Ganz catheters in this group. Conclusion: Cardiogenic failure is a major determinant of a failing pediatric burn resuscitation, and, contrary to the adult burn patient, the myocardial depression is predominantly left-sided. Information from pulmonary artery catheters can help direct therapy by providing indications for vasopressors and modifying fluid resuscitation. Copyright (C) 1995 by W.B. Saunders Company
C1 MASSACHUSETTS GEN HOSP,SHRINERS BURNS INST,TRAUMA & BURN SERV,PEDIAT SURG SERV,BOSTON,MA 02114.
   HARVARD UNIV,SCH MED,BOSTON,MA.
CR ADAMS HR, 1984, AM HEART J, V108, P1477, DOI 10.1016/0002-8703(84)90695-1
   AGARWAL N, 1983, J TRAUMA, V23, P577, DOI 10.1097/00005373-198307000-00006
   AIKAWA N, 1978, AM J SURG, V135, P811, DOI 10.1016/0002-9610(78)90172-1
   AIKAWA N, 1982, BURNS, V8, P249, DOI 10.1016/0305-4179(82)90005-5
   Baxter C R, 1966, Surg Forum, V17, P1
   BONE RC, 1989, CHEST, V96, P849, DOI 10.1378/chest.96.4.849
   CIOFFI WG, 1986, J TRAUMA, V26, P638, DOI 10.1097/00005373-198607000-00008
   ERICKSON EJ, 1991, J PEDIATR SURG, V26, P821, DOI 10.1016/0022-3468(91)90147-L
   HERNDON DN, 1987, J TRAUMA, V27, P208, DOI 10.1097/00005373-198702000-00020
   HOFFMAN MJ, 1983, ANN SURG, V198, P307, DOI 10.1097/00000658-198309000-00007
   HORTON J W, 1987, Surgical Forum (Chicago), V38, P249
   Katz R W, 1983, Adv Pediatr, V30, P169
   KAUFMAN TM, 1992, AM J PHYSIOL, V262, pH1585
   LEFER AM, 1978, FED PROC, V37, P2734
   MARTYN JAJ, 1980, ANN SURG, V191, P330
   MARTYN JAJ, 1981, J TRAUMA, V21, P619
   PARRILLO JE, 1985, J CLIN INVEST, V76, P1539, DOI 10.1172/JCI112135
   PERKIN RM, 1982, J PEDIATR-US, V100, P977
   POLLACK MM, 1980, J PEDIATR-US, V96, P274, DOI 10.1016/S0022-3476(80)80824-9
   PRUITT BA, 1971, J TRAUM, V11, P36, DOI 10.1097/00005373-197101000-00003
   RAFFA J, 1978, J TRAUMA, V18, P90, DOI 10.1097/00005373-197802000-00002
   REILLY JM, 1989, CHEST, V95, P1072, DOI 10.1378/chest.95.5.1072
   REYNOLDS AM, 1993, CRIT CARE MED, V21, P468, DOI 10.1097/00003246-199303000-00028
   REYNOLDS EM, 1993, J PEDIATR SURG, V28, P1326, DOI 10.1016/S0022-3468(05)80322-7
   SHOEMAKER WC, 1982, HDB CRITICAL CARE, P253
   STURM JA, 1979, J TRAUMA, V19, P305, DOI 10.1097/00005373-197905000-00002
   TOMPKINS RG, 1986, INTENS CARE MED, V12, P289
   TOMPKINS RG, 1989, CRIT CARE MED, V17, P734, DOI 10.1097/00003246-198908000-00003
   TOMPKINS RG, 1986, ANN SURG, V204, P272, DOI 10.1097/00000658-198609000-00006
   TOMPKINS RG, 1990, WORLD J SURG, V14, P819, DOI 10.1007/BF01670529
NR 30
TC 47
Z9 48
U1 0
U2 0
PU W B SAUNDERS CO
PI PHILADELPHIA
PA INDEPENDENCE SQUARE WEST CURTIS CENTER, STE 300, PHILADELPHIA, PA
   19106-3399
SN 0022-3468
J9 J PEDIATR SURG
JI J. Pediatr. Surg.
PD FEB
PY 1995
VL 30
IS 2
BP 264
EP 270
DI 10.1016/0022-3468(95)90572-3
PG 7
WC Pediatrics; Surgery
WE Conference Proceedings Citation Index - Science (CPCI-S); Science Citation Index Expanded (SCI-EXPANDED)
SC Pediatrics; Surgery
GA QG224
UT WOS:A1995QG22400020
PM 7738749
DA 2022-03-26
ER

PT J
AU Nomellini, V
   Gomez, CR
   Gamelli, RL
   Kovacs, EJ
AF Nomellini, Vanessa
   Gomez, Christian R.
   Gamelli, Richard L.
   Kovacs, Elizabeth J.
TI AGING AND ANIMAL MODELS OF SYSTEMIC INSULT: TRAUMA, BURN, AND SEPSIS
SO SHOCK
LA English
DT Review
DE Burn injury; blunt trauma; penetrating trauma; hemorrhage; traumatic
   brain injury; sepsis; elderly
ID AGE-ASSOCIATED INCREASE; CELL-MEDIATED-IMMUNITY; MULTIPLE ORGAN FAILURE;
   NECROSIS-FACTOR-ALPHA; ACUTE-PHASE RESPONSE; ACUTE LUNG INJURY;
   BRAIN-INJURY; CECAL LIGATION; MURINE MODEL; INFLAMMATORY RESPONSE
AB In the acute-care setting, it is widely accepted that elderly patients have increased morbidity and mortality compared with young healthy patients. The reasons for this, however, are largely unknown. Although animal modeling has helped improve treatment strategies for young patients, there are a scarce number of studies attempting to understand the mechanisms of systemic insults such as trauma, burn, and sepsis in aged individuals. This review aims to highlight the relevance of using animals to study the pathogenesis of these insults in the aged and, despite the deficiency of information, to summarize what is currently known in this field.
C1 [Gomez, Christian R.; Gamelli, Richard L.; Kovacs, Elizabeth J.] Loyola Univ, Med Ctr, Dept Surg, Burn & Shock Trauma Inst, Maywood, IL 60153 USA.
   [Gomez, Christian R.; Gamelli, Richard L.; Kovacs, Elizabeth J.] Loyola Univ, Med Ctr, Dept Surg, Immunol & Aging Program, Maywood, IL 60153 USA.
   [Nomellini, Vanessa; Kovacs, Elizabeth J.] Loyola Univ, Med Ctr, Stritch Sch Med, Maywood, IL 60153 USA.
   [Nomellini, Vanessa; Kovacs, Elizabeth J.] Loyola Univ, Med Ctr, Program Mol & Cellular Biochem, Maywood, IL 60153 USA.
   [Gomez, Christian R.] Univ Diego Portales, Fac Ciencias Salud, Santiago, Chile.
RP Kovacs, EJ (通讯作者)，Loyola Univ, Med Ctr, Dept Surg, Burn & Shock Trauma Inst, Bldg 110,Room 4232,2160 S 1st Ave, Maywood, IL 60153 USA.
EM ekovacs@lumc.edu
FU National Institutes of HealthUnited States Department of Health & Human
   ServicesNational Institutes of Health (NIH) - USA [R01 AG18859, R01
   GM042577, R01 AA12034, F30 AG029724]; Institutional Training Grant [T32
   AA 13527]; Illinois Excellence in Academic Medicine Grant; Ralph and
   Marian C. Falk Research Trust; NATIONAL INSTITUTE OF GENERAL MEDICAL
   SCIENCESUnited States Department of Health & Human ServicesNational
   Institutes of Health (NIH) - USANIH National Institute of General
   Medical Sciences (NIGMS) [R01GM042577] Funding Source: NIH RePORTER;
   NATIONAL INSTITUTE ON AGINGUnited States Department of Health & Human
   ServicesNational Institutes of Health (NIH) - USANIH National Institute
   on Aging (NIA) [R01AG018859, F30AG029724] Funding Source: NIH RePORTER;
   NATIONAL INSTITUTE ON ALCOHOL ABUSE AND ALCOHOLISMUnited States
   Department of Health & Human ServicesNational Institutes of Health (NIH)
   - USANIH National Institute on Alcohol Abuse & Alcoholism (NIAAA)
   [R01AA012034, T32AA013527] Funding Source: NIH RePORTER
FX This study was supported by the National Institutes of Health (grant
   nos. R01 AG18859 to E.J.K., R01 GM042577 to R.L.G., R01 AA12034 to
   E.J.K., F30 AG029724 to V.N.), Institutional Training Grant T32 AA 13527
   (to E.J.K.), Illinois Excellence in Academic Medicine Grant, and Ralph
   and Marian C. Falk Research Trust.
CR Baker DJ, 2004, NAT GENET, V36, P744, DOI 10.1038/ng1382
   Balaban RS, 2005, CELL, V120, P483, DOI 10.1016/j.cell.2005.02.001
   Baue AE, 2006, SHOCK, V26, P438, DOI 10.1097/01.shk.0000228172.32587.7a
   BAUMANN H, 1994, IMMUNOL TODAY, V15, P74, DOI 10.1016/0167-5699(94)90137-6
   BEAL AL, 1994, JAMA-J AM MED ASSOC, V271, P226, DOI 10.1001/jama.271.3.226
   Bergeron E, 2006, J TRAUMA, V60, P268, DOI 10.1097/01.ta.0000197651.00482.c5
   Bergeron E, 2003, J TRAUMA, V54, P478, DOI 10.1097/01.TA.0000037095.83469.4C
   Biffl WL, 1996, ANN SURG, V224, P647, DOI 10.1097/00000658-199611000-00009
   BONE RC, 1992, CHEST, V101, P1644, DOI 10.1378/chest.101.6.1644
   Botha AJ, 1996, BRIT J SURG, V83, P1407, DOI 10.1002/bjs.1800831027
   Bruunsgaard H, 2003, IMMUNOL ALLERGY CLIN, V23, P15, DOI 10.1016/S0889-8561(02)00056-5
   Campisi J, 2005, MECH AGEING DEV, V126, P51, DOI 10.1016/j.mad.2004.09.024
   Campisi J, 2005, CELL, V120, P513, DOI 10.1016/j.cell.2005.02.003
   CARUSO C, 1920, ANN NY ACAD SCI, V1028, P1
   Cernak Ibolja, 2005, NeuroRx, V2, P410, DOI 10.1602/neurorx.2.3.410
   Chen SF, 2007, LIFE SCI, V81, P288, DOI 10.1016/j.lfs.2007.05.023
   Choudhry MA, 2003, IMMUNOL LETT, V86, P177, DOI 10.1016/S0165-2478(03)00022-1
   Clayton M C, 1995, J Burn Care Rehabil, V16, P451, DOI 10.1097/00004630-199507000-00013
   Colon-Emeric CS, 2002, OSTEOPOROSIS INT, V13, P955, DOI 10.1007/s001980200133
   Cournil A, 2001, TRENDS GENET, V17, P233, DOI 10.1016/S0168-9525(01)02306-X
   Davis JW, 1998, J TRAUMA, V45, P873, DOI 10.1097/00005373-199811000-00005
   Davis KA, 2004, J TRAUMA, V56, P272, DOI 10.1097/01.TA.0000108995.64133.90
   Deitch EA, 2006, CRIT CARE MED, V34, P2294, DOI 10.1097/01.CCM.0000233857.94604.73
   DEMLING RH, 1989, SURGERY, V106, P52
   DIMRI GP, 1995, P NATL ACAD SCI USA, V92, P9363, DOI 10.1073/pnas.92.20.9363
   DORIA G, 1994, IMMUNOL LETT, V40, P231, DOI 10.1016/0165-2478(94)00061-1
   Duchateau J, 2003, REV MAL RESPIR, V20, P735
   Durbin EA, 2000, CYTOKINE, V12, P1669, DOI 10.1006/cyto.2000.0768
   Ely EW, 2002, ANN INTERN MED, V136, P25, DOI 10.7326/0003-4819-136-1-200201010-00007
   Ershler WB, 2000, ANNU REV MED, V51, P245, DOI 10.1146/annurev.med.51.1.245
   Faragher RGA, 1998, BIOESSAYS, V20, P985, DOI 10.1002/(SICI)1521-1878(199812)20:12<985::AID-BIES4>3.3.CO;2-1
   Faunce DE, 1999, BURNS, V25, P403, DOI 10.1016/S0305-4179(99)00014-5
   Fitzwater J, 2003, J TRAUMA, V54, P959, DOI 10.1097/01.TA.0000029382.26295.AB
   Fletcher AE, 2007, BRAIN INJURY, V21, P691, DOI 10.1080/02699050701426873
   Franceschi C, 2000, ANN NY ACAD SCI, V908, P244
   Franceschi C, 2007, MECH AGEING DEV, V128, P92, DOI 10.1016/j.mad.2006.11.016
   George RL, 2003, J TRAUMA, V54, P464, DOI 10.1097/01.TA.0000051939.95039.E6
   George RL, 2003, SHOCK, V19, P28, DOI 10.1097/00024382-200301000-00006
   Gomberg BFC, 1999, INJURY, V30, P431, DOI 10.1016/S0020-1383(99)00138-2
   Gomez CR, 2006, SHOCK, V25, P581, DOI 10.1097/01.shk.000029553.39081.ec
   Gomez CR, 2007, CRIT CARE MED, V35, P246, DOI 10.1097/01.CCM.0000251639.05135.E0
   Gomez CR, 2007, EXP GERONTOL, V42, P451, DOI 10.1016/j.exger.2006.11.013
   Gore DC, 2005, BURNS, V31, P998, DOI 10.1016/j.burns.2005.06.005
   Guarente L, 2005, CELL, V120, P473, DOI 10.1016/j.cell.2005.01.029
   Gutierrez G, 2004, CRIT CARE, V8, P373, DOI 10.1186/cc2851
   HAMM RJ, 1991, J NEUROSURG, V75, P916, DOI 10.3171/jns.1991.75.6.0916
   Hansbrough JF, 1996, J SURG RES, V61, P17, DOI 10.1006/jsre.1996.0074
   Harbrecht BG, 2001, J TRAUMA, V51, P887, DOI 10.1097/00005373-200111000-00010
   Hauser CJ, 2005, SHOCK, V24, P24, DOI 10.1097/01.shk.0000191387.18818.43
   Heckbert SR, 1998, J TRAUMA, V45, P545, DOI 10.1097/00005373-199809000-00022
   Hierholzer C, 1997, ARCH ORTHOP TRAUM SU, V116, P173, DOI 10.1007/BF00426067
   Hierholzer C, 1997, AM J PHYSIOL-LUNG C, V273, pL1058, DOI 10.1152/ajplung.1997.273.5.L1058
   Hill AG, 1998, BRIT J SURG, V85, P884
   Hiramatsu M, 1997, SHOCK, V7, P247, DOI 10.1097/00024382-199704000-00002
   Hirshberg A, 2007, J AM COLL SURGEONS, V204, P665, DOI 10.1016/j.jamcollsurg.2007.01.005
   HOLLINGSED TC, 1993, AM J SURG, V166, P592, DOI 10.1016/S0002-9610(05)80662-2
   Hotchkiss RS, 1999, CRIT CARE MED, V27, P1230, DOI 10.1097/00003246-199907000-00002
   Hotchkiss RS, 1997, CRIT CARE MED, V25, P1298, DOI 10.1097/00003246-199708000-00015
   Hubbard WJ, 2005, SHOCK, V24, P52, DOI 10.1097/01.shk.0000191414.94461.7e
   Hutchinson PJ, 2007, J NEUROTRAUM, V24, P1545, DOI 10.1089/neu.2007.0295
   HYDE SR, 1992, INFECT IMMUN, V60, P976, DOI 10.1128/IAI.60.3.976-982.1992
   HYDE SR, 1990, INFECT IMMUN, V58, P619, DOI 10.1128/IAI.58.3.619-624.1990
   Inaba K, 2003, J TRAUMA, V54, P486, DOI 10.1097/01.TA.0000051588.05542.D6
   Jaeschke H, 1998, J IMMUNOL, V160, P3480
   Jean-Baptiste Eddy, 2007, J Intensive Care Med, V22, P63, DOI 10.1177/0885066606297123
   Jeng JC, 2007, J BURN CARE RES, V28, P380, DOI 10.1097/BCR.0B013E318053D3F4
   Kahlke V, 2000, AM J PHYSIOL-CELL PH, V278, pC509, DOI 10.1152/ajpcell.2000.278.3.C509
   Katahira J, 2002, AM J PHYSIOL-LUNG C, V283, pL1043, DOI 10.1152/ajplung.00305.2001
   Kauder DR, 2000, J TRAUMA, V49, P193
   Kerby JD, 2006, J BURN CARE RES, V27, P452, DOI 10.1097/01.BCR.0000225957.01854.EE
   Kirkwood TBL, 2005, CELL, V120, P437, DOI 10.1016/j.cell.2005.01.027
   Kizaki T, 2000, J LEUKOCYTE BIOL, V68, P21
   KOSSMANN T, 1995, SHOCK, V4, P311, DOI 10.1097/00024382-199511000-00001
   Kovacs EJ, 2005, EXP GERONTOL, V40, P549, DOI 10.1016/j.exger.2005.04.009
   Kovacs EJ, 2004, J LEUKOCYTE BIOL, V76, P36, DOI 10.1189/jlb.1103538
   Kovacs EJ, 2004, MECH AGEING DEV, V125, P121, DOI 10.1016/j.mad.2003.11.007
   Kovacs EJ, 2002, J AM AGING ASSOC, V25, P3, DOI 10.1007/s11357-002-0001-4
   KOVACS EJ, 2000, IMM 2000 AAI CIS JOI
   Kumar A, 1996, J EXP MED, V183, P949, DOI 10.1084/jem.183.3.949
   LE HQ, 1986, ANN PLAS SURG, V17, P39, DOI 10.1097/00000637-198607000-00008
   Leblanc J, 2006, BRAIN INJURY, V20, P779, DOI 10.1080/02699050600831835
   LEIST M, 1995, J IMMUNOL, V154, P1307
   Lim HB, 2007, ANAESTHESIA, V62, P474, DOI 10.1111/j.1365-2044.2007.04998.x
   LINN BS, 1980, J AM GERIATR SOC, V28, P118, DOI 10.1111/j.1532-5415.1980.tb00244.x
   Lionelli GT, 2005, BURNS, V31, P958, DOI 10.1016/j.burns.2005.06.006
   Lomas-Neira JL, 2004, J LEUKOCYTE BIOL, V76, P58, DOI 10.1189/jlb.1103541
   Lomas-Niera JL, 2005, SHOCK, V24, P33, DOI 10.1097/01.shk.0000191411.48719.ab
   Lombard DB, 2005, CELL, V120, P497, DOI 10.1016/j.cell.2005.01.028
   Maegele M, 2007, INFLAMM RES, V56, P318, DOI 10.1007/s00011-007-6141-3
   Marshall JC, 2005, SHOCK, V24, P1, DOI 10.1097/01.shk.0000191383.34066.4b
   Martin GS, 2006, CRIT CARE MED, V34, P15, DOI 10.1097/01.CCM.0000194535.82812.BA
   Maughan PH, 2000, J NEUROTRAUM, V17, P1141, DOI 10.1089/neu.2000.17.1141
   MEDURI GU, 1995, CHEST, V107, P1062, DOI 10.1378/chest.107.4.1062
   Miller SF, 2006, J BURN CARE RES, V27, P411, DOI 10.1097/01.BCR.0000226260.17523.22
   Mimasaka S, 2001, TOHOKU J EXP MED, V193, P319, DOI 10.1620/tjem.193.319
   Moor E, 2006, EXP GERONTOL, V41, P303, DOI 10.1016/j.exger.2005.12.006
   Moore EE, 2005, SHOCK, V24, P71, DOI 10.1097/01.shk.0000191336.01036.fe
   Moore FA, 1996, J TRAUMA, V40, P501, DOI 10.1097/00005373-199604000-00001
   Moore FA, 1996, J TRAUMA, V40, P510
   Morales DM, 2005, NEUROSCIENCE, V136, P971, DOI 10.1016/j.neuroscience.2005.08.030
   Mosenthal AC, 2004, J TRAUMA, V56, P1042, DOI 10.1097/01.TA.0000127767.83267.33
   Mosenthal AC, 2002, J TRAUMA, V52, P907, DOI 10.1097/00005373-200205000-00015
   MULLIGAN MS, 1994, AM J PATHOL, V144, P1008
   Nagy KK, 2000, J TRAUMA, V49, P190, DOI 10.1097/00005373-200008000-00003
   *NAT SAF COUNC, HELP SEN LIV BETT LO
   Nimmo AJ, 2004, NEUROPEPTIDES, V38, P40, DOI 10.1016/j.npep.2003.12.003
   Nomellini V, 2008, J LEUKOCYTE BIOL, V83, P1493, DOI 10.1189/jlb.1007672
   Onyszchuk G, 2008, J NEUROTRAUM, V25, P153, DOI 10.1089/neu.2007.0430
   Paradis V, 2001, HUM PATHOL, V32, P327, DOI 10.1053/hupa.2001.22747
   Pfeilschifter J, 2002, ENDOCR REV, V23, P90, DOI 10.1210/er.23.1.90
   Piccolo MTS, 1999, INFLAMMATION, V23, P371
   Plackett TP, 2003, FASEB J, V17, P688, DOI 10.1096/fj.02-0452fje
   POST DJ, 1991, ANN NY ACAD SCI, V621, P66
   Prelog M, 2006, AUTOIMMUN REV, V5, P136, DOI 10.1016/j.autrev.2005.09.008
   Rathlev NK, 2006, ACAD EMERG MED, V13, P302, DOI 10.1197/j.aem.2005.10.015
   Reddy RC, 2001, IMMUNOL RES, V24, P273, DOI 10.1385/IR:24:3:273
   Remick DG, 2005, SHOCK, V24, P7, DOI 10.1097/01.shk.0000191384.34066.85
   Remick DG, 2002, SHOCK, V17, P463, DOI 10.1097/00024382-200206000-00004
   Richmond TS, 2002, J AM GERIATR SOC, V50, P215, DOI 10.1046/j.1532-5415.2002.50051.x
   Rittirsch D, 2007, J LEUKOCYTE BIOL, V81, P137, DOI 10.1189/jlb.0806542
   Roth BJ, 2001, INJURY, V32, P551, DOI 10.1016/S0020-1383(01)00079-1
   Saito H, 2001, J BIOL CHEM, V276, P29307, DOI 10.1074/jbc.M103740200
   Saito H, 2003, MECH AGEING DEV, V124, P1047, DOI 10.1016/j.mad.2003.08.002
   Samols D., 2002, CYTOKINE REFERENCE O
   Samonte VA, 2004, CRIT CARE MED, V32, P2267, DOI 10.1097/01.CCM.0000145579.66001.05
   Santaniello JM, 2004, J TRAUMA, V57, P696, DOI 10.1097/01.TA.0000140480.50079.A8
   Sarkar D, 2006, CANCER LETT, V236, P13, DOI 10.1016/j.canlet.2005.04.009
   Saucedo R, 2002, GYNECOL OBSTET INVES, V53, P114, DOI 10.1159/000053005
   Sayeed MM, 2005, SHOCK, V24, P40, DOI 10.1097/01.shk.0000191412.56343.1e
   Schneider CP, 2007, J APPL PHYSIOL, V102, P113, DOI 10.1152/japplphysiol.00848.2006
   Schneider CP, 2006, J APPL PHYSIOL, V100, P826, DOI 10.1152/japplphysiol.00898.2005
   Schneider CP, 2004, BBA-MOL BASIS DIS, V1689, P22, DOI 10.1016/j.bbadis.2004.01.003
   Schulman AM, 2002, AM SURGEON, V68, P942
   Shah SA, 2006, EXP GERONTOL, V41, P1201, DOI 10.1016/j.exger.2006.07.006
   Sharma OP, 2007, AM SURGEON, V73, P354
   Shimamura M, 2004, MOL BRAIN RES, V122, P47, DOI 10.1016/j.molbrainres.2003.11.015
   Sierra F, 2006, J GERONTOL A-BIOL, V61, P557, DOI 10.1093/gerona/61.6.557
   SLATER H, 1981, J AM GERIATR SOC, V29, P74, DOI 10.1111/j.1532-5415.1981.tb01231.x
   Stubbe HD, 2006, CRIT CARE MED, V34, P2651, DOI 10.1097/01.CCM.0000239196.17999.B7
   Suffredini AF, 1999, J CLIN IMMUNOL, V19, P203, DOI 10.1023/A:1020563913045
   Susman M, 2002, J TRAUMA, V53, P219, DOI 10.1097/00005373-200208000-00004
   Tarlowe MH, 2005, AM J RESP CRIT CARE, V171, P753, DOI 10.1164/rccm.200307-917OC
   Tateda K, 1996, INFECT IMMUN, V64, P769, DOI 10.1128/IAI.64.3.769-774.1996
   Taylor MD, 2002, J TRAUMA, V53, P407, DOI 10.1097/00005373-200209000-00001
   Testa JA, 2005, ARCH PHYS MED REHAB, V86, P1815, DOI 10.1016/j.apmr.2005.03.010
   Thompson HJ, 2006, J AM GERIATR SOC, V54, P1590, DOI 10.1111/j.1532-5415.2006.00894.x
   Thompson HJ, 2005, J NEUROTRAUM, V22, P42, DOI 10.1089/neu.2005.22.42
   Tinsley JH, 2004, AM J PHYSIOL-LUNG C, V286, pL841, DOI 10.1152/ajplung.00341.2003
   Toda Y, 2007, INT J MOL MED, V19, P237
   Tornetta P, 1999, J TRAUMA, V46, P702, DOI 10.1097/00005373-199904000-00024
   Tsuji H, 1997, INFECT IMMUN, V65, P1892, DOI 10.1128/IAI.65.5.1892-1898.1997
   TUMAGE RH, 2002, WORLD J SURG, V26, P848
   Turnbull IR, 2004, SHOCK, V22, P364, DOI 10.1097/01.shk.0000142552.77473.7d
   Turnbull IR, 2003, SHOCK, V19, P310, DOI 10.1097/00024382-200304000-00003
   Vallejo JG, 2005, AM J PHYSIOL-HEART C, V288, pH1272, DOI 10.1152/ajpheart.01003.2003
   WALKER HL, 1968, J TRAUM, V8, P1049, DOI 10.1097/00005373-196811000-00006
   Wibbenmeyer LA, 2001, BURNS, V27, P583, DOI 10.1016/S0305-4179(01)00009-2
   Wohltmann CD, 2001, AM J SURG, V181, P297, DOI 10.1016/S0002-9610(01)00582-7
   Woiciechowsky C, 2002, J TRAUMA, V52, P339, DOI 10.1097/00005373-200202000-00021
   Yamashita M, 2002, SURG TODAY, V32, P701, DOI 10.1007/s005950200130
   Zantl N, 1998, INFECT IMMUN, V66, P2300, DOI 10.1128/IAI.66.5.2300-2309.1998
   2007, NATL TRAUMA DATA BAN
NR 162
TC 39
Z9 41
U1 1
U2 8
PU LIPPINCOTT WILLIAMS & WILKINS
PI PHILADELPHIA
PA TWO COMMERCE SQ, 2001 MARKET ST, PHILADELPHIA, PA 19103 USA
SN 1073-2322
EI 1540-0514
J9 SHOCK
JI Shock
PD JAN
PY 2009
VL 31
IS 1
BP 11
EP 20
DI 10.1097/SHK.0b013e318180f508
PG 10
WC Critical Care Medicine; Hematology; Surgery; Peripheral Vascular Disease
WE Science Citation Index Expanded (SCI-EXPANDED)
SC General & Internal Medicine; Hematology; Surgery; Cardiovascular System
   & Cardiology
GA 385LO
UT WOS:000261815900003
PM 18636047
OA Green Accepted
DA 2022-03-26
ER

PT J
AU NEWSHOLME, EA
   NEWSHOLME, P
   CURI, R
AF NEWSHOLME, EA
   NEWSHOLME, P
   CURI, R
TI THE ROLE OF THE CITRIC-ACID CYCLE IN CELLS OF THE IMMUNE-SYSTEM AND ITS
   IMPORTANCE IN SEPSIS, TRAUMA AND BURNS
SO BIOCHEMICAL SOCIETY SYMPOSIA
LA English
DT Article
RP NEWSHOLME, EA (通讯作者)，UNIV OXFORD, DEPT BIOCHEM, S PARKS RD, OXFORD OX1 3QU, ENGLAND.
RI Curi, Rui/AAT-7970-2021; Newsholme, Philip/D-4939-2016
OI Newsholme, Philip/0000-0002-0500-6984
CR [Anonymous], [No title captured]
   ARDAWI MSM, 1982, BIOCHEM J, V208, P743, DOI 10.1042/bj2080743
   ARDAWI MSM, 1984, BIOCHEM J, V221, P255, DOI 10.1042/bj2210255
   ARDAWI MSM, 1985, ESSAYS BIOCHEM, V21, P1
   ARDAWI MSM, 1983, BIOCHEM J, V212, P835, DOI 10.1042/bj2120835
   ARDAWI MSM, 1984, BIOCH J, V217
   ARDAWI MSM, 1987, IN PRESS CLIN SCI
   ARDAWI MSM, 1983, THESIS U OXFORD
   ASKANAZI J, 1980, ANN SURG, V192, P78, DOI 10.1097/00000658-198007000-00014
   AULICK JLH, 1979, SURGERY, V85, P560
   CRABTREE B, 1972, BIOCHEM J, V126, P49, DOI 10.1042/bj1260049
   CRABTREE B, 1985, CURR TOP CELL REGUL, V25, P21
   CRABTREE B, 1979, TECHNIQUES METABOL B, V211, P1
   CURI R, 1987, IN PRESS BIOCH J
   EAGLE H, 1959, SCIENCE, V130, P432, DOI 10.1126/science.130.3373.432
   FELIG P, 1975, ANNU REV BIOCHEM, V44, P933, DOI 10.1146/annurev.bi.44.070175.004441
   GOLDBERG AL, 1978, P FEBS M, V42, P347
   GOLDSTEIN L, 1976, BIOCHEM J, V154, P555, DOI 10.1042/bj1540555
   Goldstein L, 1980, Physiologist, V23, P19
   GOLDSTEIN L, 1976, INT REV PHYSL, V11, P383
   GORDON S, 1986, J CELL SCI, P267, DOI 10.1242/jcs.1986.Supplement_4.16
   HANSON PJ, 1987, IN PRESS GLUTAMINE G
   HARPER AE, 1986, FED PROC, P2179
   HOBART MJ, 1978, IMMUNE SYSTEM COURSE
   HUME DA, 1979, JNCI-J NATL CANCER I, V62, P3
   KLEIN J, 1979, SCIENCE, V203, P516, DOI 10.1126/science.104386
   KOVACEVIC Z, 1983, PHYSIOL REV, V63, P547, DOI 10.1152/physrev.1983.63.2.547
   LANDEL AM, 1985, CANCER, V55, P230, DOI 10.1002/1097-0142(19850101)55:1+<230::AID-CNCR2820551305>3.0.CO;2-I
   LIVESEY G, 1980, BIOCHEM J, V188, P705, DOI 10.1042/bj1880705
   LUND P, 1980, FEBS LETT, V117, pK86, DOI 10.1016/0014-5793(80)80573-4
   LUND P, 1985, BRIT MED BULL, V41, P251, DOI 10.1093/oxfordjournals.bmb.a072059
   MCCONNELL FM, 1986, FASEB J, V45, P890
   MCKEEHAN WL, 1982, CELL BIOL INT REP, V6, P635, DOI 10.1016/0309-1651(82)90125-4
   Newsholme E., 1983, BIOCH MED SCI
   NEWSHOLME EA, 1982, CONTRIB NEPHROL, V31, P1
   NEWSHOLME EA, 1985, Q J EXP PHYSIOL CMS, V70, P473, DOI 10.1113/expphysiol.1985.sp002935
   NEWSHOLME EA, 1985, BIOSCIENCE REP, V5, P393, DOI 10.1007/BF01116556
   NEWSHOLME P, 1987, BIOCHEM J, V242, P631, DOI 10.1042/bj2420631
   NEWSHOLME P, 1986, BIOCHEM J, V239, P121, DOI 10.1042/bj2390121
   RENNIE MJ, 1985, BRIT MED BULL, V41, P257, DOI 10.1093/oxfordjournals.bmb.a072060
   ROITT I, 1984, ESSENTIALS IMMUNOLOG
   Roth E, 1982, Clin Nutr, V1, P25, DOI 10.1016/0261-5614(82)90004-8
   SCHROCK H, 1980, BIOCHEM J, V188, P557, DOI 10.1042/bj1880557
   SMITH R, 1983, TRENDS BIOCHEM SCI, V8, P142, DOI 10.1016/0968-0004(83)90240-2
   SMITH RJ, 1986, FED PROC, V45, P2172
   Snell K, 1980, BIOCHEM SOC T, V8, P205, DOI 10.1042/bst0080205
   WAGENMAKERS AJM, 1984, BIOCHEM J, V220, P273, DOI 10.1042/bj2200273
   WAGENMAKERS AJM, 1984, BIOCHEM J, V223, P815, DOI 10.1042/bj2230815
   WINDMUELLER HG, 1974, J BIOL CHEM, V249, P5070
   [No title captured]
NR 50
TC 12
Z9 12
U1 0
U2 3
PU PORTLAND PRESS LTD
PI LONDON
PA CHARLES DARWIN HOUSE, 12 ROGER STREET, LONDON WC1N 2JU, ENGLAND
SN 0067-8694
J9 BIOCHEM SOC SYMP
JI Biochem. Soc. Symp.
PY 1987
IS 54
BP 145
EP 161
PG 17
WC Biochemistry & Molecular Biology
WE Science Citation Index Expanded (SCI-EXPANDED)
SC Biochemistry & Molecular Biology
GA R6890
UT WOS:A1987R689000012
DA 2022-03-26
ER

PT J
AU Yalcin, O
   Soybir, G
   Koksoy, F
   Kose, H
   Ozturk, R
   Cokneseli, B
AF Yalcin, O
   Soybir, G
   Koksoy, F
   Kose, H
   Ozturk, R
   Cokneseli, B
TI Effects of granulocyte colony-stimulating factor on bacterial
   translocation due to burn wound sepsis
SO SURGERY TODAY-THE JAPANESE JOURNAL OF SURGERY
LA English
DT Article
DE bacterial translocation; burn wound sepsis; G-CSF
ID THERMAL-INJURY; INFECTION; GUT; ENDOTOXIN; PROMOTES; MICE
AB The presence of certain defects in both cellular and humoral immunity after thermal injury has been established, Likewise, the translocation of enteric bacteria to the mesenteric lymph nodes and to distant organs has also been observed following serious thermal injury, The effects of granulocyte colony-stimulating factor (G-CSF) on bacterial translocation, the small bowel mucose, and cecal bacterial content mere investigated in a rat model of burn wound sepsis in which albino Wistar rats were scalded over 30% of their bodies, after which the lesions were infected by 1 x 10(8) colony-forming units (cfu) Pseudonmonas aeruginosa. The control group was treated with 5% dextrose solution subcutaneously starting 2 days preburn, while the treatment group received 100 mu g/kg human G-CSF subcutaneously. On the 4th day post burn all animals were killed to examine the bowel and culture of the mesenteric lymph nodes (MLN), livers, and spleens, No significant differences were observed between the groups regarding the cecal bacterial content and small bowel; however, a difference was seen in the ratio of translocation in the MLN liver and spleen and quantitative MLN cultures, Based on these findings, G-CSF was thus found to be significantly effective in reducing bacterial translocation due to burn wound sepsis.
C1 ISTANBUL TAKSIM HOSP,DEPT SURG,TR-80060 ISTANBUL,TURKEY.
RI YALCIN, OMER T./B-4744-2018
OI YALCIN, OMER T./0000-0001-5626-1881; Koksoy, Ferda
   Nihat/0000-0002-5878-7489
CR ALEXANDER JW, 1972, ANN SURG, V176, P273, DOI 10.1097/00000658-197209000-00003
   BERG RD, 1988, ARCH SURG-CHICAGO, V123, P1359
   Carter E A, 1988, J Burn Care Rehabil, V9, P351, DOI 10.1097/00004630-198807000-00007
   Deitch E A, 1987, J Burn Care Rehabil, V8, P475, DOI 10.1097/00004630-198708060-00005
   DEITCH EA, 1987, J TRAUMA, V27, P161, DOI 10.1097/00005373-198702000-00012
   DEITCH EA, 1984, ARCH SURG-CHICAGO, V119, P83
   DEITCH EA, 1987, ARCH SURG-CHICAGO, V122, P185
   DEITCH EA, 1984, ARCH SURG-CHICAGO, V119, P166
   DOBKE MK, 1989, ARCH SURG-CHICAGO, V124, P856
   FUKUSHIMA R, 1992, ANN SURG, V216, P438, DOI 10.1097/00000658-199210000-00007
   JONES WG, 1990, ANN SURG, V211, P399, DOI 10.1097/00000658-199004000-00004
   KURLAND JI, 1979, P NATL ACAD SCI USA, V76, P2326, DOI 10.1073/pnas.76.5.2326
   LANG CH, 1992, J INFECT DIS, V166, P336, DOI 10.1093/infdis/166.2.336
   LISTER PD, 1993, J INFECT DIS, V168, P922, DOI 10.1093/infdis/168.4.922
   LOPEZ AF, 1983, J IMMUNOL, V131, P2982
   MARANO MA, 1988, ARCH SURG-CHICAGO, V123, P1383
   MCEVEN DD, 1977, J LAB CLIN MED, V89, P540
   MILLER TA, 1983, AM J PHYSIOL, V245, P601
   MOONEY DP, 1988, ARCH SURG-CHICAGO, V123, P1353
   Nelson R D, 1987, J Burn Care Rehabil, V8, P496, DOI 10.1097/00004630-198708060-00009
   NELSON S, 1994, CLIN INFECT DIS    S, V8, P197
   NEWSOME TW, 1973, SURG GYNECOL OBSTET, V136, P375
   OREILLY M, 1992, J TRAUMA, V33, P679, DOI 10.1097/00005373-199211000-00014
   PETERSON VM, 1985, J TRAUMA, V25, P413, DOI 10.1097/00005373-198505000-00007
   SALMAN FT, 1992, J PEDIATR SURG, V27, P802, DOI 10.1016/0022-3468(92)90368-H
   SARTORELLI KH, 1991, J TRAUMA, V31, P523, DOI 10.1097/00005373-199104000-00012
   SIEFF CA, 1987, J CLIN INVEST, V79, P1549, DOI 10.1172/JCI112988
   SITTIG K, 1988, ARCH SURG-CHICAGO, V123, P1367
   STEINSHAMN S, 1993, J INFECT DIS, V168, P1444, DOI 10.1093/infdis/168.6.1444
   STRATTA RJ, 1986, J TRAUMA, V21, P7
   TANAKA H, 1991, DRUG METAB DISPOS, V19, P200
   WALKER HL, 1968, J TRAUM, V8, P1049, DOI 10.1097/00005373-196811000-00006
   WILLIAMS GT, 1990, NATURE, V343, P76, DOI 10.1038/343076a0
NR 33
TC 14
Z9 14
U1 0
U2 0
PU SPRINGER VERLAG
PI NEW YORK
PA 175 FIFTH AVE, NEW YORK, NY 10010
SN 0941-1291
J9 SURG TODAY
JI Surg. Today-Jpn. J. Surg.
PY 1997
VL 27
IS 2
BP 154
EP 158
DI 10.1007/BF02385906
PG 5
WC Surgery
WE Science Citation Index Expanded (SCI-EXPANDED)
SC Surgery
GA WG708
UT WOS:A1997WG70800011
PM 9017994
DA 2022-03-26
ER

PT J
AU Bernier, J
   Jobin, N
   Emptoz-Bonneton, A
   Pugeat, MM
   Garrel, DR
AF Bernier, J
   Jobin, N
   Emptoz-Bonneton, A
   Pugeat, MM
   Garrel, DR
TI Decreased corticosteroid-binding globulin in burn patients: Relationship
   with interleukin-6 and fat in nutritional support
SO CRITICAL CARE MEDICINE
LA English
DT Article
DE burns; cytokines; cortisol; inflammation; nutrition; protein metabolism
ID ACUTE-PHASE; SEPTIC SHOCK; THERMAL-INJURY; PROTEIN; SERUM; INFLAMMATION;
   CYTOKINES; IMMUNITY; PATTERNS; TRAUMA
AB Objectives: To analyze the effect of low fat nutritional solutions, with or without fish oil, on serum interleukin (IL)-6, and to explore the relationships between IL-6, corticosteroid-binding globulin (CBG; the main cortisol carrier in plasma), and protein metabolism in severely burned adult patients,
   Design: Randomized, double-blind study with control and low fat fed groups,
   Setting: Burn center of Hotel-Dieu Hospital of Montreal.
   Patients: Thirty seven men and women with thermal burn injury over >20% of body surface area and no other known medical condition,
   Interventions: Within 24 hrs after admission, nutritional support was started through a gastroenteral tube inserted under endoscopic guidance, The goal for energy intake was calculated using the Curreri formula, and was adjusted with biweekly measurements of resting energy expenditure, Patients were randomly as signed to one of the following groups: control (35% of energy as fat); low fat 1 (15% of energy as fat); and low fat 2 (50% of fat in the form of fish oil).
   Measurements and Main Results: Tumor necrosis factor (TNF)-alpha and TNF-beta, IL-6, CBG, and cortisol free fraction were measured every 3 days for 28 days, Nitrogen balance and urinary 3-methylhistidine excretion were measured daily, IL-6 concentrations were high in all patients, with the highest value (460 +/- 111 units/mL) observed on day 4, Concentrations of IL-6 were higher in control patients than in low fat-fed patients between days 13 and 28, but not between days 1 and 13, Multivariate analysis showed that IL-6, total body surface area burned, and sepsis scores were independent predictors of CBG between days 1 and 13(n = 170; p<.00001), High IL-6 concentrations were predictors of low CBG concentrations and high cortisol free fractions, There was no relation ship between IL-6, nitrogen balance, and 3-methylhistidine excretion, TNF-alpha and TNF-beta activity measurements by biological assay showed no correlation with other factors measured.
   Conclusions: a) Low-fat feeding, with or without fish oil, does not change the early production of IL-6 after burn injury; b) serum IL-6 is negatively correlated with CBG, which supports the hypothesis that this cytokine inhibits hepatic CBG production; and c) IL-6 does not appear to directly influence protein metabolism in burn patients.
C1 Ctr Hosp Univ Montreal, Ctr Rech, Hotel Dieu, Ctr Grand Brules, Montreal, PQ H2W 1T8, Canada.
   Univ Lyon 1, Div Endocrinol, Hop Antiquaille, F-69365 Lyon, France.
   Univ Montreal, Fac Med, Montreal, PQ H3C 3J7, Canada.
RP Garrel, DR (通讯作者)，Ctr Hosp Univ Montreal, Ctr Rech, Hotel Dieu, Ctr Grand Brules, Pavillon Marie de la Ferre,3850 St Urbain, Montreal, PQ H2W 1T8, Canada.
CR AFFORD SC, 1992, J BIOL CHEM, V267, P21612
   AKIRA S, 1993, ADV IMMUNOL, V54, P1, DOI 10.1016/S0065-2776(08)60532-5
   BARTALENA L, 1993, ENDOCRINOLOGY, V133, P291, DOI 10.1210/en.133.1.291
   BAUMANN H, 1994, IMMUNOL TODAY, V15, P74, DOI 10.1016/0167-5699(94)90137-6
   DEBANDT JP, 1994, J TRAUMA, V36, P624, DOI 10.1097/00005373-199405000-00004
   DOFFERHOFF ASM, 1992, CRIT CARE MED, V20, P185, DOI 10.1097/00003246-199202000-00007
   DROST AC, 1993, ANN SURG, V218, P74, DOI 10.1097/00000658-199307000-00012
   Garrel Dominique R., 1993, Wound Repair and Regeneration, V1, P10
   GARREL DR, 1995, JPEN-PARENTER ENTER, V19, P482, DOI 10.1177/0148607195019006482
   GARREL DR, 1993, BURNS, V19, P467, DOI 10.1016/0305-4179(93)90001-O
   Garrel DR, 1996, HORM RES, V45, P245, DOI 10.1159/000184796
   GOODMAN MN, 1994, P SOC EXP BIOL MED, V205, P182
   JUDGE GG, 1985, THEORY PRACTICE ECON, P375
   KINSELLA JE, 1990, CRIT CARE MED, V18, pS94
   KOWALVERN A, 1994, J AM COLL SURGEONS, V178, P357
   LOWRY SF, 1993, ARCH SURG-CHICAGO, V128, P1235
   MEEK M, 1991, Journal of Burn Care and Rehabilitation, V12, P564, DOI 10.1097/00004630-199111000-00012
   NIJSTEN MWN, 1991, SURGERY, V109, P761
   PAAVONEN T, 1994, ANN MED, V26, P255, DOI 10.3109/07853899409147900
   PERROT D, 1993, CRIT CARE MED, V21, P396, DOI 10.1097/00003246-199303000-00018
   PUGEAT M, 1989, CLIN CHEM, V35, P1675
   PUGEAT MM, 1984, ENDOCRINOLOGY, V115, P357, DOI 10.1210/endo-115-1-357
   ROUMEN RMH, 1993, ANN SURG, V218, P769, DOI 10.1097/00000658-199312000-00011
   SAVU L, 1980, FEBS LETT, V113, P102, DOI 10.1016/0014-5793(80)80505-9
   SAVU L, 1981, BIOCHEM BIOPH RES CO, V102, P411, DOI 10.1016/0006-291X(81)91536-9
   STRUZYNA J, 1995, BURNS, V21, P437, DOI 10.1016/0305-4179(95)00018-7
   SVOBODA P, 1994, J TRAUMA, V36, P336, DOI 10.1097/00005373-199403000-00009
   TSUJINAKA T, 1995, BIOCHEM BIOPH RES CO, V207, P168, DOI 10.1006/bbrc.1995.1168
   VANSNICK J, 1986, P NATL ACAD SCI USA, V83, P9679
   ZHOU DH, 1992, ARCH SURG-CHICAGO, V127, P65
NR 30
TC 65
Z9 67
U1 0
U2 2
PU LIPPINCOTT WILLIAMS & WILKINS
PI PHILADELPHIA
PA 227 EAST WASHINGTON SQ, PHILADELPHIA, PA 19106 USA
SN 0090-3493
J9 CRIT CARE MED
JI Crit. Care Med.
PD MAR
PY 1998
VL 26
IS 3
BP 452
EP 460
DI 10.1097/00003246-199803000-00014
PG 9
WC Critical Care Medicine
WE Science Citation Index Expanded (SCI-EXPANDED)
SC General & Internal Medicine
GA ZA628
UT WOS:000072384100013
PM 9504571
DA 2022-03-26
ER

PT J
AU Song, JQ
   Wolf, SE
   Herndon, DN
   Wu, XW
   Jeschke, MG
AF Song, Juquan
   Wolf, Steven E.
   Herndon, David N.
   Wu, Xiao-Wu
   Jeschke, Marc G.
TI Second hit post burn increased proximal gut mucosa epithelial cells
   damage
SO SHOCK
LA English
DT Article
DE LPS; endotoxemia; mucosal homeostasis; apoptosis; proliferation; TUNEL
   staining; PCNA staining
ID BACTERIAL TRANSLOCATION; INTESTINAL ISCHEMIA; SEPTIC SHOCK; TNF-ALPHA;
   APOPTOSIS; INJURY; RATS; PERMEABILITY; MICE; INTEGRITY
AB Secondary infections after burn are common and are a major contributor to morbidity and mortality. We previously showed that burn disrupted proximal gut mucosal homeostasis through increased epithelial cell apoptosis. In the present study, we sought to determine whether proximal gut mucosal disruption is additively affected by secondary endotoxemia after a severe burn. C57BL/6 mice received 30% total body surface area full-thickness scald burns and were randomized to receive saline or LPS 1 mg/kg body weight given intraperitoneally 72 h after burn. Proximal small bowel was harvested 12 h after LPS injection. Mucosal height and epithelial cell number were assessed on hematoxylin-eosin sections, intestinal epithelial cell apoptosis was identified by terminal deoxynucleotidyl transferase-mediated dUTP nick end labeling, and cell proliferation by immunohistochemical staining for proliferating cell nuclear antigen. Results showed that proximal gut mucosa impairment occurred 12 h after injury, including significantly decreased proximal gut wet weight, gut mucosal height, and epithelial cell number associated with increased proximal gut epithelial apoptosis (P < 0.05). This impairment diminished 72 h after burn. Second-hit endotoxemia caused additional proximal gut mucosa damage with decreased proximal gut weight, cell number, and mucosal height (P < 0.05) and significantly increased small intestinal epithelial apoptosis and mucosal atrophy, even after the first event, indicating a second detrimental effect of endotoxemia after the initial injury.
C1 [Jeschke, Marc G.] Shriners Hosp Children, Dept Biochem & Mol Biol, Galveston, TX 77550 USA.
   [Song, Juquan; Herndon, David N.; Jeschke, Marc G.] Univ Texas Galveston, Med Branch, Dept Surg, Galveston, TX 77550 USA.
   [Wolf, Steven E.; Wu, Xiao-Wu] Univ Texas Hlth Sci Ctr San Antonio, Dept Surg, San Antonio, TX USA.
RP Jeschke, MG (通讯作者)，Shriners Hosp Children, Dept Biochem & Mol Biol, 815 Market St, Galveston, TX 77550 USA.
EM majeschk@utmb.edu
RI Herndon, David/AAC-3354-2020
OI Wolf, Steven/0000-0003-2972-3440
FU NIGMS NIH HHSUnited States Department of Health & Human ServicesNational
   Institutes of Health (NIH) - USANIH National Institute of General
   Medical Sciences (NIGMS) [R01 GM056687, T32 GM 008256, T32 GM008256, P50
   GM060338, R01 GM 56687] Funding Source: Medline; NATIONAL INSTITUTE OF
   GENERAL MEDICAL SCIENCESUnited States Department of Health & Human
   ServicesNational Institutes of Health (NIH) - USANIH National Institute
   of General Medical Sciences (NIGMS) [T32GM008256, R01GM056687] Funding
   Source: NIH RePORTER
CR Abraham E, 1997, WESTERN J MED, V166, P195
   Arroyo-Espliguero R, 2004, HEART, V90, P983, DOI 10.1136/hrt.2002.001297
   Ayala A, 1999, IMMUNOLOGY, V97, P45
   Brubaker PL, 2004, ENDOCRINOLOGY, V145, P2653, DOI 10.1210/en.2004-0015
   CARTER EA, 1990, GASTROENTEROLOGY, V98, P1445, DOI 10.1016/0016-5085(90)91074-G
   Cho K, 2004, PATHOBIOLOGY, V71, P302, DOI 10.1159/000081725
   Cho KH, 2001, J SURG RES, V98, P9, DOI 10.1006/jsre.2001.6157
   Fink Mitchell P, 2003, Curr Opin Crit Care, V9, P143, DOI 10.1097/00075198-200304000-00011
   Gibson RJ, 2002, CANCER CHEMOTH PHARM, V50, P53, DOI 10.1007/s00280-002-0460-4
   HOFFMAN WD, 1993, ANESTH ANALG, V77, P613
   Holt PR, 1998, J GERONTOL A-BIOL, V53, pB168, DOI 10.1093/gerona/53A.3.B168
   Jeschke MG, 2000, DIGEST DIS SCI, V45, P415, DOI 10.1023/A:1005445501016
   KERR JFR, 1972, BRIT J CANCER, V26, P239, DOI 10.1038/bjc.1972.33
   Kruzel ML, 2000, INFLAMMATION, V24, P33, DOI 10.1023/A:1006935908960
   Leskinen MJ, 2003, BIOCHEM PHARMACOL, V66, P1493, DOI 10.1016/S0006-2952(03)00503-3
   Lightfoot E, 1999, SHOCK, V11, P29, DOI 10.1097/00024382-199901000-00004
   LUTERMAN A, 1986, AM J MED, V81, P45, DOI 10.1016/0002-9343(86)90513-9
   Magnotti LJ, 1998, ANN SURG, V228, P518, DOI 10.1097/00000658-199810000-00008
   MASON AD, 1986, ARCH SURG-CHICAGO, V121, P1027
   MCMANUS AT, 1985, EUR J CLIN MICROBIOL, V4, P219, DOI 10.1007/BF02013601
   Nesterov A, 2002, ONCOGENE, V21, P1135, DOI 10.1038/sj.onc.1205151
   Pruitt BA, 1998, WORLD J SURG, V22, P135
   Schmidt H, 1996, J SURG RES, V61, P521, DOI 10.1006/jsre.1996.0157
   Sheridan RL, 2005, PEDIATR CRIT CARE ME, V6, P112, DOI DOI 10.1097/01.PCC.0000161577.27849.BE
   Spies M, 2002, AM J PHYSIOL-GASTR L, V283, pG703, DOI 10.1152/ajpgi.00149.2001
   Sun Z, 1998, SCAND J GASTROENTERO, V33, P415
   Sun ZW, 1998, SHOCK, V10, P203, DOI 10.1097/00024382-199809000-00009
   Tadros T, 2003, ANN SURG, V237, P101, DOI 10.1097/00000658-200301000-00014
   Tanaka H, 1999, Nihon Ishinkin Gakkai Zasshi, V40, P135
   Wolf SE, 1999, J AM COLL SURGEONS, V188, P10, DOI 10.1016/S1072-7515(98)00260-9
   Wolf SE, 2000, ANN SURG, V232, P42, DOI 10.1097/00000658-200007000-00006
   Woodside KJ, 2003, SHOCK, V20, P70, DOI 10.1097/01.shk.0000065771.72937.b4
   ZAPATASIRVENT RL, 1994, J TRAUMA, V36, P1, DOI 10.1097/00005373-199401000-00001
   ZIEGLER TR, 1988, ARCH SURG-CHICAGO, V123, P1313
NR 34
TC 13
Z9 15
U1 0
U2 3
PU LIPPINCOTT WILLIAMS & WILKINS
PI PHILADELPHIA
PA TWO COMMERCE SQ, 2001 MARKET ST, PHILADELPHIA, PA 19103 USA
SN 1073-2322
EI 1540-0514
J9 SHOCK
JI Shock
PD AUG
PY 2008
VL 30
IS 2
BP 184
EP 188
DI 10.1097/SHK.0b013e318162a3f6
PG 5
WC Critical Care Medicine; Hematology; Surgery; Peripheral Vascular Disease
WE Science Citation Index Expanded (SCI-EXPANDED)
SC General & Internal Medicine; Hematology; Surgery; Cardiovascular System
   & Cardiology
GA 329OV
UT WOS:000257878500012
PM 18197149
OA Green Accepted
DA 2022-03-26
ER

PT J
AU Bedi, MK
   Sarabahi, S
   Agrawal, K
AF Bedi, Maninder Kaur
   Sarabahi, Sujata
   Agrawal, Karoon
TI New fluid therapy protocol in acute burn from a tertiary burn care
   centre
SO BURNS
LA English
DT Article
DE Brooke's formula; Resuscitation; Hyponatremia; Hypoglycemia; Acute burn;
   Fluid therapy; Resuscitation fluid therapy
ID SURVIVING SEPSIS CAMPAIGN; INTERNATIONAL GUIDELINES; GLUCOSE CONTROL;
   SEPTIC SHOCK; MANAGEMENT
AB Background: Ringer lactate is the main fluid for resuscitation of acute burns. However it is not a complete fluid alone, as it does not take care of sugar and electrolyte balance adequately. This study has been carried out to compare the use of Ringer lactate (RL) alone and combination of RL with Dextrose Normal Saline (DNS) as fluid replacement therapy in acute burn.
   Objective: To assess the biochemical parameters with the use of DNS as maintenance fluid in combination with Ringer lactate as resuscitation fluid in acute burns resuscitation. Method: A prospective randomized control study has been carried out by enrolling 200 patients into 2 groups, treated in ICU and resuscitated by using Modification of Brooke's formula (2mL/kg/% TBSA for resuscitation plus 2500mL maintenance). Group A received RL for resuscitation and DNS as maintenance in 1st 72h of burns. Group B received RL only for 1st 72h. The effects of this on various blood parameters were studied.
   Results: Mean value of sodium at 24h was 137.79 +/- 3.89 in group A and was 133.2 +/- 4.57 (p<.0001) in group B. The sodium levels remained in range of 137-138 (p<.0001) in group A with only 22% patients showing lower range of sodium levels, whereas, there was a falling trend (p<.0001) of sodium levels in group B on subsequent days with 54.00% (p<.0001) showing hyponatremia on 1st day which increased to 76% on 3rd day. Mean values of early morning random blood sugar (RBS) levels in group A remained between 165.5 +/- 65.51mg/dL-115.82 +/- 32.52mg/dL on all 3 days but in group B there was a falling trend from 127.49 +/- 46.11mg/dL to 102.84 +/- 22.92mg/dL by 3rd day. Thus, there was significant difference in levels of sodium and RBS in patients receiving DNS as maintenance fluid in addition to RL in acute phase.
   Conclusion: RL is not an ideal fluid for maintenance as it is low in sodium (130mEq/L) as well as potassium (4mEq/L) in view of daily electrolyte requirement. There is no glucose content in it to provide calories. Therefore, DNS should be added as daily maintenance fluid with RL as replacement for evaporative losses following burns. (C) 2018 Elsevier Ltd and ISBI. All rights reserved.
C1 [Bedi, Maninder Kaur; Sarabahi, Sujata; Agrawal, Karoon] Vardhaman Mahaveer Med Coll, Dept Burns Plast & Maxillofacial Surg, New Delhi 110029, India.
   [Bedi, Maninder Kaur; Sarabahi, Sujata; Agrawal, Karoon] Safdarjang Hosp, New Delhi 110029, India.
RP Bedi, MK (通讯作者)，Vardhaman Mahaveer Med Coll, Dept Burns Plast & Maxillofacial Surg, New Delhi 110029, India.
EM siman479@gmail.com
OI sarabahi, sujata/0000-0003-4378-6851
CR Amer Diabet Assoc, 2008, DIABETES CARE, V31, pS12, DOI 10.2337/dc08-S012
   Artz CP, 1969, TREATMENT BURNS, P1
   Chung DH, 2009, ASHCRAFTS PEDIAT SUR, P154
   Dellinger RP, 2008, INTENS CARE MED, V34, P783, DOI 10.1007/s00134-007-0934-2
   Dellinger RP, 2004, CRIT CARE MED, V32, P858, DOI [10.1097/CCM.0b013e31827e83af, 10.1007/s00134-012-2769-8]
   Engrav LH, 2000, J BURN CARE REHABIL, V21, P91, DOI 10.1097/00004630-200021020-00002
   Finfer S, 2009, NEW ENGL J MED, V360, P1283, DOI 10.1056/NEJMoa0810625
   Finfer S, 2012, NEW ENGL J MED, V367, P1108, DOI 10.1056/NEJMoa1204942
   Jeschke MG, 2013, CRIT CARE, V17, DOI 10.1186/cc12678
   Jeschke MG, 2010, ANN SURG, V252, P521, DOI 10.1097/SLA.0b013e3181f2774c
   Kamolz LP, 2013, CRIT CARE, V17, DOI 10.1186/cc12733
   Krinsley JS, 2010, CRIT CARE MED, V38, P1206, DOI 10.1097/CCM.0b013e3181d3aba5
   National Institute for Health and Care Excellence, NAT I HLTH CAR EXC G, P1
   Oliver Robert I, 2015, BURN RESUSCITATION E, P24
   Pham TN, 2008, J BURN CARE RES, V29, P257, DOI 10.1097/BCR.0b013e31815f3876
   PRUITT BA, 1971, J TRAUM, V11, P36, DOI 10.1097/00005373-197101000-00003
   Stoecklin P, 2016, BURNS, V42, P63, DOI 10.1016/j.burns.2015.10.025
NR 17
TC 4
Z9 4
U1 1
U2 2
PU ELSEVIER SCI LTD
PI OXFORD
PA THE BOULEVARD, LANGFORD LANE, KIDLINGTON, OXFORD OX5 1GB, OXON, ENGLAND
SN 0305-4179
EI 1879-1409
J9 BURNS
JI Burns
PD MAR
PY 2019
VL 45
IS 2
BP 335
EP 340
DI 10.1016/j.burns.2018.03.011
PG 6
WC Critical Care Medicine; Dermatology; Surgery
WE Science Citation Index Expanded (SCI-EXPANDED)
SC General & Internal Medicine; Dermatology; Surgery
GA HO6MW
UT WOS:000461044900009
PM 30686697
DA 2022-03-26
ER

PT J
AU Selig, DJ
   Akers, KS
   Chung, KK
   Pruskowski, KA
   Livezey, JR
   Por, ED
AF Selig, Daniel J.
   Akers, Kevin S.
   Chung, Kevin K.
   Pruskowski, Kaitlin A.
   Livezey, Jeffrey R.
   Por, Elaine D.
TI Meropenem pharmacokinetics in critically ill patients with or without
   burn treated with or without continuous veno-venous haemofiltration
SO BRITISH JOURNAL OF CLINICAL PHARMACOLOGY
LA English
DT Article; Early Access
DE burns; continuous renal replacement therapy; critical illness;
   meropenem; pharmacokinetics
ID RENAL REPLACEMENT THERAPY; POPULATION PHARMACOKINETICS; DOSING REGIMEN;
   SEPTIC SHOCK; PHARMACODYNAMICS; FAILURE; HEMODIAFILTRATION; ANTIBIOTICS
AB Introduction Severe burn injury involves widespread skin and tissue damage leading to systemic inflammation, hypermetabolism and multi-organ failure. The hypermetabolic phase of burn injury has been associated with increased systemic antibiotic clearance; however, critical illness in the absence of burn may also induce similar physiologic changes. Continuous renal replacement therapy (CRRT) is often implemented in critically ill patients and may also affect antibiotic clearance. Although the pharmacokinetics (PK) of meropenem has been described in both the burn and non-burn critically ill populations, direct comparative data is lacking. Methods For this study, we evaluated PK parameters of meropenem from 23 critically ill patients, burn or non-burn, treated with or without continuous veno-venous haemofiltration (CVVH) to determine the contribution of burn and CVVH to the variability of therapeutic meropenem levels. Results A two-compartment model best described the data and revealed creatinine clearance (CrCl) and total burn surface area (TBSA) as significant covariates on clearance (CL) and peripheral volume of distribution (Vp), respectively. Of interest, non-burn patients on CVVH displayed an overall lower inherent CL as compared to burn patients on CVVH (6.43 vs. 12.85 L/h). Probability of target attainment (PTA) simulations revealed augmented renal clearance (ARC) may necessitate dose adjustments, but TBSA and CVVH would not. Conclusions We recommend a standard dose of 1000 mg every 8 hours; however, if ARC is suspected, or the severity of illness requires a more stringent therapeutic target, we recommend a loading dose of 1000-2000 mg infused over 30 minutes to 1 hour followed by continuous infusion (3000-6000 mg over 24 hours), or intermittent infusion of 2000 mg every 8 hours.
C1 [Selig, Daniel J.; Por, Elaine D.] Walter Reed Army Inst Res, Expt Therapeut, Silver Spring, MD USA.
   [Akers, Kevin S.; Pruskowski, Kaitlin A.] US Army, Inst Surg Res, Clin Res Support Div, San Antonio, TX USA.
   [Chung, Kevin K.; Livezey, Jeffrey R.] Uniformed Serv Univ Hlth Sci, Bethesda, MD 20814 USA.
RP Selig, DJ (通讯作者)，Walter Reed Army Inst Res, Clin Pharmacol, 503 Robert Grant Ave, Silver Spring, MD 20910 USA.
EM daniel.j.selig.mil@mail.mil
FU WRAIR/USUHS Clinical Pharmacology Fellowship P8 funds
FX This work was supported by the WRAIR/USUHS Clinical Pharmacology
   Fellowship P8 funds.
CR Abdul-Aziz MH, 2016, INTENS CARE MED, V42, P1535, DOI 10.1007/s00134-015-4188-0
   Ariano RE, 2005, ANN PHARMACOTHER, V39, P32, DOI 10.1345/aph.1E271
   Bagshaw SM, 2008, CRIT CARE MED, V36, P610, DOI 10.1097/01.CCM.0B013E3181611F552
   Blot SI, 2014, ADV DRUG DELIVER REV, V77, P3, DOI 10.1016/j.addr.2014.07.006
   Bouchard J, 2010, NEPHROL DIAL TRANSPL, V25, P102, DOI 10.1093/ndt/gfp392
   Brusselaers N, 2010, INTENS CARE MED, V36, P915, DOI 10.1007/s00134-010-1861-1
   Burger R, 2018, J ANTIMICROB CHEMOTH, V73, P3413, DOI 10.1093/jac/dky370
   Carlier M, 2013, CRIT CARE, V17, DOI 10.1186/cc12705
   Cerda J, 2009, SEMIN DIALYSIS, V22, P114, DOI 10.1111/j.1525-139X.2008.00549.x
   Charhon N, 2012, ANTIMICROB AGENTS CH, V56, P1862, DOI 10.1128/AAC.05634-11
   Choi G, 2010, BLOOD PURIFICAT, V30, P195, DOI 10.1159/000321488
   Chung KK, 2018, J BURN CARE RES, V39, P1017, DOI 10.1093/jbcr/iry036
   Chung KK, 2009, CRIT CARE, V13, DOI 10.1186/cc7801
   Chytra I, 2012, CRIT CARE, V16, DOI 10.1186/cc11405
   Craig WA, 1997, CLIN INFECT DIS, V24, pS266, DOI 10.1093/clinids/24.Supplement_2.S266
   De Waele JJ, 2014, INTENS CARE MED, V40, P1340, DOI 10.1007/s00134-014-3403-8
   Dhaese SAM, 2019, J ANTIMICROB CHEMOTH, V74, P432, DOI 10.1093/jac/dky434
   Doh K, 2010, J ANTIMICROB CHEMOTH, V65, P2428, DOI 10.1093/jac/dkq317
   Dulhunty JM, 2015, AM J RESP CRIT CARE, V192, P1298, DOI 10.1164/rccm.201505-0857OC
   Goncalves-Pereira J, 2011, CRIT CARE, V15, DOI 10.1186/cc10441
   Gordon AC, 2016, JAMA-J AM MED ASSOC, V316, P509, DOI 10.1001/jama.2016.10485
   Hill DM, 2021, BLOOD PURIFICAT, V50, P473, DOI 10.1159/000512101
   Hulko M, 2018, ARTIF ORGANS, V42, P1164, DOI 10.1111/aor.13278
   Isla A, 2008, CLIN PHARMACOKINET, V47, P173, DOI 10.2165/00003088-200847030-00003
   Janmahasatian S, 2005, CLIN PHARMACOKINET, V44, P1051, DOI 10.2165/00003088-200544100-00004
   Kang D, 2019, ACUTE CRIT CARE, V34, P235, DOI 10.4266/acc.2019.00717
   Kothekar AT, 2020, ANN INTENSIVE CARE, V10, DOI 10.1186/s13613-019-0622-8
   Krueger WA, 1998, ANTIMICROB AGENTS CH, V42, P2421, DOI 10.1128/AAC.42.9.2421
   Leblanc M, 1997, BURNS, V23, P160, DOI 10.1016/S0305-4179(96)00085-X
   Li CH, 2007, ANTIMICROB AGENTS CH, V51, P1725, DOI 10.1128/AAC.00294-06
   Li SW, 2019, INT J ANTIMICROB AG, V53, P98, DOI 10.1016/j.ijantimicag.2018.10.006
   Merchant M., 2018, P UCLA HLTH, P22
   Minichmayr IK, 2018, J ANTIMICROB CHEMOTH, V73, P1330, DOI 10.1093/jac/dkx526
   Pham TN, 2008, J BURN CARE RES, V29, P257, DOI 10.1097/BCR.0b013e31815f3876
   Rackauckas C., 2020, ARXIV PREPRINT ARXIV, P1
   Ramon-Lopez A, 2015, J ANTIMICROB CHEMOTH, V70, P882, DOI 10.1093/jac/dku429
   Robatel C, 2003, J CLIN PHARMACOL, V43, P1329, DOI 10.1177/0091270003260286
   Roberts DM, 2015, CRIT CARE, V19, DOI 10.1186/s13054-015-0818-8
   Roberts JA, 2014, LANCET INFECT DIS, V14, P498, DOI 10.1016/S1473-3099(14)70036-2
   Roberts JA, 2009, CRIT CARE MED, V37, P840, DOI 10.1097/CCM.0b013e3181961bff
   Ruiz EF, 2020, SCI REP-UK, V10, DOI 10.1038/s41598-020-76785-w
   Steele AN, 2015, J BURN CARE RES, V36, pE194, DOI 10.1097/BCR.0000000000000120
   Taccone Fabio Silvio, 2012, Crit Care, V16, P444, DOI 10.1186/cc11459
   Ververs TFT, 2000, CRIT CARE MED, V28, P3412, DOI 10.1097/00003246-200010000-00006
   Zhao HY, 2017, CHINESE MED J-PEKING, V130, P1139, DOI 10.4103/0366-6999.205859
NR 45
TC 1
Z9 1
U1 1
U2 1
PU WILEY
PI HOBOKEN
PA 111 RIVER ST, HOBOKEN 07030-5774, NJ USA
SN 0306-5251
EI 1365-2125
J9 BRIT J CLIN PHARMACO
JI Br. J. Clin. Pharmacol.
DI 10.1111/bcp.15138
EA DEC 2021
PG 13
WC Pharmacology & Pharmacy
WE Science Citation Index Expanded (SCI-EXPANDED)
SC Pharmacology & Pharmacy
GA XM0EI
UT WOS:000728510100001
PM 34773921
OA hybrid
DA 2022-03-26
ER

PT J
AU DEITCH, EA
AF DEITCH, EA
TI BACTERIAL TRANSLOCATION OF THE GUT FLORA
SO JOURNAL OF TRAUMA-INJURY INFECTION AND CRITICAL CARE
LA English
DT Article; Proceedings Paper
CT CONF ON ADVANCES IN UNDERSTANDING TRAUMA AND BURN INJURY
CY JUN 21-23, 1990
CL WASHINGTON, DC
SP NIGMS, NIH, US DEPT HLTH & HUMAN SERV, INT SOC BURN INJURIES
ID MULTIPLE-ORGAN FAILURE; HEMORRHAGIC-SHOCK; DIGESTIVE-TRACT;
   INTENSIVE-CARE; BURN PATIENTS; TRAUMA; INFECTION; ENDOTOXIN; SEPSIS;
   MODEL
RP DEITCH, EA (通讯作者)，LOUISIANA STATE UNIV,MED CTR,DEPT SURG,SHREVEPORT,LA 71130, USA.
FU NATIONAL INSTITUTE OF GENERAL MEDICAL SCIENCESUnited States Department
   of Health & Human ServicesNational Institutes of Health (NIH) - USANIH
   National Institute of General Medical Sciences (NIGMS) [R01GM036376]
   Funding Source: NIH RePORTER; NIGMS NIH HHSUnited States Department of
   Health & Human ServicesNational Institutes of Health (NIH) - USANIH
   National Institute of General Medical Sciences (NIGMS) [R01 GM36376]
   Funding Source: Medline
CR AMBROSE NS, 1984, BRIT J SURG, V71, P624
   BERG RD, 1988, ARCH SURG-CHICAGO, V123, P1359
   BERG RD, 1979, INFECT IMMUN, V23, P403, DOI 10.1128/IAI.23.2.403-411.1979
   BORDER JR, 1987, ANN SURG, V206, P427, DOI 10.1097/00000658-198710000-00004
   CARICO CJ, 1986, ARCH SURG-CHICAGO, V121, P1916
   CHITKARA YK, 1981, INT SURG, V66, P237
   Deitch E A, 1987, J Burn Care Rehabil, V8, P475, DOI 10.1097/00004630-198708060-00005
   DEITCH EA, 1987, J TRAUMA, V27, P161, DOI 10.1097/00005373-198702000-00012
   DEITCH EA, 1990, SURGERY, V107, P411
   DEITCH EA, 1989, ARCH SURG-CHICAGO, V124, P699
   DEITCH EA, 1985, J TRAUMA, V25, P385, DOI 10.1097/00005373-198505000-00002
   DEITCH EA, 1989, J CLIN INVEST, V84, P36, DOI 10.1172/JCI114164
   DEITCH EA, 1987, ANN SURG, V205, P681, DOI 10.1097/00000658-198706000-00010
   DEITCH EA, 1988, SURGERY, V104, P191
   Deitch EA, 1990, MULTIPLE ORGAN FAILU, P40
   DRIKS MR, 1987, NEW ENGL J MED, V317, P1378
   GARRISON RN, 1982, ANN SURG, V196, P42
   GORIS RJA, 1986, ARCH SURG-CHICAGO, V121, P897
   INOUE S, 1988, J SURG RES, V44, P479, DOI 10.1016/0022-4804(88)90152-7
   JARRETT F, 1978, SURGERY, V83, P523
   KERVER AJH, 1988, CRIT CARE MED, V16, P1087, DOI 10.1097/00003246-198811000-00001
   KRAUSE W, 1969, LANCET, V1, P598
   LEDINGHAM IM, 1988, LANCET, V1, P785
   MA L, 1989, J TRAUMA, V29, P1245, DOI 10.1097/00005373-198909000-00010
   MADDAUS MA, 1988, ANN SURG, V207, P387, DOI 10.1097/00000658-198804000-00004
   MAEJIMA K, 1984, INFECT IMMUN, V43, P6, DOI 10.1128/IAI.43.1.6-10.1984
   MAINOUS M, IN PRESS ARCH SURG
   MARSHALL JC, 1988, ARCH SURG-CHICAGO, V123, P309
   ODWYER ST, 1988, ARCH SURG-CHICAGO, V123, P1459
   RUSH BF, 1988, ANN SURG, V207, P549, DOI 10.1097/00000658-198805000-00009
   RUSH BF, 1989, AM SURGEON, V55, P204
   SPAETH G, IN PRESS SURGERY
   STOUTENBEEK CP, 1987, J TRAUMA, V27, P357, DOI 10.1097/00005373-198704000-00003
   TRYBA M, 1987, AM J MED, V83, P117, DOI 10.1016/0002-9343(87)90840-0
   VANDERWAAIJ D, 1971, J HYG-CAMB, V69, P405, DOI 10.1017/S0022172400021653
   WELLS CL, 1988, INFECT IMMUN, V56, P278, DOI 10.1128/IAI.56.1.278-282.1988
   WELLS CL, 1987, ARCH SURG-CHICAGO, V122, P48
   WINCHURCH RA, 1987, SURGERY, V102, P808
   WOLOCHOW H, 1966, J INFECT DIS, V116, P523, DOI 10.1093/infdis/116.4.523
   WOODRUFF PW, 1973, J INFECT DIS, V128, pS290, DOI 10.1093/infdis/128.Supplement_1.S290
   ZIEGLER TR, 1988, ARCH SURG-CHICAGO, V123, P1313
NR 41
TC 157
Z9 167
U1 0
U2 4
PU WILLIAMS & WILKINS
PI BALTIMORE
PA 351 WEST CAMDEN ST, BALTIMORE, MD 21201-2436
SN 1079-6061
J9 J TRAUMA
JI J. Trauma-Injury Infect. Crit. Care
PD DEC
PY 1990
VL 30
IS 12
SU S
BP S184
EP S189
PG 6
WC Critical Care Medicine; Surgery
WE Conference Proceedings Citation Index - Science (CPCI-S); Science Citation Index Expanded (SCI-EXPANDED)
SC General & Internal Medicine; Surgery
GA EQ497
UT WOS:A1990EQ49700035
PM 2254980
DA 2022-03-26
ER

PT J
AU WINKELMAN, MD
   GALLOWAY, PG
AF WINKELMAN, MD
   GALLOWAY, PG
TI CENTRAL-NERVOUS-SYSTEM COMPLICATIONS OF THERMAL BURNS - A POSTMORTEM
   STUDY OF 139 PATIENTS
SO MEDICINE
LA English
DT Article
ID DISSEMINATED INTRAVASCULAR COAGULATION; INFECTIONS; CANCER;
   ASPERGILLOSIS; INJURY; SEPSIS; HOST
C1 CASE WESTERN RESERVE UNIV, SCH MED, DEPT NEUROL, CLEVELAND, OH 44106 USA.
   CASE WESTERN RESERVE UNIV, SCH MED, DEPT PATHOL NEUROPATHOL, CLEVELAND, OH 44106 USA.
RP WINKELMAN, MD (通讯作者)，METROHLTH MED CTR, DEPT NEUROL, 2500 METROHLTH DR, CLEVELAND, OH 44109 USA.
CR ADAMS R D, 1948, Arch Pediatr, V65, ppassim
   Adams RD, 1953, RES PUBL ASSOC RES N, V32, P198
   ADAMS RD, 1952, AM J MED, V12, P510, DOI 10.1016/0002-9343(52)90234-9
   Adams RD, 1968, INTRO NEUROPATHOLOGY
   ADAMS RD, 1989, PRINCIPLES NEUROLOGY, P857
   ANDREASEN NJ, 1974, NEW ENGL J MED, V290, P1487
   ANDREASEN NJ, 1972, NEW ENGL J MED, V286, P65, DOI 10.1056/NEJM197201132860205
   ANDREASEN NJ, 1972, PSYCHOSOM MED, V34, P517, DOI 10.1097/00006842-197211000-00004
   ANDREASEN NJC, 1977, DIS NERV SYST, V38, P27
   ANTOON AY, 1972, PEDIATRICS, V50, P609
   BEAL MF, 1982, NEUROLOGY, V32, P473, DOI 10.1212/WNL.32.5.473
   BENDER L, 1943, ARCH PEDIATR, V60, P75
   BERMAN PH, 1966, PEDIATRICS, V38, P6
   BLOCKER TG, 1961, J TRAUMA, V1, P409
   CAPRINI JA, 1977, J SURG RES, V22, P626, DOI 10.1016/0022-4804(77)90101-9
   CHERNIK NL, 1973, MEDICINE, V52, P563, DOI 10.1097/00005792-197311000-00003
   Cobb S, 1943, ANN SURG, V117, P814, DOI 10.1097/00000658-194311760-00004
   COLLINS RC, 1975, NEUROLOGY, V25, P795, DOI 10.1212/WNL.25.9.795
   CURRERI PW, 1975, ANN SURG, V181, P161, DOI 10.1097/00000658-197502000-00006
   CURRERI PW, 1975, ANN SURG, V181, P157, DOI 10.1097/00000658-197502000-00005
   DEITCH EA, 1984, ARCH SURG-CHICAGO, V119, P83
   DEITCH EA, 1990, NEW ENGL J MED, V323, P1249
   DEMLING RH, 1985, NEW ENGL J MED, V313, P1389, DOI 10.1056/NEJM198511283132205
   Dolman C. L., 1985, TXB NEUROPATHOLOGY, P117
   EDWARDS JE, 1991, NEW ENGL J MED, V324, P1060, DOI 10.1056/NEJM199104113241511
   EDWARDS JE, 1990, PRINCIPLES PRACTICE, P1943
   EMERY HL, 1962, BRIT J SURG, V50, P53, DOI 10.1002/bjs.18005021914
   FETTER BF, 1967, MYCOSES CENTRAL NERV
   Fisher CM, 1987, HEART STROKE, P17
   FOLEY FD, 1969, AM J CLIN PATHOL, V52, P1
   Gelfand V B, 1986, Acta Chir Plast, V28, P103
   Globus JH, 1936, J NERV MENT DIS, V83, P518, DOI 10.1097/00005053-193605000-00002
   GRAUS F, 1985, MEDICINE, V64, P16, DOI 10.1097/00005792-198501000-00002
   GREGORIOS JB, 1982, J NEUROL NEUROSUR PS, V45, P898, DOI 10.1136/jnnp.45.10.898
   HALL K V, 1968, Scandinavian Journal of Plastic and Reconstructive Surgery, V2, P59
   Harriman DGF, 1984, GREENFIELDS NEUROPAT, P236
   HAWTOF DB, 1966, J TRAUM, V6, P503, DOI 10.1097/00005373-196607000-00005
   HAYNES BW, 1967, J TRAUM, V7, P464, DOI 10.1097/00005373-196705000-00011
   HERGT K, 1972, J TRAUM, V12, P599, DOI 10.1097/00005373-197207000-00008
   HUGHES JR, 1973, DIS NERV SYST, V34, P347
   JACKSON AC, 1985, CAN J NEUROL SCI, V12, P303, DOI 10.1017/S0317167100035381
   JAWORSKA M, 1965, Acta Chir Plast, V7, P52
   KAMENAR E, 1980, STROKE, V11, P477, DOI 10.1161/01.STR.11.5.477
   LINDSAY W K, 1965, Can J Surg, V8, P165
   MADOW L, 1954, AMA ARCH NEUROL PSY, V72, P440, DOI 10.1001/archneurpsyc.1954.02330040042003
   MCKEE AC, 1988, NEUROLOGY, V38, P1211, DOI 10.1212/WNL.38.8.1211
   McManus W F, 1987, J Burn Care Rehabil, V8, P32
   MCMANUS WF, 1973, J TRAUMA, V13, P416, DOI 10.1097/00005373-197305000-00003
   MCMANUS WF, 1974, J TRAUMA, V14, P396, DOI 10.1097/00005373-197405000-00006
   MOHNOT D, 1982, ANN NEUROL, V12, P42, DOI 10.1002/ana.410120108
   MONCRIEF J A, 1964, J Trauma, V4, P233, DOI 10.1097/00005373-196403000-00011
   MONCRIEF JA, 1973, NEW ENGL J MED, V288, P444, DOI 10.1056/NEJM197303012880905
   MUNSTER AM, 1973, ANN SURG, V177, P139
   NOLAN CM, 1976, AM J MED, V60, P495, DOI 10.1016/0002-9343(76)90715-4
   PARKER JC, 1981, HUM PATHOL, V12, P23, DOI 10.1016/S0046-8177(81)80238-9
   PARKER JC, 1976, AM J CLIN PATHOL, V65, P991
   PENDLEBURY WW, 1989, J NEUROPATH EXP NEUR, V48, P290, DOI 10.1097/00005072-198905000-00006
   Pensler J M, 1986, J Burn Care Rehabil, V7, P488, DOI 10.1097/00004630-198611000-00008
   PETERSEN I, 1965, Acta Chir Scand, V129, P359
   PRASAD JK, 1987, SURGERY, V101, P213
   PRUITT AA, 1978, MEDICINE, V57, P329, DOI 10.1097/00005792-197807000-00004
   Pruitt B A Jr, 1979, Curr Probl Surg, V16, P1
   PRUITT BA, 1984, BURNS, V11, P79, DOI 10.1016/0305-4179(84)90129-3
   PRUITT BA, 1984, AM J MED, V76, P146, DOI 10.1016/0002-9343(84)90334-6
   RABIN ER, 1961, NEW ENGL J MED, V265, P1225, DOI 10.1056/NEJM196112212652501
   RATNOFF OD, 1984, DISORDERS HEMOSTASIS, P303
   ROBBOY SJ, 1972, HUM PATHOL, V3, P327, DOI 10.1016/S0046-8177(72)80034-0
   Roth N, 1941, ARCH NEURO PSYCHIATR, V45, P980, DOI 10.1001/archneurpsyc.1941.02280180092006
   SCHLESINGER LS, 1987, MEDICINE, V66, P148, DOI 10.1097/00005792-198703000-00006
   SEVITT S, 1957, PATHOLOGY THERAPEUTI, P276
   Siegel S., 1956, NONPARAMETRIC STAT B
   SIMON TL, 1977, J LAB CLIN MED, V89, P702
   ULE GV, 1960, ARCH KINDERHEILKD, V161, P151
   WALKER J, 1945, ANN SURG, V121, P301, DOI 10.1097/00000658-194503000-00005
   WALSH TJ, 1985, ANN NEUROL, V18, P574, DOI 10.1002/ana.410180511
   WALSH TJ, 1985, NEUROLOGY, V35, P1654, DOI 10.1212/WNL.35.11.1654
   WARLOW CP, 1969, LANCET, V2, P978
   WEIL A, 1945, TXB  NEUROPATHOLOGY, P78
   WILSON R, 1957, AM J MED, V22, P437, DOI 10.1016/0002-9343(57)90099-2
NR 79
TC 26
Z9 26
U1 0
U2 1
PU LIPPINCOTT WILLIAMS & WILKINS
PI PHILADELPHIA
PA TWO COMMERCE SQ, 2001 MARKET ST, PHILADELPHIA, PA 19103 USA
SN 0025-7974
EI 1536-5964
J9 MEDICINE
JI Medicine (Baltimore)
PD SEP
PY 1992
VL 71
IS 5
BP 271
EP 283
DI 10.1097/00005792-199209000-00002
PG 13
WC Medicine, General & Internal
WE Science Citation Index Expanded (SCI-EXPANDED)
SC General & Internal Medicine
GA JP401
UT WOS:A1992JP40100002
PM 1522803
DA 2022-03-26
ER

PT J
AU Cho, SJ
   Minn, YK
   Kwon, KH
AF Cho, Soo-Jin
   Minn, Yang-Ki
   Kwon, Ki-Han
TI Stroke after burn
SO CEREBROVASCULAR DISEASES
LA English
DT Article
DE burn; stroke; infection, burn; sepsis
ID COMPLICATIONS; INFECTIONS
AB Background: Stroke is regarded as a possible complication of burn. Some author reported that stroke developed in 22% of burned patients. However, the true incidence and the clinical characteristics of stroke occurring after burn injury are unknown. Methods: We reviewed the medical records of patients who had been admitted to the Burn Center at the Hangang Sacred Heart Hospital between January 1997 and May 2005. Patients with mild burns who did not require admission to the hospital were excluded from the study. Stroke patients were selected. Results: A total of 13,468 patients were admitted due to burn injury during the above-mentioned period. Nine (0.07%) patients (5 men, 4 women; mean age, 55 years) developed stroke while being under treatment for their burn injuries. The median duration between the burn injury and stroke onset was 33 days (range, 2 - 307). The mean surface area of the burn wound was 21% (range, 3 - 50). Ischemic infarction was observed in 4 patients, intracerebral hemorrhage in 3 others, and multiple hemorrhagic infarction and subdural hematoma in 1 patient each. Seven out of the 9 patients revealed the presence of septic conditions that occurred subsequent to the burn. Conclusion: Stroke is a rare complication of a burn injury in the clinical setting. It develops in moderate burns (10 - 50% of the total body surface area) after some time. Prevention of infection/sepsis is important to alleviate the occurrence of a stroke in these patients. Copyright (c) 2007 S. Karger AG, Basel.
C1 Hallym Univ, Hangang Sacred Heart Hosp, Dept Neurol, Seoul 150719, South Korea.
RP Minn, YK (通讯作者)，Hallym Univ, Hangang Sacred Heart Hosp, Dept Neurol, 94-200 Yeunddeungpo Dong, Seoul 150719, South Korea.
EM Yangki2@unitel.co.kr
CR LUTERMAN A, 1986, AM J MED, V81, P45, DOI 10.1016/0002-9343(86)90513-9
   MAZINGO DW, 1997, J TRAUMA, V42, P1006
   MOHNOT D, 1982, ANN NEUROL, V12, P42, DOI 10.1002/ana.410120108
   SYRJANEN J, 1993, EUR HEART J, V14, P17
   VALTONEN V, 1993, EUR HEART J, V14, P20
   WINKELMAN MD, 1992, MEDICINE, V71, P271, DOI 10.1097/00005792-199209000-00002
   WOO HJ, 2002, J NOSOCOMIAL INFECT, V7, P119
   WOO SU, 2003, J KOREAN SOC TRAUMAT, V16, P91
NR 8
TC 14
Z9 14
U1 0
U2 3
PU KARGER
PI BASEL
PA ALLSCHWILERSTRASSE 10, CH-4009 BASEL, SWITZERLAND
SN 1015-9770
J9 CEREBROVASC DIS
JI Cerebrovasc. Dis.
PY 2007
VL 24
IS 2-3
BP 261
EP 263
DI 10.1159/000104488
PG 3
WC Clinical Neurology; Peripheral Vascular Disease
WE Science Citation Index Expanded (SCI-EXPANDED)
SC Neurosciences & Neurology; Cardiovascular System & Cardiology
GA 198VT
UT WOS:000248656300016
PM 17630488
DA 2022-03-26
ER

PT J
AU GARRISON, JL
   THOMAS, F
   CUNNINGHAM, P
AF GARRISON, JL
   THOMAS, F
   CUNNINGHAM, P
TI IMPROVED LARGE BURN THERAPY WITH REDUCED MORTALITY FOLLOWING AN
   ASSOCIATED SEPTIC CHALLENGE BY EARLY EXCISION AND SKIN ALLOGRAFTING
   USING DONOR-SPECIFIC TOLERANCE
SO TRANSPLANTATION PROCEEDINGS
LA English
DT Article; Proceedings Paper
CT XVth World Congress of the Transplantation-Society
CY AUG 28-SEP 02, 1994
CL KYOTO, JAPAN
SP TRANSPLANTAT SOC, JAPAN SOC TRANSPLANTAT, JAPAN RES PROMOT SOC CARDIOVASC DIS
ID SEPSIS
C1 E CAROLINA UNIV,SCH MED,MED CTR,GREENVILLE,NC 27858.
FU NIAID NIH HHSUnited States Department of Health & Human ServicesNational
   Institutes of Health (NIH) - USANIH National Institute of Allergy &
   Infectious Diseases (NIAID) [AI-22293] Funding Source: Medline; NATIONAL
   INSTITUTE OF ALLERGY AND INFECTIOUS DISEASESUnited States Department of
   Health & Human ServicesNational Institutes of Health (NIH) - USANIH
   National Institute of Allergy & Infectious Diseases (NIAID)
   [R01AI022293] Funding Source: NIH RePORTER
CR BAKER CC, 1983, SURGERY, V94, P331
   CLARK GT, 1989, J SURG RES, V46, P401, DOI 10.1016/0022-4804(89)90151-0
   GARRISON JL, 1990, J SURG RES, V49, P390, DOI 10.1016/0022-4804(90)90185-5
   HERNDON D N, 1992, Journal of Burn Care and Rehabilitation, V13, P154, DOI 10.1097/00004630-199201000-00034
   MONACO AP, 1989, CURR OPIN IMMUNOL, V1, P1174, DOI 10.1016/0952-7915(89)90012-5
   MULLER MJ, 1994, LANCET, V343, P216, DOI 10.1016/S0140-6736(94)90995-4
NR 6
TC 7
Z9 7
U1 0
U2 0
PU APPLETON & LANGE
PI E NORWALK
PA 25 VAN ZANT ST, E NORWALK, CT 06855
SN 0041-1345
J9 TRANSPLANT P
JI Transplant. Proc.
PD FEB
PY 1995
VL 27
IS 1
BP 1416
EP 1418
PG 3
WC Immunology; Surgery; Transplantation
WE Conference Proceedings Citation Index - Science (CPCI-S); Science Citation Index Expanded (SCI-EXPANDED)
SC Immunology; Surgery; Transplantation
GA QJ199
UT WOS:A1995QJ19900564
PM 7878931
DA 2022-03-26
ER

PT J
AU Davis, J
   Caruso, DM
   Foster, KN
   Matthews, MR
AF Davis, John
   Caruso, Daniel M.
   Foster, Kevin N.
   Matthews, Marc R.
TI A Novel Approach To Sealing The Denuded Dermis of the Abdominal Wall
   With A Negative Pressure Wound Device After A Decompressive Laparotomy
SO JOURNAL OF BURN CARE & RESEARCH
LA English
DT Article
ID OPEN ABDOMEN; MANAGEMENT; THERAPY
AB The open abdomen is a well-known technique that is applied in a wide variety of clinical situations, including treatment of abdominal compartment syndrome, damage control laparotomy, and severe intraabdominal sepsis. Disease states such as Stevens-Johnson Syndrome/Toxic Epidermal Necrolysis or extensive deep partial and/or full-thickness torso burns involving the abdomen often result in a complete epidermal and partial dermal loss. When ABThera Open Abdomen Negative Pressure Wound Therapy is attempted in these patients, the exposed subcutaneous tissue rarely allows for an adequate seal between the adhesive barrier and the denuded skin. This is because successful placement of negative pressure wound therapy device necessitates having a dry epidermal surface allowing the adhesive tape to actually adhere. The ABThera Open Abdomen Negative Pressure Wound Therapy visceral protective layer was placed over the exposed bowel, followed by the blue perforated foam interface and then the adhesive barrier drape. Over the top of the "less-than-air-tight" adhesive barrier drape was placed a standard isolation transport bowel bag, which was stapled to the dermis, but outside of the previously placed adhesive barrier drape's diameter to "bolster" the adhesive barrier drape, only allowing the suction tube to extend inferiorly. This ABThera Open Abdomen Negative Pressure Wound Therapy ABNPWT held suction, even during multiple adjacent dressing changes, despite the exposed dermis. This case report reveals a unique approach that solves the issue of inadequate seal due to extensive burns to the torso and has significant benefit in burn and wound care practices.
C1 [Davis, John; Caruso, Daniel M.; Matthews, Marc R.] Maricopa Integrated Hlth Syst, Dept Surg, Phoenix, AZ USA.
   [Foster, Kevin N.] Maricopa Integrated Hlth Syst, Arizona Burn Ctr, Dept Surg, 2601 East Roosevelt St, Phoenix, AZ 85008 USA.
RP Matthews, MR (通讯作者)，Maricopa Integrated Hlth Syst, Arizona Burn Ctr, Dept Surg, 2601 East Roosevelt St, Phoenix, AZ 85008 USA.
EM marc_matthews@dmgaz.org
CR Cheatham ML, 2013, WORLD J SURG, V37, P2018, DOI 10.1007/s00268-013-2080-z
   Chong Si Jack, 2010, Burns, V36, pe127, DOI 10.1016/j.burns.2010.05.007
   Hardin MO, 2012, J BURN CARE RES, V33, P491, DOI 10.1097/BCR.0b013e3182479b00
   Low OW, 2013, BURNS, V39, P1420, DOI 10.1016/j.burns.2013.03.010
   Navsaria P, 2013, WORLD J EMERG SURG, V8, DOI 10.1186/1749-7922-8-4
   Regner JL, 2012, WORLD J SURG, V36, P497, DOI 10.1007/s00268-011-1203-7
   Roberts DJ, 2012, J TRAUMA ACUTE CARE, V73, P629, DOI 10.1097/TA.0b013e31825c130e
NR 7
TC 2
Z9 2
U1 2
U2 4
PU OXFORD UNIV PRESS
PI OXFORD
PA GREAT CLARENDON ST, OXFORD OX2 6DP, ENGLAND
SN 1559-047X
EI 1559-0488
J9 J BURN CARE RES
JI J. Burn Care Res.
PD SEP-OCT
PY 2018
VL 39
IS 5
BP 838
EP 842
DI 10.1097/BCR.0000000000000615
PG 5
WC Critical Care Medicine; Dermatology; Surgery
WE Science Citation Index Expanded (SCI-EXPANDED)
SC General & Internal Medicine; Dermatology; Surgery
GA GS6KY
UT WOS:000443806000031
PM 28661985
DA 2022-03-26
ER

PT J
AU VASISHTA, R
   SAXENA, M
   CHHIBBER, S
AF VASISHTA, R
   SAXENA, M
   CHHIBBER, S
TI CONTRIBUTION OF SILVER ION RESISTANCE TO THE PATHOGENICITY OF
   PSEUDOMONAS-AERUGINOSA WITH SPECIAL REFERENCE TO BURN WOUND SEPSIS
SO FOLIA MICROBIOLOGICA
LA English
DT Article
ID SURFACE HYDROPHOBICITY; ESCHERICHIA-COLI; INFECTIONS; ADHESION; NITRATE
AB The virulence of a silver-ion-resistant (AgR) clinical isolate of Pseudomonas aeruginosa and its silver-sensitive mutant (AgS) was compared in the murine burn-wound sepsis model.  The AgR strain showed significantly higher colonization of burned skin vis-a-vis the AgS strain.  The altered pathogenicity may in part be due to the decrease in capsular content and cell surface hydrophobicity, accompanying the loss of silver ion resistance.  The AgR and AgS strains, however, did not exhibit quantitatively significant differences in the production of extracellular hemolysins and proteinases.
C1 PUNJAB UNIV,DEPT MICROBIOL,CHANDIGARH 160014,INDIA.
CR ABSOLOM DR, 1988, CAN J MICROBIOL, V34, P287, DOI 10.1139/m88-054
   AGARWAL BR, 1981, INDIAN J MED SCI, V35, P125
   BEACHEY EH, 1981, J INFECT DIS, V143, P325, DOI 10.1093/infdis/143.3.325
   BELLY RT, 1982, DEV IND MICROBIOL, V23, P567
   BOE NM, 1983, J ANTIMICROB CHEMOTH, V12, P105, DOI 10.1093/jac/12.suppl_C.105
   DEITCH EA, 1987, J TRAUMA, V27, P301
   DRAPEAU GR, 1976, METHOD ENZYMOL, V45, P471
   DUBOIS M, 1956, ANAL CHEM, V28, P350, DOI 10.1021/ac60111a017
   FOX CL, 1974, ANTIMICROB AGENTS CH, V5, P582, DOI 10.1128/AAC.5.6.582
   HABERMANN E, 1972, ANAL BIOCHEM, V50, P163, DOI 10.1016/0003-2697(72)90495-2
   HAEFELI C, 1984, J BACTERIOL, V158, P389, DOI 10.1128/JB.158.1.389-392.1984
   KAPOOR N, 1989, FOLIA MICROBIOL, V34, P94, DOI 10.1007/BF02823685
   KAUR P, 1987, INDIAN J MED RES, V86, P716
   KAUR P, 1985, INDIAN J MED RES, V82, P122
   KLIGMAN A, 1948, J IMMUNOL, V71, P395
   LINDAHL M, 1981, BIOCHIM BIOPHYS ACTA, V677, P471, DOI 10.1016/0304-4165(81)90261-0
   LINKISCH H, 1972, BIOCHIM BIOPHYS ACTA, V270, P241
   LIU PV, 1974, J INFECT DIS, V130, pS94, DOI 10.1093/infdis/130.Supplement.S94
   MCHUGH GL, 1975, LANCET, V1, P235
   MILLER JH, 1972, EXPT MOL GENETICS, P82
   NICAS TI, 1985, CAN J MICROBIOL, V31, P387, DOI 10.1139/m85-074
   NORDSTROM K, 1978, J BACTERIOL, V133, P614
   NOVICK RP, 1968, J BACTERIOL, V95, P1335, DOI 10.1128/JB.95.4.1335-1342.1968
   NOVICK RP, 1985, J BACTERIOL, V41, P354
   RAMPHAL R, 1985, INFECT IMMUN, V41, P354
   ROZGONYI F, 1985, FEMS MICROBIOL LETT, V30, P131
   SILVER S, 1982, DRUG RESISTANCE BACT, P347
   STIERITZ DD, 1975, J INFECT DIS, V131, P688, DOI 10.1093/infdis/131.6.688
NR 28
TC 10
Z9 11
U1 1
U2 1
PU FOLIA MICROBIOLOGICA
PI PRAGUE 4
PA INST MICROBIOLOGY, VIDENSKA 1083, PRAGUE 4, CZECH REPUBLIC 142 20
SN 0015-5632
J9 FOLIA MICROBIOL
JI Folia Microbiol.
PY 1991
VL 36
IS 5
BP 498
EP 501
DI 10.1007/BF02884072
PG 4
WC Biotechnology & Applied Microbiology; Microbiology
WE Science Citation Index Expanded (SCI-EXPANDED)
SC Biotechnology & Applied Microbiology; Microbiology
GA HA641
UT WOS:A1991HA64100014
PM 1821876
DA 2022-03-26
ER

PT J
AU Tan, J
   Maass, DL
   White, DJ
   Horton, JW
AF Tan, Jing
   Maass, David L.
   White, D. Jean
   Horton, Jureta W.
TI Effects of burn injury on myocardial signaling and cytokine secretion:
   possible role of PKC
SO AMERICAN JOURNAL OF PHYSIOLOGY-REGULATORY INTEGRATIVE AND COMPARATIVE
   PHYSIOLOGY
LA English
DT Article
DE cardiomyocytes; protein kinase C isoforms; protein kinase C inhibition;
   burn serum challenge; calphostin; protein kinase C epsilon inhibitory
   peptide
ID PROTEIN-KINASE-C; NF-KAPPA-B; RAT CARDIAC MYOCYTES; TNF-ALPHA;
   EPITHELIAL-CELLS; THERMAL TRAUMA; SEPTIC SHOCK; IN-VIVO; DYSFUNCTION;
   EPSILON
AB Effects of burn injury on myocardial signaling and cytokine secretion: possible role of PKC. Am J Physiol Regul Integr Comp Physiol 292: R887-R896, 2007. First published September 21, 2006; doi: 10.1152/ajpregu. 00555.2006.-This study examined the effects of major burn injury on the cellular distribution of several PKC isoforms in adult rat hearts and examined the hypothesis that PKC plays a regulatory role in cardiomyocyte cytokine secretion. Burn trauma was given over 40% total body surface area in Sprague-Dawley rats. An in vitro model of burn injury included addition of burn serum, 10% by volume, to primary cardiomyocyte cultures (collagen perfusion). In vivo burn injury produced redistribution of PKC delta, PKC is an element of, and PKC alpha from the cytosol (soluble) to the membrane (particulate) component of the myocardium. This activation of the PKC isoforms was evident 2 h after burn injury and progressively increased over 24 h postburn. Addition of burn serum to isolated myocytes produced similar PKC isoform redistribution from the soluble to the particulate compartment, promoted myocyte Ca2+ and Na+ loading, and promoted robust myocyte secretion of inflammatory cytokines similar to that reported after in vivo burn injury. Pretreating cardiomyocytes with either calphostin or PKC is an element of inhibitory peptide, a potent inhibitor of PKC is an element of, prevented burn serum-related redistribution of the PKC is an element of isoform and prevented burn serum-related cardiomyocyte secretion of TNF-alpha, IL-1 beta, IL-6, and IL-10. These data suggest that the PKC is an element of isoform plays a pivotal role in myocardial inflammatory response to injury, altering cardiac function by modulating cardiomyocyte inflammatory cytokine response to injury.
C1 Univ Texas, SW Med Ctr, Dept Surg, Dallas, TX 75390 USA.
RP Horton, JW (通讯作者)，Univ Texas, SW Med Ctr, Dept Surg, 5323 Harry Hines Blvd, Dallas, TX 75390 USA.
EM jureta.horton@utsouthwestern.edu
FU NIGMS NIH HHSUnited States Department of Health & Human ServicesNational
   Institutes of Health (NIH) - USANIH National Institute of General
   Medical Sciences (NIGMS) [R01 GM-57054-05] Funding Source: Medline;
   NATIONAL INSTITUTE OF GENERAL MEDICAL SCIENCESUnited States Department
   of Health & Human ServicesNational Institutes of Health (NIH) - USANIH
   National Institute of General Medical Sciences (NIGMS) [R01GM057054]
   Funding Source: NIH RePORTER
CR ADAMS HR, 1984, AM HEART J, V108, P1477, DOI 10.1016/0002-8703(84)90695-1
   Ballard-Croft C, 2001, AM J PHYSIOL-HEART C, V280, pH1970, DOI 10.1152/ajpheart.2001.280.5.H1970
   CAPOGROSSI MC, 1990, CIRC RES, V66, P1143, DOI 10.1161/01.RES.66.4.1143
   Carlson DL, 2003, AM J PHYSIOL-HEART C, V284, pH804, DOI 10.1152/ajpheart.00394.2001
   CUNNION RE, 1989, CHEST, V95, P941, DOI 10.1378/chest.95.5.941
   Das KC, 1997, J BIOL CHEM, V272, P14914, DOI 10.1074/jbc.272.23.14914
   Dorn GW, 2002, ANNU REV PHYSIOL, V64, P407, DOI 10.1146/annurev.physiol.64.081501.155903
   FINKEL MS, 1992, SCIENCE, V257, P387, DOI 10.1126/science.1631560
   Foey AD, 2004, IMMUNOLOGY, V112, P44, DOI 10.1111/j.1365-2567.2004.01852.x
   GIROIR BP, 1994, AM J PHYSIOL, V267, pH118, DOI 10.1152/ajpheart.1994.267.1.H118
   Goldberg M, 1997, J CLIN INVEST, V99, P55, DOI 10.1172/JCI119133
   Gray MO, 2004, J BIOL CHEM, V279, P3596, DOI 10.1074/jbc.M311459200
   GULICK T, 1989, P NATL ACAD SCI USA, V86, P6753, DOI 10.1073/pnas.86.17.6753
   Han Ya-ling, 2003, Shengli Xuebao, V55, P265
   Haudek SB, 2001, AM J PHYSIOL-HEART C, V280, pH962, DOI 10.1152/ajpheart.2001.280.3.H962
   HEARD SO, 1994, SHOCK, V1, P419, DOI 10.1097/00024382-199406000-00005
   Horton Jureta W, 2003, Surg Infect (Larchmt), V4, P363, DOI 10.1089/109629603322761427
   Horton JW, 2004, AM J PHYSIOL-HEART C, V287, pH2241, DOI 10.1152/ajpheart.00390.2004
   Horton JW, 2001, AM J PHYSIOL-HEART C, V280, pH1591, DOI 10.1152/ajpheart.2001.280.4.H1591
   Horton JW, 1998, J TRAUMA, V44, P254, DOI 10.1097/00005373-199802000-00002
   HORTON JW, 2004, SHOCK, V32, P1338
   Inagaki K, 2003, CIRCULATION, V108, P2304, DOI 10.1161/01.CIR.0000101682.24138.36
   Johnson JA, 1996, J BIOL CHEM, V271, P24962, DOI 10.1074/jbc.271.40.24962
   Kim MH, 2003, BIOCHEM BIOPH RES CO, V309, P1, DOI 10.1016/S0006-291X(03)01525-0
   Kumar A, 2000, CRIT CARE CLIN, V16, P251, DOI 10.1016/S0749-0704(05)70110-X
   Levine SJ, 1996, AM J RESP CELL MOL, V14, P254, DOI 10.1165/ajrcmb.14.3.8845176
   Maass DL, 2002, SHOCK, V17, P293, DOI 10.1097/00024382-200204000-00009
   Meldrum DR, 1998, AM J PHYSIOL-REG I, V274, pR577, DOI 10.1152/ajpregu.1998.274.3.R577
   Meldrum DR, 1998, SHOCK, V9, P256, DOI 10.1097/00024382-199804000-00004
   MIYAJIMA A, 1992, ANNU REV IMMUNOL, V10, P295, DOI 10.1146/annurev.immunol.10.1.295
   Mochly-Rosen D, 2000, CIRC RES, V86, P1173
   Mochly-Rosen D, 1998, FASEB J, V12, P35
   MUELLER M, 1988, J SURG RES, V44, P745, DOI 10.1016/0022-4804(88)90110-2
   PARRILLO JE, 1985, J CLIN INVEST, V76, P1539, DOI 10.1172/JCI112135
   Prekeris R, 1998, J BIOL CHEM, V273, P26790, DOI 10.1074/jbc.273.41.26790
   PUCEAT M, 1994, J BIOL CHEM, V269, P16938
   ROGERS TB, 1990, J BIOL CHEM, V265, P4302
   Rybin VO, 2003, J BIOL CHEM, V278, P14555, DOI 10.1074/jbc.M212644200
   RYBIN VO, 1994, CIRC RES, V74, P299, DOI 10.1161/01.RES.74.2.299
   VENEMA RC, 1993, J BIOL CHEM, V268, P2705
   Wang W, 2005, J BIOL CHEM, V280, P20325, DOI 10.1074/jbc.M413864200
   White J, 2003, AM J PHYSIOL-HEART C, V285, pH47, DOI 10.1152/ajpheart.00833.2002
   ZHENG JS, 1992, AM J PHYSIOL, V263, pC933, DOI 10.1152/ajpcell.1992.263.5.C933
NR 43
TC 13
Z9 15
U1 0
U2 1
PU AMER PHYSIOLOGICAL SOC
PI BETHESDA
PA 9650 ROCKVILLE PIKE, BETHESDA, MD 20814 USA
SN 0363-6119
EI 1522-1490
J9 AM J PHYSIOL-REG I
JI Am. J. Physiol.-Regul. Integr. Comp. Physiol.
PD FEB
PY 2007
VL 292
IS 2
BP R887
EP R896
DI 10.1152/ajpregu.00555.2006
PG 10
WC Physiology
WE Science Citation Index Expanded (SCI-EXPANDED)
SC Physiology
GA 132KU
UT WOS:000243942500030
PM 16990486
OA Green Published
DA 2022-03-26
ER

PT J
AU SHERIDAN, RL
   RYAN, CM
   PASTERNACK, MS
   WEBER, JM
   TOMPKINS, RG
AF SHERIDAN, RL
   RYAN, CM
   PASTERNACK, MS
   WEBER, JM
   TOMPKINS, RG
TI FLAVOBACTERIAL SEPSIS IN MASSIVELY BURNED PEDIATRIC-PATIENTS
SO CLINICAL INFECTIOUS DISEASES
LA English
DT Article
ID MENINGOSEPTICUM INFECTION; TRIMETHOPRIM-SULFAMETHOXAZOLE; WOUND BIOPSY;
   SUSCEPTIBILITY; PNEUMONIA
AB An experience with wound sepsis due to Flavobacterium meningosepticum in two pediatric burn patients is described. This organism, which is typically found in water and soil, generally has low pathogenicity but may become clinically important in immunocompromised hosts. It is typically resistant to antibiotics prescribed for infections caused by aerobic, gram-negative bacteria. When flavobacteria are suspected as pathogens, initial therapy should begin with ciprofloxacin, trimethoprim-sulfamethoxazole, or clindamycin.
C1 HARVARD UNIV,MASSACHUSETTS GEN HOSP,SCH MED,DEPT SURG,SURG SERV,BOSTON,MA 02114.
   HARVARD UNIV,MASSACHUSETTS GEN HOSP,SCH MED,PEDIAT INFECT DIS SERV,BOSTON,MA 02114.
RP SHERIDAN, RL (通讯作者)，BOSTON UNIV,SHRINERS BURNS INST,51 BLOSSOM ST,BOSTON,MA 02114, USA.
OI Ryan, Colleen/0000-0002-6455-936X
CR BJORNSON AB, 1976, J TRAUMA, V16, P905, DOI 10.1097/00005373-197611000-00009
   BOLIVAR R, 1989, J INFECT DIS, V159, P150, DOI 10.1093/infdis/159.1.150
   BROWN RB, 1989, AM J INFECT CONTROL, V17, P121, DOI 10.1016/0196-6553(89)90197-1
   BRUUN B, 1987, ACTA PATH MICRO IM B, V95, P95
   BUCCI FA, 1991, AM J OPHTHALMOL, V111, P116, DOI 10.1016/S0002-9394(14)76916-8
   BURNAKIS TG, 1986, SOUTHERN MED J, V79, P518, DOI 10.1097/00007611-198604000-00034
   CHAN KH, 1983, SURG NEUROL, V20, P294, DOI 10.1016/0090-3019(83)90082-4
   COYLEGILCHRIST MM, 1976, J CLIN PATHOL, V29, P824, DOI 10.1136/jcp.29.9.824
   FINDLAY GH, 1983, S AFR MED J, V63, P247
   FUJITA J, 1990, LANCET, V335, P544, DOI 10.1016/0140-6736(90)90780-9
   Gilardi G.L., 1986, CLIN MICROBIOL NEWSL, V8, P143
   GOLDSTEIN EJC, 1990, J CLIN MICROBIOL, V28, P1079, DOI 10.1128/JCM.28.5.1079-1081.1990
   HARRINGTON SP, 1981, SOUTHERN MED J, V74, P764, DOI 10.1097/00007611-198106000-00034
   HOLMES B, 1979, J CLIN PATHOL, V32, P73, DOI 10.1136/jcp.32.1.73
   HOLMES B, 1987, J APPL BACTERIOL, V62, P29, DOI 10.1111/j.1365-2672.1987.tb02378.x
   HUMPHREYS H, 1989, J ANTIMICROB CHEMOTH, V23, P292, DOI 10.1093/jac/23.2.292
   KIM SH, 1985, J TRAUMA, V25, P1134, DOI 10.1097/00005373-198512000-00003
   KING EO, 1959, AM J CLIN PATHOL, V31, P241
   LINDER N, 1984, ARCH DIS CHILD, V59, P582, DOI 10.1136/adc.59.6.582
   MANI RM, 1978, J CLIN PATHOL, V31, P220, DOI 10.1136/jcp.31.3.220
   MCMANUS AT, 1987, ARCH SURG-CHICAGO, V122, P74
   MIYAZAKI S, 1984, MICROBIOL IMMUNOL, V28, P1083, DOI 10.1111/j.1348-0421.1984.tb00765.x
   PITLIK S, 1987, REV INFECT DIS, V9, P54
   PRUITT BA, 1973, SURGERY, V73, P887
   RATNER H, 1984, INFECT CONT HOSP EP, V5, P237, DOI 10.1017/S0195941700060197
   SEXTON DJ, 1985, SOUTHERN MED J, V78, P1267, DOI 10.1097/00007611-198510000-00035
   SIEGMANIGRA Y, 1987, MED MICROBIOL IMMUN, V176, P103, DOI 10.1007/BF00200682
   TAM AYC, 1989, PEDIATR INFECT DIS J, V8, P252
   TERES D, 1974, JAMA-J AM MED ASSOC, V228, P732, DOI 10.1001/jama.228.6.732
   THONG ML, 1981, J CLIN PATHOL, V34, P429, DOI 10.1136/jcp.34.4.429
   WERTHAMER S, 1972, AM J CLIN PATHOL, V57, P410
NR 31
TC 26
Z9 26
U1 0
U2 0
PU UNIV CHICAGO PRESS
PI CHICAGO
PA 5720 S WOODLAWN AVE, CHICAGO, IL 60637
SN 1058-4838
J9 CLIN INFECT DIS
JI Clin. Infect. Dis.
PD AUG
PY 1993
VL 17
IS 2
BP 185
EP 187
PG 3
WC Immunology; Infectious Diseases; Microbiology
WE Science Citation Index Expanded (SCI-EXPANDED)
SC Immunology; Infectious Diseases; Microbiology
GA LP455
UT WOS:A1993LP45500005
PM 8399864
DA 2022-03-26
ER

PT J
AU KRUGER, C
   SCHUTT, C
   OBERTACKE, U
   JOKA, T
   MULLER, FE
   KNOLLER, J
   KOLLER, M
   KONIG, W
   SCHONFELD, W
AF KRUGER, C
   SCHUTT, C
   OBERTACKE, U
   JOKA, T
   MULLER, FE
   KNOLLER, J
   KOLLER, M
   KONIG, W
   SCHONFELD, W
TI SERUM CD14 LEVELS IN POLYTRAUMATIZED AND SEVERELY BURNED PATIENTS
SO CLINICAL AND EXPERIMENTAL IMMUNOLOGY
LA English
DT Article
DE POLYTRAUMA; SEPSIS; LIPOPOLYSACCHARIDE; CD14
ID LIPOPOLYSACCHARIDE BINDING-PROTEIN; TUMOR NECROSIS FACTOR; HIGH-DENSITY
   LIPOPROTEIN; ACUTE-PHASE REACTANT; MECHANISMS; ENDOTOXIN; BIOLOGY;
   ANTIGEN
AB Recently it has been demonstrated that the CD14 molecule which is expressed on monocytes and macrophages serves as a receptor for lipopolysaccharide (LPS) bound to LPS-binding protein (LBP) and thus mediates LPS-induced tumour necrosis factor (TNF) production. Here we report that CD14 is found as a soluble (s) molecule in serum. In healthy volunteers sCD14 levels (mean +/- s.e.m.) were 3.7 +/- 0.05-mu-g/ml (n = 30, 25-50 years of age) as determined by ELISA (detection limit 20 ng/ml serum) using two monoclonal antibodies in a sandwich technique. In polytraumatized patients (n = 16) significantly decreased levels (1.7 +/- 0.3) were detected immediately after the trauma, which increased to 4.9 +/- 0.3-mu-g/ml within the first 6 days post trauma. sCD 14 remained elevated during the first 14 days post trauma in patients with the most severe injuries (injury severity score > 45 points), whereas a return to normal levels was observed in patients with an injury score of < 45 points. In addition, the levels of the high-density lipoproteins that partially inactivate free endotoxin are significantly decreased post trauma. No correlation between parameters of inflammation (C3a and neopterin levels, leucocyte counts, amount of band cells), liver function and sCD14 levels was established. Comparable to polytraumatized patients, increased sCD14 serum levels were observed in five patients with burn trauma (burned area > 35%) within the second week post trauma when clinical signs of septicaemia were evident.
C1 RUHR UNIV BOCHUM,MED MICROBIOL & IMMUNOL,W-4630 BOCHUM,GERMANY.
   UNIV GREIFSWALD,O-2200 GREIFSWALD,GERMANY.
   UNIV ESSEN GESAMTHSCH,DEPT MED IMMUNOL,ACCIDENT SURG CLIN,W-4300 ESSEN 1,GERMANY.
   UNIV CLIN BERGMANNSHEIL,DEPT PLAST SURG,BOCHUM,GERMANY.
CR AKIRA S, 1990, FASEB J, V4, P2860, DOI 10.1096/fasebj.4.11.2199284
   ANTONACCI AC, 1986, ADV HOST DEFENSE MEC
   ARTURSON G, 1985, BURNS, V11, P309, DOI 10.1016/0305-4179(85)90093-2
   BAKER SP, 1974, J TRAUMA, V14, P187, DOI 10.1097/00005373-197403000-00001
   BAZIL V, 1986, EUR J IMMUNOL, V16, P1583, DOI 10.1002/eji.1830161218
   BEUTLER B, 1989, ANNU REV IMMUNOL, V7, P625, DOI 10.1146/annurev.iy.07.040189.003205
   DECAMP MM, 1988, JAMA-J AM MED ASSOC, V260, P530, DOI 10.1001/jama.260.4.530
   FINLAY BB, 1989, MICROBIOL REV, V53, P210, DOI 10.1128/MMBR.53.2.210-230.1989
   GREEN DR, 1988, IMMUNOL TODAY, V9, P253, DOI 10.1016/0167-5699(88)91300-X
   KOLLER M, 1989, J TRAUMA, V29, P435
   KONIG W, 1991, IN PRESS STRUCTURE R
   KURGER C, 1990, IMMUNOBIOLOGY, V181, P244
   MARKS JD, 1990, AM REV RESPIR DIS, V141, P94, DOI 10.1164/ajrccm/141.1.94
   MATHISON JC, 1988, J CLIN INVEST, V81, P1925, DOI 10.1172/JCI113540
   MICHIE HR, 1988, NEW ENGL J MED, V318, P1481, DOI 10.1056/NEJM198806093182301
   MORRISON DC, 1987, ANNU REV MED, V38, P417, DOI 10.1146/annurev.me.38.020187.002221
   MORRISON DC, 1978, AM J PATHOL, V93, P527
   MOVAT HZ, 1987, FASEB J, V46, P97
   SCHONFELD W, 1990, J TRAUMA, V30, P1554, DOI 10.1097/00005373-199012000-00021
   SCHUMANN RR, 1990, SCIENCE, V249, P1429, DOI 10.1126/science.2402637
   SCHUTT C, 1988, IMMUNOL LETT, V19, P321, DOI 10.1016/0165-2478(88)90162-9
   SCOTT CS, 1990, EUR J HAEMATOL, V44, P24
   TOBIAS PS, 1985, INFECT IMMUN, V50, P73, DOI 10.1128/IAI.50.1.73-76.1985
   TOBIAS PS, 1989, J BIOL CHEM, V264, P10867
   TOBIAS PS, 1983, J IMMUNOL, V131, P1931
   ULEVITCH RJ, 1979, J CLIN INVEST, V64, P1516, DOI 10.1172/JCI109610
   VOSBECK K, 1990, J LEUKOCYTE BIOL, V47, P97, DOI 10.1002/jlb.47.2.97
   WESTPHAL O, 1975, INT ARCH ALLER A IMM, V49, P1, DOI 10.1159/000231374
   WRIGHT SD, 1990, SCIENCE, V249, P1431, DOI 10.1126/science.1698311
NR 29
TC 133
Z9 133
U1 0
U2 1
PU BLACKWELL SCIENCE LTD
PI OXFORD
PA OSNEY MEAD, OXFORD, OXON, ENGLAND OX2 0EL
SN 0009-9104
J9 CLIN EXP IMMUNOL
JI Clin. Exp. Immunol.
PD AUG
PY 1991
VL 85
IS 2
BP 297
EP 301
PG 5
WC Immunology
WE Science Citation Index Expanded (SCI-EXPANDED)
SC Immunology
GA FY642
UT WOS:A1991FY64200021
PM 1713813
DA 2022-03-26
ER

PT J
AU Rech, MA
   Hidalgo, DC
   Larson, J
   Zavala, S
   Mosier, M
AF Rech, Megan A.
   Hidalgo, Daniel Colon
   Larson, Jennifer
   Zavala, Sarah
   Mosier, Michael
TI Vitamin D in burn-injured patients
SO BURNS
LA English
DT Review
DE Burns; Vitamin D; Deficiency; Pediatric
ID RANDOMIZED CONTROLLED-TRIAL; GROWTH-FACTOR-BETA; D SUPPLEMENTATION; D
   DEFICIENCY; CHOLECALCIFEROL SUPPLEMENTATION; BONE HEALTH; CARE;
   CHILDREN; SEPSIS; ADULTS
AB Recently, many studies have demonstrated pleotropic effects of vitamin D, including immune modulation and cardiovascular system activity. Sufficient vitamin D concentrations and supplementation of vitamin D may be of benefit in burn-injured patients. Low 25(OH)D has been observed in nearly all pediatric and most adult burn patients. Vitamin D has primarily been studied in pediatric burn patients, focusing on bone marker measurements and the incidence of fractures. The preferred vitamin D dose, formulation, and route of administration remain unknown, and there is limited data on the impact of vitamin D status on clinical outcomes. Further research should focus on determining optimal monitoring strategies, supplementation regimens and clinical outcomes like mortality, length of stay and incidence of sepsis. (C) 2018 Elsevier Ltd and ISBI. All rights reserved.
C1 [Rech, Megan A.; Zavala, Sarah] Loyola Univ Med Ctr, Dept Pharm, Maywood, IL 60153 USA.
   [Hidalgo, Daniel Colon] Loyola Univ Med Ctr, Div Internal Med, Maywood, IL 60153 USA.
   [Larson, Jennifer] Loyola Univ Med Ctr, Dept Clin Nutr, Maywood, IL 60153 USA.
   [Mosier, Michael] Loyola Univ Med Ctr, Dept Surg, Maywood, IL 60153 USA.
RP Rech, MA (通讯作者)，Loyola Univ Med Ctr, 2160 S 1st Ave, Maywood, IL 60153 USA.
EM Mrech@lumc.edu
RI Zavala, Sarah/K-9947-2019
OI Rech, Megan/0000-0001-6542-518X
CR Adams JS, 2010, J CLIN ENDOCR METAB, V95, P471, DOI 10.1210/jc.2009-1773
   Adorini L, 2009, HUM IMMUNOL, V70, P345, DOI 10.1016/j.humimm.2009.01.016
   Alizadeh N, 2016, INT J CLIN PRACT, V70, P396, DOI 10.1111/ijcp.12795
   Amrein K, 2014, JAMA-J AM MED ASSOC, V312, P1520, DOI 10.1001/jama.2014.13204
   Amrein K, 2014, CRIT CARE, V18, DOI 10.1186/cc13790
   Amrein K, 2012, CURR OPIN CLIN NUTR, V15, P188, DOI 10.1097/MCO.0b013e32834f0027
   Amrein K, 2011, CRIT CARE, V15, DOI 10.1186/cc10120
   AUKLAND K, 1993, PHYSIOL REV, V73, P1, DOI 10.1152/physrev.1993.73.1.1
   Baeke F, 2010, CURR OPIN PHARMACOL, V10, P482, DOI 10.1016/j.coph.2010.04.001
   BHALLA AK, 1984, J IMMUNOL, V133, P1748
   Blay B, 2017, J BURN CARE RES, V38, pE8, DOI 10.1097/BCR.0000000000000445
   Bouillon R, 2008, ENDOCR REV, V29, P726, DOI 10.1210/er.2008-0004
   Braun A, 2011, CRIT CARE MED, V39, P671, DOI 10.1097/CCM.0b013e318206ccdf
   Braun AB, 2012, CRIT CARE MED, V40, P63, DOI 10.1097/CCM.0b013e31822d74f3
   CIOFFI WG, 1991, ANN SURG, V214, P213, DOI 10.1097/00000658-199109000-00004
   De Pascale G, 2014, CRIT CARE, V18, DOI 10.1186/cc13975
   DEMLING RH, 1987, SURG CLIN N AM, V67, P15
   Ding J, 2016, BURNS, V42, P1277, DOI 10.1016/j.burns.2016.03.009
   Gottschlich MM, 2017, JPEN-PARENTER ENTER, V41, P412, DOI 10.1177/0148607115587948
   Gottschlich MM, 2004, J AM DIET ASSOC, V104, P931, DOI 10.1016/j.jada.2004.03.020
   Grossmann RE, 2012, EUR J CLIN NUTR, V66, P1072, DOI 10.1038/ejcn.2012.82
   Han JE, 2016, J CLIN TRANSL ENDOCR, V4, P59, DOI 10.1016/j.jcte.2016.04.004
   Han JE, 2014, AM J RESP CRIT CARE, V190, P483, DOI 10.1164/rccm.201408-1443ED
   Handelsman Y, 2015, ENDOCR PRACT, V21, P413
   Heaney RP, 2011, CURR OPIN CLIN NUTR, V14, P440, DOI 10.1097/MCO.0b013e328348ed85
   Higgins DM, 2012, JPEN-PARENTER ENTER, V36, P713, DOI 10.1177/0148607112444449
   Kennel KA, 2010, MAYO CLIN PROC, V85, P752, DOI 10.4065/mcp.2010.0138
   Klein GL, 2004, LANCET, V363, P291, DOI 10.1016/S0140-6736(03)15388-3
   Klein GL, 2002, J TRAUMA, V52, P346, DOI 10.1097/00005373-200202000-00022
   KLEIN GL, 1993, J BONE MINER RES, V8, P337
   Klein GL, 2009, J BONE MINER METAB, V27, P502, DOI 10.1007/s00774-009-0065-7
   Krause R, 2016, ANTICANCER RES, V36, P1397
   Krishnan A, 2010, CRIT CARE, V14, DOI 10.1186/cc9341
   Lai JKC, 2010, MOL NUTR FOOD RES, V54, P1062, DOI 10.1002/mnfr.200900468
   Langlois PL, 2017, CLIN NUTR
   Leaf DE, 2014, AM J RESP CRIT CARE, V190, P533, DOI 10.1164/rccm.201405-0988OC
   Li YC, 2003, J CELL BIOCHEM, V88, P327, DOI 10.1002/jcb.10343
   Li YC, 2002, J CLIN INVEST, V110, P229, DOI [10.1172/JCI0215219, 10.1172/JCI200215219]
   Lips P, 2006, PROG BIOPHYS MOL BIO, V92, P4, DOI 10.1016/j.pbiomolbio.2006.02.016
   Lips P, 2012, SCAND J CLIN LAB INV, V72, P60, DOI 10.3109/00365513.2012.681960
   Liu M, 1996, GENE DEV, V10, P142, DOI 10.1101/gad.10.2.142
   LUND T, 1986, CIRC SHOCK, V20, P105
   Madden K, 2015, ANN AM THORAC SOC, V12, P1654, DOI 10.1513/AnnalsATS.201503-160OC
   Mata-Granados JM, 2010, J STEROID BIOCHEM, V121, P452, DOI 10.1016/j.jsbmb.2010.03.078
   Mayes T, 2003, J BURN CARE REHABIL, V24, P279, DOI 10.1097/01.BCR.0000085844.84144.E0
   Mayes T, 2015, NUTR CLIN PRACT, V30, P830, DOI 10.1177/0884533615587720
   Ogle CK, 2000, SHOCK, V14, P392, DOI 10.1097/00024382-200014030-00026
   Pallua N, 2003, CRIT CARE MED, V31, P1490, DOI 10.1097/01.CCM.0000065724.51708.F5
   Putzu A, 2017, J CRIT CARE, V38, P109, DOI 10.1016/j.jcrc.2016.10.029
   Quraishi SA, 2015, CRIT CARE MED, V43, P1928, DOI 10.1097/CCM.0000000000001148
   Quraishi SA, 2014, CRIT CARE MED, V42, P1365, DOI 10.1097/CCM.0000000000000210
   Quraishi SA, 2012, CURR OPIN CLIN NUTR, V15, P625, DOI 10.1097/MCO.0b013e328358fc2b
   Ross AC, 2011, J CLIN ENDOCR METAB, V96, P53, DOI 10.1210/jc.2010-2704
   Rousseau AF, 2015, BURNS, V41, P1028, DOI 10.1016/j.burns.2014.11.011
   Rousseau AF, 2015, BURNS, V41, P317, DOI 10.1016/j.burns.2014.07.005
   Rousseau AF, 2014, BURNS, V40, P865, DOI 10.1016/j.burns.2013.11.015
   Schauber J, 2007, J CLIN INVEST, V117, P803, DOI 10.1172/JCI30142
   Schwacha MG, 2002, INT J MOL MED, V10, P239
   SELMANPAKOGLU AN, 1994, BURNS, V20, P99, DOI 10.1016/S0305-4179(06)80002-1
   Sobouti B, 2016, TRAUMA MON, V21, DOI 10.5812/traumamon.30905
   Terzi R, 2016, J BURN CARE RES, V37, pE263, DOI 10.1097/BCR.0000000000000241
   Valrance ME, 2004, J STEROID BIOCHEM, V89-90, P221, DOI 10.1016/j.jsbmb.2004.03.082
   Wang HM, 2017, AGING DIS, V8, P346, DOI 10.14336/AD.2016.1021
   Winzenberg TM, 2010, COCHRANE DB SYST REV, V10
   Wray CJ, 2002, J BURN CARE REHABIL, V23, P416, DOI 10.1097/00004630-200211000-00007
   Yeh FL, 2002, BURNS, V28, P631, DOI 10.1016/S0305-4179(02)00113-4
   ZETTERSTROM H, 1980, ACTA ANAESTH SCAND, V24, P288, DOI 10.1111/j.1399-6576.1980.tb01550.x
NR 67
TC 6
Z9 9
U1 1
U2 7
PU ELSEVIER SCI LTD
PI OXFORD
PA THE BOULEVARD, LANGFORD LANE, KIDLINGTON, OXFORD OX5 1GB, OXON, ENGLAND
SN 0305-4179
EI 1879-1409
J9 BURNS
JI Burns
PD FEB
PY 2019
VL 45
IS 1
BP 32
EP 41
DI 10.1016/j.burns.2018.04.015
PG 10
WC Critical Care Medicine; Dermatology; Surgery
WE Science Citation Index Expanded (SCI-EXPANDED)
SC General & Internal Medicine; Dermatology; Surgery
GA HG6LX
UT WOS:000455094300002
PM 29776863
DA 2022-03-26
ER

PT J
AU Lange, M
   Hamahata, A
   Traber, DL
   Nakano, Y
   Traber, LD
   Enkhbaatar, P
AF Lange, Matthias
   Hamahata, Atsumori
   Traber, Daniel L.
   Nakano, Yoshimitsu
   Traber, Lillian D.
   Enkhbaatar, Perenlei
TI Heterogeneity of the effects of combined nitric oxide synthase
   inhibition on organ perfusion in ovine sepsis
SO BURNS
LA English
DT Article
DE Inducible nitric oxide synthase; Neuronal nitric oxide synthase;
   Regional blood flow; Sheep
ID ACUTE LUNG INJURY; SMOKE-INHALATION; MODEL; BURN; PERMEABILITY; SHOCK
AB Introduction: Previous studies demonstrated beneficial effects of early neuronal nitric oxide synthase (nNOS) and subsequent inducible NOS (iNOS) inhibition on the development of multiple organ dysfunctions in septic sheep. However, the effects of NOS inhibition on regional blood flow remained undetermined. The current study was conducted to assess the effects of combined NOS inhibition on blood flow to various organs in an ovine sepsis model.
   Methods: Eighteen adult, female sheep were randomly allocated to the following groups: (1) sham-injured, non-treated group, (2) injured (smoke inhalation and instillation of Pseudomonas aeruginosa into the lungs), non-treated group (control), and (3) injured, treated group (specific nNOS inhibition from 1 h to 12 h and iNOS inhibition from 12 h to 24 h post-injury). Fluorescent microspheres were injected at baseline and various time points post-injury. At the end of the 24-h experimental period, tissue from various organs was harvested.
   Results: Blood flow to the ileum was significantly increased in the control group from 12 h to 24 h versus sham (P < 0.05). This increase was attenuated in the treatment group (P < 0.05). In contrast, blood flow to the pancreas was significantly increased in the treatment group after 12 h and 24 h versus both sham and control (P < 0.05). Blood flow to the spleen was significantly lower after 24 h in the control group versus sham and treatment (P < 0.05 both).
   Conclusions: Combined NOS inhibition significantly influenced the pathologically altered organ perfusion during ovine sepsis. However, this treatment strategy showed heterogeneous effects on organ perfusion, perhaps dependent on the sepsis-related degree of NO production and ensuing changes in regional flow. (C) 2013 Elsevier Ltd and ISBI. All rights reserved.
C1 [Lange, Matthias; Hamahata, Atsumori; Traber, Daniel L.; Nakano, Yoshimitsu; Traber, Lillian D.; Enkhbaatar, Perenlei] Univ Texas Med Branch, Dept Anesthesiol, Invest Intens Care Unit, Galveston, TX 77555 USA.
   [Lange, Matthias; Hamahata, Atsumori; Traber, Daniel L.; Nakano, Yoshimitsu; Traber, Lillian D.; Enkhbaatar, Perenlei] Shriners Hosp Children, Galveston, TX 77555 USA.
   [Lange, Matthias] Univ Munster, Dept Anesthesiol Intens Care & Pain Med, Munster, Germany.
RP Lange, M (通讯作者)，Univ Texas Med Branch, Dept Anesthesiol, Invest Intens Care Unit, 601 Harborside Dr, Galveston, TX 77555 USA.
EM lanm@gmx.de
FU American Heart AssociationAmerican Heart Association [0565028Y];
   National Institute of HealthUnited States Department of Health & Human
   ServicesNational Institutes of Health (NIH) - USA [RGM097480A]
FX This study was supported by grant 0565028Y from the American Heart
   Association and by grant RGM097480A from the National Institute of
   Health.
CR DiMagno MJ, 2004, AM J PHYSIOL-GASTR L, V287, pG80, DOI 10.1152/ajpgi.00525.2003
   Enkhbaatar P, 2006, SHOCK, V25, P522, DOI 10.1097/01.shk.0000209525.50990.28
   Enkhbaatar P, 2003, AM J PHYSIOL-REG I, V285, pR366, DOI 10.1152/ajpregu.00148.2003
   Enkhbaatar P, 2009, SHOCK, V32, P253, DOI 10.1097/SHK.0b013e318193e2ba
   Enkhbaatar P, 2009, CRIT CARE MED, V37, P208, DOI 10.1097/CCM.0b013e318193226a
   Gocan NC, 2000, AM J PHYSIOL-HEART C, V278, pH1480, DOI 10.1152/ajpheart.2000.278.5.H1480
   Grisham MB, 1999, AM J PHYSIOL-GASTR L, V276, pG315, DOI 10.1152/ajpgi.1999.276.2.G315
   KIMURA R, 1988, J APPL PHYSIOL, V64, P1107, DOI 10.1152/jappl.1988.64.3.1107
   Lange M, 2012, BURNS
   Lange M, 2008, CRIT CARE MED, V36, P1284, DOI 10.1097/CCM.0b013e318169ef74
   Lange M, 2011, SHOCK, V35, P626, DOI 10.1097/SHK.0b013e31820fe671
   Lange M, 2010, ANESTHESIOLOGY, V113, P1376, DOI 10.1097/ALN.0b013e3181fc5588
   Lange M, 2010, BIOCHEM BIOPH RES CO, V391, P1555, DOI 10.1016/j.bbrc.2009.12.124
   Lange M, 2009, CRIT CARE MED, V37, P223, DOI 10.1097/CCM.0b013e3181926104
   Lange M, 2009, FRONT BIOSCI-LANDMRK, V14, P1979, DOI 10.2741/3357
   Liaudet L, 2000, CRIT CARE MED, V28, pN37, DOI 10.1097/00003246-200004001-00005
   Maybauer DM, 2006, SHOCK, V26, P489, DOI 10.1097/01.shk.0000230300.78515.ed
   McKinnon RL, 2006, CARDIOVASC RES, V69, P236, DOI 10.1016/j.cardiores.2005.09.003
   Murakami K, 2002, CRIT CARE MED, V30, P2083, DOI 10.1097/00003246-200209000-00022
   NATHAN C, 1994, CELL, V78, P915, DOI 10.1016/0092-8674(94)90266-6
   Okamoto I, 2000, AM J RESP CRIT CARE, V162, P716, DOI 10.1164/ajrccm.162.2.9907039
   Sakurai H, 2002, BURNS, V28, P3, DOI 10.1016/S0305-4179(01)00067-5
   Swank GM, 1996, WORLD J SURG, V20, P411, DOI 10.1007/s002689900065
   Thiemermann C, 1997, GEN PHARMACOL-VASC S, V29, P159, DOI 10.1016/S0306-3623(96)00410-7
   Titheradge MA, 1999, BBA-BIOENERGETICS, V1411, P437, DOI 10.1016/S0005-2728(99)00031-6
   Westphal M, 2008, CRIT CARE MED, V36, P1196, DOI 10.1097/CCM.0b013e31816a1a0c
NR 26
TC 0
Z9 1
U1 0
U2 3
PU ELSEVIER SCI LTD
PI OXFORD
PA THE BOULEVARD, LANGFORD LANE, KIDLINGTON, OXFORD OX5 1GB, OXON, ENGLAND
SN 0305-4179
EI 1879-1409
J9 BURNS
JI Burns
PD DEC
PY 2013
VL 39
IS 8
BP 1565
EP 1570
DI 10.1016/j.burns.2013.04.019
PG 6
WC Critical Care Medicine; Dermatology; Surgery
WE Science Citation Index Expanded (SCI-EXPANDED)
SC General & Internal Medicine; Dermatology; Surgery
GA 283RW
UT WOS:000329265700009
PM 23768716
DA 2022-03-26
ER

PT J
AU Greenhalgh, DG
AF Greenhalgh, David G.
TI Topical Antimicrobial Agents for Burn Wounds
SO CLINICS IN PLASTIC SURGERY
LA English
DT Article
DE Burns; Antimicrobial; Antibiotics; Infection; Bacteria; Sepsis
ID SILVER SULFADIAZINE; STAPHYLOCOCCUS-AUREUS; CERIUM NITRATE; IN-VITRO;
   INFECTION; CARE; MANAGEMENT; RESISTANCE; DRESSINGS; CHILDREN
AB Because burns destroy the barrier against invading bacteria, topical antimicrobial agents have been developed to minimize the proliferation of bacteria and other microorganisms. The topical treatment depends on the depth of burns. The goal for superficial burns is to optimize re-epithelialization. For deep burns, topical antimicrobial agents should be used to minimize microbial growth until the wound is grafted. This article introduces a strategy for the rational use of these agents.
C1 Univ Calif Davis, Dept Surg, Shriners Hosp Children No Calif, Sacramento, CA 95817 USA.
RP Greenhalgh, DG (通讯作者)，Univ Calif Davis, Dept Surg, Shriners Hosp Children No Calif, 2425 Stockton Blvd, Sacramento, CA 95817 USA.
EM david.greenhalgh@ucdmc.ucdavis.edu
CR Atiyeh BS, 2007, BURNS, V33, P139, DOI 10.1016/j.burns.2006.06.010
   Becker Robert O., 1999, Metal-Based Drugs, V6, P311, DOI 10.1155/MBD.1999.311
   Beukelman CJ, 2008, BURNS, V34, P845, DOI 10.1016/j.burns.2007.11.014
   BJORNSON HS, 1994, SURG INFECT DIAGNOSI, P1
   BOOSALIS MG, 1987, SURGERY, V101, P40
   BOWSER BH, 1981, J TRAUMA, V21, P558, DOI 10.1097/00005373-198107000-00010
   BUCKNALL TE, 1980, BRIT J SURG, V67, P851, DOI 10.1002/bjs.1800671205
   Carsin H, 2004, J Wound Care, V13, P145
   CARTOTTO R, 2005, J BURN CARE REHABIL, V26, pS90
   Chu CS, 2005, J TRAUMA, V58, P1040, DOI 10.1097/01.TA.0000162993.91698.FA
   Church D, 2006, CLIN MICROBIOL REV, V19, P403, DOI 10.1128/CMR.19.2.403-434.2006
   DEITCH EA, 1983, J TRAUMA, V23, P895, DOI 10.1097/00005373-198310000-00009
   Demling RH, 2002, BURNS, V28, P264, DOI 10.1016/S0305-4179(01)00119-X
   FOX CL, 1968, ARCH SURG-CHICAGO, V96, P184
   GAMELLI RL, 1993, SURG GYNECOL OBSTET, V177, P115
   Garner JP, 2005, BURNS, V31, P539, DOI 10.1016/j.burns.2005.01.014
   Gelmetti C, 2008, DERMATOL THER, V21, P187, DOI 10.1111/j.1529-8019.2008.00190.x
   Greenhalgh DG, 2007, J BURN CARE RES, V28, P776, DOI 10.1097/BCR.0b013e3181599bc9
   GREENHALGH DG, 1997, J BURN CARE REHABIL, V18, pS103
   Greenhalgh DG, 2007, TOTAL BURN CARE, P578
   Holder IA, 2001, J BURN CARE REHABIL, V22, P282, DOI 10.1097/00004630-200107000-00007
   Hromadka M, 2008, J BURN CARE RES, V29, P695, DOI 10.1097/BCR.0b013e31818480c9
   Innes ME, 2001, BURNS, V27, P621, DOI 10.1016/S0305-4179(01)00015-8
   KIKER RG, 1977, J TRAUMA, V17, P835
   Klasen HJ, 2000, BURNS, V26, P131, DOI 10.1016/S0305-4179(99)00116-3
   Klasen HJ, 2000, BURNS, V26, P117, DOI 10.1016/S0305-4179(99)00108-4
   Kooistra-Smid AMD, 2008, BURNS, V34, P835, DOI 10.1016/j.burns.2007.09.011
   Krizek TJ., 1967, SURG FORUM, V18, P518
   Kucan John O., 1993, Journal of Burn Care and Rehabilitation, V14, P158, DOI 10.1097/00004630-199303000-00006
   Leaper David J, 2006, Int Wound J, V3, P282, DOI 10.1111/j.1742-481X.2006.00265.x
   Leon-Villapalos J, 2008, BURNS, V34, P903, DOI 10.1016/j.burns.2008.01.025
   LEVENSON SM, 1983, ARCH SURG-CHICAGO, V118, P310
   Moore O A, 2001, BMC Complement Altern Med, V1, P2, DOI 10.1186/1472-6882-1-2
   Palmieri Tina L, 2002, Am J Clin Dermatol, V3, P529, DOI 10.2165/00128071-200203080-00003
   Poon VKM, 2004, BURNS, V30, P140, DOI 10.1016/j.burns.2003.09.030
   SANO S, 1981, BURNS, V8, P278
   Silver S, 2003, FEMS MICROBIOL REV, V27, P341, DOI 10.1016/S0168-6445(03)00047-0
   Silver S, 2006, J IND MICROBIOL BIOT, V33, P627, DOI 10.1007/s10295-006-0139-7
   SMITH M, 1967, SURG GYNECOL OBSTETR, V125, P965
   STROCK L L, 1990, Journal of Burn Care and Rehabilitation, V11, P454, DOI 10.1097/00004630-199009000-00015
   WANG XW, 1985, BURNS, V11, P197, DOI 10.1016/0305-4179(85)90070-1
   WARD RS, 1995, PHYS THER, V75, P526, DOI 10.1093/ptj/75.6.526
   WOODLEY DT, 1985, J AM ACAD DERMATOL, V12, P420, DOI 10.1016/S0190-9622(85)80005-0
NR 43
TC 41
Z9 43
U1 0
U2 13
PU W B SAUNDERS CO-ELSEVIER INC
PI PHILADELPHIA
PA 1600 JOHN F KENNEDY BOULEVARD, STE 1800, PHILADELPHIA, PA 19103-2899 USA
SN 0094-1298
J9 CLIN PLAST SURG
JI Clin. Plast. Surg.
PD OCT
PY 2009
VL 36
IS 4
BP 597
EP +
DI 10.1016/j.cps.2009.05.011
PG 11
WC Surgery
WE Science Citation Index Expanded (SCI-EXPANDED)
SC Surgery
GA 515CS
UT WOS:000271444800007
PM 19793554
DA 2022-03-26
ER

PT J
AU Williams, KN
   Szilagyi, A
   He, LK
   Conrad, P
   Halerz, M
   Gamelli, RL
   Shankar, R
   Muthumalaiappan, K
AF Williams, Keneeshia N.
   Szilagyi, Andrea
   He, Li-Ke
   Conrad, Peggie
   Halerz, Marcia
   Gamelli, Richard L.
   Shankar, Ravi
   Muthumalaiappan, Kuzhali
TI Dendritic Cell Depletion in Burn Patients Is Regulated by MafB
   Expression
SO JOURNAL OF BURN CARE & RESEARCH
LA English
DT Article
ID COLONY-STIMULATING FACTOR; ANTIGEN-DR EXPRESSION; NECROSIS-FACTOR-ALPHA;
   HUMAN BLOOD; BONE-MARROW; PROGENITOR CELLS; SEPTIC SHOCK; IN-VITRO;
   DIFFERENTIATION; MONOCYTES
AB Studies have shown that monocytes are hyporesponsive and that dendritic cells (DCs) are depleted in burn patients. We have recently shown in a mouse model that burn injury alters the transcriptional regulation in bone marrow progenitors and inhibits myeloid-derived DC (mDC) production. In the present study, using human burn patient peripheral blood mononuclear cells, we have shown an overexpression of MafB with a corresponding reduction in peripheral blood mononuclear cell-derived mDCs. We isolated mononuclear cells from burn patient (23-68% TBSA) and control volunteer peripheral blood samples by Ficoll gradient centrifugation and cultured mDCs by using a standard ex vivo culture system. Fluorescence-activated cell sorter analysis was used to select myeloid cells based on the cell surface expression of CD45(+). The mDC fraction was identified by the expression of human leukocyte antigen (HLA)-DR+ CD11c(+), and we found a significant reduction in HLA-DR+ leukocytes for up to 4 weeks postburn. MafB expression was then examined in HLA-DR(+)CD14(+) monocytes. Burn injury alters the phenotype of CD14(+) monocytes augmenting MafB expression and reducing their differentiation into mDCs. MafB was then silenced in ex vivo culture prior to DC differentiation by using small interfering RNA technique. MafB gene silencing improved the differentiation potential of CD14+ cells into mDCs, increasing the percentage of mDCs by >75%. Furthermore, GATA-1(+) and HLA-DR+ mDCs were increased following MafB silencing. Although burn injury augments the number of peripheral blood monocytes, the frequency of mDC is reduced. This impairment is likely secondary to the down-regulation of mDC differentiation by high MafB-expressing monocytes following burn injury. (J Burn Care Res 2012;33:747-758)
C1 [Williams, Keneeshia N.; He, Li-Ke; Conrad, Peggie; Halerz, Marcia; Gamelli, Richard L.; Shankar, Ravi; Muthumalaiappan, Kuzhali] Loyola Univ, Med Ctr, Dept Surg, Maywood, IL 60153 USA.
   [Williams, Keneeshia N.; Szilagyi, Andrea; He, Li-Ke; Conrad, Peggie; Halerz, Marcia; Gamelli, Richard L.; Shankar, Ravi; Muthumalaiappan, Kuzhali] Loyola Univ, Med Ctr, Burn & Shock Trauma Inst, Maywood, IL 60153 USA.
RP Muthumalaiappan, K (通讯作者)，2160 S 1st Ave,Rm 4251,Bldg 110, Maywood, IL 60153 USA.
FU Dr. Ralph and Marion C. Falk Medical Research Trust
FX Supported by funding from Dr. Ralph and Marion C. Falk Medical Research
   Trust.
CR Ardavin C, 2001, TRENDS IMMUNOL, V22, P691, DOI 10.1016/S1471-4906(01)02059-2
   Banchereau J, 2000, ANNU REV IMMUNOL, V18, P767, DOI 10.1146/annurev.immunol.18.1.767
   Bender A, 1996, J IMMUNOL METHODS, V196, P121, DOI 10.1016/0022-1759(96)00079-8
   Benjamim CF, 2005, BLOOD, V105, P3588, DOI 10.1182/blood-2004-08-3251
   Bohannon J, 2008, J IMMUNOL, V180, P3038, DOI 10.4049/jimmunol.180.5.3038
   Cavanagh LL, 1998, BLOOD, V92, P1598, DOI 10.1182/blood.V92.5.1598.417k33_1598_1607
   Cheong C, 2010, CELL, V143, P416, DOI 10.1016/j.cell.2010.09.039
   D'Arpa N, 2009, BURNS, V35, P513, DOI 10.1016/j.burns.2008.05.027
   De AK, 2003, J IMMUNOL, V170, P6355, DOI 10.4049/jimmunol.170.12.6355
   Dong Ning, 2007, Zhonghua Wai Ke Za Zhi, V45, P766
   Fogg DK, 2006, SCIENCE, V311, P83, DOI 10.1126/science.1117729
   Geissmann F, 2010, SCIENCE, V327, P656, DOI 10.1126/science.1178331
   Gobel F, 2009, BLOOD, V114, P3813, DOI 10.1182/blood-2009-03-210484
   Gutierrez L, 2007, BLOOD, V110, P1933, DOI 10.1182/blood-2006-09-048322
   Herbst B, 1996, BLOOD, V88, P2541, DOI 10.1182/blood.V88.7.2541.bloodjournal8872541
   Hotchkiss RS, 2002, J IMMUNOL, V168, P2493, DOI 10.4049/jimmunol.168.5.2493
   Howell K, 2012, J LEUKOCYTE BIOL, V91, P69, DOI 10.1189/jlb.0711338
   INABA K, 1993, P NATL ACAD SCI USA, V90, P3038, DOI 10.1073/pnas.90.7.3038
   Ito T, 2001, J IMMUNOL, V166, P2961, DOI 10.4049/jimmunol.166.5.2961
   Ito T, 1999, J IMMUNOL, V163, P1409
   Kelly LM, 2000, EMBO J, V19, P1987, DOI 10.1093/emboj/19.9.1987
   Liu YJ, 2001, NAT IMMUNOL, V2, P585, DOI 10.1038/89726
   Liu YJ, 2001, CELL, V106, P259, DOI 10.1016/S0092-8674(01)00456-1
   Lukaszewicz AC, 2009, CRIT CARE MED, V37, P2746, DOI 10.1097/CCM.0b013e3181ab858a
   Monneret G, 2006, INTENS CARE MED, V32, P1175, DOI 10.1007/s00134-006-0204-8
   Muthu K, 2008, J BURN CARE RES, V29, P12, DOI 10.1097/BCR.0b013e31815fa499
   Naik SH, 2008, IMMUNOL CELL BIOL, V86, P439, DOI 10.1038/icb.2008.28
   Pacanowski J, 2001, BLOOD, V98, P3016, DOI 10.1182/blood.V98.10.3016
   Palucka KA, 1998, J IMMUNOL, V160, P4587
   Poehlmann H, 2009, CRIT CARE, V13, DOI 10.1186/cc7969
   ROMANI N, 1994, J EXP MED, V180, P83, DOI 10.1084/jem.180.1.83
   Romani N, 1996, J IMMUNOL METHODS, V196, P137, DOI 10.1016/0022-1759(96)00078-6
   Rovati B, 2008, EUR J HISTOCHEM, V52, P45
   SALLUSTO F, 1994, J EXP MED, V179, P1109, DOI 10.1084/jem.179.4.1109
   Shortman K, 2002, NAT REV IMMUNOL, V2, P151, DOI 10.1038/nri746
   Venet F, 2007, CRIT CARE MED, V35, P1910, DOI 10.1097/01.CCM.0000275271.77350.B6
   Wu L, 2007, IMMUNITY, V26, P741, DOI 10.1016/j.immuni.2007.06.006
   Yang HM, 2008, BURNS, V34, P1158, DOI 10.1016/j.burns.2008.01.026
   YOUNG JW, 1995, J EXP MED, V182, P1111, DOI 10.1084/jem.182.4.1111
   Ziegler-Heitbrock L, 2010, BLOOD, V116, pE74, DOI 10.1182/blood-2010-02-258558
NR 40
TC 12
Z9 13
U1 0
U2 3
PU LIPPINCOTT WILLIAMS & WILKINS
PI PHILADELPHIA
PA TWO COMMERCE SQ, 2001 MARKET ST, PHILADELPHIA, PA 19103 USA
SN 1559-047X
EI 1559-0488
J9 J BURN CARE RES
JI J. Burn Care Res.
PD NOV-DEC
PY 2012
VL 33
IS 6
BP 747
EP 758
DI 10.1097/BCR.0b013e318250457f
PG 12
WC Critical Care Medicine; Dermatology; Surgery
WE Science Citation Index Expanded (SCI-EXPANDED)
SC General & Internal Medicine; Dermatology; Surgery
GA 036ML
UT WOS:000311030300021
PM 22868453
DA 2022-03-26
ER

PT J
AU Csontos, C
   Rezman, B
   Foldi, V
   Bogar, L
   Drenkovics, L
   Roth, E
   Weber, G
   Lantos, J
AF Csontos, C.
   Rezman, B.
   Foldi, V.
   Bogar, L.
   Drenkovics, L.
   Roeth, E.
   Weber, G.
   Lantos, J.
TI Effect of N-acetylcysteine treatment on oxidative stress and
   inflammation after severe burn
SO BURNS
LA English
DT Article
DE Burn injury; Oxidative stress; Interleukin-6; Interleukin-8;
   Interleukin-10; N-acetylcysteine
ID ANTIOXIDANT THERAPY; ACETYL CYSTEINE; ORGAN FAILURE; INJURY; TISSUE;
   EXPRESSION; RESPONSES; SEPSIS; GLUTATHIONE; REDUCTION
AB Oxidative stress and inflammation generate edema in burns. The aim of our study was to assess effect of N-acetylcysteine (NAC) on oxidative stress, inflammation, fluid requirement, multiple organ dysfunction (MOD) score and vasoactive drug requirement.
   In this study 15 patients were on standard therapy, whereas for other 15 patients NAC was supplemented. Blood samples were taken on admission and on the next five consecutive mornings. Levels of malondialdehyde, protein sulfhydril (PSH) groups, reduced gluthation (GSH), activity of myeloperoxidase, catalase and superoxide dismutase enzymes and induced free radical generating capacity were measured as well as concentrations of TNF-alpha, IL-6, IL-8, and IL-10. MOD score, use of vasopressor agents and fluid utilisation were recorded daily.
   NAC treatment increased GSH level on days 4-5 (p < 0.05) and PSH level on days 2-6 (p < 0.05) compared to controls. Plasma IL-6 was lower on days 4-5 (p < 0.05), IL-8 on days 4-6 (p < 0.05) and IL-10 on days 4-6 (p < 0.05) in NAC group.
   NAC group received less catecholamines than controls (p < 0.01) from day 4 without significant differences in MOD score. NAC treatment is associated with a diminished oxidative stress reflected in preserved antioxidant levels, lower inflammation mirrored in lower interleukin levels and less vasopressor requirement. (C) 2011 Elsevier Ltd and ISBI. All rights reserved.
C1 [Csontos, C.; Rezman, B.; Foldi, V.; Bogar, L.; Drenkovics, L.] Univ Pecs, Fac Med, Dept Anaesthesia & Intens Care, H-7632 Pecs, Hungary.
   [Roeth, E.; Weber, G.; Lantos, J.] Univ Pecs, Fac Med, Dept Surg Res & Tech, H-7632 Pecs, Hungary.
RP Csontos, C (通讯作者)，Univ Pecs, Fac Med, Dept Anaesthesia & Intens Care, Akac U 1, H-7632 Pecs, Hungary.
EM csaba.csontos@gmail.com
FU PTE AOK-KA [2011/11]
FX This work was supported by PTE AOK-KA No: 2011/11 Grant.
CR AEBI H, 1984, METHOD ENZYMOL, V105, P121
   Andersson E, 2007, SCAND J GASTROENTERO, V42, P765, DOI 10.1080/00365520701295632
   Bauer V, 1999, GEN PHYSIOL BIOPHYS, V18, P7
   Berger MM, 2007, CRIT CARE MED, V35, pS584, DOI 10.1097/01.CCM.0000279189.81529.C4
   Bertin-Maghit M, 2000, INTENS CARE MED, V26, P800, DOI 10.1007/s001340051250
   Cetinkale O, 1999, BURNS, V25, P113, DOI 10.1016/S0305-4179(98)00124-7
   Chan EL, 2003, J SURG RES, V111, P120, DOI 10.1016/S0022-4804(03)00050-7
   Csontos C, 2008, ACTA ANAESTH SCAND, V52, P742, DOI 10.1111/j.1399-6576.2008.01658.x
   Csontos C, 2011, BURNS, V37, P453, DOI 10.1016/j.burns.2010.10.008
   Curbo S, 2009, BIOCHEM BIOPH RES CO, V390, P1272, DOI 10.1016/j.bbrc.2009.10.134
   Dauletbaev N, 2009, EUR J MED RES, V14, P352
   Finnerty CC, 2006, SHOCK, V26, P13, DOI 10.1097/01.shk.0000223120.26394.7d
   Foldi V, 2010, J BURN CARE RES, V31, P480, DOI 10.1097/BCR.0b013e3181db527a
   Foldi V, 2009, J BURN CARE RES, V30, P957, DOI 10.1097/BCR.0b013e3181bfb75e
   Geudens N, 2008, J SURG RES, V146, P177, DOI 10.1016/j.jss.2007.05.018
   Gundersen Y, 2005, RESUSCITATION, V64, P377, DOI 10.1016/j.resuscitation.2004.09.005
   Gurer A, 2009, ULUS TRAVMA ACIL CER, V15, P1
   Horton JW, 2001, J TRAUMA, V50, P397, DOI 10.1097/00005373-200103000-00002
   Hwang YS, 2004, ONCOGENE, V23, P6603, DOI 10.1038/sj.onc.1207867
   Jutkiewicz-Sypniewska J, 2006, Adv Med Sci, V51, P316
   KEHRER JP, 1993, CRIT REV TOXICOL, V23, P21, DOI 10.3109/10408449309104073
   Konukoglu D, 1997, BURNS, V23, P541, DOI 10.1016/S0305-4179(97)00059-4
   MARSHALL JC, 1995, CRIT CARE MED, V23, P1638, DOI 10.1097/00003246-199510000-00007
   MATSUDA T, 1995, WORLD J SURG, V19, P287, DOI 10.1007/BF00308640
   Miller AC, 2009, J BURN CARE RES, V30, P249, DOI 10.1097/BCR.0b013e318198a268
   MISRA HP, 1972, J BIOL CHEM, V247, P3170
   Molnar Z, 1999, CRIT CARE MED, V27, P1100, DOI 10.1097/00003246-199906000-00028
   Molnar Z, 2003, INTENS CARE MED, V29, P749, DOI 10.1007/s00134-003-1723-1
   Molnar Z, 1998, INTENS CARE MED, V24, P230, DOI 10.1007/s001340050555
   Muhl D, 2006, J THROMB THROMBOLYS, V22, P221, DOI 10.1007/s11239-006-9035-2
   Ocal K, 2004, BURNS, V30, P778, DOI 10.1016/j.burns.2004.05.006
   OHKAWA H, 1979, ANAL BIOCHEM, V95, P351, DOI 10.1016/0003-2697(79)90738-3
   Pintaudi AM, 2000, FREE RADICAL RES, V33, P139, DOI 10.1080/10715760000300691
   Radomska-Lesniewska DM, 2006, J PHYSIOL PHARMACOL, V57, P325
   Sakka SG, 1999, J CRIT CARE, V14, P78, DOI 10.1016/S0883-9441(99)90018-7
   SEDLAK J, 1968, ANAL BIOCHEM, V25, P192, DOI 10.1016/0003-2697(68)90092-4
   Syrkina O, 2008, RESPIROLOGY, V13, P333, DOI 10.1111/j.1440-1843.2008.01279.x
   Tanaka H, 2000, ARCH SURG-CHICAGO, V135, P326, DOI 10.1001/archsurg.135.3.326
   Toumpanakis D, 2009, J INTERF CYTOK RES, V29, P741, DOI 10.1089/jir.2008.0114
   Turut H, 2009, INJURY, V40, P521, DOI 10.1016/j.injury.2008.05.001
   Vincent JL, 1996, INTENS CARE MED, V22, P707, DOI 10.1007/BF01709751
   YIM CY, 1994, J IMMUNOL, V152, P5796
   YOUN YK, 1992, FREE RADICAL BIO MED, V12, P409
   Zang Y, 2004, J IMMUNOL, V172, P4883, DOI 10.4049/jimmunol.172.8.4883
NR 44
TC 50
Z9 50
U1 0
U2 13
PU ELSEVIER SCI LTD
PI OXFORD
PA THE BOULEVARD, LANGFORD LANE, KIDLINGTON, OXFORD OX5 1GB, OXON, ENGLAND
SN 0305-4179
EI 1879-1409
J9 BURNS
JI Burns
PD MAY
PY 2012
VL 38
IS 3
BP 428
EP 437
DI 10.1016/j.burns.2011.09.011
PG 10
WC Critical Care Medicine; Dermatology; Surgery
WE Science Citation Index Expanded (SCI-EXPANDED)
SC General & Internal Medicine; Dermatology; Surgery
GA 920SC
UT WOS:000302426600016
PM 21978796
DA 2022-03-26
ER

PT J
AU Yeong, EK
   O'Boyle, CP
   Huang, HF
   Tai, HC
   Hsu, YC
   Chuang, SY
   Wu, YF
   Chang, CW
   Liu, TJ
   Lai, HS
AF Yeong, Eng-Kean
   O'Boyle, Ciaran P.
   Huang, Hui-Fu
   Tai, Hao-Chih
   Hsu, Yen-Chun
   Chuang, Shu-Yang
   Wu, Yu-Feng
   Chang, Che-Wei
   Liu, Tom J.
   Lai, Hong-Shiee d
TI Response of a local hospital to a burn disaster: Contributory factors
   leading to zero mortality outcomes
SO BURNS
LA English
DT Article
DE Burn; Mass casualties; Treatment strategies; Zero mortality
ID DUST EXPLOSION; PATIENT; SCORE
AB Objective: To investigate the outcomes of a local healthcare system in managing a burn mass casualty incident (BMCI).
   Methods: Thirty-three victims admitted to the National Taiwan University Hospital within 96h of the explosion were included in the study. Data were recorded on: patient demographics, Baux score, laboratory data, management response, treatment strategies, and outcomes. Case notes from June 27, 2015 to November 2015 were reviewed with a focus on fluid resuscitation, ventilation support, nutrition, infection control, sepsis treatment, and wound closure plan.
   Results: Female predominance (mean age: 21.7 years) and lower extremity circumferential flame burns were the characteristics of the burn injury. The mean Baux score was 70 +/- 18. The mean burn area was 42% of the total body surface area (TBSA). A total of 79% patients arrived at the hospital within 24h of sustaining injuries. Intensive care unit (ICU) admission criteria were modified to accommodate patients with 40% TBSA of burns, facilities were expanded from 4 ICU beds to 18 beds, and new staff was recruited. A total of 36% patients (n= 12/33,62 +/- 13 TBSA of burns) required fluid resuscitation. The mean volume of Lactate Ringer administered in the first 24h of burns was 3.34 +/- 2.18ml/kg/%TBSA, while the mean volume of fresh frozen plasma administered was 0.60 +/- 0.63ml/kg/h. Forty-two percent patients were intubated on the day of admission, and 71% of the intubated patients had inhalation injuries that were confirmed by diagnostic bronchoscopy. The mean intubation period was 17 +/- 9 days. The incidence of pulmonary edema was 58% (n=7/12), possibly due to sub-optimal monitoring. Of these, 57% (n=4/7) patients progressed to adult respiratory distress syndrome, but were successfully treated with early strict fluid restriction, systemic antibiotics, ventilation support, and bronchial lavage. A total of 94% patients received grafting. The mean grafted area was 4432.3 +/- 3891cm(2). Tube feeding was provided to patients with burns >40% TBSA. All patients tolerated gastric tube feeding without conversion to duodenal switch. On admission, all patients received prophylactic antibiotics. Septic shock was noted in 12 patients, but no mortality occurred. The mean hospital stay was 1.5 days per percent burn.
   Conclusions: This article highlights the value of precise triage, traffic control, and effective resource allocation in treating a BMCI. Effective supporting systems for facility expansion, staff recruitment, medical supplies and clear-cut treatment strategies for severely burned patients are contributory factors leading to zero mortalities in our series, in addition to young age and minimal inhalation injuries. The need for reevaluation of the safety of cornstarch powder in festival activities is clear. (C) 2018 Elsevier Ltd and ISBI. All rights reserved.
C1 [Yeong, Eng-Kean; Huang, Hui-Fu; Tai, Hao-Chih; Chuang, Shu-Yang; Wu, Yu-Feng; Chang, Che-Wei; Liu, Tom J.; Lai, Hong-Shiee d] Natl Taiwan Univ Hosp, Dept Surg, 7 Chung Shan South Rd, Taipei, Taiwan.
   [Yeong, Eng-Kean] Natl Taiwan Univ Hosp, Dept Surg, Yunlin Branch, 95 Xuefu Rd, Huwei Township 632, Yunlin, Taiwan.
   [O'Boyle, Ciaran P.] Nottingham Univ Hosp NHS Trust, Dept Burns & Plast Surg, Nottingham, England.
   [O'Boyle, Ciaran P.] Univ Nottingham, Sch Med, Hucknall Rd, Nottingham NG5 1PB, England.
   [Hsu, Yen-Chun] Natl Taiwan Univ Hosp, Dept Anesthesiol, 7 Chung Shan South Rd, Taipei, Taiwan.
RP Lai, HS (通讯作者)，Natl Taiwan Univ Hosp, Dept Surg, 7 Chung Shan South Rd, Taipei, Taiwan.
EM hslai@ntu.edu.tw
RI O'Boyle, Ciaran P/J-5853-2019
OI Lai, Hong-Shiee/0000-0002-7958-2183; Huang, Hui-Fu/0000-0002-2451-9654;
   HSU, YEN-CHUN/0000-0002-6333-6463; Tai, Hao-Chih/0000-0001-8155-3077
CR Atiyeh B, 2013, Ann Burns Fire Disasters, V26, P48
   Atiyeh B S, 2012, Ann Burns Fire Disasters, V25, P59
   Auxenfans C, 2015, BURNS, V41, P71, DOI 10.1016/j.burns.2014.05.019
   Avni T, 2010, BMJ-BRIT MED J, V340, pc241, DOI DOI 10.1136/BMJ.C241
   Bossmann K, 2016, J OCCUP MED TOXICOL, V11, DOI 10.1186/s12995-016-0130-9
   Brusselaers N, 2005, INTENS CARE MED, V31, P1648, DOI 10.1007/s00134-005-2819-6
   Cartotto R, 2016, CRIT CARE CLIN, V32, P507, DOI 10.1016/j.ccc.2016.06.002
   Chiang IH, 2017, BURNS, V43, P852, DOI 10.1016/j.burns.2016.10.016
   CURRERI PW, 1974, J AM DIET ASSOC, V65, P415
   Dokter J, 2014, J TRAUMA ACUTE CARE, V76, P840, DOI 10.1097/TA.0000000000000124
   Fair RJ, 2014, PERSPECT MED CHEM, V6, P25, DOI 10.4137/PMC.S14459
   Grunewald J, 2003, EUR RESPIR J, V21, P646, DOI 10.1183/09031936.03.00024103
   James SE, 2010, BURNS, V36, pE10, DOI 10.1016/j.burns.2008.11.011
   Jeng J, 2014, SURG CLIN N AM, V94, P893, DOI 10.1016/j.suc.2014.05.011
   Kearns RD, 2014, J BURN CARE RES, V35, pE33, DOI 10.1097/BCR.0b013e318283b7d2
   Kearns RD, 2014, J BURN CARE RES, V35, pE1, DOI 10.1097/BCR.0b013e31829afe25
   Lari AR, 2001, BURNS, V27, P61, DOI 10.1016/S0305-4179(00)00066-8
   Lawrence A, 2010, J BURN CARE RES, V31, P40, DOI 10.1097/BCR.0b013e3181cb8c72
   Litton E, 2012, ANAESTH INTENS CARE, V40, P393
   Mathews ZR, 2015, J EMERG MED, V49, P573, DOI 10.1016/j.jemermed.2015.03.013
   Patton ML, 1998, BURNS, V24, P566, DOI 10.1016/S0305-4179(98)00067-9
   Potin M, 2010, BURNS, V36, P741, DOI 10.1016/j.burns.2009.12.003
   Seifman M, 2011, ANN PLAS SURG, V67, P460, DOI 10.1097/SAP.0b013e3182111021
   Smart CJ, 2008, PREHOSP DISASTER MED, V23, P6
   Tagami T, 2016, CLIN INFECT DIS, V62, P60, DOI 10.1093/cid/civ763
   Theron A, 2014, EMERG MED J, V31, P730, DOI 10.1136/emermed-2013-202652
   Walker PF, 2015, CRIT CARE, V19, DOI 10.1186/s13054-015-1077-4
   Yang CC, 2016, AM J PUBLIC HEALTH, V106, P1582, DOI 10.2105/AJPH.2016.303261
   Zoraster RM, 2007, PREHOSP DISASTER MED, V22, P224, DOI 10.1017/S1049023X00004714
NR 29
TC 6
Z9 6
U1 1
U2 4
PU ELSEVIER SCI LTD
PI OXFORD
PA THE BOULEVARD, LANGFORD LANE, KIDLINGTON, OXFORD OX5 1GB, OXON, ENGLAND
SN 0305-4179
EI 1879-1409
J9 BURNS
JI Burns
PD AUG
PY 2018
VL 44
IS 5
BP 1083
EP 1090
DI 10.1016/j.burns.2018.03.019
PG 8
WC Critical Care Medicine; Dermatology; Surgery
WE Science Citation Index Expanded (SCI-EXPANDED)
SC General & Internal Medicine; Dermatology; Surgery
GA GL0PK
UT WOS:000436791900006
PM 29753454
DA 2022-03-26
ER

PT J
AU Ballard-Croft, C
   White, DJ
   Maass, DL
   Hybki, DP
   Horton, JW
AF Ballard-Croft, C
   White, DJ
   Maass, DL
   Hybki, DP
   Horton, JW
TI Role of p38 mitogen-activated protein kinase in cardiac myocyte
   secretion of the inflammatory cytokine TNF-alpha
SO AMERICAN JOURNAL OF PHYSIOLOGY-HEART AND CIRCULATORY PHYSIOLOGY
LA English
DT Article
DE rat model of burn trauma; Langendorff perfusion; cardiac
   contraction-relaxation; tumor necrosis factor-alpha
ID TUMOR-NECROSIS-FACTOR; N-TERMINAL KINASES; MONOCLONAL-ANTIBODY;
   CONTRACTILE DYSFUNCTION; BACTERIAL TRANSLOCATION; OXIDATIVE STRESS;
   MURINE MODELS; SEPTIC SHOCK; KAPPA-B; PHOSPHORYLATION
AB This study examined the hypothesis that burn trauma promotes cardiac myocyte secretion of inflammatory cytokines such as tumor necrosis factor (TNF)-alpha and produces cardiac contractile dysfunction via the p38 mitogen-activated protein kinase (MAPK) pathway. Sprague-Dawley rats were divided into four groups: 1) sham burn rats given anesthesia alone, 2) sham burn rats given the p38 MAPK inhibitor SB203580 (6 mg/kg po, 15 min; 6- and 22-h postburn), 3) rats given third-degree burns over 40% total body surface area and treated with vehicle (1 ml of saline) plus lactated Ringer solution for resuscitation (4 ml.kg(-1).percent burn(-1)), and 4) burn rats given injury and fluid resuscitation plus SB203580. Rats from each group were killed at several times postburn to examine p38 MAPK activity (by Western blot analysis or in vitro kinase assay); myocardial function and myocyte secretion of TNF-alpha were examined at 24-h postburn. These studies showed significant activation of p38 MAPK at 1-, 2-, and 4-h postburn compared with time-matched shams. Burn trauma impaired cardiac mechanical performance and promoted myocyte secretion of TNF-alpha. SB203580 inhibited p38 MAPK activity, reduced myocyte secretion of TNF-alpha, and prevented burn-mediated cardiac deficits. These data suggest p38 MAPK activation is one aspect of the signaling cascade that culminates in postburn secretion of TNF-alpha and contributes to postburn cardiac dysfunction.
C1 Univ Texas, SW Med Ctr, Dept Surg, Dallas, TX 75390 USA.
RP Horton, JW (通讯作者)，Univ Texas, SW Med Ctr, Dept Surg, 5323 Harry Hines Blvd, Dallas, TX 75390 USA.
EM jureta.horton@UTSOUTHWESTERN.edu
CR ABRAHAM E, 1995, JAMA-J AM MED ASSOC, V273, P934, DOI 10.1001/jama.273.12.934
   Abraham E, 1997, JAMA-J AM MED ASSOC, V277, P1531, DOI 10.1001/jama.277.19.1531
   ADAMS HR, 1984, AM HEART J, V108, P1477, DOI 10.1016/0002-8703(84)90695-1
   Badger AM, 1996, J PHARMACOL EXP THER, V279, P1453
   Badger AM, 1998, J IMMUNOL, V161, P467
   BADGER AM, 1989, CIRC SHOCK, V27, P51
   Bryant D, 1998, CIRCULATION, V97, P1375, DOI 10.1161/01.CIR.97.14.1375
   Cain BS, 1999, CRIT CARE MED, V27, P1309, DOI 10.1097/00003246-199907000-00018
   Cain BS, 1999, J SURG RES, V83, P7, DOI 10.1006/jsre.1998.5548
   Cain BS, 1999, J MOL CELL CARDIOL, V31, P931, DOI 10.1006/jmcc.1999.0924
   CHAN EL, 2000, NF KAPPA B REGULATIO
   Clerk A, 1997, BIOCHEM SOC T, V25, pS566, DOI 10.1042/bst025s566
   Clerk A, 1998, BIOCHEM J, V333, P581, DOI 10.1042/bj3330581
   Clerk A, 1998, FEBS LETT, V426, P93, DOI 10.1016/S0014-5793(98)00324-X
   CUENDA A, 1995, FEBS LETT, V364, P229, DOI 10.1016/0014-5793(95)00357-F
   DAVIS RJ, 1995, MOL REPROD DEV, V42, P459, DOI 10.1002/mrd.1080420414
   DEITCH EA, 1986, ARCH SURG-CHICAGO, V121, P97
   DEITCH EA, 1987, J SURG RES, V42, P536, DOI 10.1016/0022-4804(87)90029-1
   DINARELLO CA, 1993, JAMA-J AM MED ASSOC, V269, P1829, DOI 10.1001/jama.269.14.1829
   EVANS TJ, 1994, J EXP MED, V180, P2173, DOI 10.1084/jem.180.6.2173
   FISHER CJ, 1993, CRIT CARE MED, V21, P318, DOI 10.1097/00003246-199303000-00006
   GALLAGHER TF, 1995, BIOORG MED CHEM LETT, V5, P1171, DOI 10.1016/0960-894X(95)00189-Z
   GEPPERT TD, 1994, MOL MED, V1, P93
   GIROIR B, 1996, CIRT CARE MED S, V24, pA144
   GIROIR BP, 1994, AM J PHYSIOL, V267, pH118, DOI 10.1152/ajpheart.1994.267.1.H118
   Guan ZH, 1998, J BIOL CHEM, V273, P12901, DOI 10.1074/jbc.273.21.12901
   HAILMAN E, 1994, J EXP MED, V179, P269, DOI 10.1084/jem.179.1.269
   HAN JH, 1993, J BIOL CHEM, V268, P25009
   HERNDON DN, 1993, CRIT CARE MED, V21, pS50, DOI 10.1097/00003246-199302001-00010
   HORTON J, 1999, P AM ASS SURG TRAUM
   HORTON JW, 1995, J AM COLL SURGEONS, V181, P129
   Horton JW, 2001, AM J PHYSIOL-HEART C, V280, pH1591, DOI 10.1152/ajpheart.2001.280.4.H1591
   Horton JW, 1996, J SURG RES, V64, P49, DOI 10.1006/jsre.1996.0305
   Horton JW, 1996, J SURG RES, V61, P97, DOI 10.1006/jsre.1996.0087
   Horton JW, 2000, AM J PHYSIOL-HEART C, V278, pH1955, DOI 10.1152/ajpheart.2000.278.6.H1955
   HORTON JW, 1994, SHOCK, V1, P286, DOI 10.1097/00024382-199404000-00007
   KAPADIA S, 1995, J CLIN INVEST, V96, P1042, DOI 10.1172/JCI118090
   KELLEY HL, 1992, J AM HELICOPTER SOC, V37, P29, DOI 10.4050/JAHS.37.29
   Kumar A, 1996, J EXP MED, V183, P949, DOI 10.1084/jem.183.3.949
   LAVOIE JN, 1995, MOL CELL BIOL, V15, P505, DOI 10.1128/MCB.15.1.505
   LEE JC, 1993, ANN NY ACAD SCI, V696, P149
   LEE JC, 1994, NATURE, V372, P739, DOI 10.1038/372739a0
   Maulik N, 1998, FEBS LETT, V429, P365, DOI 10.1016/S0014-5793(98)00632-2
   Meldrum DR, 1997, J MOL CELL CARDIOL, V29, P2849, DOI 10.1006/jmcc.1997.0506
   Meldrum DR, 1998, AM J PHYSIOL-REG I, V274, pR577, DOI 10.1152/ajpregu.1998.274.3.R577
   OLIVERA DL, 1992, CIRC SHOCK, V37, P301
   Ono K, 2000, CELL SIGNAL, V12, P1, DOI 10.1016/S0898-6568(99)00071-6
   Oral H, 1997, J BIOL CHEM, V272, P4836, DOI 10.1074/jbc.272.8.4836
   Pietersma A, 1997, BIOCHEM BIOPH RES CO, V230, P44, DOI 10.1006/bbrc.1996.5886
   Seko Y, 1997, BIOCHEM BIOPH RES CO, V239, P840, DOI 10.1006/bbrc.1997.7570
   She QB, 2000, J BIOL CHEM, V275, P20444, DOI 10.1074/jbc.M001020200
   Sugden PH, 1998, CIRC RES, V83, P345, DOI 10.1161/01.RES.83.4.345
   Swantek JL, 1997, MOL CELL BIOL, V17, P6274, DOI 10.1128/MCB.17.11.6274
   TOKYAY R, 1993, J APPL PHYSIOL, V74, P1521, DOI 10.1152/jappl.1993.74.4.1521
   Wang YB, 1998, J BIOL CHEM, V273, P2161, DOI 10.1074/jbc.273.4.2161
   Weinbrenner C, 1997, J MOL CELL CARDIOL, V29, P2383, DOI 10.1006/jmcc.1997.0473
   WRIGHT SD, 1990, SCIENCE, V249, P1431, DOI 10.1126/science.1698311
   YOKOYAMA T, 1993, J CLIN INVEST, V92, P2303, DOI 10.1172/JCI116834
NR 58
TC 59
Z9 68
U1 0
U2 2
PU AMER PHYSIOLOGICAL SOC
PI BETHESDA
PA 9650 ROCKVILLE PIKE, BETHESDA, MD 20814 USA
SN 0363-6135
EI 1522-1539
J9 AM J PHYSIOL-HEART C
JI Am. J. Physiol.-Heart Circul. Physiol.
PD MAY
PY 2001
VL 280
IS 5
BP H1970
EP H1981
DI 10.1152/ajpheart.2001.280.5.H1970
PG 12
WC Cardiac & Cardiovascular Systems; Physiology; Peripheral Vascular
   Disease
WE Science Citation Index Expanded (SCI-EXPANDED)
SC Cardiovascular System & Cardiology; Physiology
GA 420WE
UT WOS:000168027600006
PM 11299196
DA 2022-03-26
ER

PT J
AU Brammer, J
   Choi, M
   Baliban, SM
   Kambouris, AR
   Fiskum, G
   Chao, W
   Lopez, K
   Miller, C
   Al-Abed, Y
   Vogel, SN
   Simon, R
   Cross, AS
AF Brammer, Jerod
   Choi, Myeongjin
   Baliban, Scott M.
   Kambouris, Adrienne R.
   Fiskum, Gary
   Chao, Wei
   Lopez, Kerri
   Miller, Catriona
   Al-Abed, Yousef
   Vogel, Stefanie N.
   Simon, Raphael
   Cross, Alan S.
TI A Nonlethal Murine Flame Burn Model Leads to a Transient Reduction in
   Host Defenses and Enhanced Susceptibility to Lethal Pseudomonas
   aeruginosa Infection
SO INFECTION AND IMMUNITY
LA English
DT Article
DE flame burn; HMGB1; murine; P5779; Pseudomonas aeruginosa; sepsis
ID TGF-BETA; INTERLEUKIN-6; EXPRESSION; RELEASE; SEPSIS; HMG-1; SCALD
AB Of the 486,000 burn injuries that required medical treatment in the United States in 2016, 40,000 people were hospitalized, with >3,000 fatalities. After burn injury, humans are at increased risk of sepsis and mortality from infections caused by Pseudomonas aeruginosa, an opportunistic pathogen. We hypothesize that systemic events were initiated from the burn that increased the host's susceptibility to P. aeruginosa. A nonlethal 10% total body surface area (TBSA), full-thickness flame burn was performed in CD-1 mice without and with subsequent P. aeruginosa (strain M2) infection. The 50% lethal dose for subcutaneous infection with P. aeruginosa M2 at the burn site immediately after the burn decreased by 6 log, with mortality occurring between 18 and 26 h, compared with P. aeruginosa-infected mice without burn injury. Bacteria in distal organs were detected by 18 h, concurrent with the onset of clinical symptoms. Serum proinflammatory cytokines (interleukin-6 [IL-6], IL-1 beta, gamma interferon, and tumor necrosis factor alpha) and the anti-inflammatory cytokine IL-10 were first detected at 12 h postburn with infection and continued to increase until death. Directly after burn alone, serum levels of HMGB1, a danger-associated molecular pattern and TLR4 agonist, transiently increased to 50 ng/ml before returning to 20 ng/ml. Burn with P. aeruginosa infection increased serum HMGB1 concentrations >10-fold (250 ng/ml) at the time of death. This HMGB1-rich serum stimulated TLR4-mediated NF-kappa B activation in a TLR4 reporter cell line. Treatment of infected burned mice with P5779, a peptide inhibitor of HMGB1, increased the mean survival from 23 to 42 h (P < 0.0001). We conclude that the high level of serum HMGB1, which preceded the increase in proinflammatory cytokines, is associated with postburn mortality.
C1 [Brammer, Jerod; Choi, Myeongjin; Baliban, Scott M.; Kambouris, Adrienne R.; Simon, Raphael; Cross, Alan S.] Univ Maryland, Ctr Vaccine Dev & Global Hlth, Sch Med, Baltimore, MD 21201 USA.
   [Brammer, Jerod; Kambouris, Adrienne R.; Vogel, Stefanie N.] Univ Maryland, Sch Med, Dept Microbiol & Immunol, Baltimore, MD 21201 USA.
   [Fiskum, Gary; Chao, Wei; Lopez, Kerri] Univ Maryland, Dept Anesthesiol & Ctr Shock Trauma & Anesthesiol, Translat Res Program, Sch Med, Baltimore, MD USA.
   [Lopez, Kerri] Univ Maryland, Sch Med, Dept Surg, Baltimore, MD 21201 USA.
   [Miller, Catriona] USAF Sch Aerosp Med, Dept Aeromed Res, Enroute Care Div, Dayton, OH USA.
   [Al-Abed, Yousef] Feinstein Inst Med Res, Dept Biomed Sci, Manhasset, NY USA.
RP Cross, AS (通讯作者)，Univ Maryland, Ctr Vaccine Dev & Global Hlth, Sch Med, Baltimore, MD 21201 USA.
EM across@som.umaryland.edu
OI Chao, Wei/0000-0002-2505-1360
FU U.S. Air Force ResearchUnited States Department of DefenseUS Air Force
   Research Laboratory [FA865018-2-6H17]; NIHUnited States Department of
   Health & Human ServicesNational Institutes of Health (NIH) - USA [AI
   125215]
FX This work was supported, in part, by a grant from U.S. Air Force
   Research (FA865018-2-6H17). The views expressed in this article are
   those of the authors and do not necessarily reflect the official policy
   or position of the Air Force, Army, the Department of Defense, or the
   U.S. Government. NIH grant AI 125215 to S.N.V. supported this work.
CR Abdullahi A, 2014, CELL MOL LIFE SCI, V71, P3241, DOI 10.1007/s00018-014-1612-5
   Andersson U, 2000, J EXP MED, V192, P565, DOI 10.1084/jem.192.4.565
   ASTM International, 1997, STAND GUID HEAT SYST
   Azzopardi EA, 2014, PLOS ONE, V9, DOI 10.1371/journal.pone.0095042
   Barnea Y, 2006, ANN PLAS SURG, V56, P674, DOI 10.1097/01.sap.0000203984.62284.7a
   Branton MH, 1999, MICROBES INFECT, V1, P1349, DOI 10.1016/S1286-4579(99)00250-6
   Bruen KJ, 2004, J SURG RES, V120, P12, DOI 10.1016/j.jss.2004.02.024
   CAROFF M, 1988, CARBOHYD RES, V175, P273, DOI 10.1016/0008-6215(88)84149-1
   Cheung MC, 2009, J SURG RES, V153, P326, DOI 10.1016/j.jss.2008.05.002
   Evers LH, 2010, EXP DERMATOL, V19, P777, DOI 10.1111/j.1600-0625.2010.01105.x
   Finnerty CC, 2009, CYTOKINE, V45, P20, DOI 10.1016/j.cyto.2008.10.005
   FISCHER W, 1983, EUR J BIOCHEM, V133, P523, DOI 10.1111/j.1432-1033.1983.tb07495.x
   FOLCH J, 1957, J BIOL CHEM, V226, P497
   Gogos CA, 2000, J INFECT DIS, V181, P176, DOI 10.1086/315214
   Greenhalgh DG, 2017, BURNS TRAUMA, V5, DOI 10.1186/s41038-017-0089-5
   GRIFFITH SJ, 1989, J INFECT DIS, V160, P1030, DOI 10.1093/infdis/160.6.1030
   He MZ, 2018, MOL MED, V24, DOI 10.1186/s10020-018-0023-8
   Hirschfeld M, 2000, J IMMUNOL, V165, P618, DOI 10.4049/jimmunol.165.2.618
   Jeschke MG, 2020, NAT REV DIS PRIMERS, V6, DOI 10.1038/s41572-020-0145-5
   Lantos J, 2010, SHOCK, V33, P562, DOI 10.1097/SHK.0b013e3181cd8c88
   Lotze MT, 2005, NAT REV IMMUNOL, V5, P331, DOI 10.1038/nri1594
   Lu B, 2014, EXPERT REV CLIN IMMU, V10, P713, DOI 10.1586/1744666X.2014.909730
   Medina JL, 2018, INT J BURNS TRAUMA, V8, P26
   Norbury W, 2016, SURG INFECT, V17, P250, DOI 10.1089/sur.2013.134
   NURK A, 1991, GENE, V102, P13, DOI 10.1016/0378-1119(91)90531-F
   Peters M, 1996, J EXP MED, V183, P1399, DOI 10.1084/jem.183.4.1399
   Prantner D, 2020, FASEB J, V34, P15659, DOI 10.1096/fj.202002136R
   Restagno D, 2016, PLOS ONE, V11, DOI 10.1371/journal.pone.0162109
   Shirey KA, 2016, MUCOSAL IMMUNOL, V9, P1173, DOI 10.1038/mi.2015.141
   STIERITZ DD, 1975, J INFECT DIS, V131, P688, DOI 10.1093/infdis/131.6.688
   STOVER GB, 1983, INFECT IMMUN, V41, P1099, DOI 10.1128/IAI.41.3.1099-1104.1983
   Sun S, 2018, PLOS ONE, V13, DOI 10.1371/journal.pone.0193028
   Takao K, 2015, P NATL ACAD SCI USA, V112, P1167, DOI 10.1073/pnas.1401965111
   Tschop J, 2009, SHOCK, V31, P157, DOI 10.1097/SHK.0b013e31817fbf4d
   Turnbull AV, 2003, ENDOCRINOLOGY, V144, P1894, DOI 10.1210/en.2002-220964
   Ullman-Cullere MH, 1999, LAB ANIM SCI, V49, P319
   Vourc'h M, 2018, FRONT IMMUNOL, V9, DOI 10.3389/fimmu.2018.01330
   Wang HC, 1999, SCIENCE, V285, P248, DOI 10.1126/science.285.5425.248
   Weaver AJ, 2020, FRONT CELL INFECT MI, V9, DOI 10.3389/fcimb.2019.00466
   WESTPHAL O., 1965, METHOD CARBOHYD CHEM, V5, P83
   Yang H, 2020, FRONT IMMUNOL, V11, DOI 10.3389/fimmu.2020.00484
   Yoshimura A, 2011, CURR TOP MICROBIOL, V350, P127, DOI 10.1007/82_2010_87
NR 42
TC 0
Z9 0
U1 2
U2 2
PU AMER SOC MICROBIOLOGY
PI WASHINGTON
PA 1752 N ST NW, WASHINGTON, DC 20036-2904 USA
SN 0019-9567
EI 1098-5522
J9 INFECT IMMUN
JI Infect. Immun.
PD OCT
PY 2021
VL 89
IS 10
AR e00091-21
DI 10.1128/IAI.00091-21
PG 12
WC Immunology; Infectious Diseases
WE Science Citation Index Expanded (SCI-EXPANDED)
SC Immunology; Infectious Diseases
GA WH9QK
UT WOS:000708004000005
PM 34152806
OA Green Published, hybrid
DA 2022-03-26
ER

PT J
AU Hu, YM
   Li, DY
   Xu, LC
   Hu, YP
   Sang, YW
   Zhang, GS
   Dai, HB
AF Hu, Yangmin
   Li, Danyang
   Xu, Lingcheng
   Hu, Yuping
   Sang, Yiwen
   Zhang, Gensheng
   Dai, Haibin
TI Epidemiology and outcomes of bloodstream infections in severe burn
   patients: a six-year retrospective study
SO ANTIMICROBIAL RESISTANCE AND INFECTION CONTROL
LA English
DT Article
DE Burns; Bloodstream infection; Multidrug resistance; Mortality
ID ANTIBIOTIC-RESISTANCE; PNEUMONIA; PROFILE
AB BackgroundInfection is the leading cause of morbidity and mortality among burn patients, and bloodstream infection (BSI) is the most serious. This study aimed to evaluate the epidemiology and clinical outcomes of BSI in severe burn patients.MethodsClinical variables of all patients admitted with severe burns (>= 20% total body surface area, %TBSA) were analyzed retrospectively from January 2013 to December 2018 at a teaching hospital. The Kaplan-Meier method was utilized for plotting survival curves. Multivariate logistic regression and Cox regression model were also performed.ResultsA total of 495 patients were evaluated, of whom 136 (27.5%) had a BSI. The median time from the patients being burned to BSI was 8 days. For BSI onset in these patients, 47.8% (65/136) occurred in the first week. The most frequently isolated causative organism was A. baumannii (22.7%), followed by methicillin-resistant Staphylococcus aureus (18.7%) and K. pneumoniae (18.2%), in patients with BSI. Multivariate logistic regression analysis showed that %TBSA (p=0.023), mechanical ventilation (p=0.019), central venous catheter (CVC) (p<0.001) and hospital length of stay (27d vs 50d, p<0.001) were independent risk factors associated with BSI. Cox regression model showed that acute kidney injury (HR, 12.26; 95% CI 2.31-64.98; p=0.003) and septic shock (HR, 4.36; 95% CI 1.16-16.34; p=0.031) were identified as independent predictors of 30-day mortality of BSI in burn patients.ConclusionsMultidrug resistant gram-negative bacteria were the main pathogens of BSI in severe burn patients. Accurate evaluation of risk factors for BSI and the mortality of BSI in severe burn patients may improve early appropriate management.
C1 [Hu, Yangmin; Xu, Lingcheng; Dai, Haibin] Zhejiang Univ, Sch Med, Affiliated Hosp 2, Dept Pharm, Hangzhou 310009, Peoples R China.
   [Li, Danyang; Zhang, Gensheng] Zhejiang Univ, Sch Med, Affiliated Hosp 2, Dept Crit Care Med, Hangzhou 310009, Peoples R China.
   [Hu, Yuping] Hangzhou Third Peoples Hosp, Dept Pharm, Hangzhou 310009, Peoples R China.
   [Sang, Yiwen] Zhejiang Univ, Sch Med, Affiliated Hosp 2, Dept Lab Med, Hangzhou 310009, Peoples R China.
RP Dai, HB (通讯作者)，Zhejiang Univ, Sch Med, Affiliated Hosp 2, Dept Pharm, Hangzhou 310009, Peoples R China.
EM haibindai@zju.edu.cn
FU Zhejiang Provincial Natural Science Foundation of ChinaNatural Science
   Foundation of Zhejiang Province [LY15H310006]
FX This research was supported by the Zhejiang Provincial Natural Science
   Foundation of China [Grant Number: LY15H310006].
CR AL-Rawajfah OM, 2009, INFECT CONT HOSP EP, V30, P1036, DOI 10.1086/606167
   Alaghehbandan R, 2012, Ann Burns Fire Disasters, V25, P3
   Bahemia IA, 2015, BURNS, V41, P1536, DOI 10.1016/j.burns.2015.05.007
   Barret JP, 2003, PLAST RECONSTR SURG, V111, P744, DOI 10.1097/01.PRS.0000041445.76730.23
   Brusselaers N, 2010, AM J CRIT CARE, V19, pE81, DOI 10.4037/ajcc2010341
   Brusselaers N, 2010, INTENS CARE MED, V36, P915, DOI 10.1007/s00134-010-1861-1
   Carr JA, 2009, J BURN CARE RES, V30, P967, DOI 10.1097/BCR.0b013e3181bfb77b
   Chung KK, 2017, CRIT CARE, V21, DOI 10.1186/s13054-017-1878-8
   Church D, 2006, CLIN MICROBIOL REV, V19, P403, DOI 10.1128/CMR.19.2.403-434.2006
   Ramirez-Blanco CE, 2017, BURNS, V43, P642, DOI 10.1016/j.burns.2016.07.008
   Faunce DE, 2003, J LEUKOCYTE BIOL, V73, P747, DOI 10.1189/jlb.1102540
   Gomez R, 2009, J AM COLL SURGEONS, V208, P348, DOI 10.1016/j.jamcollsurg.2008.11.012
   Greenhalgh DG, 2007, J BURN CARE RES, V28, P776, DOI 10.1097/BCR.0b013e3181599bc9
   Gutierrez-Gutierrez B., 2017, LANCET INFECT DIS, V17, P726, DOI DOI 10.1016/S1473-3099(17)30228-1
   Horan TC, 2008, AM J INFECT CONTROL, V36, P309, DOI 10.1016/j.ajic.2008.03.002
   Huang GT, 2016, BURNS, V42, P1542, DOI 10.1016/j.burns.2016.02.021
   Kalil AC, 2016, CLIN INFECT DIS, V63, pE61, DOI 10.1093/cid/ciw353
   Khorasani G, 2008, BURNS, V34, P947, DOI 10.1016/j.burns.2007.12.008
   Laupland K, 2004, CLIN INVEST MED, V27, P253
   Magiorakos AP, 2012, CLIN MICROBIOL INFEC, V18, P268, DOI 10.1111/j.1469-0691.2011.03570.x
   Mariano F, 2020, BURNS, V46, P190, DOI 10.1016/j.burns.2019.05.017
   Patel BM, 2012, BURNS, V38, P685, DOI 10.1016/j.burns.2011.12.018
   Rech MA, 2019, J BURN CARE RES, V40, P269, DOI 10.1093/jbcr/irz017
   Reyes DCV, 2017, INTENS CRIT CARE NUR, V43, P12, DOI 10.1016/j.iccn.2017.05.006
   Safdar N, 2005, ANN INTERN MED, V142, P451, DOI 10.7326/0003-4819-142-6-200503150-00011
   Sakabe D, 2016, AM J INFECT CONTROL, V44, P950, DOI 10.1016/j.ajic.2016.03.063
   Shupp JW, 2010, J BURN CARE RES, V31, P521, DOI 10.1097/BCR.0b013e3181e4d5e7
   Soleymanzadeh-Moghadam S, 2015, GMS HYG INFECT CONTR, V10, DOI 10.3205/dgkh000252
   van Langeveld I, 2017, J BURN CARE RES, V38, P99, DOI 10.1097/BCR.0000000000000479
   Williams FN, 2009, CRIT CARE, V13, DOI 10.1186/cc8170
   Zilberberg MD, 2020, CRIT CARE MED, V48, P1587, DOI 10.1097/CCM.0000000000004525
NR 31
TC 1
Z9 1
U1 3
U2 3
PU BMC
PI LONDON
PA CAMPUS, 4 CRINAN ST, LONDON N1 9XW, ENGLAND
SN 2047-2994
J9 ANTIMICROB RESIST IN
JI Antimicrob. Resist. Infect. Control
PD JUN 30
PY 2021
VL 10
IS 1
AR 98
DI 10.1186/s13756-021-00969-w
PG 8
WC Public, Environmental & Occupational Health; Infectious Diseases;
   Microbiology; Pharmacology & Pharmacy
WE Science Citation Index Expanded (SCI-EXPANDED)
SC Public, Environmental & Occupational Health; Infectious Diseases;
   Microbiology; Pharmacology & Pharmacy
GA TG2VK
UT WOS:000671267500002
PM 34193300
OA Green Published, gold
DA 2022-03-26
ER

PT J
AU EmptozBonneton, A
   Crave, JC
   Lejeune, H
   Brebant, C
   Pugeat, M
AF EmptozBonneton, A
   Crave, JC
   Lejeune, H
   Brebant, C
   Pugeat, M
TI Corticosteroid-binding globulin synthesis regulation by cytokines and
   glucocorticoids in human hepatoblastoma-derived (HepG2) cells
SO JOURNAL OF CLINICAL ENDOCRINOLOGY & METABOLISM
LA English
DT Article; Proceedings Paper
CT 10th Congress of the International-Society-for-Endocrinology
CY JUN 12-15, 1996
CL SAN FRANCISCO, CA
SP Int Soc Endocrinol
ID ACUTE-PHASE RESPONSE; SEPTIC SHOCK; TYROSINE AMINOTRANSFERASE;
   GROWTH-FACTOR; G2 CELLS; INTERLEUKIN-6; PROTEIN; BIOSYNTHESIS; SERUM;
   DEXAMETHASONE
AB Plasma corticosteroid-binding globulin (CBG) concentrations decrease dramatically in patients with septic shock or burn injury. This decrease suggests that mediators of the acute phase response, such as cytokines and glucocorticoid hormones, might influence clearance as well as liver synthesis of CBG in humans. The present study investigated the effects of interleukin-6 (IL-6), IL-1 beta, and dexamethasone on CBG synthesis by a clone of human hepatoblastoma-derived (HepG2) cell line.
   In culture medium from HepG2 cells, the immunoconcentration of CBG and the levels of CBG messenger ribonucleic acid (mRNA) were dose dependently decreased in the presence of IL-6 concentrations ranging from 0.1-10 ng/mL. The percent decrease in CBG immunoconcentration was quantitatively similar to the percent decrease in CBG mRNA levels (29 +/- 6% and 39 +/- 15%, respectively, of control values). In contrast, and as expected, IL-6 dose dependently increased the mRNA levels (164 +/- 22% of control values) of alpha(1)-antitrypsin, a positive acute phase protein, but did not affect the immunoconcentration of sex hormone-binding globulin, another liver protein.
   Dexamethasone alone did not significantly affect CBG secretion or mRNA levels, but did dose-dependently increase tyrosine aminotransferase mRNA levels, which increased to 252 +/- 169 of the control values, However, in combination with IL-6, dexamethasone had a significant additive effect on IL-6 inhibition of CBG secretion and mRNAs in HepG2 cells.
   IL-1 beta dose-dependently stimulated CBG secretion (156 +/- 10% of control values) with no significant effect on CBG mRNA levels. In addition, IL-1 beta significantly decreased the inhibitory effect of IL-6 on CBG secretion, but had no effect on the inhibitory effect of IL-6 on CBG mRNA levels. These results suggest that IL-1 beta acts on the posttranslation processing and/or secretion mechanisms of CBG in HepG2 cells.
   Together, the present results strongly support the hypothesis that the decrease in plasma CBG concentrations is associated with the increase in IL-6 and glucocorticoid levels reported in patients with septic shock and burn injury.
C1 HOP ANTIQUAILLE, LAB CLIN ENDOCRINOL, HOSPICES CIVILS LYON, F-69321 LYON, FRANCE.
   HOP DEBROUSSE, INSERM U329, F-69005 LYON, FRANCE.
CR BARTALENA L, 1993, ENDOCRINOLOGY, V133, P291, DOI 10.1210/en.133.1.291
   BAUMANN H, 1987, J IMMUNOL, V139, P4122
   BERDUSCO ETM, 1995, J ENDOCRINOL, V146, P121, DOI 10.1677/joe.0.1460121
   BERNIER J, IN PRESS CRIT CARE M
   CASTELL JV, 1990, HEPATOLOGY, V12, P1179, DOI 10.1002/hep.1840120517
   CHOMCZYNSKI P, 1987, ANAL BIOCHEM, V162, P156, DOI 10.1006/abio.1987.9999
   CRAVE JC, 1995, J CLIN ENDOCR METAB, V80, P1283, DOI 10.1210/jc.80.4.1283
   GABAY C, 1995, CLIN EXP IMMUNOL, V100, P306
   GARREL DR, 1995, JPEN-PARENTER ENTER, V19, P482, DOI 10.1177/0148607195019006482
   GAULDIE J, 1987, P NATL ACAD SCI USA, V84, P7251, DOI 10.1073/pnas.84.20.7251
   GROENEWALD JV, 1984, INT J BIOCHEM, V16, P1, DOI 10.1016/0020-711X(84)90045-4
   HAMMOND GL, 1987, P NATL ACAD SCI USA, V84, P5153, DOI 10.1073/pnas.84.15.5153
   HAMMOND GL, 1991, J STEROID BIOCHEM, V40, P755, DOI 10.1016/0960-0760(91)90300-T
   HAMMOND GL, 1990, ENDOCR REV, V11, P65, DOI 10.1210/edrv-11-1-65
   KHAN MS, 1984, J STEROID BIOCHEM, V20, P677, DOI 10.1016/0022-4731(84)90142-0
   KOJ A, 1993, BIOL CHEM H-S, V374, P193, DOI 10.1515/bchm3.1993.374.1-6.193
   KUSHNER I, 1993, PERSPECT BIOL MED, V36, P611
   LABARCA C, 1980, ANAL BIOCHEM, V102, P344, DOI 10.1016/0003-2697(80)90165-7
   MACKIEWICZ A, 1992, J IMMUNOL, V149, P2021
   Pepe GJ, 1996, ENDOCRINOLOGY, V137, P3323, DOI 10.1210/en.137.8.3323
   PERROT D, 1993, CRIT CARE MED, V21, P396, DOI 10.1097/00003246-199303000-00018
   PUGEAT M, 1989, CLIN CHEM, V35, P1675
   ROSNER W, 1990, ENDOCR REV, V11, P80, DOI 10.1210/edrv-11-1-80
   SAVU L, 1981, BIOCHEM BIOPH RES CO, V102, P411, DOI 10.1016/0006-291X(81)91536-9
   SCHOOLTINK H, 1992, FEBS LETT, V297, P263, DOI 10.1016/0014-5793(92)80552-R
   SERALINI GE, 1995, BBA-GENE STRUCT EXPR, V1260, P97, DOI 10.1016/0167-4781(94)00191-5
   SMITH CL, 1992, ENDOCRINOLOGY, V130, P2245, DOI 10.1210/en.130.4.2245
   UNDERHILL DA, 1995, GENE, V162, P205, DOI 10.1016/0378-1119(95)00337-6
   XIE W, 1991, BIOTECHNIQUES, V11, P325
   ZOHLNHOFER D, 1992, FEBS LETT, V306, P219, DOI 10.1016/0014-5793(92)81004-6
NR 30
TC 53
Z9 53
U1 0
U2 3
PU ENDOCRINE SOC
PI CHEVY CHASE
PA 8401 CONNECTICUT AVE, SUITE 900, CHEVY CHASE, MD 20815-5817 USA
SN 0021-972X
EI 1945-7197
J9 J CLIN ENDOCR METAB
JI J. Clin. Endocrinol. Metab.
PD NOV
PY 1997
VL 82
IS 11
BP 3758
EP 3762
DI 10.1210/jc.82.11.3758
PG 5
WC Endocrinology & Metabolism
WE Science Citation Index Expanded (SCI-EXPANDED); Conference Proceedings Citation Index - Science (CPCI-S)
SC Endocrinology & Metabolism
GA YF271
UT WOS:A1997YF27100038
PM 9360537
DA 2022-03-26
ER

PT J
AU Zhang, ZH
   Lu, BL
   Ni, HY
AF Zhang, Zhongheng
   Lu, Baolong
   Ni, Hongying
TI Prognostic value of extravascular lung water index in critically ill
   patients: A systematic review of the literature
SO JOURNAL OF CRITICAL CARE
LA English
DT Review
DE Extravascular lung water (EVLW); Prognostic value; Mortality
ID RESPIRATORY-DISTRESS-SYNDROME; PREDICTED BODY-WEIGHT; TRANSPULMONARY
   THERMODILUTION; SEVERE SEPSIS; SEVERITY; INDICATOR
AB Background: The prognostic value of extravascular lung water (EVLW) has been widely investigated; however, a wide range of its predictive accuracy has been reported.
   Study Design: A meta-analysis of diagnostic test studies was conducted.
   Setting and Population: Various patient populations in the intensive care unit were included, such as burned patients and patients with acute lung injury/acute respiratory distress syndrome and sepsis.
   Selection Criteria: A computerized search of PubMed, Current Contents, CINAHL, and EMBASE from inception until March 1, 2011, was performed to identify potentially relevant articles. The inclusion criteria were studies investigating the prognostic value of EVLW in critically ill patients. There was no language restriction in the searching.
   Index Tests: The EVLW index (EVLWI) was used.
   Reference Tests: The outcome was mortality (including in-hospital mortality, intensive care unit mortality, and 28-day mortality).
   Results: We analyzed data from 11 studies and 9 countries involving 670 patients. Overall, the EVLWI was significantly higher in nonsurvivors than in survivors, with a mean difference of 5.06 mL/kg (95% confidence interval, -7.53 to -2.58). The heterogeneity was significant with I-2 = 90%. The pooled statistics of diagnostic accuracy together with relevant 95% confidence interval were as follows: sensitivity, 0.81 (0.72-0.88); specificity, 0.66 (0.55-0.76); diagnostic odds ratio, 8.84 (3.83-20.4), positive likelihood ratio, 2.44 (1.69-3.52); negative likelihood ratio, 0.28 (0.16-0.46).
   Limitations: The sample sizes of included studies were small.
   Conclusion: The EVLWI appears to be a good predictor of mortality in critically ill patients. (C) 2012 Elsevier Inc. All rights reserved.
C1 [Zhang, Zhongheng; Lu, Baolong; Ni, Hongying] Jinhua Cent Hosp, Dept Crit Care Med, Jinhua 321000, Zhejiang, Peoples R China.
RP Zhang, ZH (通讯作者)，Jinhua Cent Hosp, Dept Crit Care Med, Jinhua 321000, Zhejiang, Peoples R China.
EM zh_zhang1984@hotmail.com; lbl2344579@163.com; nihongying2@163.com
RI Zhang, Zhongheng/E-1282-2011
OI Zhang, Zhongheng/0000-0002-2336-5323
CR Berkowitz DM, 2008, CRIT CARE MED, V36, P1803, DOI 10.1097/CCM.0b013e3181743eeb
   Bognar Z, 2010, BURNS, V36, P1263, DOI 10.1016/j.burns.2010.04.006
   Brower RG, 2000, NEW ENGL J MED, V342, P1301, DOI 10.1056/nejm200005043421801
   Chung FT, 2008, RESP MED, V102, P956, DOI 10.1016/j.rmed.2008.02.016
   Chung FT, 2010, PLOS ONE, V5, DOI 10.1371/journal.pone.0015265
   Craig TR, 2010, CRIT CARE MED, V38, P114, DOI 10.1097/CCM.0b013e3181b43050
   Craig TR, 2010, AM J RESP CRIT CARE
   Davey-Quinn A, 1999, ANAESTH INTENS CARE, V27, P357, DOI 10.1177/0310057X9902700404
   Del Sorbo L, 2011, CURR OPIN CRIT CARE, V17, P1, DOI 10.1097/MCC.0b013e3283427295
   Frassi F, 2007, J CARD FAIL, V13, P830, DOI 10.1016/j.cardfail.2007.07.003
   Higgins J.P.T., 2008, COCHRANE HDB SYSTEMA
   Hozo Stela Pudar, 2005, BMC Med Res Methodol, V5, P13, DOI 10.1186/1471-2288-5-13
   Katzenelson R, 2004, CRIT CARE MED, V32, P1550, DOI 10.1097/01.CCM.0000130995.18334.8B
   Kirov MY, 2004, CRIT CARE, V8, pR451, DOI 10.1186/cc2974
   KNAUS WA, 1985, CRIT CARE MED, V13, P818, DOI 10.1097/00003246-198510000-00009
   Kuzkov VV, 2006, CRIT CARE MED, V34, P1647, DOI 10.1097/01.CCM.0000218817.24208.2E
   LEWIS FR, 1982, ANN NY ACAD SCI, V384, P394, DOI 10.1111/j.1749-6632.1982.tb21388.x
   Lubrano R, 2011, INTENS CARE MED, V37, P124, DOI 10.1007/s00134-010-2047-6
   Martin GS, 2005, CRIT CARE, V9, pR74, DOI 10.1186/cc3025
   Naidu Babu V, 2009, Interact Cardiovasc Thorac Surg, V8, P503, DOI 10.1510/icvts.2008.188912
   Phillips CR, 2008, CRIT CARE MED, V36, P69, DOI 10.1097/01.CCM.0000295314.01232.BE
   Rosman AS, 2007, ADV MED SCI, V52, P76
   Rossi P, 2006, CRIT CARE MED, V34, P1437, DOI 10.1097/01.CCM.0000215830.48977.29
   Rubenfeld GD, 1999, CHEST, V116, P1347, DOI 10.1378/chest.116.5.1347
   Sakka SG, 2002, CHEST, V122, P2080, DOI 10.1378/chest.122.6.2080
   Stroup DF, 2000, JAMA-J AM MED ASSOC, V283, P2008, DOI 10.1001/jama.283.15.2008
   Vincent JL, 1998, CRIT CARE MED, V26, P1793, DOI 10.1097/00003246-199811000-00016
   Whiting Penny, 2003, BMC Med Res Methodol, V3, P25, DOI 10.1186/1471-2288-3-25
   Yang Cong-shan, 2006, Zhonghua Nei Ke Za Zhi, V45, P192
NR 29
TC 18
Z9 25
U1 0
U2 8
PU W B SAUNDERS CO-ELSEVIER INC
PI PHILADELPHIA
PA 1600 JOHN F KENNEDY BOULEVARD, STE 1800, PHILADELPHIA, PA 19103-2899 USA
SN 0883-9441
EI 1557-8615
J9 J CRIT CARE
JI J. Crit. Care
PD AUG
PY 2012
VL 27
IS 4
AR 420.e1
DI 10.1016/j.jcrc.2011.09.006
PG 8
WC Critical Care Medicine
WE Science Citation Index Expanded (SCI-EXPANDED)
SC General & Internal Medicine
GA 984VS
UT WOS:000307221100025
PM 22137377
DA 2022-03-26
ER

PT J
AU Beckmann, N
   Pugh, AM
   Caldwell, CC
AF Beckmann, Nadine
   Pugh, Amanda M.
   Caldwell, Charles C.
TI Burn injury alters the intestinal microbiome's taxonomic composition and
   functional gene expression
SO PLOS ONE
LA English
DT Article
ID BACTERIAL TRANSLOCATION; GUT; MICROFLORA; INFECTION; ALIGNMENT; SCALD;
   ACID
AB Burn patients have a high risk of sepsis-related mortality even after surviving the initial injury. Immunosuppression increases the risk of sepsis after burn injury, as does the disruption of the intestinal epithelial barrier, which allows the translocation of bacteria and bacterial products into the circulation. The integrity of the intestinal epithelial barrier is largely maintained by the intestinal microbiota. Burn injury has been reported to result in significant changes in the intestinal microbiome composition. In this mouse study, we confirm these taxonomic differences in a full-thickness scald injury model using CF-1 mice. For the first time, we also address alterations in functional gene expression of the intestinal microbiota after burn injury to assess the microbiome's physiological capabilities for overgrowth and pathogenic invasion: 38 pathways were differentially abundant between the sham and burn injury mice, including bacterial invasion of epithelial cells and gap- and adherens junction pathways.
C1 [Beckmann, Nadine; Pugh, Amanda M.; Caldwell, Charles C.] Univ Cincinnati, Dept Surg, 231 Bethesda Ave, Cincinnati, OH 45267 USA.
   [Caldwell, Charles C.] Shriners Hosp Children, Div Res, Cincinnati, OH 45229 USA.
RP Caldwell, CC (通讯作者)，Univ Cincinnati, Dept Surg, 231 Bethesda Ave, Cincinnati, OH 45267 USA.; Caldwell, CC (通讯作者)，Shriners Hosp Children, Div Res, Cincinnati, OH 45229 USA.
EM Charles.caldwell@uc.edu
OI Caldwell, Charles/0000-0003-1692-4550
FU Shriner's of North America - Cincinnati
FX This study was supported by the Hardisty Pilot Grant from the Shriner's
   of North America - Cincinnati awarded to Charles C. Caldwell
   (https://www.shrinershospitalsforchildren.org/shc). The funders had no
   role in study design, data collection and analysis, decision to publish,
   or preparation of the manuscript.
CR Awadel-Kariem FM, 2010, ANAEROBE, V16, P223, DOI 10.1016/j.anaerobe.2010.01.001
   Bar K, 2006, BMC INFECT DIS, V6, DOI 10.1186/1471-2334-6-145
   Barcenilla A, 2000, APPL ENVIRON MICROB, V66, P1654, DOI 10.1128/AEM.66.4.1654-1661.2000
   Bien J, 2013, THER ADV GASTROENTER, V6, P53, DOI 10.1177/1756283X12454590
   Bolger AM, 2014, BIOINFORMATICS, V30, P2114, DOI 10.1093/bioinformatics/btu170
   BRAY J. ROGER, 1957, ECOL MONOGR, V27, P325, DOI 10.2307/1942268
   Buchfink B, 2015, NAT METHODS, V12, P59, DOI 10.1038/nmeth.3176
   Cummings JH, 1997, NUTRITION, V13, P476, DOI 10.1016/S0899-9007(97)00114-7
   d'Hennezel E, 2017, MSYSTEMS, V2, DOI 10.1128/mSystems.00046-17
   Earley ZM, 2015, PLOS ONE, V10, DOI 10.1371/journal.pone.0129996
   Faunce DE, 1999, BURNS, V25, P403, DOI 10.1016/S0305-4179(99)00014-5
   Furusawa Y, 2013, NATURE, V504, P446, DOI 10.1038/nature12721
   Gill SR, 2006, SCIENCE, V312, P1355, DOI 10.1126/science.1124234
   Guarner F, 2003, LANCET, V361, P512, DOI 10.1016/S0140-6736(03)12489-0
   Hanschen M, 2011, SHOCK, V35, P252, DOI 10.1097/SHK.0b013e3181f489c5
   Honda K, 2012, ANNU REV IMMUNOL, V30, P759, DOI 10.1146/annurev-immunol-020711-074937
   Kopylova E, 2012, BIOINFORMATICS, V28, P3211, DOI 10.1093/bioinformatics/bts611
   Kuethe JW, 2016, SHOCK, V45, P647, DOI 10.1097/SHK.0000000000000551
   Langmead B, 2012, NAT METHODS, V9, P357, DOI [10.1038/nmeth.1923, 10.1038/NMETH.1923]
   Larsen PE, 2015, GIGASCIENCE, V4, DOI 10.1186/s13742-015-0084-3
   Lichtman SM, 2001, J PEDIATR GASTR NUTR, V33, P1, DOI 10.1097/00005176-200107000-00001
   MacConmara MP, 2011, J LEUKOCYTE BIOL, V89, P137, DOI 10.1189/jlb.0210082
   MacFie J, 1999, GUT, V45, P223, DOI 10.1136/gut.45.2.223
   Magnotti LJ, 2005, J BURN CARE REHABIL, V26, P383, DOI 10.1097/01.bcr.0000176878.79267.e8
   MOSS NM, 1988, SURGERY, V104, P882
   Namazi MR, 2004, AUTOIMMUNITY, V37, P73, DOI 10.1080/08916930310001637968
   Nothaft H, 2013, J BIOL CHEM, V288, P6912, DOI 10.1074/jbc.R112.417857
   Rice TC, 2017, CELL IMMUNOL, V313, P25, DOI 10.1016/j.cellimm.2016.12.004
   Round JL, 2009, NAT REV IMMUNOL, V9, P313, DOI 10.1038/nri2515
   Sydenham TV, 2014, J CLIN MICROBIOL, V52, P1304, DOI 10.1128/JCM.03128-13
   Truong DT, 2015, NAT METHODS, V12, P902, DOI 10.1038/nmeth.3589
   Tschop J, 2009, SHOCK, V31, P157, DOI 10.1097/SHK.0b013e31817fbf4d
   Turnbaugh PJ, 2007, NATURE, V449, P804, DOI 10.1038/nature06244
   VANLEEUWEN PAM, 1994, GUT, V35, pS28, DOI 10.1136/gut.35.1_Suppl.S28
   Wood DE, 2014, GENOME BIOL, V15, DOI 10.1186/gb-2014-15-3-r46
   Xavier RJ, 2007, NATURE, V448, P427, DOI 10.1038/nature06005
NR 36
TC 17
Z9 19
U1 0
U2 2
PU PUBLIC LIBRARY SCIENCE
PI SAN FRANCISCO
PA 1160 BATTERY STREET, STE 100, SAN FRANCISCO, CA 94111 USA
SN 1932-6203
J9 PLOS ONE
JI PLoS One
PD OCT 5
PY 2018
VL 13
IS 10
AR e0205307
DI 10.1371/journal.pone.0205307
PG 12
WC Multidisciplinary Sciences
WE Science Citation Index Expanded (SCI-EXPANDED)
SC Science & Technology - Other Topics
GA GW0HY
UT WOS:000446545500064
PM 30289947
OA Green Submitted, Green Published, gold
DA 2022-03-26
ER

PT J
AU Fan, J
   Wu, J
   Wu, LD
   Cheng, B
   Tao, SY
   Wang, W
   Chen, X
   Zeng, P
   Wang, YB
   Meng, QY
AF Fan, Jun
   Wu, Jing
   Wu, Li-dong
   Cheng, Bin
   Tao, Shao-yu
   Wang, Wei
   Chen, Xi
   Zeng, Peng
   Wang, Yi-bing
   Meng, Qing-yan
TI Effect of parenteral glutamine supplementation combined with enteral
   nutrition on Hsp90 expression and Peyer's patch apoptosis in severely
   burned rats
SO NUTRITION
LA English
DT Article
DE Parenteral glutamine supplementation; Enteral nutrition; Peyer's patch
   apoptosis; Immunoglobulin A; Burns
ID HEAT-SHOCK PROTEINS; LYMPHOCYTE APOPTOSIS; SEPTIC RATS; IMMUNOLOGICAL
   FUNCTION; ENDOTOXEMIC MICE; GLUTATHIONE AXIS; DIPEPTIDE FORMS; TRAINED
   RATS; LUNG INJURY; FAS LIGAND
AB Objectives: The aim of this study was to investigate the effects of parenteral glutamine (GLN) supplementation combined with enteral nutrition (EN) on heat shock protein (Hsp) 90 expression and Peyer's patch (PP) apoptosis in severely burned rats.
   Methods: Male Sprague-Dawley (SD) rats were randomly assigned to four groups: Sham burn + EN + GLN-free amino acid (AA; n = 10), sham burn + EN + GLN (n =10), burn + EN + AA (n = 10), and burn + EN + GLN (n = 10). Two hours after a 30% total body surface area (TBSA), full-thickness scald burn injury on the back, burned rats in two of the experimental groups (burn + EN + M and burn + EN + GLN groups) were fed with a conventional EN solution by oral gavage for 7 d. Simultaneously, rats in the burn + EN + GLN group were given 0.35 g GLN/kg body weight/d once via a tail vein injection for 7 d and rats in the burn + EN + AA group were administered isocaloric/isonitrogenous GLN-free amino acid solution (Tyrosine) for comparison. Rats in two sham burn control groups (sham burn + EN + AA and sham burn + EN + GLN groups) were treated in the same manner except for the burn injury. All rats in the four groups were given 175 kcal/kg body wt/d. There was isonitrogenous, isovolumic, and isocaloric intake among the four groups. At the end of the seventh day after completion of the nutritional program, all rats were anesthetized and samples were collected for further analysis. PP apoptosis was measured by terminal deoxyuridine nick-end labeling (TUNEL). The expression of Hsp90 in PPs was analyzed by western blotting. Caspase-3 activity of PPs was also assessed. Levels of proinflammatory cytokines of gut tissues were evaluated by enzyme-linked immunosorbent assay (ELISA). The intestinal immunoglobulin A (IgA) content was also determined by ELISA.
   Results: The results revealed that intestinal IgA content in rats of the burn + EN + GLN group were significantly increased compared with those in the burn + EN + AA group (P < 0.05). The expression of Hsp90 of PPs in rats in the burn + EN + GLN group was significantly upregulated compared with those in the burn + EN + AA group (P < 0.05). On the other hand, levels of proinflammatory cytokines of gut tissues, caspase-3 activity, and the number of TUNEL-stained cells of PPs in rats of the burn + EN + GLN group were markedly decreased compared with those of the burn + EN + AA group (P < 0.05).
   Conclusions: The results of this study show that parenteral glutamine supplementation combined with EN may upregulate the expression of Hsp90, reduce caspase-3 activity, lessen the release of proinflammatory cytokines, attenuate PP apoptosis, and improve intestinal IgA response in burned rats. Clinically, therapeutic efforts to improve intestinal immunity may contribute to a favorable outcome in severely burned patients. (C) 2017 Elsevier Inc. All rights reserved.
C1 [Fan, Jun; Wu, Li-dong; Cheng, Bin; Tao, Shao-yu; Wang, Wei; Chen, Xi; Zeng, Peng; Wang, Yi-bing] Nanchang Univ, Affiliated Hosp 2, Dept Emergency & Crit Care Med, Nanchang, Jiangxi, Peoples R China.
   [Wu, Jing] Nanchang Hang Kong Univ, Nanchang, Jiangxi, Peoples R China.
   [Meng, Qing-yan] Northern Hosp, Dept Burn, Shenyang, Liaoning, Peoples R China.
RP Fan, J (通讯作者)，Nanchang Univ, Affiliated Hosp 2, Dept Emergency & Crit Care Med, Nanchang, Jiangxi, Peoples R China.
EM fanjundoctor@sina.com
FU National Natural Science Foundation of ChinaNational Natural Science
   Foundation of China (NSFC) [81760340, 81160240]; China Postdoctoral
   Science FoundationChina Postdoctoral Science Foundation [20080440231];
   Science and Technology Support Foundation of the Jiangxi Provincial
   Department of Science and Technology [2010 BSB00203]; Science Foundation
   of the Department of Health of Jiangxi Province [20121059]
FX This work was supported by the National Natural Science Foundation of
   China (No.81760340, No.81160240), the China Postdoctoral Science
   Foundation (No.20080440231), the Science and Technology Support
   Foundation of the Jiangxi Provincial Department of Science and
   Technology (No.2010 BSB00203), and the Science Foundation of the
   Department of Health of Jiangxi Province (No.20121059).
CR [Anonymous], 2016, CURR PROB SURG, V53, P11, DOI 10.1067/j.cpsurg.2015.10.005
   Ayala A, 1998, BLOOD, V91, P1362, DOI 10.1182/blood.V91.4.1362
   Beere HM, 2004, J CELL SCI, V117, P2641, DOI 10.1242/jcs.01284
   Charrueau C, 2016, CLIN NUTR, V35, P1291, DOI 10.1016/j.clnu.2016.04.018
   Cruzat VF, 2014, J NUTR BIOCHEM, V25, P345, DOI 10.1016/j.jnutbio.2013.11.009
   Cruzat VF, 2014, NUTRITION, V30, P602, DOI 10.1016/j.nut.2013.10.019
   de Oliveira GP, 2014, SHOCK, V41, P222, DOI 10.1097/SHK.0000000000000102
   Exner R, 2002, SURGERY, V131, P75, DOI 10.1067/msy.2002.118318
   Fan J, 2015, BRIT J NUTR, V113, P1712, DOI 10.1017/S0007114515001099
   Fan J, 2015, NUTRITION, V31, P766, DOI 10.1016/j.nut.2014.11.021
   Felmet KA, 2005, J IMMUNOL, V174, P3765, DOI 10.4049/jimmunol.174.6.3765
   Fukuzuka K, 2000, J TRAUMA, V49, P710, DOI 10.1097/00005373-200010000-00020
   Fukuzuka K, 2000, AM J PHYSIOL-REG I, V278, pR1005, DOI 10.1152/ajpregu.2000.278.4.R1005
   Hall KL, 2012, NUTRIENTS, V4, P1554, DOI 10.3390/nu4111554
   Heyland D, 2013, NEW ENGL J MED, V368, P1489, DOI 10.1056/NEJMoa1212722
   Holecek M, 2014, AMINO ACIDS, V46, P1377, DOI 10.1007/s00726-014-1701-7
   Hotchkiss RS, 2001, J IMMUNOL, V166, P6952, DOI 10.4049/jimmunol.166.11.6952
   Hotchkiss RS, 2000, CRIT CARE MED, V28, P3207, DOI 10.1097/00003246-200009000-00016
   Hotchkiss RS, 1999, CRIT CARE MED, V27, P1230, DOI 10.1097/00003246-199907000-00002
   Hotchkiss RS, 2003, NEW ENGL J MED, V348, P138, DOI 10.1056/NEJMra021333
   Joly AL, 2010, J INNATE IMMUN, V2, P238, DOI 10.1159/000296508
   Karinch AM, 2001, J NUTR, V131, p2535S, DOI 10.1093/jn/131.9.2535S
   Kennedy D, 2014, IUBMB LIFE, V66, P327, DOI 10.1002/iub.1274
   Kim DS, 2015, INT ENDOD J, V48, P220, DOI 10.1111/iej.12303
   Kim YS, 2009, CRIT CARE MED, V37, P2033, DOI 10.1097/CCM.0b013e3181a005ba
   LACEY JM, 1990, NUTR REV, V48, P297, DOI 10.1111/j.1753-4887.1990.tb02967.x
   Lanneau D, 2008, J CELL MOL MED, V12, P743, DOI 10.1111/j.1582-4934.2008.00273.x
   Lee CH, 2015, CLIN EXP IMMUNOL, V180, P571, DOI 10.1111/cei.12585
   Liu ZF, 2016, MOL MED REP, V14, P1007, DOI 10.3892/mmr.2016.5303
   Macdonald TT, 2003, PARASITE IMMUNOL, V25, P235, DOI 10.1046/j.1365-3024.2003.00632.x
   Manhart N, 2001, ANN SURG, V234, P92, DOI 10.1097/00000658-200107000-00014
   Marino LV, 2015, CLIN NUTR, V34, P1195, DOI 10.1016/j.clnu.2014.12.009
   Cavalcante AAM, 2012, NUTRITION, V28, P397, DOI 10.1016/j.nut.2011.07.011
   Newberry RD, 2005, IMMUNOL REV, V206, P6, DOI 10.1111/j.0105-2896.2005.00282.x
   Pai MH, 2016, SHOCK, V46, P587, DOI 10.1097/SHK.0000000000000621
   Peng X, 2006, BURNS, V32, P589, DOI 10.1016/j.burns.2005.11.020
   Peng ZL, 2015, SHOCK, V43, P327, DOI 10.1097/SHK.0000000000000297
   Petry ER, 2015, INT J SPORT NUTR EXE, V25, P188, DOI 10.1123/ijsnem.2014-0131
   Petry ER, 2014, LIFE SCI, V94, P130, DOI 10.1016/j.lfs.2013.11.009
   Singleton KD, 2005, CRIT CARE MED, V33, P1206, DOI 10.1097/01.CCM.0000166357.10996.8A
   Suzuki K, 2010, ADV IMMUNOL, V107, P153, DOI [10.1016/S0065-277600)07003-3, 10.1016/B978-0-12-381300-8.00006-X]
   Wang XY, 2015, JPEN-PARENTER ENTER, V39, P688, DOI 10.1177/0148607114535265
   Wesche DE, 2005, J LEUKOCYTE BIOL, V78, P325, DOI 10.1189/jlb.0105017
   Williams FN, 2011, SURG CLIN N AM, V91, P609, DOI 10.1016/j.suc.2011.03.002
   Wischmeyer PE, 2002, NUTRITION, V18, P225, DOI 10.1016/S0899-9007(01)00796-1
   Wittig BM, 2003, INT J COLORECTAL DIS, V18, P181, DOI 10.1007/s00384-002-0444-1
   Woodside KJ, 2003, SHOCK, V20, P70, DOI 10.1097/01.shk.0000065771.72937.b4
   Xu F, 2014, PHARMACOLOGY, V93, P155, DOI 10.1159/000360181
   Xu YX, 1997, J SURG RES, V70, P55, DOI 10.1006/jsre.1997.5111
   Yin HY, 2014, AM J MED SCI, V348, P315, DOI 10.1097/MAJ.0000000000000237
   Zhang S, 2013, BMB REP, V46, P47, DOI 10.5483/BMBRep.2013.46.1.037
   Zhang XH, 2017, J VET SCI, V18, P129, DOI 10.4142/jvs.2017.18.2.129
   Zhou W, 2014, J PEDIATR SURG, V49, P1057, DOI 10.1016/j.jpedsurg.2014.02.078
   Zuhl M, 2015, CELL STRESS CHAPERON, V20, P85, DOI 10.1007/s12192-014-0528-1
NR 54
TC 0
Z9 0
U1 1
U2 16
PU ELSEVIER SCIENCE INC
PI NEW YORK
PA 360 PARK AVE SOUTH, NEW YORK, NY 10010-1710 USA
SN 0899-9007
EI 1873-1244
J9 NUTRITION
JI Nutrition
PD MAR
PY 2018
VL 47
BP 97
EP 103
DI 10.1016/j.nut.2017.10.005
PG 7
WC Nutrition & Dietetics
WE Science Citation Index Expanded (SCI-EXPANDED)
SC Nutrition & Dietetics
GA FX6WQ
UT WOS:000426228400016
PM 29429543
DA 2022-03-26
ER

PT J
AU Yeh, FL
   Shen, HD
   Fang, RH
AF Yeh, FL
   Shen, HD
   Fang, RH
TI Deficient transforming growth factor beta and interleukin-10 responses
   contribute to the septic death of burned patients
SO BURNS
LA English
DT Article
DE TGF-beta; IL-10; serum; burned patients; sepsis
ID TUMOR-NECROSIS-FACTOR; INFLAMMATORY DISEASE; CIRCULATING LEVELS;
   EXPRESSION; FACTOR-BETA-1; SEPSIS; PATHOGENESIS; TGF-BETA(1);
   INHIBITION; MONOCYTES
AB In order to understand the roles of pro-inflammatory and anti-inflammatory cytokines in burn injury and sepsis post-burn, serial changes in serum levels of transforming growth factor beta-1 (TGF-beta-1) were determined and compared to those of IL-6 and IL-10 in 15 burned patients. Among these 15 patients, 8 recovered without sepsis. The other seven, who were septic, expired. Our results showed that an initial peak serum TGF-beta-1 response was detected within 1 day post-burn. Peak serum IL-6 and IL-10 responses were also detected within 4 days after the burn injury of these patients. Significant differences in peak serum IL-6, IL-10 and TGF-beta-1 levels were not found between patients with total body surface area (TBSA) of greater or less than 50% and between patients who survived or expired from burn injury. Afterwards, levels of circulating IL-6 and IL-10 remained low in the survivors. However, a second peak response in serum TGF-beta-1 levels was observed in all burned patients analyzed. The second peak serum TGF-beta-1 levels post-burn of the eight survivors and the seven non-survivors were from 28,542 to 76,554 pg/ml (a mean value of 51,256 14,264 pg/ml) and from 8616 to 40,851 pg/ml (a mean value of 24,079 10,399 pg/ml), respectively. A significant difference (P < 0.01) in mean values of the second peak TGF-beta-1 responses between groups of survivors and non-survivors was detected. Levels of circulating IL-6 in the septic non-surviving patients showed a tendency to increase 1-2 weeks post-burn and reached high levels before the expiration of these patients. After an initial peak response, the serum IL-10 level remained low in one of the seven non-survivors, while it increased in the other six non-survivors. However, marked increases in circulating IL-10 levels were observed only just before the death of these non-survivors. In conclusion, an initial increase in serum levels of IL-6, IL-10 and TGF-beta-1 was detected post-burn. A marked increase in serum levels of IL-6 before death suggests its role in the pathophysiology of sepsis in burned patients. In addition, a low secondary TGF-beta-1 response and a lack and/or delay in the increase of circulating IL-10 in the non-survivors may all contribute to the pathophysiology of septic death in burned patients. (C) 2002 Elsevier Science Ltd and ISBI. All rights reserved.
C1 Natl Yang Ming Univ, Vet Gen Hosp, Dept Surg, Div Plast & Reconstruct Surg, Taipei 111217, Taiwan.
   Vet Gen Hosp, Dept Med Res & Educ, Taipei 111217, Taiwan.
RP Yeh, FL (通讯作者)，Natl Yang Ming Univ, Vet Gen Hosp, Dept Surg, Div Plast & Reconstruct Surg, Shih Pai, Taipei 111217, Taiwan.
EM flyeh@vghtpe.gov.tw
CR Arturson G, 1996, BURNS, V22, P255, DOI 10.1016/0305-4179(95)00153-0
   Bauvois B, 1996, EXP CELL RES, V222, P209, DOI 10.1006/excr.1996.0026
   BOGDAN C, 1992, J BIOL CHEM, V267, P23301
   BORDER WA, 1994, NEW ENGL J MED, V331, P1286
   Cavaillon JM, 1999, CYTOKINE NETWORK IMM, VTheze, J., P251
   CZARNIECKI CW, 1988, J IMMUNOL, V140, P4217
   DUBOIS CM, 1994, BLOOD, V83, P3138
   ESPEVIK T, 1987, J EXP MED, V166, P571, DOI 10.1084/jem.166.2.571
   GAMBLE JR, 1993, J IMMUNOL, V150, P4494
   GAMBLE JR, 1991, J IMMUNOL, V146, P1149
   GERARD C, 1993, J EXP MED, V177, P547, DOI 10.1084/jem.177.2.547
   Grande JP, 1997, P SOC EXP BIOL MED, V214, P27
   Grau GE, 1997, NAT MED, V3, P1193, DOI 10.1038/nm1197-1193
   Haveman JW, 1999, NETH J MED, V55, P132, DOI 10.1016/S0300-2977(98)00156-9
   Koj A, 1998, GEN PHARMACOL-VASC S, V31, P9, DOI 10.1016/S0306-3623(97)00435-7
   KULKARNI AB, 1993, AM J PATHOL, V143, P3
   KULKARNI AB, 1993, P NATL ACAD SCI USA, V90, P770, DOI 10.1073/pnas.90.2.770
   MCCARTNEYFRANCIS NL, 1994, J LEUKOCYTE BIOL, V55, P401, DOI 10.1002/jlb.55.3.401
   NELSON BJ, 1991, J IMMUNOL, V146, P1849
   Nishimura T, 2000, J TRAUMA, V48, P39, DOI 10.1097/00005373-200001000-00007
   OSWALD IP, 1992, J IMMUNOL, V148, P3578
   Pinsky MR, 2001, CONTRIB NEPHROL, V132, P354
   Selzman CH, 1998, SHOCK, V10, P309, DOI 10.1097/00024382-199811000-00001
   SHULL MM, 1992, NATURE, V359, P693, DOI 10.1038/359693a0
   Smith WB, 1996, J IMMUNOL, V157, P360
   TSUNAWAKI S, 1988, NATURE, V334, P260, DOI 10.1038/334260a0
   TURNER M, 1991, EUR J IMMUNOL, V21, P1635, DOI 10.1002/eji.1830210708
   van der Poll T, 1999, INFECT DIS CLIN N AM, V13, P413, DOI 10.1016/S0891-5520(05)70083-0
   WAHL SM, 1993, P NATL ACAD SCI USA, V90, P4577, DOI 10.1073/pnas.90.10.4577
   WAHL SM, 1987, P NATL ACAD SCI USA, V84, P5788, DOI 10.1073/pnas.84.16.5788
   WAHL SM, 1992, J CLIN IMMUNOL, V12, P61, DOI 10.1007/BF00918135
   Yeh FL, 1999, BURNS, V25, P131, DOI 10.1016/S0305-4179(98)00150-8
   Yeh FL, 1997, BURNS, V23, P6, DOI 10.1016/S0305-4179(96)00071-X
   Yeh FL, 1997, BURNS, V23, P555, DOI 10.1016/S0305-4179(97)00071-5
   Yeh FL, 2000, BURNS, V26, P454, DOI 10.1016/S0305-4179(99)00174-6
   Zeller JC, 1999, J IMMUNOL, V163, P3684
NR 36
TC 46
Z9 47
U1 0
U2 0
PU ELSEVIER SCI LTD
PI OXFORD
PA THE BOULEVARD, LANGFORD LANE, KIDLINGTON, OXFORD OX5 1GB, OXON, ENGLAND
SN 0305-4179
J9 BURNS
JI Burns
PD NOV
PY 2002
VL 28
IS 7
BP 631
EP 637
AR PII S0305-4179(02)00113-4
DI 10.1016/S0305-4179(02)00113-4
PG 7
WC Critical Care Medicine; Dermatology; Surgery
WE Science Citation Index Expanded (SCI-EXPANDED)
SC General & Internal Medicine; Dermatology; Surgery
GA 617VM
UT WOS:000179381600002
PM 12417156
DA 2022-03-26
ER

PT J
AU KOWALVERN, A
   GAMELLI, RL
   WALENGA, JM
   HOPPENSTEADT, D
   SHARPPUCCI, M
   SCHUMACHER, HR
AF KOWALVERN, A
   GAMELLI, RL
   WALENGA, JM
   HOPPENSTEADT, D
   SHARPPUCCI, M
   SCHUMACHER, HR
TI THE EFFECT OF BURN WOUND SIZE ON HEMOSTASIS - A CORRELATION OF THE
   HEMOSTATIC CHANGES TO THE CLINICAL STATE
SO JOURNAL OF TRAUMA-INJURY INFECTION AND CRITICAL CARE
LA English
DT Article
ID SIMPLE RADIOIMMUNOASSAY; THERMAL-INJURY; SEPTIC SHOCK; PLASMA;
   QUANTITATION; SYSTEM
AB The effect of burn wound size on the activation of fibrinolysis, coagulation, and contact factors was analyzed in 60 thermal injury patients. Blood samples from 47 male patients and 13 female patients, (average age 37 years; range 1.5-70 years) were collected within the first 36 hours and at 5-7 days following injury. The patient population was categorized by percentage of burn (second degree and/or third degree): <20%, n = 22; 20%-40%, n = 18; >40%, n = 20. The average percentage of burn was 32% (range, 4%-95%). The mechanism of injury was by flame (25), explosion and flame (19), scald (12), electric (3), or chemicals (1). An associated inhalation injury was present in 12 patients. The overall mortality rate was 13% (8). Sepsis or serious infection occurred in 23% (14) of the patients. On admission, 83% of the patients had normal prothrombin times (PT) and activated partial thromboplastin times (APTT). However, specific hemostatic variables showed marked changes. Admission hemostatic markers that correlated with the severity of injury were: tissue-plasminogen activator (tPA), plasminogen activator inhibitor (PAI), D-dimer (D-di), plasminogen (Plg), proteins C and S (PrC and PrS), antithrombin III (ATIII), thrombin-antithrombin complex (TAT), kallikrein (Kal:c), kinin (Kin), C1 esterase inhibitor (C1lnh), and factor VII clotting and antigen (FVII:c, FVII:ag). These data suggest that during the early course following burn injury, thrombogenicity is increased (TAT up) because of a decrease in ATIII, PrC, and PrS; and fibrinolysis activation (D-di up) occurs via an increase in tPA with a p value increase in PAI. C1lnh levels were depressed in all groups and may have contributed in part to post-burn fluid sequestration. This study determined that following thermal injury, there is an activation of thrombotic and fibrinolytic mechanisms and that the severity of these abnormalities increases with the severity of injury. The ATIII abnormalities provided the most significant correlation with the clinical status of the patient (p less-than-or-equal-to 0.0001). All hemostatic markers, which had a greater sensitivity than the global markers of coagulation, revealed abnormalities, which resolved in the majority of patients by day 7 when given routine resuscitative treatment unless complications developed.
C1 LOYOLA UNIV, MED CTR, INST SHOCK TRAUMA, 2160 S 1ST AVE, MAYWOOD, IL 60153 USA.
   LOYOLA UNIV, MED CTR, DEPT PATHOL, MAYWOOD, IL 60153 USA.
   LOYOLA UNIV, MED CTR, DEPT SURG, MAYWOOD, IL 60153 USA.
   LOYOLA UNIV, MED CTR, HEMOSTASIS RES LAB, MAYWOOD, IL 60153 USA.
CR ADAM A, 1986, THROMB RES, V41, P537, DOI 10.1016/0049-3848(86)91699-3
   ALKJAERSIG N, 1980, TRAUMA, V20, P154
   ALKJAERSIG N, 1980, TRAUMA, V20, P159
   BARTLETT RH, 1981, BURNS, V7, P370, DOI 10.1016/0305-4179(81)90013-9
   BOUGHTON BJ, 1984, RESUSCITATION, V12, P41, DOI 10.1016/0300-9572(84)90057-1
   CAPRINI JA, 1977, J SURG RES, V22, P626, DOI 10.1016/0022-4804(77)90101-9
   CHOCTAW WT, 1980, ARCH SURG-CHICAGO, V115, P1073
   CORRIVEAU DM, 1988, HEMOSTASIS THROMBOSI, P34
   DEMLING RH, 1985, ACUTE CARE, V11, P119
   EURENIUS K, 1974, P SOC EXP BIOL MED, V147, P878
   FAREED J, 1983, SEMIN THROMB HEMOST, V9, P335
   FAYMONVILLE ME, 1987, BURNS, V13, P26, DOI 10.1016/0305-4179(87)90252-X
   GEHRKE CF, 1971, SURG GYNECOL OBSTETR, V133, P613
   GOODWIN M N JR, 1989, Aviation Space and Environmental Medicine, V60, pB39
   HATHERILL JR, 1986, J CLIN INVEST, V78, P629, DOI 10.1172/JCI112620
   HEIDEMAN M, 1982, ACTA CHIR SCAND, P295
   HULOT M, 1984, ANN BIOL CLIN-PARIS, V42, P35
   Ikemura K, 1983, Rinsho Byori, V31, P651
   KIRICHUK VF, 1985, KHIRURGIIA MOSK, V5, P48
   KUDRYASHOV BA, 1988, VOP MED KHIM, V34, P38
   LEVITSKAIA SV, 1984, PEDIATRIIA, V5, P64
   MCLEAN NR, 1989, BRIT J PLAST SURG, V42, P314, DOI 10.1016/0007-1226(89)90153-7
   MORAN KT, 1987, BURNS, V13, P266, DOI 10.1016/0305-4179(87)90043-X
   NOBLE HGS, 1977, J SURG RES, V23, P117
   Ono I, 1987, Hokkaido Igaku Zasshi, V62, P108
   ORDER SE, 1965, SURG GYNECOL OBSTETR, V120, P983
   PRASAD JK, 1984, BURNS, V11, P104
   Rabinovitch M, 1989, Adv Pediatr, V36, P91
   ROBB HJ, 1967, ARCH SURG-CHICAGO, V94, P776
   SEITZ R, 1989, EUR J HAEMATOL, V43, P22
   TWEDDELL JS, 1987, J PEDIATR SURG, V22, P899, DOI 10.1016/S0022-3468(87)80584-5
   WALENGA JM, 1984, SEMIN THROMB HEMOST, V10, P219, DOI 10.1055/s-2007-1004427
   WALENGA JM, 1984, SEMIN THROMB HEMOST, V10, P294, DOI 10.1055/s-2007-1004436
   WALENGA JM, 1984, SEMIN THROMB HEMOST, V10, P252, DOI 10.1055/s-2007-1004430
   WELLS S, 1984, HISTOPATHOLOGY, V8, P517, DOI 10.1111/j.1365-2559.1984.tb02361.x
NR 35
TC 61
Z9 61
U1 0
U2 2
PU LIPPINCOTT WILLIAMS & WILKINS
PI PHILADELPHIA
PA TWO COMMERCE SQ, 2001 MARKET ST, PHILADELPHIA, PA 19103 USA
SN 0022-5282
EI 1529-8809
J9 J TRAUMA
JI J. Trauma-Injury Infect. Crit. Care
PD JUL
PY 1992
VL 33
IS 1
BP 50
EP 57
DI 10.1097/00005373-199207000-00011
PG 8
WC Critical Care Medicine; Surgery
WE Science Citation Index Expanded (SCI-EXPANDED)
SC General & Internal Medicine; Surgery
GA JF936
UT WOS:A1992JF93600010
PM 1635106
DA 2022-03-26
ER

PT J
AU Tahir, SM
   Memon, AR
   Kumar, M
   Ali, SA
AF Tahir, S. M.
   Memon, Abdul Razak
   Kumar, Mahesh
   Ali, Syed Asad
TI Prediction of Mortality After Major Burn: Physiological Versus
   Biochemical Measures
SO WOUNDS-A COMPENDIUM OF CLINICAL RESEARCH AND PRACTICE
LA English
DT Article
ID BLOOD LACTATE LEVELS; SERUM LACTATE; SEVERE SEPSIS; BASE DEFICIT;
   LACTIC-ACID; FLUID; VARIABLES; BACTERIAL
AB Objective. To compare the predictive power,of serum lactic acid (LA) and physiological score (Tobiasen's Abbreviated Burn Severity Index [ABSI]) after a major burn. This prospective, analytical study was conducted at the Liaquat University of Medical and Health Sciences (LUMHS) Burn Unit (Jamshoro, Pakistan) from June 2007 to May 2008. Methods. Eighty adult patients presenting with burn injuries of varying etiology with body surface area.(BSA) of >= 20% were enrolled in the study. The outcome measures included acute phase death (<= 3 days), and death within first week, second week, and fourth week of admission. The ABSI score and lactate values were stratified into, 4 groups to facilitate comparison. The correlation of outcome variables with independent variables was analyzed to measure linear association with Pearson's correlation coefficient. The proportionality of differences in hazard ratios was tested by the Cox proportional hazard method. The receiver-operator characteristics (ROC) curve analysis using the area under the curve (AUC) was determined using ABSI >= 12 and LA >= 4.0 mmol/L as a cutoff for a "positive test." Results. The mean age of patients (47 men and 33 women) was 31 years. The mean body surface area affected was 42%. Mean BSA affected for patients who died was 64.9%. A statistically significant,negative correlation of death during acute phase death and within the first week of. admission was observed for LA compared to ABSI. When the Cox proportional hazard model was constructed, LA was found to be statistically significant (P = 0.001). The difference between areas under receiver-operator characteristics (AUROC) was insignificant. Considering ABSI and LA 4 mmol/L or greater as a "positive test," LA,was found to-have a sensitivity of 89.7% at 100% specificity, while ABSI has a 79.3% sensitivity at 100% specificity. Conclusion. This study has once again shown the clinical usefulness of ABSI Measurement of serum LA has emerged as a new promising approach and a predictive. tool for early death after major burn.
C1 [Tahir, S. M.; Memon, Abdul Razak; Kumar, Mahesh; Ali, Syed Asad] Liaquat Univ Med & Hlth Sci, Dept Plast & Burn Surg, Jamshoro, Sindh, Pakistan.
RP Tahir, SM (通讯作者)，Liaquat Univ Med & Hlth Sci, Dept Plast & Burn Surg, 35 Gulshan e Yasin,Unit 09 Latifabad, Hyderabad, Sindh, Pakistan.
EM Syedsahib1@yahoo.com
CR Abro AH, 2008, PAK J MED SCI, V24, P645
   ADUEN J, 1994, JAMA-J AM MED ASSOC, V272, P1678, DOI 10.1001/jama.272.21.1678
   BAKKER J, 1991, CHEST, V99, P956, DOI 10.1378/chest.99.4.956
   Bakker J, 1996, AM J SURG, V171, P221, DOI 10.1016/S0002-9610(97)89552-9
   Bakker J, 2001, INTENS CARE MED, V27, P6, DOI 10.1007/s001340000797
   BARNES BA, 1957, ANN SURG, V145, P210, DOI 10.1097/00000658-195702000-00010
   BROOK I, 1981, REV INFECT DIS, V3, P470
   Choi J, 2000, J BURN CARE REHABIL, V21, P499, DOI 10.1097/00004630-200021060-00005
   Cochran A, 2007, J BURN CARE RES, V28, P231, DOI 10.1097/BCR.0B013E318031A1D1
   De Backer D, 2003, INTENS CARE MED, V29, P699, DOI 10.1007/s00134-003-1746-7
   Dellinger RP, 2004, INTENS CARE MED, V30, P536, DOI 10.1007/s00134-004-2210-z
   Dellinger RP, 2004, CRIT CARE MED, V32, P858, DOI [10.1097/CCM.0b013e31827e83af, 10.1007/s00134-012-2769-8]
   GENTON B, 1990, INTENS CARE MED, V16, P196, DOI 10.1007/BF01724802
   Husain FA, 2003, AM J SURG, V185, P485, DOI 10.1016/S0002-9610(03)00044-8
   Jeng J. C., 1997, Journal of Burn Care and Rehabilitation, V18, P402, DOI 10.1097/00004630-199709000-00005
   Kamolz LP, 2005, BURNS, V31, P986, DOI 10.1016/j.burns.2005.06.019
   KNAUS WA, 1991, SCIENCE, V254, P389, DOI 10.1126/science.1925596
   Kompanje EJO, 2007, INTENS CARE MED, V33, P1967, DOI 10.1007/s00134-007-0788-7
   Levraut J, 2003, CRIT CARE MED, V31, P705, DOI 10.1097/01.CCM.0000045561.85810.45
   MARBACH EP, 1975, CLIN CHEM, V21, P1810
   REYNAERT MS, 1984, INTENS CARE MED, V10, P301, DOI 10.1007/BF00254320
   Rivers E, 2001, NEW ENGL J MED, V345, P1368, DOI 10.1056/NEJMoa010307
   Ryan CM, 1998, NEW ENGL J MED, V338, P362, DOI 10.1056/NEJM199802053380604
   Saffle Jeffrey R., 1995, Journal of Burn Care and Rehabilitation, V16, P219, DOI 10.1097/00004630-199505000-00002
   Shapiro NI, 2005, ANN EMERG MED, V45, P524, DOI 10.1016/j.annemergmed.2004.12.006
   TOBIASEN J, 1982, SURG GYNECOL OBSTET, V154, P711
   TOMPKINS RG, 1986, ANN SURG, V204, P272, DOI 10.1097/00000658-198609000-00006
   Varpula M, 2005, INTENS CARE MED, V31, P1066, DOI 10.1007/s00134-005-2688-z
   ZAWACKI BE, 1979, ANN SURG, V189, P1, DOI 10.1097/00000658-197901000-00001
NR 29
TC 5
Z9 6
U1 0
U2 0
PU H M P COMMUNICATIONS
PI MALVERN
PA 83 GENERAL WARREN BLVD, STE 100, MALVERN, PA 19355 USA
SN 1044-7946
EI 1943-2704
J9 WOUNDS
JI Wounds-Compend. Clin. Res. Pract.
PD JUL
PY 2009
VL 21
IS 7
BP 177
EP 182
PG 6
WC Dermatology; Surgery
WE Science Citation Index Expanded (SCI-EXPANDED)
SC Dermatology; Surgery
GA 472KD
UT WOS:000268128600004
PM 25903515
DA 2022-03-26
ER

PT J
AU GALLINARO, R
   CHEADLE, WG
   APPLEGATE, K
   POLK, HC
AF GALLINARO, R
   CHEADLE, WG
   APPLEGATE, K
   POLK, HC
TI THE ROLE OF THE COMPLEMENT-SYSTEM IN TRAUMA AND INFECTION
SO SURGERY GYNECOLOGY & OBSTETRICS
LA English
DT Review
ID RESPIRATORY-DISTRESS SYNDROME; SURGICAL PATIENTS; BURN INJURY;
   ACTIVATION; SEPSIS; BACTEREMIA; TISSUE; DEACTIVATION; DYSFUNCTION;
   CHEMOTAXIS
C1 UNIV LOUISVILLE, SCH MED, DEPT SURG, LOUISVILLE, KY 40292 USA.
CR ALEXANDER JW, 1976, ANN SURG, V184, P672, DOI 10.1097/00000658-197612000-00002
   ALEXANDER JW, 1979, SURGERY, V86, P94
   ALTMAN LC, 1977, CLIN RES, V25, pA117
   ANTRUM RM, 1986, SURGERY, V100, P29
   BJORNSON AB, 1984, J TRAUMA, V24, P106, DOI 10.1097/00005373-198402000-00003
   COOPER NR, 1983, FED PROC, V42, P134
   COOPER NR, 1978, J IMMUNOL, V120, P1862
   Craddock P R, 1984, Am J Emerg Med, V2, P78, DOI 10.1016/0735-6757(84)90113-X
   DEITCH EA, 1982, J TRAUMA, V22, P199, DOI 10.1097/00005373-198203000-00005
   FEARON DT, 1975, NEW ENGL J MED, V292, P937, DOI 10.1056/NEJM197505012921802
   FIKRIG SM, 1977, ANN SURG, V186, P746, DOI 10.1097/00000658-197712000-00015
   FUJITA T, 1979, J EXP MED, V150, P267, DOI 10.1084/jem.150.2.267
   FULTON RL, 1975, SURG GYNECOL OBSTET, V140, P179
   GELFAND JA, 1983, ANN SURG, V198, P58, DOI 10.1097/00000658-198307000-00011
   GORIS RJA, 1982, J TRAUMA, V22, P141, DOI 10.1097/00005373-198202000-00011
   GROGAN JB, 1976, J TRAUMA, V16, P985, DOI 10.1097/00005373-197612000-00008
   HAMMERSCHMIDT DE, 1981, AM J PATHOL, V102, P146
   HAMMERSCHMIDT DE, 1980, LANCET, V1, P947
   HANGEN DH, 1989, J SURG RES, V46, P195, DOI 10.1016/0022-4804(89)90055-3
   HEIDEMAN M, 1984, J TRAUMA, V24, P1038, DOI 10.1097/00005373-198412000-00006
   HEIDEMAN M, 1979, J SURG RES, V26, P670, DOI 10.1016/0022-4804(79)90063-5
   HEIDEMAN M, 1985, ACTA CHIR SCAND, P233
   HEIDEMAN M, 1978, J TRAUMA, V18, P696, DOI 10.1097/00005373-197810000-00002
   HEIDEMAN M, 1982, J TRAUMA, V22, P527, DOI 10.1097/00005373-198207000-00001
   HOROVITZ JH, 1974, ARCH SURG-CHICAGO, V108, P349
   JACOB HS, 1983, Q J MED, V52, P289
   KAPUR MM, 1986, J TRAUMA, V26, P464, DOI 10.1097/00005373-198605000-00010
   KLEMPNER MS, 1980, BLOOD, V55, P777
   LAMY M, 1985, B EUR PHYSIOPATH RES, V21, P221
   LEON C, 1982, CRIT CARE MED, V10, P308
   MCCABE WR, 1973, NEW ENGL J MED, V288, P21, DOI 10.1056/NEJM197301042880105
   MCPHADEN AR, 1985, BRIT MED BULL, V41, P281, DOI 10.1093/oxfordjournals.bmb.a072063
   MEAKINS JL, 1979, ANN SURG, V190, P286, DOI 10.1097/00000658-197909000-00003
   MILLER SE, 1982, SURG CLIN N AM, V62, P167
   MOELLER GR, 1978, J IMMUNOL, V120, P116
   MOLLER G, 1971, CELL IMMUNOL, V2, P309, DOI 10.1016/0008-8749(71)90065-7
   MORGAN EL, 1982, J EXP MED, V155, P1412, DOI 10.1084/jem.155.5.1412
   MORRISON DC, 1977, J IMMUNOL, V118, P362
   MUYTINCK JKS, 1986, ARCH SURG-CHICAGO, V121, P886
   SCHIRMER WJ, 1988, ARCH SURG-CHICAGO, V123, P316
   SHARMA VK, 1980, J TRAUMA, V20, P976, DOI 10.1097/00005373-198011000-00013
   SHATNEY CH, 1985, CIRC SHOCK, V16, P9
   SLOTMAN GJ, 1986, SURGERY, V99, P744
   SOLOMKIN JS, 1984, SURGERY, V96, P336
   SOLOMKIN JS, 1985, SURGERY, V97, P668
   SOLOMKIN JS, 1981, SURGERY, V90, P319
   STAHL W, 1985, CRIT CARE MED, V13, P779, DOI 10.1097/00003246-198510000-00001
   TENNENBERG SD, 1987, ARCH SURG-CHICAGO, V122, P26
   ZICCARDI RJ, 1983, SPRINGER SEMIN IMMUN, V6, P213
NR 49
TC 57
Z9 61
U1 0
U2 0
PU FRANKLIN H MARTIN FOUNDATION
PI CHICAGO
PA 55 E ERIE ST, CHICAGO, IL 60611 USA
SN 0039-6087
J9 SURG GYNECOL OBSTET
JI Surg. Gynecol. Obstet.
PD MAY
PY 1992
VL 174
IS 5
BP 435
EP 440
PG 6
WC Obstetrics & Gynecology; Surgery
WE Science Citation Index Expanded (SCI-EXPANDED)
SC Obstetrics & Gynecology; Surgery
GA HU069
UT WOS:A1992HU06900019
PM 1570624
DA 2022-03-26
ER

PT J
AU ARDAWI, MSM
   MAJZOUB, MF
AF ARDAWI, MSM
   MAJZOUB, MF
TI GLUTAMINE-METABOLISM IN SKELETAL-MUSCLE OF SEPTIC RATS
SO METABOLISM-CLINICAL AND EXPERIMENTAL
LA English
DT Article
ID AMINO-ACID; PROTEIN-TURNOVER; GLUCOSE-METABOLISM; SOLEUS MUSCLE; BURN
   INJURY; TIME COURSE; SEPSIS; INSULIN; TRAUMA; TRANSPORT
C1 KING ABDULAZIZ UNIV, COLL MED & ALLIED SCI, KING FAHD MED RES CTR, DEPT CLIN BIOCHEM, JEDDAH, SAUDI ARABIA.
   KING ABDULAZIZ UNIV, COLL MED & ALLIED SCI, KING FAHD MED RES CTR, CLIN METAB RES LAB, JEDDAH, SAUDI ARABIA.
CR ABUMRAD NN, 1982, METABOLISM, V31, P463, DOI 10.1016/0026-0495(82)90235-9
   ARDAWI MSM, 1985, BIOCHEM J, V231, P713, DOI 10.1042/bj2310713
   ARDAWI MSM, 1982, BIOCHEM J, V208, P743, DOI 10.1042/bj2080743
   ARDAWI MSM, 1989, J LAB CLIN MED, V114, P579
   ARDAWI MSM, 1988, CLIN SCI, V74, P165, DOI 10.1042/cs0740165
   ARDAWI MSM, 1988, METABOLISM, V37, P99, DOI 10.1016/0026-0495(88)90036-4
   ARDAWI MSM, IN PRESS CLIN SCI
   ASKANAZI J, 1982, ANN SURG, V192, P75
   BEISEL WR, 1975, ANNU REV MED, V26, P9, DOI 10.1146/annurev.me.26.020175.000301
   BERGSTROM J, 1974, J APPL PHYSIOL, V36, P693, DOI 10.1152/jappl.1974.36.6.693
   BULUS N, 1989, METABOLISM, V38, P1, DOI 10.1016/0026-0495(89)90131-5
   CAREY LC, 1970, ANN SURG, V172, P342, DOI 10.1097/00000658-197009000-00004
   CHAUDRY IH, 1979, SURGERY, V85, P205
   CLARK AS, 1984, J CLIN INVEST, V74, P888, DOI 10.1172/JCI111506
   CLAUSEN T, 1977, J PHYSIOL-LONDON, V265, P19, DOI 10.1113/jphysiol.1977.sp011703
   CLOWES GHA, 1980, JPEN-PARENTER ENTER, V4, P195, DOI 10.1177/0148607180004002195
   CURTHOYS NP, 1973, J BIOL CHEM, V248, P162
   DEVASCONCELOS PRL, 1987, CLIN SCI, V72, P683, DOI 10.1042/cs0720683
   DINARELLO CA, 1984, REV INFECT DIS, V6, P51, DOI 10.1016/S1359-6101(97)00023-3
   DOUGLAS RG, 1989, BRIT J SURG, V76, P115, DOI 10.1002/bjs.1800760205
   FELIG P, 1970, NEW ENGL J MED, V282, P166
   FELIG P, 1975, ANNU REV BIOCHEM, V44, P933, DOI 10.1146/annurev.bi.44.070175.004441
   FILKINS JP, 1985, FED PROC, V44, P300
   FREUND HR, 1978, ANN SURG, V188, P423, DOI 10.1097/00000658-197809000-00017
   FULKS RM, 1975, J BIOL CHEM, V250, P290
   GARBER AJ, 1976, J BIOL CHEM, V251, P826
   GOLDSPINK DF, 1983, BIOCHEM J, V210, P89, DOI 10.1042/bj2100089
   HARTMAN SC, 1972, ENZYMES, V4, P79
   HASSELGREN PO, 1984, J TRAUMA, V24, P224, DOI 10.1097/00005373-198403000-00007
   HUNDAL HS, 1987, J PHYSIOL-LONDON, V393, P283, DOI 10.1113/jphysiol.1987.sp016824
   IQBAL K, 1970, BIOCHEM J, V119, P145, DOI 10.1042/bj1190145
   ISOYAMA T, 1982, J SURG RES, V33, P170, DOI 10.1016/0022-4804(82)90025-7
   JEFFERSON L S, 1980, Biochemical Society Transactions, V8, P282
   JEPSON MM, 1988, AM J PHYSIOL, V255, pE166, DOI 10.1152/ajpendo.1988.255.2.E166
   KING PA, 1983, BIOCHEM J, V216, P523, DOI 10.1042/bj2160523
   KOMINZ DR, 1954, ARCH BIOCHEM BIOPHYS, V50, P148, DOI 10.1016/0003-9861(54)90017-X
   Krebs HA, 1932, H-S Z PHYSIOL CHEM, V210, P33, DOI 10.1515/bchm2.1932.210.1-2.33
   LEIGHTON B, 1989, CLIN SCI, V77, P61, DOI 10.1042/cs0770061
   LI JB, 1976, AM J PHYSIOL, V231, P441, DOI 10.1152/ajplegacy.1976.231.2.441
   MACLENNAN PA, 1987, FEBS LETT, V215, P187, DOI 10.1016/0014-5793(87)80139-4
   MILLWARD DJ, 1983, BIOCHEM J, V216, P583, DOI 10.1042/bj2160583
   NEWSHOLME EA, 1988, NUTRITION, V4, P261
   ODEDRA BR, 1983, BIOCHEM J, V214, P617, DOI 10.1042/bj2140617
   ODESSEY R, 1982, METABOLISM, V31, P82, DOI 10.1016/0026-0495(82)90049-X
   ODONNELL TF, 1976, SURGERY, V80, P192
   PETERS JP, 1932, QUANTITATIVE CLIN CH, P516
   RENNIE MJ, 1986, LANCET, V2, P1008
   RENNIE MJ, 1989, METABOLISM, V38, P47, DOI 10.1016/0026-0495(89)90140-6
   RENNIE MJ, 1985, BRIT MED BULL, V41, P257, DOI 10.1093/oxfordjournals.bmb.a072060
   ROSIC NK, 1985, J BIOL CHEM, V260, P6206
   Roth E, 1982, Clin Nutr, V1, P25, DOI 10.1016/0261-5614(82)90004-8
   RUDERMAN NB, 1974, J BIOL CHEM, V249, P5500
   RUDERMAN NB, 1971, BIOCHEM J, V124, P639, DOI 10.1042/bj1240639
   RYAN NT, 1974, METABOLISM, V23, P1081, DOI 10.1016/0026-0495(74)90075-4
   SHANGRAW RE, 1984, BIOCHEM J, V223, P747, DOI 10.1042/bj2230747
   SIEGEL JH, 1981, ANNU REV MED, V32, P175, DOI 10.1146/annurev.me.32.020181.001135
   SMITH RJ, 1985, INTRACELLULAR PROTEI, P633
   TISCHLER ME, 1983, METABOLISM, V32, P853, DOI 10.1016/0026-0495(83)90198-1
   VENTE JP, 1989, ANN SURG, V209, P57, DOI 10.1097/00000658-198901000-00009
   WANNEMACHER RW, 1980, METABOLISM, V29, P201, DOI 10.1016/0026-0495(80)90061-X
   WANNEMACHER RW, 1976, AM J CLIN NUTR, V29, P997, DOI 10.1093/ajcn/29.9.997
   WERNERMAN J, 1987, CLIN SCI, V73, P129, DOI 10.1042/cs0730129
   WICHTERMAN KA, 1980, J SURG RES, V29, P189, DOI 10.1016/0022-4804(80)90037-2
   WILMORE DW, 1983, NUTRITIONAL SUPPORT, P33
NR 64
TC 42
Z9 43
U1 0
U2 2
PU W B SAUNDERS CO-ELSEVIER INC
PI PHILADELPHIA
PA 1600 JOHN F KENNEDY BOULEVARD, STE 1800, PHILADELPHIA, PA 19103-2899 USA
SN 0026-0495
EI 1532-8600
J9 METABOLISM
JI Metab.-Clin. Exp.
PD FEB
PY 1991
VL 40
IS 2
BP 155
EP 164
PG 10
WC Endocrinology & Metabolism
WE Science Citation Index Expanded (SCI-EXPANDED)
SC Endocrinology & Metabolism
GA EV500
UT WOS:A1991EV50000008
PM 1671165
DA 2022-03-26
ER

PT J
AU Kundes, MF
   Kement, M
AF Kundes, M. F.
   Kement, M.
TI Value of procalcitonin levels as a predictive biomarker for sepsis in
   pediatric patients with burn injuries
SO NIGERIAN JOURNAL OF CLINICAL PRACTICE
LA English
DT Article
DE Burn; pediatric burns; procalcitonin; septicemia
ID ANTIBIOTIC-THERAPY; GUIDED ALGORITHMS; INFECTION; METAANALYSIS;
   INDICATOR; MARKER; DEATH; TIME
AB Aim: The aim of the present study was to investigate the value of serum procalcitonin (PCT) measurements for the prediction of sepsis in pediatric patients with burn injuries. Method: All pediatric patients with burn aged between 1 and 15 years who were treated at Burn Centre of Kartal Training and Research Hospital, Istanbul, Turkey between January 2014 and January 2015 were included in this study. The patients were classified into three groups according to levels of serum PCT. Groups one, two, and three consisted of patients with PCT levels lower than 0.5 ng/dl, patients with PCT levels 0.5--2.0 ng/dl, and patients with PCT levels greater than 2.0 ng/dl, respectively. Demographic data (age, gender), burn etiology, body region of burns, percentage of affected total body surface area (TBSA), antibiotic requirement, intensive care unit (ICU) requirement, hospitalization time, blood culture results, and mortality were evaluated in relation to PCT levels. Results: The mean PCT level at admittance was 2.2 5.8 ng/dl. There were 52, 7, and 11 patients in group one, two, and three, respectively. Higher PCT levels were significantly associated with higher percentage TBSA (P < 0.001), positive blood cultures (P < 0.001), higher requirement of antibiotics and intensive care (P = 0.004 and P < 0.001, respectively), and longer hospitalization time (P < 0,001). Conclusion: High PCT levels may be a predictive biomarker for the development of sepsis in pediatric patients with burn injury. However, more comprehensive prospective studies may be required to validate this finding.
C1 [Kundes, M. F.] Univ Hlth Sci, Kartal Training & Res Hosp, Dept Gen Surg, Istanbul, Turkey.
   [Kement, M.] Bahcesehir Univ, Med Sch, Dept Gen Surg, Istanbul, Turkey.
RP Kundes, MF (通讯作者)，Univ Hlth Sci, Kartal Training & Res Hosp, Dept Gen Surg, Istanbul, Turkey.
EM fkrkundes@hotmail.com
CR Abdel-Hafez N M, 2007, Ann Burns Fire Disasters, V20, P89
   Barques L, 2007, BURNS, V33, P860, DOI 10.1016/j.burns.2006.10.401
   Bouadma L, 2010, LANCET, V375, P463, DOI 10.1016/S0140-6736(09)61879-1
   Carsin H, 1997, BURNS, V23, P218, DOI 10.1016/S0305-4179(96)00124-6
   Cies JJ, 2014, PEDIATR INFECT DIS J, V33, P984, DOI 10.1097/INF.0000000000000370
   D'Avignon LC, 2010, BURNS, V36, P773, DOI 10.1016/j.burns.2009.11.007
   Finnerty CC, 2006, SHOCK, V26, P13, DOI 10.1097/01.shk.0000223120.26394.7d
   Fitzwater J, 2003, J TRAUMA, V54, P959, DOI 10.1097/01.TA.0000029382.26295.AB
   Greenhalgh DG, 2007, J BURN CARE RES, V28, P776, DOI 10.1097/BCR.0b013e3181599bc9
   Jensen JU, 2011, CRIT CARE MED, V39, P2048, DOI 10.1097/CCM.0b013e31821e8791
   Kopterides P, 2010, CRIT CARE MED, V38, P2229, DOI 10.1097/CCM.0b013e3181f17bf9
   Krishnan P, 2013, BURNS, V39, P583, DOI 10.1016/j.burns.2012.09.017
   Lavrentieva A, 2012, BURNS, V38, P356, DOI 10.1016/j.burns.2011.08.021
   Lavrentieva A, 2007, BURNS, V33, P189, DOI 10.1016/j.burns.2006.07.001
   Lodise TP, 2007, ANTIMICROB AGENTS CH, V51, P3510, DOI 10.1128/AAC.00338-07
   Mann EA, 2011, BURNS, V37, P549, DOI 10.1016/j.burns.2010.04.013
   Matthaiou DK, 2012, INTENS CARE MED, V38, P940, DOI 10.1007/s00134-012-2563-7
   Murray CK, 2007, ARCH SURG-CHICAGO, V142, P639, DOI 10.1001/archsurg.142.7.639
   Neely AN, 2004, J BURN CARE REHABIL, V25, P76, DOI 10.1097/01.BCR.0000105095.94766.89
   Pereira CT, 2016, J AM COLL SURGEONS, V202, P536
   Quenot JP, 2013, ANN INTENSIVE CARE, V3, DOI 10.1186/2110-5820-3-21
   Rey C, 2007, INTENS CARE MED, V33, P1108
   Riedel S, 2011, AM J CLIN PATHOL, V135, P182, DOI 10.1309/AJCP1MFYINQLECV2
   Sachse C, 1999, J BURN CARE REHABIL, V20, P354, DOI 10.1097/00004630-199909000-00004
   Schuetz P, 2013, CURR OPIN CRIT CARE, V19, P453, DOI 10.1097/MCC.0b013e328363bd38
   Schuetz Philipp, 2013, Evid Based Child Health, V8, P1297, DOI 10.1002/ebch.1927
   Schuetz P, 2011, ARCH INTERN MED, V171, P1322, DOI 10.1001/archinternmed.2011.318
   Sharma BR, 2006, BURNS, V32, P545, DOI 10.1016/j.burns.2006.02.008
   von Heimburg D, 1998, BURNS, V24, P745, DOI 10.1016/S0305-4179(98)00109-0
NR 29
TC 7
Z9 7
U1 0
U2 2
PU WOLTERS KLUWER MEDKNOW PUBLICATIONS
PI MUMBAI
PA WOLTERS KLUWER INDIA PVT LTD , A-202, 2ND FLR, QUBE, C T S  NO 1498A-2
   VILLAGE MAROL, ANDHERI EAST, MUMBAI, 400059, INDIA
SN 1119-3077
J9 NIGER J CLIN PRACT
JI Niger. J. Clin. Pract.
PD JUL
PY 2019
VL 22
IS 7
BP 881
EP 884
DI 10.4103/njcp.njcp_311_18
PG 4
WC Medicine, General & Internal
WE Science Citation Index Expanded (SCI-EXPANDED)
SC General & Internal Medicine
GA II0UA
UT WOS:000474919400001
PM 31293249
DA 2022-03-26
ER

PT J
AU JONES, WG
   BARBER, AE
   KAPUR, S
   HAWES, AJ
   FAHEY, TJ
   MINEI, JP
   SHIRES, GT
   CALVANO, SE
   SHIRES, GT
AF JONES, WG
   BARBER, AE
   KAPUR, S
   HAWES, AJ
   FAHEY, TJ
   MINEI, JP
   SHIRES, GT
   CALVANO, SE
   SHIRES, GT
TI PATHOPHYSIOLOGIC GLUCOCORTICOID LEVELS AND SURVIVAL OF TRANSLOCATING
   BACTERIA
SO ARCHIVES OF SURGERY
LA English
DT Article; Proceedings Paper
CT 10TH ANNIVERSARY MEETING OF THE SURGICAL INFECTION SOC
CY JUN 14-16, 1990
CL CINCINNATI, OH
SP SURG INFECT SOC
ID THERMAL-INJURY; GASTROINTESTINAL TRACTS; BURN INJURY; MICE; RATS;
   SUSCEPTIBILITY; CYCLOSPORINE; OVERGROWTH; INFECTION; STRESS
AB Burn wound sepsis in rats results in sustained corticosterone elevations and the prolonged presence of translocated bacteria in the mesenteric lymph nodes (MLNs).  To determine if survival of bacteria in the MLNs may be influenced by pathophysiologic corticosterone levels, MLNs were quantitatively analyzed from rats randomized to the following groups:  burn wound sepsis (BI); BI with adrenocortical response attenuated by cyclosporine (cyclosporine/BI); or cyclosporine/BI with corticosterone replacement (cyclosporine/BI+P).  Although rates of bacterial translocation were similar, corticosterone levels were significantly different among the three groups and correlated with the number of lymphocytes and the number of enteric bacteria present per gram of MLN.  Thus, pathophysiologic elevations of corticosterone levels during sepsis may exert an effect that allows survival of translocated bacteria in the MLNs of rats, perhaps due to glucocorticoid-associated alterations in regional immunity.
C1 CORNELL UNIV,MED CTR,COLL MED,DEPT SURG,NEW YORK,NY 10021.
CR BERG RD, 1979, INFECT IMMUN, V25, P820, DOI 10.1128/IAI.25.3.820-827.1979
   BERG RD, 1988, ARCH SURG-CHICAGO, V123, P1359
   BURLESON DG, 1988, ANN SURG, V207, P208, DOI 10.1097/00000658-198802000-00016
   CALVANO SE, 1987, SURG GYNECOL OBSTET, V164, P509
   DEITCH EA, 1987, J TRAUMA, V27, P161, DOI 10.1097/00005373-198702000-00012
   DEITCH EA, 1990, SURGERY, V107, P411
   DEITCH EA, 1985, J TRAUMA, V25, P385, DOI 10.1097/00005373-198505000-00002
   HIRANO T, 1988, RES COMMUN CHEM PATH, V60, P3
   JONES WG, 1990, SURGERY, V108, P63
   JONES WG, 1990, INFECT IMMUN, V58, P3257, DOI 10.1128/IAI.58.10.3257-3261.1990
   JONES WG, 1990, ANN SURG, V211, P399, DOI 10.1097/00000658-199004000-00004
   JONES WG, IN PRESS ANN SURG
   JONES WG, 1990, FASEB J, V4, pA958
   KEITH LD, 1978, STEROIDS, V31, P523, DOI 10.1016/0039-128X(78)90034-X
   MA L, 1989, J TRAUMA, V29, P1245, DOI 10.1097/00005373-198909000-00010
   MADDAUS MA, 1988, ANN SURG, V207, P387, DOI 10.1097/00000658-198804000-00004
   MAEJIMA K, 1984, INFECT IMMUN, V43, P6, DOI 10.1128/IAI.43.1.6-10.1984
   MAEJIMA K, 1984, ARCH SURG-CHICAGO, V119, P166
   MEAKINS JL, 1983, SURGICAL PHYSL, P27
   MINEI JP, 1989, J SURG RES, V46, P311, DOI 10.1016/0022-4804(89)90193-5
   MORRIS S E, 1988, Surgical Forum (Chicago), V39, P189
   NAVARATNAM N, 1979, 21ST ANN M AM BURN A
   NUGENT KM, 1982, INFECT IMMUN, V38, P1033, DOI 10.1128/IAI.38.3.1033-1036.1982
   ORGAN BC, 1989, ANN SURG, V210, P78, DOI 10.1097/00000658-198907000-00012
   POWDERLY WG, 1987, J IMMUNOL, V138, P2272
   RALPH P, 1978, J IMMUNOL, V121, P300
   REBUFFAT P, 1989, ENDOCRINOLOGY, V125, P1407, DOI 10.1210/endo-125-3-1407
   RICHARDSON RP, 1989, 21ST P ANN M AM BURN
   WALKER HL, 1968, J TRAUM, V8, P1049, DOI 10.1097/00005373-196811000-00006
   WELLS CL, 1988, REV INFECT DIS, V10, P958
   YURT RW, 1984, ARCH SURG-CHICAGO, V119, P183, DOI 10.1001/archsurg.1984.01390140047008
   ZAR J. H., 1980, BIOSTATISTICAL ANAL
   ZIEGLER TR, 1988, ARCH SURG-CHICAGO, V123, P1313
NR 33
TC 14
Z9 14
U1 0
U2 0
PU AMER MEDICAL ASSOC
PI CHICAGO
PA 515 N STATE ST, CHICAGO, IL 60610
SN 0004-0010
J9 ARCH SURG-CHICAGO
JI Arch. Surg.
PD JAN
PY 1991
VL 126
IS 1
BP 50
EP 55
PG 6
WC Surgery
WE Conference Proceedings Citation Index - Science (CPCI-S); Science Citation Index Expanded (SCI-EXPANDED)
SC Surgery
GA ER433
UT WOS:A1991ER43300008
PM 1898698
DA 2022-03-26
ER

PT J
AU Diao, L
   Patsouris, D
   Sadri, AR
   Dai, XJ
   Amini-Nik, S
   Jeschke, MG
AF Diao, Li
   Patsouris, David
   Sadri, Ali-Reza
   Dai, Xiaojing
   Amini-Nik, Saeid
   Jeschke, Marc G.
TI Alternative Mechanism for White Adipose Tissue Lipolysis after Thermal
   Injury
SO MOLECULAR MEDICINE
LA English
DT Article
ID ENDOPLASMIC-RETICULUM STRESS; NLRP3 INFLAMMASOME; INSULIN-RESISTANCE;
   LIPID-METABOLISM; ER-STRESS; IDENTIFICATION; ACTIVATION; RESPONSES;
   DISEASE
AB Extensively burned patients often suffer from sepsis, a complication that enhances postburn hypermetabolism and contributes to increased incidence of multiple organ failure, morbidity and mortality. Despite the clinical importance of burn sepsis, the molecular and cellular mechanisms of such infection-related metabolic derangements and organ dysfunction are still largely unknown. We recently found that upon endoplasmic reticulum (ER) stress, the white adipose tissue (WAT) interacts with the liver via inflammatory and metabolic signals leading to profound hepatic alterations, including hepatocyte apoptosis and hepatic fatty infiltration. We therefore hypothesized that burn plus infection causes an increase in lipolysis of WAT after major burn, partially through induction of ER stress, contributing to hyperlipidemia and profound hepatic lipid infiltration. We used a two-hit rat model of 60% total body surface area scald burn, followed by intraperitoneal (IP) injection of Pseudomonas Aeruginosa-derived lipopolysaccharide (LPS) 3 d postburn. One day later, animals were euthanized and liver and epididymal WAT (EWAT) samples were collected for gene expression, protein analysis and histological study of inflammasome activation, ER stress, apoptosis and lipid metabolism. Our results showed that burn plus LPS profoundly increased lipolysis in WAT associated with significantly increased hepatic lipid infiltration. Burn plus LPS augmented ER stress by upregulating CHOP and activating ATF6, inducing NLRP3 inflammasome activation and leading to increased apoptosis and lipolysis in WAT with a distinct enzymatic mechanism related to inhibition of AMPK signaling. In conclusion, burn sepsis causes profound alterations in WAT and liver that are associated with changes in organ function and structure.
C1 [Diao, Li; Patsouris, David; Sadri, Ali-Reza; Dai, Xiaojing; Amini-Nik, Saeid; Jeschke, Marc G.] Sunnybrook Res Inst, Toronto, ON, Canada.
   [Amini-Nik, Saeid; Jeschke, Marc G.] Univ Toronto, Dept Surg, Div Plast Surg, Dept Immunol, Toronto, ON, Canada.
   [Jeschke, Marc G.] Sunnybrook Hlth Sci Ctr, Ross Tilley Burn Ctr, Toronto, ON M4N 3M5, Canada.
RP Jeschke, MG (通讯作者)，Univ Toronto, Sunnybrook Hlth Sci Ctr, Ross Tilley Burn Ctr, 2075 Bayview Ave,Room D704, Toronto, ON M4N 3M5, Canada.
EM marc.jeschke@sunnybrook.ca
RI Nik, Saeid Amini/B-6640-2014; Diao, Li/D-3101-2014
OI Nik, Saeid Amini/0000-0002-9185-9456; Diao, Li/0000-0003-3567-4470
FU National Institutes of HealthUnited States Department of Health & Human
   ServicesNational Institutes of Health (NIH) - USA [R01-GM087285-01];
   Canadian Institutes of Health ResearchCanadian Institutes of Health
   Research (CIHR) [123336]; CFI Leaders Opportunity FundCanada Foundation
   for Innovation [25407]; Health Research Grant Program; NATIONAL
   INSTITUTE OF GENERAL MEDICAL SCIENCESUnited States Department of Health
   & Human ServicesNational Institutes of Health (NIH) - USANIH National
   Institute of General Medical Sciences (NIGMS) [R01GM087285] Funding
   Source: NIH RePORTER
FX This research was supported by the National Institutes of Health
   (R01-GM087285-01), Canadian Institutes of Health Research (123336), the
   CFI Leaders Opportunity Fund (25407) and the Health Research Grant
   Program. We thank Cassandra Belo for her technical assistance and
   proofreading. We thank Abdikarim Abdullahi for his assistance in animal
   experiments. We are grateful to Sheila Costford for her final
   proofreading and editing of the manuscript.
CR Amini-Nik S, 2014, J CLIN INVEST, V124, P2599, DOI 10.1172/JCI62059
   Arno AI, 2014, STEM CELL TRANSL MED, V3, P299, DOI 10.5966/sctm.2013-0120
   Asai A, 2007, PLOS ONE, V2, DOI 10.1371/journal.pone.0000806
   Baranowski M, 2008, ARCH BIOCHEM BIOPHYS, V477, P86, DOI 10.1016/j.abb.2008.05.015
   Barrow RE, 2005, SHOCK, V24, P523, DOI 10.1097/01.shk.0000187981.78901.ee
   Benetti E, 2013, MEDIAT INFLAMM, V2013, DOI 10.1155/2013/678627
   Birkenfeld AL, 2011, J BIOL CHEM, V286, P36163, DOI 10.1074/jbc.M111.228817
   Bogdanovic E, 2015, J CELL MOL MED, V19, P82, DOI 10.1111/jcmm.12384
   Bradbury MW, 2006, AM J PHYSIOL-GASTR L, V290, pG194, DOI 10.1152/ajpgi.00413.2005
   Deng JN, 2012, J BIOL CHEM, V287, P6240, DOI 10.1074/jbc.M111.299115
   Diao L, 2014, SHOCK, V41, P138, DOI 10.1097/SHK.0000000000000075
   Franchi L, 2009, NAT IMMUNOL, V10, P241, DOI 10.1038/ni.1703
   Glass CK, 2012, CELL METAB, V15, P635, DOI 10.1016/j.cmet.2012.04.001
   Grisouard J, 2012, INNATE IMMUN-LONDON, V18, P25, DOI 10.1177/1753425910386632
   Han J, 2013, NAT CELL BIOL, V15, P481, DOI 10.1038/ncb2738
   HERNDON DN, 1978, J SURG RES, V25, P394, DOI 10.1016/S0022-4804(78)80003-1
   Herndon DN, 2004, LANCET, V363, P1895, DOI 10.1016/S0140-6736(04)16360-5
   Jaworski K, 2007, AM J PHYSIOL-GASTR L, V293, pG1, DOI 10.1152/ajpgi.00554.2006
   Jeschke MG, 2008, ANN SURG, V248, P387, DOI 10.1097/SLA.0b013e3181856241
   Jeschke MG, 2015, CRIT CARE MED, V43, P808, DOI 10.1097/CCM.0000000000000790
   Jeschke MG, 2014, ANN SURG, V259, P814, DOI 10.1097/SLA.0b013e31828dfbf1
   Jeschke MG, 2012, J CELL MOL MED, V16, P437, DOI 10.1111/j.1582-4934.2011.01405.x
   Jeschke MG, 2012, ANN SURG, V255, P370, DOI 10.1097/SLA.0b013e31823e76e7
   Jeschke MG, 2011, MOL MED, V17, P516, DOI 10.2119/molmed.2010.00166
   Jeschke MG, 2009, MOL MED, V15, P337, DOI 10.2119/molmed.2009.00005
   Kidani Y, 2012, IMMUNOL REV, V249, P72, DOI 10.1111/j.1600-065X.2012.01153.x
   Lamkanfi M, 2010, INT J BIOCHEM CELL B, V42, P21, DOI 10.1016/j.biocel.2009.09.013
   Lampidonis AD, 2011, GENE, V477, P1, DOI 10.1016/j.gene.2011.01.007
   Martinez FO, 2009, ANNU REV IMMUNOL, V27, P451, DOI 10.1146/annurev.immunol.021908.132532
   Palasciano G, 2007, CURR PHARM DESIGN, V13, P2193
   Sasaki K, 2015, J BIOCHEM, V157, P185, DOI 10.1093/jb/mvv010
   Schroder K, 2010, SCIENCE, V327, P296, DOI 10.1126/science.1184003
   Siegel RM, 2006, NAT REV IMMUNOL, V6, P308, DOI 10.1038/nri1809
   Smith Briohny, 2009, Hepatology, V49, P1765, DOI 10.1002/hep.22937
   Stanojcic M, 2014, CRIT CARE MED, V42, P1357, DOI 10.1097/CCM.0000000000000209
   Szalowska E, 2011, BMC MED GENOMICS, V4, DOI 10.1186/1755-8794-4-71
   Walley KR, 2014, SCI TRANSL MED, V6, DOI 10.1126/scitranslmed.3008782
   Yasuhara S, 2006, J BURN CARE RES, V27, P367, DOI 10.1097/01.BCR.0000216777.94365.47
   Yu TS, 2010, INT J LEGAL MED, V124, P397, DOI 10.1007/s00414-010-0465-1
   Zebisch K, 2012, ANAL BIOCHEM, V425, P88, DOI 10.1016/j.ab.2012.03.005
   Zechner R, 2012, CELL METAB, V15, P279, DOI 10.1016/j.cmet.2011.12.018
NR 41
TC 14
Z9 15
U1 0
U2 3
PU SPRINGER
PI NEW YORK
PA ONE NEW YORK PLAZA, SUITE 4600, NEW YORK, NY, UNITED STATES
SN 1076-1551
EI 1528-3658
J9 MOL MED
JI Mol. Med.
PY 2015
VL 21
BP 959
EP 968
DI 10.2119/molmed.2015.00123
PG 10
WC Biochemistry & Molecular Biology; Cell Biology; Medicine, Research &
   Experimental
WE Science Citation Index Expanded (SCI-EXPANDED)
SC Biochemistry & Molecular Biology; Cell Biology; Research & Experimental
   Medicine
GA DN7QE
UT WOS:000377271200027
PM 26736177
OA Green Published, gold
DA 2022-03-26
ER

PT J
AU Suominen, P
   Kivioja, A
   Ohman, J
   Korpela, R
   Rintala, R
   Olkkola, KT
AF Suominen, P
   Kivioja, A
   Ohman, J
   Korpela, R
   Rintala, R
   Olkkola, KT
TI Severe and fatal childhood trauma
SO INJURY-INTERNATIONAL JOURNAL OF THE CARE OF THE INJURED
LA English
DT Article
ID PEDIATRIC TRAUMA; HEAD-INJURY; SCORE
AB We wanted to study epidemiology and the outcome of severe childhood trauma. A retrospective study tons carried out of 347 severely injured children under 16 years of age, who required intensive care of died during a 10-year period in southern Finland. Of the severely injured children, 65.4 per cent were male. Blunt injuries were the most common (83.0 per cent) followed by penetrating injuries (4.9 per cent), burns (4.6 per cent) and others (7.5 per cent). Of the patients with blunt or penetrating trauma, 85.6 per cent had head injury alone, or combined with other injuries. The majority of all injuries (58.2 per cent) and deaths (59.3 per cent) in children were caused by road traffic accidents. Of this patient population, 64 died at the scene, 54 died in hospital and 229 survived. Most of the deceased trauma patients (77.1 per cent) died within the first 6 h following the incident and ail the deaths occurred within 9 days. The annual incidence of severe trauma was 14.1 per 100000 children, and the annual mortality was 4.8 pet 100000. All the trauma deaths occurred immediately or within a few days of the accident. Late trauma deaths due to sepsis ol multiple organ failure were not seen in children. (C) 1998 Published by Elsevier Science Ltd. All rights reserved.
C1 Univ Helsinki, Dept Anaesthesia, FIN-00290 Helsinki, Finland.
RP Suominen, P (通讯作者)，Univ Helsinki, Dept Anaesthesia, Haartmaninkatu 4, FIN-00290 Helsinki, Finland.
RI Rintala, RJ/J-6471-2019
OI Ohman, Juha/0000-0002-6592-1367
CR ARROYO JS, 1995, CLIN ORTHOP RELAT R, P11
   Association for the Advancement of Automotive Medicine, 1990, ABBR INJ SCAL 1990 R
   BAKER CC, 1980, AM J SURG, V140, P144, DOI 10.1016/0002-9610(80)90431-6
   BREAUX CW, 1990, J TRAUMA, V30, P37, DOI 10.1097/00005373-199001000-00006
   CHAN BSH, 1989, J TRAUMA, V29, P1540, DOI 10.1097/00005373-198911000-00014
   EICHELBERGER MR, 1988, J TRAUMA, V28, P1109, DOI 10.1097/00005373-198808000-00002
   HONKANEN R, 1984, CHILD ACCIDENTS THEI
   KIVIOJA AH, 1989, ANN CHIR GYNAECOL FE, V78, P293
   LAVERY RF, 1992, PEDIATR EMERG CARE, V8, P9, DOI 10.1097/00006565-199202000-00004
   LUERSSEN TG, 1988, J NEUROSURG, V68, P409, DOI 10.3171/jns.1988.68.3.0409
   Petri R W, 1995, Prehosp Disaster Med, V10, P24
   RAMENOFSKY ML, 1988, J TRAUMA, V28, P1038, DOI 10.1097/00005373-198807000-00021
   SAMPALIS JS, 1993, J TRAUMA, V34, P252, DOI 10.1097/00005373-199302000-00014
   TEPAS JJ, 1990, J PEDIATR SURG, V25, P92, DOI 10.1016/S0022-3468(05)80170-8
   TEPAS JJ, 1987, J PEDIATR SURG, V22, P14, DOI 10.1016/S0022-3468(87)80006-4
   VanRooyen M J, 1995, Prehosp Disaster Med, V10, P19
NR 16
TC 41
Z9 41
U1 0
U2 0
PU ELSEVIER SCI LTD
PI OXFORD
PA THE BOULEVARD, LANGFORD LANE, KIDLINGTON, OXFORD OX5 1GB, OXON, ENGLAND
SN 0020-1383
EI 1879-0267
J9 INJURY
JI Injury-Int. J. Care Inj.
PD JUL
PY 1998
VL 29
IS 6
BP 425
EP 430
PG 6
WC Critical Care Medicine; Emergency Medicine; Orthopedics; Surgery
WE Science Citation Index Expanded (SCI-EXPANDED)
SC General & Internal Medicine; Emergency Medicine; Orthopedics; Surgery
GA 105VE
UT WOS:000075093600005
PM 9813697
DA 2022-03-26
ER

PT J
AU Marck, RE
   Montagne, HL
   Tuinebreijer, WE
   Breederveld, RS
AF Marck, Roos Elisabeth
   Montagne, Harriet Leonie
   Tuinebreijer, Willem Eduard
   Breederveld, Roelf Simon
TI Time course of thrombocytes in burn patients and its predictive value
   for outcome
SO BURNS
LA English
DT Article
DE Burns; Thermal injury; Thrombocytes; Platelets; Sepsis; Mortality;
   Outcome
ID HEPARIN-INDUCED THROMBOCYTOPENIA; BLOOD-PLATELETS; COAGULATION;
   THROMBOSIS; SEPSIS; TRAUMA; COUNT; HIT
AB Thrombocytopenia is common in trauma and critically ill patients and is associated with a poor outcomes. The objective of this retrospective study was to investigate the course of thrombocyte concentration changes in burn patients, the influences of various factors on this course, and a possible predictive value of thrombocyte counts on outcome in 244 patients admitted to our burn centre. Their thrombocyte counts were Obtained until 50 days after burn. Data on patient demographics, total percentage burned surface area (%TBSA), sepsis and mortality were collected. Multilevel multivariable analysis was performed to investigate the influence of the variables on the platelet course. Cox regression analysis was performed to analyse the predictive value of the variables for mortality. A distinct pattern of thrombocyte counts was observed, with a nadir at day 3 followed by a peak at day 15 and a temporary thrombocytosis. %TBSA and age (p < 0.05) influence this course. The mean thrombocyte course of septic and non-surviving patients depicts a significant lower nadir. Furthermore, higher age, %TBSA and low thrombocyte counts at the peak are predictive for 50 day mortality (p < 0.05). Platelets follow a distinct course after burn, influenced by %TBSA and age. These factors and a low thrombocyte peak count predict mortality: (c) 2013 Elsevier Ltd and ISBI. All rights reserved.
C1 [Marck, Roos Elisabeth] Assoc Dutch Burn Ctr, Beverwijk, Netherlands.
   [Tuinebreijer, Willem Eduard] Univ Med Ctr, Erasmus MC, Red Cross Hosp Beverwijk, Dept Surg Traumatol, Rotterdam, Netherlands.
   [Breederveld, Roelf Simon] Red Cross Hosp Beverwijk, Dept Surg, Beverwijk, Netherlands.
   [Montagne, Harriet Leonie; Breederveld, Roelf Simon] Leiden Univ, Med Ctr, Dept Surg, NL-2300 RA Leiden, Netherlands.
   [Marck, Roos Elisabeth; Montagne, Harriet Leonie; Tuinebreijer, Willem Eduard; Breederveld, Roelf Simon] Red Cross Hosp, Burn Ctr Beverwijk, Beverwijk, Netherlands.
RP Marck, RE (通讯作者)，Hembrugstr 29Huis, NL-1013 WV Amsterdam, Netherlands.
EM roosmarck@me.com; harriet_montagne@hotmail.com; wetuineb@knmg.nl;
   rbreederveld@rkz.nl
CR Akca S, 2002, CRIT CARE MED, V30, P753, DOI 10.1097/00003246-200204000-00005
   BARTLETT RH, 1981, BURNS, V7, P370, DOI 10.1016/0305-4179(81)90013-9
   Busche MN, 2011, ANN PLAS SURG, V67, P17, DOI 10.1097/SAP.0b013e31821bd4bc
   CHANG P, 1995, BURNS, V21, P432, DOI 10.1016/0305-4179(95)00007-X
   CHOCTAW WT, 1981, BURNS, V7, P434, DOI 10.1016/0305-4179(81)90131-5
   Davenport RA, 2009, CURR OPIN ANESTHESIO, V22, P261, DOI 10.1097/ACO.0b013e328325a6d9
   Fabris F, 2002, J INTERN MED, V252, P149, DOI 10.1046/j.1365-2796.2002.01021.x
   George A, 2001, BURNS, V27, P84, DOI 10.1016/S0305-4179(00)00065-6
   Greenhalgh DG, 2007, J BURN CARE RES, V28, P776, DOI 10.1097/BCR.0b013e3181599bc9
   Greinacher A, 2010, HEMATOL-AM SOC HEMAT, P135, DOI 10.1182/asheducation-2010.1.135
   Guo F, 2012, J CRIT CARE, V27, DOI 10.1016/j.jcrc.2011.12.006
   Hejl CG, 2008, THROMB HAEMOSTASIS, V99, P974, DOI 10.1160/TH07-10-0625
   HERGT K, 1972, J TRAUM, V12, P599, DOI 10.1097/00005373-197207000-00008
   Horner BM, 2004, BURNS, V30, P88, DOI 10.1016/j.burns.2003.09.010
   HOUSINGER TA, 1993, ARCH SURG-CHICAGO, V128, P65
   Jacoby RC, 2001, J TRAUMA, V51, P639, DOI 10.1097/00005373-200110000-00003
   KALMAZ GD, 1991, ANN NY ACAD SCI, V628, P396, DOI 10.1111/j.1749-6632.1991.tb17275.x
   LAWRENCE C, 1992, CRIT CARE MED, V20, P1284, DOI 10.1097/00003246-199209000-00015
   Levi M, 2010, MINERVA ANESTESI JUL
   Levin GY, 2010, BURNS, V36, P806, DOI 10.1016/j.burns.2009.05.005
   Miller SF, 1999, BURNS, V25, P187
   Nurden AT, 2008, FRONT BIOSCI-LANDMRK, V13, DOI 10.2741/2947
   Nurden AT, 2011, THROMB HAEMOSTASIS, V105, pS13, DOI 10.1160/THS10-11-0720
   Pallua N, 2010, BURNS, V36, P4, DOI 10.1016/j.burns.2009.05.002
   Pavic M, 2007, BIOCHEM MEDICA, V17, P212
   Sarda DK, 2005, BOMBAY HOSP J, V47, P230
   Siegenthaler M, 2006, NEW ENGL J MED, V354, P1936, DOI 10.1056/NEJMicm050107
   Spies M, 2003, LANCET, V361, P989, DOI 10.1016/S0140-6736(03)12824-3
   Takashima Y, 1997, BURNS, V23, P591, DOI 10.1016/S0305-4179(97)00031-4
   WALLNER SF, 1985, BURNS, V12, P22, DOI 10.1016/0305-4179(85)90179-2
   Wang Y, 2010, BURNS, V36, P57, DOI 10.1016/j.burns.2009.04.014
   Warner P, 2011, J BURN CARE RES, V32, P410, DOI 10.1097/BCR.0b013e318217f91b
NR 32
TC 28
Z9 36
U1 0
U2 10
PU ELSEVIER SCI LTD
PI OXFORD
PA THE BOULEVARD, LANGFORD LANE, KIDLINGTON, OXFORD OX5 1GB, OXON, ENGLAND
SN 0305-4179
EI 1879-1409
J9 BURNS
JI Burns
PD JUN
PY 2013
VL 39
IS 4
BP 714
EP 722
DI 10.1016/j.burns.2013.01.015
PG 9
WC Critical Care Medicine; Dermatology; Surgery
WE Science Citation Index Expanded (SCI-EXPANDED)
SC General & Internal Medicine; Dermatology; Surgery
GA 161RC
UT WOS:000320210000025
PM 23490002
DA 2022-03-26
ER

PT J
AU Mooser, V
   Berger, MM
   Tappy, L
   Cayeux, C
   Marcovina, SM
   Darioli, R
   Nicod, P
   Chiolero, R
AF Mooser, V
   Berger, MM
   Tappy, L
   Cayeux, C
   Marcovina, SM
   Darioli, R
   Nicod, P
   Chiolero, R
TI Major reduction in plasma Lp(a) levels during sepsis and burns
SO ARTERIOSCLEROSIS THROMBOSIS AND VASCULAR BIOLOGY
LA English
DT Article
DE lipoprotein(a); apolipoprotein(a); sepsis; burns; inflammation
ID STAGE RENAL-DISEASE; MESSENGER-RNA EXPRESSION; CORONARY HEART-DISEASE;
   ACUTE-PHASE RESPONSE; APOLIPOPROTEIN-B; AFRICAN-AMERICANS; APO(A)
   FRAGMENTS; NITRIC-OXIDE; LIPOPROTEIN(A); SERUM
AB Plasma levels of lipoprotein(a) [Lp(a)], an atherogenic particle, vary widely between individuals and are highly genetically determined. Whether Lp(a) is a positive acute-phase reactant is debated. The present study was designed to evaluate the impact of major inflammatory responses on plasma Lp(a) levels. Plasma levels of C-reactive protein (CRP), low density lipoprotein cholesterol, Lp(a), and apolipoprotein(a) [apo(a)] fragments, as well as urinary apo(a), were measured serially in 9 patients admitted to the intensive care unit for sepsis and 4 patients with extensive burns. Sepsis and burns elicited a major increase in plasma CRP levels. In both conditions, plasma concentrations of Lp(a) declined abruptly and transiently in parallel with plasma low density lipoprotein cholesterol levels and closely mirrored plasma CRP levels. In 5 survivors, the nadir of plasma Lp(a) levels was 5- to 15-fold lower than levels 16 to 18 months after the study period. No change in plasma levels of apo(a) fragments or urinary apo(a) was noticed during the study period. Turnover studies in mice indicated that clearance of Lp(a) was retarded in lipopolysaccharide-treated animals. Taken together, these data demonstrate that Lp(a) behaves as al negative acute-phase reactant during major inflammatory response. Nongenetic factors have a major, acute, and unexpected impact on Lp(a) metabolism in burns and sepsis, Identification of these factors may provide new tools to lower elevated plasma Lp(a) levels.
C1 CHU Vaudois, Dept Med, CH-1011 Lausanne, Switzerland.
   CHU Vaudois, Surg Intens Care Unit, CH-1011 Lausanne, Switzerland.
   CHU Vaudois, Inst Physiol, CH-1011 Lausanne, Switzerland.
   CHU Vaudois, Med Policlin, CH-1011 Lausanne, Switzerland.
   NW Lipid Res Labs, Seattle, WA USA.
RP Mooser, V (通讯作者)，CHU Vaudois, Dept Med, BH 19-135, CH-1011 Lausanne, Switzerland.
RI Tappy, Luc/A-8911-2017
OI Tappy, Luc/0000-0001-8469-4692
CR Akgun S, 1998, J LAB CLIN MED, V131, P103, DOI 10.1016/S0022-2143(98)90083-X
   ALBERS JJ, 1990, CLIN CHEM, V36, P2019
   ALVAREZ C, 1986, CLIN CHEM, V32, P142
   Berglund Lars, 1995, Current Opinion in Lipidology, V6, P48, DOI 10.1097/00041433-199502000-00011
   BOERWINKLE E, 1992, J CLIN INVEST, V90, P52, DOI 10.1172/JCI115855
   BONE RC, 1992, CHEST, V101, P1644, DOI 10.1378/chest.101.6.1644
   Bostom AG, 1996, JAMA-J AM MED ASSOC, V276, P544, DOI 10.1001/jama.276.7.544
   BROWN MS, 1987, NATURE, V330, P113, DOI 10.1038/330113a0
   Deutschman CS, 1997, AM J PHYSIOL-REG I, V273, pR1709, DOI 10.1152/ajpregu.1997.273.5.R1709
   Espeland MA, 1998, CIRCULATION, V97, P979
   Filep JG, 1997, CIRC RES, V81, P840
   Fontana P, 1999, ARTERIOSCL THROM VAS, V19, P1075, DOI 10.1161/01.ATV.19.4.1075
   Fraunberger P, 1998, SHOCK, V10, P359, DOI 10.1097/00024382-199811000-00009
   FRAZER KA, 1995, NAT GENET, V9, P424, DOI 10.1038/ng0495-424
   Gabel BR, 1998, BIOCHEMISTRY-US, V37, P7892, DOI 10.1021/bi973186w
   Gordon BR, 1996, CRIT CARE MED, V24, P584, DOI 10.1097/00003246-199604000-00006
   Gregg Richard E., 1994, Current Opinion in Lipidology, V5, P81, DOI 10.1097/00041433-199404000-00003
   HAFFNER S, 1995, CLIN CARDIOL, V18, P261, DOI 10.1002/clc.4960180507
   Kostner KM, 1996, ARTERIOSCL THROM VAS, V16, P905, DOI 10.1161/01.ATV.16.8.905
   KRONENBERG F, 1995, J AM SOC NEPHROL, V6, P110
   KUTTEH WH, 1994, J SOC GYNECOL INVEST, V1, P256, DOI 10.1177/107155769400100403
   LEDUE TB, 1993, CLIN CHIM ACTA, V223, P73, DOI 10.1016/0009-8981(93)90063-A
   Liaudet L, 1998, J INFECT DIS, V177, P127, DOI 10.1086/513813
   MAEDA S, 1989, ATHEROSCLEROSIS, V78, P145, DOI 10.1016/0021-9150(89)90218-9
   MANCINI FP, 1995, ARTERIOSCL THROM VAS, V15, P1911, DOI 10.1161/01.ATV.15.11.1911
   MARCOVINA SM, 1995, CLIN CHEM, V41, P246
   MENZEL HJ, 1990, J BIOL CHEM, V265, P981
   Mooser V, 1997, CLIN GENET, V52, P387
   Mooser V, 1996, J CLIN INVEST, V98, P2414, DOI 10.1172/JCI119055
   Mooser V, 1997, AM J HUM GENET, V61, P402, DOI 10.1086/514851
   Mooser V, 1996, J CLIN INVEST, V97, P858, DOI 10.1172/JCI118487
   Mooser V, 1999, ARTERIOSCL THROM VAS, V19, P1060, DOI 10.1161/01.ATV.19.4.1060
   Navasa M, 1998, J LIPID RES, V39, P1220
   Pannen B H, 1995, New Horiz, V3, P183
   Periard D, 1999, CIRCULATION, V100, P700, DOI 10.1161/01.CIR.100.7.700
   Ramharack R, 1998, ARTERIOSCL THROM VAS, V18, P984, DOI 10.1161/01.ATV.18.6.984
   SCANU AM, 1992, JAMA-J AM MED ASSOC, V267, P3326, DOI 10.1001/jama.267.24.3326
   SLUNGA L, 1992, SCAND J CLIN LAB INV, V52, P95, DOI 10.3109/00365519209088771
   THILLET J, 1994, AM J KIDNEY DIS, V23, P620, DOI 10.1016/S0272-6386(12)80389-1
   UTERMANN G, 1989, SCIENCE, V246, P904, DOI 10.1126/science.2530631
   vanderHoek YY, 1997, J LIPID RES, V38, P1612
   Vincent JL, 1996, INTENS CARE MED, V22, P707, DOI 10.1007/BF01709751
   WHITE AL, 1994, J BIOL CHEM, V269, P28716
   Yokoyama K, 1998, J LIPID RES, V39, P103
NR 44
TC 37
Z9 40
U1 0
U2 3
PU LIPPINCOTT WILLIAMS & WILKINS
PI PHILADELPHIA
PA 530 WALNUT ST, PHILADELPHIA, PA 19106-3621 USA
SN 1079-5642
J9 ARTERIOSCL THROM VAS
JI Arterioscler. Thromb. Vasc. Biol.
PD APR
PY 2000
VL 20
IS 4
BP 1137
EP 1142
DI 10.1161/01.ATV.20.4.1137
PG 6
WC Hematology; Peripheral Vascular Disease
WE Science Citation Index Expanded (SCI-EXPANDED)
SC Hematology; Cardiovascular System & Cardiology
GA 304DV
UT WOS:000086468300034
PM 10764684
OA Bronze
DA 2022-03-26
ER

PT J
AU Davis, KA
   Santaniello, JM
   He, LK
   Muthu, K
   Sen, S
   Jones, SB
   Gamelli, RL
   Shankar, R
AF Davis, KA
   Santaniello, JM
   He, LK
   Muthu, K
   Sen, S
   Jones, SB
   Gamelli, RL
   Shankar, R
TI Burn injury and pulmonary sepsis: Development of a clinically relevant
   model
SO JOURNAL OF TRAUMA-INJURY INFECTION AND CRITICAL CARE
LA English
DT Article; Proceedings Paper
CT 33rd Annual Meeting of the Western-Trauma-Association
CY FEB 23-28, 2003
CL SNOWBIRD, UT
SP Western Trauma Assoc
DE alveolar macrophage; burn; thermal injury; pneumonia; sepsis; cytokine;
   bronchoalveolar lavage (BAL)
ID TUMOR-NECROSIS-FACTOR; ACUTE LUNG INJURY; ALVEOLAR MACROPHAGES;
   INFLAMMATORY CYTOKINES; PERSISTENT ELEVATION; MECHANISMS; ARDS;
   MEDIATORS; PREDICTS; SERUM
AB Background.. Despite improvements in the early resuscitation of the critically injured, mortality from multiple organ failure has remained stable, with the lung often the first organ to fail. Early intubation and mechanical ventilation predispose patients to the development of pneumonia and respiratory failure. Our objective was to establish a murine model of combined injury, consisting of burn/trauma and pulmonary sepsis with reproducible end-organ responses and mortality.
   Methods: Male B6D2F1 mice were divided into four groups: burn/infection (BI), burn (B), infection (1), and sham (S). Burned animals had a full-thickness 15% dorsal scald burn. BI and I groups were inoculated intratracheally with Pseudomonas aeruginosa (3-5 X 10(3) colony-forming units). S and B animals received saline intratracheally. All animals were resuscitated with 2 mL of intraperitoneal saline. Mortality was recorded at 24, 48, and 72 hours. Bacterial sepsis was confirmed by tissue Gram's stain of the lungs and positive organ and blood cultures for Pseudomonas aeruginosa. Femoral bone marrow cells were collected at 72 hours from surviving animals. Clonogenic potential was assessed by response to macrophage (M) colony-stimulating factor (CSF) and granulocyte-macrophage (GM) CSF in a soft agar assay and the data were represented as colonies Per femur. Isolated alveolar macrophages and whole lung tissue were assayed for levels of the inflammatory cytokines tumor necrosis factor-alpha and interleukin-6.
   Results. Mortality at 72 hours was 30% in BI, 12% in 1, and <10% in Band S groups. Pneumonia was documented in all infected animals at 24 hours by Gram's stain and positive tissue cultures for Pseudomonas aeruginosa. Systemic sepsis as confirmed by blood, and remote organ cultures was seen in BI animals only. Significantly increased responsiveness to MCSF stimulations was noted in all groups (BI, 8,291 +/- 1,402 colonies/femur; B, 6,357 +/- 806 colonies/femur; and I, 8,054 +/- 1,112 colonies/femur; p < 0.05) relative to sham (3,36,9 +/- 883 colonies/femur, p < 0.05). Maximal responsiveness to GMCSF stimulation was noted in the III group (11,932 +/- 982 colonies/femur, p < 0.05), and similar GM responsiveness was noted in all other groups (B, 7,135 548 colonies/femur; 1, 7,023 810 colonies/femur; and S, 6,829 1,439 colonies/femur). Alveolar macrophage release of the proinflammatory cytokines tumor necrosis factor-a and interleukin-6 increased in all animals, but the magnitude of increase was not proportional to the strength of the inciting stimulus.
   Conclusion: Although minimal perturbations were seen after burn or pulmonary infection alone, the combined insult of burn and pulmonary sepsis resulted in statistically significant hematopoietic changes with increased monocytopoiesis. Only the combined injury resulted in systemic sepsis and significantly increased mortality. We have developed a clinically relevant model of trauma and pulmonary sepsis that will allow further clarification of the inflammatory response after injury and infection.
C1 Loyola Univ, Med Ctr, Div Trauma Surg Crit Care & Burns, Dept Surg, Maywood, IL 60153 USA.
RP Davis, KA (通讯作者)，Loyola Univ, Med Ctr, Div Trauma Surg Crit Care & Burns, Dept Surg, 2160 S 1st Ave,Bldg 110,Room 3272, Maywood, IL 60153 USA.
EM kdavis3@lume.edu
CR Agouridakis P, 2002, RESPIR RES, V3, DOI 10.1186/rr193
   Ayala A, 2002, AM J PATHOL, V161, P2283, DOI 10.1016/S0002-9440(10)64504-X
   BERNARD GR, 1994, INTENS CARE MED, V20, P225, DOI 10.1007/BF01704707
   BrougHolub E, 1997, INFECT IMMUN, V65, P1139, DOI 10.1128/IAI.65.4.1139-1146.1997
   Bulger EM, 2000, J TRAUMA, V48, P562, DOI 10.1097/00005373-200003000-00037
   Cooper S, 1991, J TISSUE CULTURE MET, V13, P77
   Davis KA, 2001, SHOCK, V15, P479, DOI 10.1097/00024382-200115060-00012
   Davis KA, 1999, SURGERY, V126, P305, DOI 10.1067/msy.1999.98742
   Davis KA, 1999, J TRAUMA, V46, P824, DOI 10.1097/00005373-199905000-00010
   Deitch EA, 1999, SURG CLIN N AM, V79, P1471, DOI 10.1016/S0039-6109(05)70088-8
   Hashimoto S, 1996, AM J PHYSIOL-LUNG C, V270, pL819, DOI 10.1152/ajplung.1996.270.5.L819
   HAVELL EA, 1989, J IMMUNOL, V143, P2894
   HYERS TM, 1991, AM REV RESPIR DIS, V144, P268, DOI 10.1164/ajrccm/144.2.268
   KELLEY J, 1990, AM REV RESPIR DIS, V141, P765, DOI 10.1164/ajrccm/141.3.765
   Khadaroo RG, 2002, SURGERY, V132, P360, DOI 10.1067/msy.2002.126096
   Kooguchi K, 1998, INFECT IMMUN, V66, P3164, DOI 10.1128/IAI.66.7.3164-3169.1998
   Martin TR, 1999, CHEST, V116, p2S, DOI 10.1378/chest.116.suppl_1.2S
   Martin TR, 1998, AM J RESP CRIT CARE, V157, pA679
   MEDURI GU, 1995, CHEST, V108, P1303, DOI 10.1378/chest.108.5.1303
   MEDURI GU, 1995, CHEST, V107, P1062, DOI 10.1378/chest.107.4.1062
   MILLAR AB, 1989, LANCET, V2, P712, DOI 10.1016/S0140-6736(89)90772-1
   MING WJ, 1987, J IMMUNOL, V138, P1469
   MULLIGAN MS, 1993, AM J PATHOL, V142, P1739
   Rainer TH, 1999, INJURY, V30, P179, DOI 10.1016/S0020-1383(98)00247-2
   RINALDO JE, 1990, CLIN CHEST MED, V11, P621
   Santangelo S, 2001, ANN SURG, V233, P97, DOI 10.1097/00000658-200101000-00015
   Santangelo S, 2000, J TRAUMA, V48, P826, DOI 10.1097/00005373-200005000-00005
   Schinkel C, 1998, J TRAUMA, V44, P743, DOI 10.1097/00005373-199805000-00001
   Shoup M, 1998, ANN SURG, V228, P112, DOI 10.1097/00000658-199807000-00017
   WALKER HL, 1968, J TRAUM, V8, P1049, DOI 10.1097/00005373-196811000-00006
   WINDSOR ACJ, 1993, J CLIN INVEST, V91, P1459, DOI 10.1172/JCI116351
NR 31
TC 26
Z9 32
U1 0
U2 2
PU LIPPINCOTT WILLIAMS & WILKINS
PI PHILADELPHIA
PA TWO COMMERCE SQ, 2001 MARKET ST, PHILADELPHIA, PA 19103 USA
SN 0022-5282
EI 1529-8809
J9 J TRAUMA
JI J. Trauma-Injury Infect. Crit. Care
PD FEB
PY 2004
VL 56
IS 2
BP 272
EP 278
DI 10.1097/01.TA.0000108995.64133.90
PG 7
WC Critical Care Medicine; Surgery
WE Science Citation Index Expanded (SCI-EXPANDED); Conference Proceedings Citation Index - Science (CPCI-S)
SC General & Internal Medicine; Surgery
GA 777ZV
UT WOS:000189215200008
PM 14960967
DA 2022-03-26
ER

PT J
AU TREDGET, EE
   YU, YM
AF TREDGET, EE
   YU, YM
TI THE METABOLIC EFFECTS OF THERMAL-INJURY
SO WORLD JOURNAL OF SURGERY
LA English
DT Article
ID TUMOR NECROSIS FACTOR; RAT SKELETAL-MUSCLE; CHAIN AMINO-ACIDS;
   RETICULOENDOTHELIAL SYSTEM FUNCTION; LYMPHOCYTE IMMUNE-RESPONSES; TOTAL
   PARENTERAL-NUTRITION; SEVERELY BURNED CHILDREN; PHASE GENE-EXPRESSION;
   HUMAN GROWTH-HORMONE; ALANYL-L-GLUTAMINE
AB Major thermal injury is associated with extreme hypermetabolism and catabolism as the principal metabolic manifestations encountered following successful resuscitation from the shock phase of the burn injury. Substrate and hormonal measurements, indirect calorimetry, and nitrogen balance are biochemical metabolic parameters which are useful and more readily available biochemical parameters worthy of serial assessment for the metabolic management of burn patients. However, the application of stable isotopes with gas chromatography/mass spectroscopy and more recently, new immunoassays for growth factors and cytokines has increased our understanding of the metabolic manifestations of severe trauma.
   The metabolic response to injury in burn patients is biphasic wherein the initial ebb phase is followed by a hypermetabolic and catabolic flow phase of injury. The increased oxygen consumption/metabolic rate is in part fuelled by evaporative heat loss from wounds of trauma victims, but likely also by a direct central effect of inflammation upon the hypothalamus. Although carbohydrates in the form of glucose appear to be an important fuel source following injury, a maximum of 5-6 mg/kg/min only is beneficial. Burn patients have accelerated gluconeogenesis, glucose oxidation, and plasma clearance of glucose. Additionally, considerable futile cycling of carbohydrate intermediates occurs which includes anaerobic lactate metabolism and Cori cycle activity arising from wound metabolism of glucose and other substrates. Similarly, accelerated lipolysis and futile fatty acid cycling occurs following burn injury. However, recent evidence suggests that lipids in the diet of burned and other injured patients serve not only as an energy source, but also as an important immunomodulator of prostaglandin metabolism and other immune responses.
   Amino acid metabolism in burn patients is characterized by increased oxidation, urea synthesis, and protein breakdown which is prolonged and difficult to reduce with current nutritional therapy. However, the current goal of nutritional support is to optimize protein synthesis. Specific unique requirements may exist for supplemental glutamine and arginine following burn injury but further research is needed before enhanced branched chain amino acids supplements can be recommended for burn patients. Recent research investigations have revealed the importance of enteral feeding to enhance mucosal defense against gut bacteria and endotoxin. Similarly, research has demonstrated that many of the metabolic perturbations of burns and sepsis may be due, at least in part, to inflammatory cytokines. Investigation of their pathogenesis and mechanism of action both at a tissue and a cellular level offer important prospects for improved understanding and therapeutic control of the metabolic disorders of burn patients.
C1 MASSACHUSETTS GEN HOSP,BOSTON,MA 02114.
RP TREDGET, EE (通讯作者)，UNIV ALBERTA HOSP,FIREFIGHTERS BURN TREATMENT UNIT,2D382 WALTER MACKENZIE CTR,EDMONTON T6G 2B7,ALBERTA,CANADA.
CR ABEL RM, 1983, JPEN-PARENTER ENTER, V7, P534, DOI 10.1177/0148607183007006534
   ADIBI SA, 1987, METABOLISM, V36, P1001, DOI 10.1016/0026-0495(87)90140-5
   AHMED A, 1990, AM J PHYSIOL, V259, pE284, DOI 10.1152/ajpendo.1990.259.2.E284
   ALBINA JE, 1988, AM J PHYSIOL, V254, pE459, DOI 10.1152/ajpendo.1988.254.4.E459
   ALBINA JE, 1990, J IMMUNOL, V144, P3877
   ALEXANDER JW, 1986, ANN SURG, V204, P1, DOI 10.1097/00000658-198607000-00001
   ALEXANDER JW, 1990, CRIT CARE MED, V18, pS149
   ALLARD JP, 1988, J TRAUMA, V28, P199, DOI 10.1097/00005373-198802000-00012
   ALLSOP JR, 1978, J APPL PHYSIOL, V45, P137, DOI 10.1152/jappl.1978.45.1.137
   ALVERDY J, 1985, ANN SURG, V202, P681, DOI 10.1097/00000658-198512000-00003
   ASKANAZI J, 1980, ANN SURG, V192, P78, DOI 10.1097/00000658-198007000-00014
   AULICK LH, 1978, ANN SURG, V188, P778, DOI 10.1097/00000658-197812000-00011
   AULICK LH, 1977, FED PROC, V36, P417
   BABAYAN VK, 1987, LIPIDS, V22, P417, DOI 10.1007/BF02537271
   BARACOS V, 1983, NEW ENGL J MED, V308, P553, DOI 10.1056/NEJM198303103081002
   BARBUL A, 1984, JPEN-PARENTER ENTER, V8, P281, DOI 10.1177/0148607184008003281
   BARBUL A, 1986, JPEN-PARENTER ENTER, V10, P227, DOI 10.1177/0148607186010002227
   BARBUL A, 1978, SURG FORUM, V29, P93
   BARBUL A, 1990, SURGERY, V108, P331
   BARRY G, 1987, AM J PHYSIOL, V253, pC749
   BERGSTROM L, 1988, J APPL PHYSIOL, V4, P261
   BERNTON EW, 1987, SCIENCE, V238, P521
   BESSEY PQ, 1984, ANN SURG, V200, P264, DOI 10.1097/00000658-198409000-00004
   BLACK PR, 1982, ANN SURG, V196, P420, DOI 10.1097/00000658-198210000-00005
   BORDER JR, 1987, ANN SURG, V206, P427, DOI 10.1097/00000658-198710000-00004
   BRENNAN MF, 1986, JPEN-PARENTER ENTER, V10, P446, DOI 10.1177/0148607186010005446
   BROOKS DC, 1984, J SURG RES, V37, P100, DOI 10.1016/0022-4804(84)90168-9
   BROOKS DC, 1986, J SURG RES, V40, P395, DOI 10.1016/0022-4804(86)90205-2
   BURKE JF, 1977, ANN SURG, V186, P377, DOI 10.1097/00000658-197709000-00016
   BURKE JF, 1979, ANN SURG, V190, P274, DOI 10.1097/00000658-197909000-00002
   Cori CF, 1931, PHYSIOL REV, V11, P143, DOI 10.1152/physrev.1931.11.2.143
   CUNNINGHAM JJ, 1989, AM J CLIN NUTR, V49, P404, DOI 10.1093/ajcn/49.3.404
   Cuthbertson DP, 1930, BIOCHEM J, V24, P1244, DOI 10.1042/bj0241244
   CZECH MP, 1985, RECENT PROG HORM RES, V40, P346
   DALY JM, 1988, ANN SURG, V208, P512, DOI 10.1097/00000658-198810000-00013
   DAYER JM, 1986, J CLIN INVEST, V77, P645, DOI 10.1172/JCI112350
   DEITCH EA, 1990, NEW ENGL J MED, V323, P1249
   DEITCH ED, 1985, NEW ENGL J MED, V313, P1389
   DEMICHELE SJ, 1989, AM J CLIN NUTR, V50, P1295, DOI 10.1093/ajcn/50.6.1295
   DESAI SP, 1982, J TRAUMA, V22, P747, DOI 10.1097/00005373-198209000-00005
   DIMARCHI RD, 1982, INT J PEPT PROT RES, V19, P88
   DINARELLO CA, 1987, NEW ENGL J MED, V317, P940, DOI 10.1056/NEJM198710083171506
   DINARELLO CA, 1989, CRIT REV IMMUNOL, V9, P1
   DINARELLO CA, 1988, REV INFECT DIS, V10, P168
   DOBBINS WO, 1982, AM J PHYSIOL, V242, pG1, DOI 10.1152/ajpgi.1982.242.1.G1
   DWORKIN LD, 1976, GASTROENTEROLOGY, V71, P626
   ECCLES RC, 1986, CRIT CARE MED, V14, P807, DOI 10.1097/00003246-198609000-00010
   ELIA M, 1980, CLIN SCI, V59, P275, DOI 10.1042/cs0590275
   ENDRES S, 1989, NEW ENGL J MED, V320, P252
   FEINGOLD KR, 1987, J CLIN INVEST, V80, P184, DOI 10.1172/JCI113046
   FELLER I, 1980, JAMA-J AM MED ASSOC, V244, P2074, DOI 10.1001/jama.244.18.2074
   FONG Y, 1990, SURG GYNECOL OBSTET, V170, P363
   FORD HR, 1989, ARCH SURG-CHICAGO, V124, P1422
   FREEMAN J, 1990, NEW ENGL J MED, V323, P301, DOI 10.1056/NEJM199008023230504
   FURST P, 1990, JPEN-PARENTER ENTER, V14, pS118, DOI 10.1177/014860719001400417
   GALSTER AD, 1984, J TRAUMA, V24, P938, DOI 10.1097/00005373-198411000-00003
   GARLICK PJ, 1988, BIOCHEM J, V254, P579, DOI 10.1042/bj2540579
   Goodwin C W, 1985, Crit Care Clin, V1, P97
   GOTTSCHLICH MM, 1987, JPEN-PARENTER ENTER, V11, P80, DOI 10.1177/014860718701100180
   GRANGER DL, 1990, J CLIN INVEST, V85, P264, DOI 10.1172/JCI114422
   GRANGER DL, 1988, J CLIN INVEST, V81, P1129, DOI 10.1172/JCI113427
   GRANGER DL, 1982, J CELL BIOL, V95, P527, DOI 10.1083/jcb.95.2.527
   GRANT JP, 1988, J SURG RES, V44, P506, DOI 10.1016/0022-4804(88)90155-2
   GRIFFIN E, 1979, J CLIN INVEST, V64, P1703, DOI 10.1172/JCI109633
   GUMP GE, 1971, ARCH SURG-CHICAGO, V103, P442
   GUO Y, 1990, CLIN IMMUNOL IMMUNOP, V54, P361, DOI 10.1016/0090-1229(90)90050-Z
   HAGEMAN JR, 1983, CRIT CARE MED, V11, P794, DOI 10.1097/00003246-198310000-00006
   HAGENFELDT L, 1980, CLIN SCI, V59, P173, DOI 10.1042/cs0590173
   HAMAWY KJ, 1985, JPEN-PARENTER ENTER, V9, P559, DOI 10.1177/0148607185009005559
   HAMMARQVIST F, 1989, ANN SURG, V209, P455, DOI 10.1097/00000658-198904000-00011
   HEDDEN MP, 1979, P SOC EXP BIOL MED, V160, P410
   HEIDMAN M, 1981, IMMUNE CONSEQUENCES, P127
   HERNDON DN, 1990, ANN SURG, V212, P424, DOI 10.1097/00000658-199010000-00005
   HIBBS JB, 1987, SCIENCE, V235, P473, DOI 10.1126/science.2432665
   HUNDAL HS, 1987, J PHYSIOL-LONDON, V393, P283, DOI 10.1113/jphysiol.1987.sp016824
   HUNT TK, 1978, AM J SURG, V135, P328, DOI 10.1016/0002-9610(78)90061-2
   IRETON CS, 1986, J AM DIET ASSOC, V86, P331
   JAHOOR F, 1986, J CLIN INVEST, V78, P807, DOI 10.1172/JCI112644
   JAHOOR F, 1989, AM J PHYSIOL, V257, pE323, DOI 10.1152/ajpendo.1989.257.3.E323
   JAHOOR F, 1988, METABOLISM, V4, P330
   JENSEN GL, 1990, JPEN-PARENTER ENTER, V14, P467, DOI 10.1177/0148607190014005467
   JEPSON MM, 1988, AM J PHYSIOL, V255, pE166, DOI 10.1152/ajpendo.1988.255.2.E166
   JIANG ZM, 1989, ANN SURG, V210, P513, DOI 10.1097/00000658-198910000-00012
   JOHNSON LR, 1975, GASTROENTEROLOGY, V68, P117
   KILBOURN RG, 1984, J IMMUNOL, V133, P2577
   KINNEY JM, 1983, ANNU REV NUTR, V3, P433, DOI 10.1146/annurev.nu.03.070183.002245
   KINSELLA JE, 1990, NUTRITION, V6, P24
   KINSELLA JE, 1990, JPEN-PARENTER ENTER, V14, pS200, DOI 10.1177/014860719001400511
   KREISBERG RA, 1984, ANNU REV MED, V35, P181, DOI 10.1146/annurev.me.35.020184.001145
   KUDSK KA, 1982, SURG CLIN N AM, V62, P183
   KUNKEL SL, 1989, CRIT REV IMMUNOL, V9, P93
   KUPPER TS, 1986, SURGERY, V100, P409
   LAUGNESS U, 1973, BIOL FIBROBLAST, P373
   LEAF CD, 1989, BIOCHEM BIOPH RES CO, V163, P1032, DOI 10.1016/0006-291X(89)92325-5
   LEE MD, 1987, P NATL ACAD SCI USA, V84, P2590, DOI 10.1073/pnas.84.9.2590
   LENINGER AL, 1982, PRINCIPLES BIOCH, P467
   LEVINE GM, 1974, GASTROENTEROLOGY, V67, P975
   LIBBY P, 1986, AM J PATHOL, V124, P179
   LONG CL, 1971, J APPL PHYSIOL, V31, P110, DOI 10.1152/jappl.1971.31.1.110
   MACLENNAN PA, 1987, FEBS LETT, V215, P187, DOI 10.1016/0014-5793(87)80139-4
   MADARA JL, 1989, J CLIN INVEST, V83, P1089, DOI 10.1172/JCI113987
   MANSON JM, 1986, SURGERY, V100, P188
   MARANO MA, 1990, SURG GYNECOL OBSTET, V170, P32
   MATTHEWS DW, 1983, ANNU REV NUTR, V3, P309, DOI 10.1146/annurev.nu.03.070183.001521
   MILLIKEN WJ, 1986, SURGERY, V98, P405
   MOORE FA, 1989, J TRAUMA, V29, P916, DOI 10.1097/00005373-198907000-00003
   MOORE FD, 1975, MANUAL SURGICAL NUTR, P169
   MUHLBACHER F, 1984, AM J PHYSIOL, V247, pE75, DOI 10.1152/ajpendo.1984.247.1.E75
   MULLEN JL, 1981, SURG CLIN N AM, V61, P465
   Newsholme E A, 1987, Biochem Soc Symp, V54, P145
   NEWSHOLME EA, 1985, Q J EXP PHYSIOL CMS, V70, P473, DOI 10.1113/expphysiol.1985.sp002935
   NEWSHOLME EA, 1988, NUTRITION, V4, P261
   NEWSHOLME EA, 1990, JPEN-PARENTER ENTER, V14, pS63, DOI 10.1177/014860719001400406
   NEWSHOLME EA, 1983, BIOCH MED SCI, P233
   NEWSHOLME EA, 1983, BIOCH MED SCI, P300
   NEWSHOLME EA, 1985, BIOSCIENCE REP, V4, P393
   PERLMUTTER DH, 1986, J CLIN INVEST, V78, P1349, DOI 10.1172/JCI112721
   PHANG PT, 1990, JPEN-PARENTER ENTER, V14, P259, DOI 10.1177/0148607190014003259
   Randomski M, 1990, P NATL ACAD SCI USA, V87, P5193
   RENNIE MJ, 1986, LANCET, V2, P1008
   ROSENSTREITCH DL, 1987, REV INFECT DIS S5, V9, P594
   SAFFLE JR, 1985, J TRAUMA, V25, P32, DOI 10.1097/00005373-198501000-00006
   SAITO H, 1987, ARCH SURG-CHICAGO, V122, P784
   SANDLER S, 1989, ENDOCRINOLOGY, V124, P1492, DOI 10.1210/endo-124-3-1492
   SAUDER DN, 1985, J INVEST DERMATOL, V85, P431, DOI 10.1111/1523-1747.ep12277126
   SAYEED MM, 1987, AM J PHYSIOL, V252, pR809, DOI 10.1152/ajpregu.1987.252.5.R809
   SEIFTER E, 1978, SURGERY, V84, P224
   SHAMOON HM, 1985, J CLIN ENDOCR METAB, V52, P1235
   SHANGRAW RE, 1989, METABOLISM, V38, P983, DOI 10.1016/0026-0495(89)90010-3
   SHULMAN GI, 1985, J CLIN INVEST, V76, P757, DOI 10.1172/JCI112032
   SMITH RJ, 1984, PROGR CLIN BIOL RES, V180, P633
   SOROFF HS, 1961, SURG GYNECOL OBSTET, V112, P159
   SOUBA WW, 1990, JPEN-PARENTER ENTER, V14, pS45, DOI 10.1177/014860719001400403
   SOUBA WW, 1990, J SURG RES, V48, P1, DOI 10.1016/0022-4804(90)90136-P
   SOUBA WW, 1990, J SURG RES, V48, P383, DOI 10.1016/0022-4804(90)90080-L
   SPITZER JA, 1987, AM J PHYSIOL, V253, pE130, DOI 10.1152/ajpendo.1987.253.2.E130
   STEHLE P, 1989, NUTRITION, V5, P411
   STEHLE P, 1989, LANCET, V1, P231
   STROCK LL, 1990, SURGERY, V108, P161
   TRACEY KJ, 1987, SURG GYNECOL OBSTET, V164, P415
   TRACEY KJ, 1987, NATURE, V330, P662, DOI 10.1038/330662a0
   TREDGET EE, 1988, AM J PHYSIOL, V255, pE760, DOI 10.1152/ajpendo.1988.255.6.E760
   TREDGET EE, 1988, TRAUMA SEPSIS SHOCK, P269
   TREDGET TE, IN PRESS ANN SURG
   UEHARA A, 1987, ENDOCRINOLOGY, V121, P1580, DOI 10.1210/endo-121-4-1580
   UNTRACHT SH, 1982, BIOCHIM BIOPHYS ACTA, V711, P176, DOI 10.1016/0005-2760(82)90024-8
   VARY TC, 1986, AM J PHYSIOL, V250, pE634, DOI 10.1152/ajpendo.1986.250.6.E634
   VINNARS E, 1980, ANN SURG, V192, P78
   WALTER JS, 1988, PHYSIOL BEHAV, V44, P555
   WAN JMF, 1988, JPEN-PARENTER ENTER, V12, pS43, DOI 10.1177/014860718801200603
   WARREN RS, 1987, ARCH SURG-CHICAGO, V122, P1396
   WATTERS JM, 1986, ARCH SURG-CHICAGO, V121, P179
   WELLS CL, 1988, REV INFECT DIS, V10, P958
   WILMORE DW, 1973, ANN SURG, V178, P503, DOI 10.1097/00000658-197310000-00013
   WILMORE DW, 1988, SURGERY, V104, P917
   WILMORE DW, 1977, ANN SURG, V186, P444, DOI 10.1097/00000658-197710000-00006
   WILMORE DW, 1979, CLIN PLAST SURG, V1, P603
   WINDMUELLER HG, 1980, J BIOL CHEM, V255, P107
   WINDMUELLER HG, 1975, ARCH BIOCHEM BIOPHYS, V171, P662, DOI 10.1016/0003-9861(75)90078-8
   WOLFE BM, 1986, PARENTERAL NUTRITION, P72
   WOLFE RR, 1979, METABOLISM, V28, P1031, DOI 10.1016/0026-0495(79)90007-6
   WOLFE RR, 1987, NEW ENGL J MED, V317, P403, DOI 10.1056/NEJM198708133170702
   WOLFE RR, 1987, ANN SURG, V206, P214, DOI 10.1097/00000658-198708000-00016
   WOLFE RR, 1988, ANN SURG, V197, P163
   WOLFE RR, 1976, AM J PHYSIOL, V233, pE80
   WOLFSON AMI, 1983, P NUTR SOC, V42, P489
   WOLOSKI BMRNJ, 1985, SCIENCE, V230, P1035, DOI 10.1126/science.2997929
   YOUNG VR, 1982, FED PROC, V41, P2677
   YU YM, 1988, ANN SURG, V207, P421, DOI 10.1097/00000658-198804000-00009
   ZAWACKI BE, 1975, J APPL PHYSIOL, V38, P593
   ZIEGLER TR, 1990, JPEN-PARENTER ENTER, V14, pS137, DOI 10.1177/0148607190014004201
   1982, DHEW HSM7310001 CTR
NR 172
TC 93
Z9 97
U1 0
U2 15
PU SPRINGER VERLAG
PI NEW YORK
PA 175 FIFTH AVE, NEW YORK, NY 10010
SN 0364-2313
J9 WORLD J SURG
JI World J.Surg.
PD JAN-FEB
PY 1992
VL 16
IS 1
BP 68
EP 79
DI 10.1007/BF02067117
PG 12
WC Surgery
WE Science Citation Index Expanded (SCI-EXPANDED)
SC Surgery
GA GZ119
UT WOS:A1992GZ11900012
PM 1290269
DA 2022-03-26
ER

PT J
AU Lavrentieva, A
   Kontakiotis, T
   Bitzani, M
AF Lavrentieva, Athina
   Kontakiotis, Theodore
   Bitzani, Militsa
TI Enteral Nutrition Intolerance in Critically Ill Septic Burn Patients
SO JOURNAL OF BURN CARE & RESEARCH
LA English
DT Article
ID FEEDING INTOLERANCE; PRACTICAL GUIDELINES; INJURY; MORTALITY; SEPSIS;
   COMPLICATIONS; MANAGEMENT; SUPPORT
AB The purpose of this study was to investigate the frequency of enteral feeding intolerance in critically ill septic burn patients, the effect of enteral feeding intolerance on the efficacy of feeding, the correlation between the infection marker (procalcitonin [PCT]) and the nutrition status marker (prealbumin) and the impact of feeding intolerance on the outcome of septic burn patients. From January 2009 to December 2012 the data of all burn patients with the diagnosis of sepsis who were placed on enteral nutrition were analyzed. Septic patients were divided into two groups: group A, septic patients who developed feeding intolerance; group B, septic patients who did not develop feeding intolerance. Demographic and clinical characteristics of patients were analyzed and compared. The diagnosis of sepsis was applied to 29% of all patients. Of these patients 35% developed intolerance to enteral feeding throughout the septic period. A statistically significant increase in mean PCT level and a decrease in prealbumin level was observed during the sepsis period. Group A patients had statistically significant lower mean caloric intake, higher PCT: prealbumin ratio, higher pneumonia incidence, higher Sequential Organ Failure Assessment Maximum Score, a longer duration of mechanical ventilation, and a higher mortality rate in comparison with the septic patients without gastric feeding intolerance. The authors concluded that a high percentage of septic burn patients developed enteral feeding intolerance. Enteral feeding intolerance seems to have a negative impact on the patients' nutritional status, morbidity, and mortality.
C1 [Lavrentieva, Athina; Bitzani, Militsa] Papanikolaou Gen Hosp, Burn Intens Care Unit, Thessaloniki 55236, Greece.
   [Kontakiotis, Theodore] Aristotle Univ Thessaloniki, Papanikolaou Gen Hosp, Dept Pulm, Thessaloniki, Greece.
RP Lavrentieva, A (通讯作者)，Papanikolaou Gen Hosp, Hadzipanagiotidi 2, Thessaloniki 55236, Greece.
OI Kontakiotis, Theodore/0000-0002-2690-3924
CR Adam S, 1997, INTENS CARE MED, V23, P261, DOI 10.1007/s001340050326
   Berger MM, 2008, BURNS, V34, P141, DOI 10.1016/j.burns.2007.04.007
   Booth CM, 2002, CRIT CARE MED, V30, P1429, DOI 10.1097/00003246-200207000-00005
   Brown TLH, 2003, BURNS, V29, P197, DOI 10.1016/S0305-4179(03)00015-9
   Chan MM, 2009, NUTRITION, V25, P261, DOI 10.1016/j.nut.2008.10.011
   CHANG RWS, 1987, CRIT CARE MED, V15, P909, DOI 10.1097/00003246-198710000-00003
   De Beaux I, 2001, ANAESTH INTENS CARE, V29, P619, DOI 10.1177/0310057X0102900611
   DEMPSEY DT, 1988, AM J CLIN NUTR, V47, P352, DOI 10.1093/ajcn/47.2.352
   Doig GS, 2009, INTENS CARE MED, V35, P2018, DOI 10.1007/s00134-009-1664-4
   Frost P, 1997, INTENS CARE MED, V23, P243, DOI 10.1007/s001340050322
   Gottschlich MM, 2002, J BURN CARE REHABIL, V23, P401, DOI 10.1097/00004630-200211000-00006
   Greenhalgh DG, 2007, J BURN CARE RES, V28, P776, DOI 10.1097/BCR.0b013e3181599bc9
   HU OYP, 1993, CRIT CARE MED, V21, P527
   Kincaid MS, 2004, J BURN CARE REHABIL, V25, P212, DOI 10.1097/01.BCR.0000111762.68712.26
   KUDSK KA, 1992, ANN SURG, V215, P503, DOI 10.1097/00000658-199205000-00013
   Lee Jong O, 2005, Nutr Clin Pract, V20, P325, DOI 10.1177/0115426505020003325
   Machado NM, 2011, NUTR HOSP, V26, P692, DOI [10.3305/nh.2011.26.4.5217, 10.1590/S0212-16112011000400005]
   MCCLAVE SA, 1992, JPEN-PARENTER ENTER, V16, P99, DOI 10.1177/014860719201600299
   Mentec H, 2001, CRIT CARE MED, V29, P1955, DOI 10.1097/00003246-200110000-00018
   Montejo JC, 1999, CRIT CARE MED, V27, P1447, DOI 10.1097/00003246-199908000-00006
   MOORE FA, 1989, J TRAUMA, V29, P916, DOI 10.1097/00005373-198907000-00003
   Multu G, 2001, CHEST, V119, P1222, DOI DOI 10.1378/CHEST.119.4.1222
   Pancorbo-Hidalgo PL, 2001, J CLIN NURS, V10, P482, DOI 10.1046/j.1365-2702.2001.00498.x
   Prelack K, 2007, BURNS, V33, P14, DOI 10.1016/j.burns.2006.06.014
   Ravat F, 2011, BURNS, V37, P16, DOI 10.1016/j.burns.2009.10.006
   Ritz MA, 2000, AM J GASTROENTEROL, V95, P3044
   Ukleja A, 2010, NUTR CLIN PRACT, V25, P16, DOI 10.1177/0884533609357568
   van der Voort PHJ, 2001, CRIT CARE, V5, P216, DOI 10.1186/cc1026
   Wanner GA, 2000, CRIT CARE MED, V28, P950, DOI 10.1097/00003246-200004000-00007
   Wolf SE, 1997, ARCH SURG-CHICAGO, V132, P1310
   Zaloga GP, 1999, CRIT CARE MED, V27, P259, DOI 10.1097/00003246-199902000-00024
NR 31
TC 14
Z9 16
U1 1
U2 10
PU OXFORD UNIV PRESS
PI OXFORD
PA GREAT CLARENDON ST, OXFORD OX2 6DP, ENGLAND
SN 1559-047X
EI 1559-0488
J9 J BURN CARE RES
JI J. Burn Care Res.
PD JUL-AUG
PY 2014
VL 35
IS 4
BP 313
EP 318
DI 10.1097/BCR.0b013e3182a22403
PG 6
WC Critical Care Medicine; Dermatology; Surgery
WE Science Citation Index Expanded (SCI-EXPANDED)
SC General & Internal Medicine; Dermatology; Surgery
GA AL0WM
UT WOS:000338847800024
PM 24879397
DA 2022-03-26
ER

PT J
AU Diao, L
   Marshall, AH
   Dai, XJ
   Bogdanovic, E
   Abdullahi, A
   Amini-Nik, S
   Jeschke, MG
AF Diao, Li
   Marshall, Alexandra H.
   Dai, Xiaojing
   Bogdanovic, Elena
   Abdullahi, Abdikarim
   Amini-Nik, Saeid
   Jeschke, Marc G.
TI BURN PLUS LIPOPOLYSACCHARIDE AUGMENTS ENDOPLASMIC RETICULUM STRESS AND
   NLRP3 INFLAMMASOME ACTIVATION AND REDUCES PGC-1 alpha IN LIVER
SO SHOCK
LA English
DT Article
DE Thermal injury; sepsis; ER stress; inflammasome; metabolism
ID INSULIN-RESISTANCE; HEPATIC APOPTOSIS; KINASE; INJURY; EXPRESSION;
   POSTBURN
AB Extensively burned patients often suffer from sepsis (especially caused by Pseudomonas aeruginosa), which may prolong metabolic derangement, contribute to multiple organ failure, and increase mortality. The molecular and cellular mechanisms of such infection-related metabolic derangement and organ dysfunction are unclear. We have previously shown that severely burned patients have significant and persisting hepatic endoplasmic reticulum (ER) stress. We hypothesized that ER stress and the unfolded protein response correlate with NOD-like receptor, pyrin domain containing 3 (NLRP3) inflammasome activation in burn. These may trigger profound metabolic changes in the liver, which form the pathological basis of liver damage and liver dysfunction after burn injury. A two-hit rat model was established by a 60% total body surface area scald burn and intraperitoneal injection of P. aeruginosa-derived lipopolysaccharide (LPS) 3 days after burn. One day later, animals were killed, and liver tissue samples were collected for gene expression and protein analysis of NLRP3 inflammasome activation, ER stress, and glucose and lipid metabolism. Liver damage was assessed by plasma markers (alanine aminotransferase and aspartate aminotransferase) and liver immunohistochemical analysis. Our results showed that burn injury and LPS injection induced inflammasome activation in liver and augmented hepatic ER stress and liver damage. Although there was an increased metabolic demand after burn, hepatic NLRP3 inflammasome activation corresponded to inhibition of PGC-1 alpha (peroxisome proliferator-activated receptor gamma-coactivator 1 alpha) and its upstream regulators protein kinase A catalyst unit, AMP-activated protein kinase alpha, and sirtuin-1 may provide a mechanism for the enhanced metabolic derangement after major burn injury plus sepsis. In conclusion, burn + LPS augments inflammasome activation and ER stress in liver, which in turn contribute to postburn metabolic derangement.
C1 [Diao, Li; Marshall, Alexandra H.; Dai, Xiaojing; Bogdanovic, Elena; Abdullahi, Abdikarim; Amini-Nik, Saeid; Jeschke, Marc G.] Univ Toronto, Sunnybrook Res Inst, Toronto, ON M4N 3M5, Canada.
   [Diao, Li; Jeschke, Marc G.] Univ Toronto, Div Plast Surg, Dept Surg, Toronto, ON M4N 3M5, Canada.
   [Diao, Li; Jeschke, Marc G.] Univ Toronto, Dept Immunol, Toronto, ON M4N 3M5, Canada.
   [Jeschke, Marc G.] Univ Toronto, Sunnybrook Hlth Sci Ctr, Ross Tilley Burn Ctr, Toronto, ON M4N 3M5, Canada.
RP Jeschke, MG (通讯作者)，Univ Toronto, Sunnybrook Hlth Sci Ctr, Ross Tilley Burn Ctr, 2075 Bayview Ave,Room D704, Toronto, ON M4N 3M5, Canada.
EM marc.jeschke@sunnybrook.ca
RI Nik, Saeid Amini/B-6640-2014; Diao, Li/D-3101-2014
OI Nik, Saeid Amini/0000-0002-9185-9456; Diao, Li/0000-0003-3567-4470
FU National Institutes of HealthUnited States Department of Health & Human
   ServicesNational Institutes of Health (NIH) - USA [R01-GM087285-01];
   Canadian Institutes of Health ResearchCanadian Institutes of Health
   Research (CIHR) [123336]; CFI's Leader's Opportunity Fund [25407];
   Health Research Grant Program from the Physicians' Services Incorporated
   Foundation; NATIONAL INSTITUTE OF GENERAL MEDICAL SCIENCESUnited States
   Department of Health & Human ServicesNational Institutes of Health (NIH)
   - USANIH National Institute of General Medical Sciences (NIGMS)
   [R01GM087285] Funding Source: NIH RePORTER
FX This research was supported by the National Institutes of Health
   (R01-GM087285-01), Canadian Institutes of Health Research (123336), the
   CFI's Leader's Opportunity Fund (25407), and the Health Research Grant
   Program from the Physicians' Services Incorporated Foundation.
CR Bolder U, 2006, CELL STRESS CHAPERON, V11, P89, DOI 10.1379/CSC-143R.1
   Canto C, 2009, CURR OPIN LIPIDOL, V20, P98, DOI 10.1097/MOL.0b013e328328d0a4
   Chang JS, 2010, J BIOL CHEM, V285, P18039, DOI 10.1074/jbc.M109.083121
   Cheung AM, 2011, SHOCK, V36, P529, DOI 10.1097/SHK.0b013e318239235a
   Choi AMK, 2011, NAT IMMUNOL, V12, P379, DOI 10.1038/ni.2028
   Croner RS, 2009, J SURG RES, V154, P126, DOI 10.1016/j.jss.2008.04.033
   Finnerty CC, 2007, SHOCK, V27, P4, DOI 10.1097/01.shk.0000235138.20775.36
   Gauglitz GG, 2010, SHOCK, V33, P299, DOI 10.1097/SHK.0b013e3181b2f439
   Gentile LF, 2012, SHOCK, V37, P124, DOI 10.1097/SHK.0b013e31823b7643
   Gross O, 2011, IMMUNOL REV, V243, P136, DOI 10.1111/j.1600-065X.2011.01046.x
   Haemmerle G, 2011, NAT MED, V17, P1076, DOI 10.1038/nm.2439
   HERNDON DN, 1978, J SURG RES, V25, P394, DOI 10.1016/S0022-4804(78)80003-1
   Hiyama Y, 2013, MOL MED, V19, P1, DOI 10.2119/molmed.2012.00330
   Jeschke MG, 2007, SHOCK, V28, P172, DOI 10.1097/shk.0b013e318047b9e2
   Jeschke MG, 2012, ANN SURG, V255, P370, DOI 10.1097/SLA.0b013e31823e76e7
   Jeschke MG, 2011, PLOS ONE, V6, DOI 10.1371/journal.pone.0021245
   Jeschke MG, 2011, MOL MED, V17, P516, DOI 10.2119/molmed.2010.00166
   Jeschke MG, 2009, MOL MED, V15, P337, DOI 10.2119/molmed.2009.00005
   Jeschke MG, 2009, J CELL MOL MED, V13, P1857, DOI 10.1111/j.1582-4934.2009.00644.x
   Khazen W, 2005, FEBS LETT, V579, P5631, DOI 10.1016/j.febslet.2005.09.032
   Loria JRD, 2013, PLOS ONE, V8, DOI 10.1371/journal.pone.0066818
   Marshall AH, 2013, SHOCK, V39, P183, DOI 10.1097/SHK.0b013e31827f40ab
   Mathews RJ, 2014, ANN RHEUM DIS, V73, P1202, DOI 10.1136/annrheumdis-2013-203276
   Mauvoisin D, 2011, BIOCHIMIE, V93, P78, DOI 10.1016/j.biochi.2010.08.001
   Menu P, 2012, CELL DEATH DIS, V3, DOI 10.1038/cddis.2011.132
   Okamoto M, 2004, TRENDS ENDOCRIN MET, V15, P21, DOI 10.1016/j.tem.2003.11.002
   Osborn TM, 2004, CRIT CARE MED, V32, P2234, DOI 10.1097/01.CCM.0000145586.23276.0F
   Osuka A, 2012, SHOCK, V37, P47, DOI 10.1097/SHK.0b013e318234f7ff
   Paterson HM, 2003, J IMMUNOL, V171, P1473, DOI 10.4049/jimmunol.171.3.1473
   Rex S, 2012, CURR OPIN CRIT CARE, V18, P671, DOI 10.1097/MCC.0b013e328359fd6e
   Scarpulla RC, 2011, BBA-MOL CELL RES, V1813, P1269, DOI 10.1016/j.bbamcr.2010.09.019
   Shen T, 2012, J BIOMED BIOTECHNOL, DOI 10.1155/2012/605219
   Stefan N, 2008, DIABETOLOGIA, V51, P648, DOI 10.1007/s00125-008-0938-7
   Wafaisade A, 2011, CRIT CARE MED, V39, P621, DOI 10.1097/CCM.0b013e318206d3df
   Weber A, 2010, SCI SIGNAL, V3, DOI 10.1126/scisignal.3105cm1
NR 35
TC 33
Z9 38
U1 0
U2 6
PU LIPPINCOTT WILLIAMS & WILKINS
PI PHILADELPHIA
PA TWO COMMERCE SQ, 2001 MARKET ST, PHILADELPHIA, PA 19103 USA
SN 1073-2322
EI 1540-0514
J9 SHOCK
JI Shock
PD FEB
PY 2014
VL 41
IS 2
BP 138
EP 144
DI 10.1097/SHK.0000000000000075
PG 7
WC Critical Care Medicine; Hematology; Surgery; Peripheral Vascular Disease
WE Science Citation Index Expanded (SCI-EXPANDED)
SC General & Internal Medicine; Hematology; Surgery; Cardiovascular System
   & Cardiology
GA AH5ZI
UT WOS:000336209800009
PM 24434416
OA Green Accepted
DA 2022-03-26
ER

PT J
AU Gennari, R
   Alexander, JW
   Boyce, ST
   Lilly, N
   Babcock, GF
   Cornaggia, M
AF Gennari, R
   Alexander, JW
   Boyce, ST
   Lilly, N
   Babcock, GF
   Cornaggia, M
TI Effects of the angiotensin converting enzyme inhibitor enalapril on
   bacterial translocation after thermal injury and bacterial challenge
SO SHOCK
LA English
DT Article
ID GUT-DERIVED SEPSIS; ORGAN-FAILURE; BLOOD-FLOW; SHOCK; ENDOTHELIN;
   INTESTINE; SURVIVAL; STRESS
AB Burn injury and sepsis produce acute gastrointestinal derangements that may predispose patients to bacterial translocation. We studied the effects of enalapril, an angiotensin converting enzyme inhibitor (ACEi), on gastrointestinal anatomic alterations, bacterial translocation, and related mortality during gut-derived sepsis in burned mice that had received a prior bacterial challenge. BALB/c mice (n = 111) were treated with enalapril 10 or 1 mg/Kg body weight or sterile saline as control twice daily for 3 days. They were then gavaged with 10(9) In-111 radiolabeled or unlabeled Escherichia coli and given a 20% total body surface area (TBSA) burn injury. Animals gavaged with unlabeled bacteria were observed for survival (n = 60). Survival was significantly higher in the group receiving enalapril 10 mg/Kg compared with control (75% vs. 10%). Mice treated with enalapril maintained small intestine weight, measured 4 h postburn, and ileal mucosal height was preserved, whereas burned untreated animals lost intestinal weight and mucosal height. Bacterial translocation was decreased in mice treated with enalapril, but killing was unaffected. This study suggests that treatment with enalapril positively affects the outcome in gut-derived sepsis by ameliorating gastrointestinal structural and functional damage and decreasing bacterial translocation.
C1 UNIV CINCINNATI, COLL MED, DEPT SURG, CINCINNATI, OH 45267 USA.
   UNIV PAVIA, DEPT PATHOL, VARESE, ITALY.
   SHRINERS BURNS INST, CINCINNATI, OH 45267 USA.
OI GENNARI, Roberto/0000-0001-8327-7985
FU NATIONAL INSTITUTE OF ALLERGY AND INFECTIOUS DISEASESUnited States
   Department of Health & Human ServicesNational Institutes of Health (NIH)
   - USANIH National Institute of Allergy & Infectious Diseases (NIAID)
   [R01AI012936] Funding Source: NIH RePORTER; NIAID NIH HHSUnited States
   Department of Health & Human ServicesNational Institutes of Health (NIH)
   - USANIH National Institute of Allergy & Infectious Diseases (NIAID)
   [AI-12936] Funding Source: Medline
CR ABELL RG, 1943, SURG GYNECOL OBSTET, V77, P348
   ADAR R, 1976, SURGERY, V79, P534
   ALEXANDER JW, 1978, ANN SURG, V188, P809, DOI 10.1097/00000658-197812000-00016
   ALEXANDER JW, 1991, ANN SURG, V213, P558, DOI 10.1097/00000658-199106000-00005
   ANTONSSON JB, 1991, ACTA CHIR-EUR J SURG, V157, P3
   BAILEY RW, 1987, AM J SURG, V153, P108, DOI 10.1016/0002-9610(87)90210-8
   BARMEIR S, 1976, GASTROENTEROLOGY, V70, P418
   BUYUKGEBIZ O, 1994, RES EXP MED, V194, P339, DOI 10.1007/BF02576396
   CARRICO CJ, 1986, ARCH SURG-CHICAGO, V121, P196
   CARTER EA, 1986, J BURN CRE REHAB, V7, P649
   Deitch E A, 1987, J Burn Care Rehabil, V8, P475, DOI 10.1097/00004630-198708060-00005
   GARRISON J C, 1990, P749
   GASIC S, 1989, BRIT J CLIN PHARMACO, V27, pS225, DOI 10.1111/j.1365-2125.1989.tb03486.x
   GENNARI R, 1994, ARCH SURG-CHICAGO, V129, P1191
   GENNARI R, 1994, SHOCK, V2, P246, DOI 10.1097/00024382-199410000-00002
   Gennari R, 1996, ARCH SURG-CHICAGO, V131, P57
   GIANOTTI L, 1994, NUTRITION, V10, P225
   GIANOTTI L, 1993, CIRC SHOCK, V40, P250
   Herndon D N, 1989, Prog Clin Biol Res, V308, P377
   JELENKO C, 1976, J SURG RES, V20, P7, DOI 10.1016/0022-4804(76)90076-7
   JONES WJ, 1991, AM J PHYSIOL, V30, pH1190
   LUSCHER TF, 1993, J HYPERTENS, V11, P121
   MAEJIMA K, 1984, ARCH SURG-CHICAGO, V119, P166
   MALIK KU, 1976, CIRC RES, V38, P26, DOI 10.1161/01.RES.38.1.26
   MORRIS S E, 1988, Surgical Forum (Chicago), V39, P189
   MORRIS SE, 1990, J TRAUMA, V30, P639
   MORRIS SE, 1990, SHOCK SEPSIS ORGAN F, P548
   OESJARDINSGIASS.S, 1981, CAN J PHYSL PHARM, V59, P528
   REED LL, 1991, SURGERY, V110, P685
   SAYDJARI R, 1991, J TRAUMA, V31, P639, DOI 10.1097/00005373-199105000-00007
   STAROUKINE M, 1984, ACTA CARDIOL, V39, P131
   STIERITZ DD, 1975, J INFECT DIS, V131, P688, DOI 10.1093/infdis/131.6.688
   SUVANNAPURA A, 1988, AM J PHYSIOL, V18, pG267
   WILMORE DW, 1988, SURGERY, V104, P917
NR 34
TC 24
Z9 24
U1 0
U2 0
PU LIPPINCOTT WILLIAMS & WILKINS
PI PHILADELPHIA
PA 530 WALNUT ST, PHILADELPHIA, PA 19106-3621 USA
SN 1073-2322
EI 1540-0514
J9 SHOCK
JI Shock
PD AUG
PY 1996
VL 6
IS 2
BP 95
EP 100
DI 10.1097/00024382-199608000-00003
PG 6
WC Critical Care Medicine; Hematology; Surgery; Peripheral Vascular Disease
WE Science Citation Index Expanded (SCI-EXPANDED)
SC General & Internal Medicine; Hematology; Surgery; Cardiovascular System
   & Cardiology
GA VB270
UT WOS:A1996VB27000003
PM 8856842
DA 2022-03-26
ER

PT J
AU Gao, S
   Chen, ZW
   Zheng, H
   Chen, XL
AF Gao, Shan
   Chen, Zhi-Wu
   Zheng, Hong
   Chen, Xu-Lin
TI Ligustrazine attenuates acute myocardium injury after thermal trauma
SO BURNS
LA English
DT Article
DE ligustrazine; burn; myocardium injury; TNF-alpha; ATP; rat; full
   thickness burn; organ failure
ID TUMOR-NECROSIS-FACTOR; FACTOR-ALPHA; SEPTIC SHOCK; DEATH DOMAIN;
   PROTEIN; RECEPTOR; HEART; INTERLEUKIN-1-BETA; DETERMINANTS; INHIBITION
AB This study was designed to investigate the effects of ligustrazine on burn-induced myocardiac injury as well as TNF-alpha levels in severely burned rats. Sprague-Dawley rats were divided into four groups: (1) sham group, rats who underwent sham burn; (2) fluid-resuscitated sham group (FRsham), rats who underwent sham burn, and lactated Ringer's solution for resuscitation; (3) control group, rats given third-degree burns over 30% total body surface area (TBSA) and lactated Ringer's solution for resuscitation; (4) ligustrazine group, rats given burn and lactated Ringer's solution with ligustrazine inside for resuscitation. Myocardial injury was assessed at 6 h after burn by detecting serum levels of creatine kinase MB fraction (CK-MB) and lactate dehydrogenase (LDH), as well as water content, histological score, and ultrastructure change of cardiac tissue. In addition, myocardium ATP content was analyzed. Enzyme-linked immunosorbent assay (ELISA) was used to examine cardiac tumor necrosis factor-a (TNF-alpha) levels. The results showed that burn trauma resulted in the increasing serum LDH and CK-MB, elevated myocardial water content, aggravated myocardial histological and ultrastructural lesions, increased myocardium ATP, and serum TNF-alpha. Ligustrazine 10 mg/kg iv markedly inhibited increases in serum CK-MB and LDH, reduced myocardial water content from 76.91 +/- 0.19% in control group to 75.40 +/- 0.57%, significantly decreased the histologic scores of myocardium, and mollified the ultrastructural damage in cardiac myocytes. Ligustrazine significantly attenuated elevations in serum TNF-alpha level and myocardial ATP quantity. Therefore, our results demonstrate that ligustrazine exhibits significant protective effects on burn-induced myocardial injury via inhibiting the release of TNF-alpha and improving utilization of ATP. (c) 2006 Elsevier Ltd and ISBI. All rights reserved.
C1 Anhui Med Univ, Dept Pharmacol, Hefei 230032, Anhui, Peoples R China.
   Anhui Med Univ, Dept Pathophysiol, Hefei 230032, Anhui, Peoples R China.
   Anhui Med Univ, Affiliated Hosp 1, Dept Burns, Hefei 230032, Anhui, Peoples R China.
RP Chen, ZW (通讯作者)，Anhui Med Univ, Dept Pharmacol, 81 Meishan Rd, Hefei 230032, Anhui, Peoples R China.
EM wzcxiong@mail.hf.ah.cn
CR ABRAHAM E, 1995, JAMA-J AM MED ASSOC, V273, P934, DOI 10.1001/jama.273.12.934
   Abraham E, 1997, JAMA-J AM MED ASSOC, V277, P1531, DOI 10.1001/jama.277.19.1531
   ADAMS HR, 1984, AM HEART J, V108, P1477, DOI 10.1016/0002-8703(84)90695-1
   Arras M, 1996, CELL TISSUE RES, V285, P39, DOI 10.1007/s004410050618
   Au ALS, 2003, EUR J PHARMACOL, V468, P199, DOI 10.1016/S0014-2999(03)01691-1
   Bazzoni F, 1996, NEW ENGL J MED, V334, P1717, DOI 10.1056/NEJM199606273342607
   BOLDIN MP, 1995, J BIOL CHEM, V270, P7795, DOI 10.1074/jbc.270.14.7795
   Cain BS, 1999, CRIT CARE MED, V27, P1309, DOI 10.1097/00003246-199907000-00018
   Cain BS, 1999, J SURG RES, V83, P7, DOI 10.1006/jsre.1998.5548
   Cain BS, 1999, J MOL CELL CARDIOL, V31, P931, DOI 10.1006/jmcc.1999.0924
   Chen XL, 2003, SHOCK, V19, P475, DOI 10.1097/01.shk.0000055242.25446.84
   CHINNAIYAN AM, 1995, CELL, V81, P505, DOI 10.1016/0092-8674(95)90071-3
   HORTON JW, 1995, J AM COLL SURGEONS, V181, P289
   Horton JW, 2001, AM J PHYSIOL-HEART C, V280, pH1591, DOI 10.1152/ajpheart.2001.280.4.H1591
   HSU HL, 1995, CELL, V81, P495, DOI 10.1016/0092-8674(95)90070-5
   KAPADIA S, 1995, J CLIN INVEST, V96, P1042, DOI 10.1172/JCI118090
   KROWN KA, 1995, FEBS LETT, V376, P24, DOI 10.1016/0014-5793(95)01238-5
   Kumar A, 1996, J EXP MED, V183, P949, DOI 10.1084/jem.183.3.949
   LATINI R, 1994, J CARDIOVASC PHARM, V23, P1, DOI 10.1097/00005344-199401000-00026
   LEVINE B, 1990, NEW ENGL J MED, V323, P236, DOI 10.1056/NEJM199007263230405
   Liu CF, 2002, PLANTA MED, V68, P510, DOI 10.1055/s-2002-32569
   Lu HZ, 1996, ACTA PHARM SINIC, V17, P317
   McGwin G, 2003, J BURN CARE REHABIL, V24, P21, DOI 10.1097/00004630-200301000-00006
   MUELLER M, 1988, J SURG RES, V44, P745, DOI 10.1016/0022-4804(88)90110-2
   Muller MJ, 2001, BRIT J SURG, V88, P583, DOI 10.1046/j.1365-2168.2001.01726.x
   Oral H, 1997, J BIOL CHEM, V272, P4836, DOI 10.1074/jbc.272.8.4836
   PIKE MM, 1993, AM J PHYSIOL, V265, pH2017, DOI 10.1152/ajpheart.1993.265.6.H2017
   Ryan CM, 1998, NEW ENGL J MED, V338, P362, DOI 10.1056/NEJM199802053380604
   Sikes PJ, 2001, J APPL PHYSIOL, V91, P2695, DOI 10.1152/jappl.2001.91.6.2695
   TULLSON PC, 1990, AM J PHYSIOL, V258, pC258, DOI 10.1152/ajpcell.1990.258.2.C258
   Wolf SE, 1997, ANN SURG, V225, P554, DOI 10.1097/00000658-199705000-00012
   Zheng H, 2005, BURNS, V31, P453, DOI 10.1016/j.burns.2004.10.023
   ZHENG H, 2005, BURNS, V39, P635
   Zhou Y, 2004, PLANTA MED, V70, P818, DOI 10.1055/s-2004-827229
   Zou LY, 2001, CAN J PHYSIOL PHARM, V79, P621, DOI 10.1139/cjpp-79-7-621
NR 35
TC 14
Z9 21
U1 0
U2 4
PU ELSEVIER SCI LTD
PI OXFORD
PA THE BOULEVARD, LANGFORD LANE, KIDLINGTON, OXFORD OX5 1GB, OXON, ENGLAND
SN 0305-4179
EI 1879-1409
J9 BURNS
JI Burns
PD MAY
PY 2007
VL 33
IS 3
BP 321
EP 327
DI 10.1016/j.burns.2006.07.002
PG 7
WC Critical Care Medicine; Dermatology; Surgery
WE Science Citation Index Expanded (SCI-EXPANDED)
SC General & Internal Medicine; Dermatology; Surgery
GA 160WJ
UT WOS:000245972800007
PM 17218058
DA 2022-03-26
ER

PT J
AU Spratt, DI
AF Spratt, DI
TI Altered gonadal steroidogenesis in critical illness: is treatment with
   anabolic steroids indicated?
SO BEST PRACTICE & RESEARCH CLINICAL ENDOCRINOLOGY & METABOLISM
LA English
DT Article
DE anabolic steroids; androgens; aromatase; burns; catabolism; critical
   illness; cytokines; oestrogens; gonadotropin-releasing hormone (GnRH);
   hypogonadotropism; luteinizing hormone (LH); myocardial infarction;
   oxandrolone; sepsis; steroidogenic acute regulatory protein (StAR);
   surgery; testosterone; wound healing
ID TUMOR-NECROSIS-FACTOR; CORTICOTROPIN-RELEASING HORMONE; LEYDIG-CELL
   STEROIDOGENESIS; PITUITARY-TESTICULAR FUNCTION;
   MESSENGER-RIBONUCLEIC-ACID; ENDOTOXIN-INDUCED CHANGES; ADIPOSE STROMAL
   CELLS; SEVERE BURN INJURY; FACTOR-ALPHA; GONADOTROPIN-SECRETION
AB The physiology of the reproductive system changes dramatically with the onset of major illness. The serum testosterone concentrations fall to pre-pubertal levels secondary to a decreased secretion of gonadotropins and a decreased Leydig cell response to luteinizing hormone. At the same time, the serum oestrogen concentration rises as the result of an increased rate of peripheral aromatization. The clinical consequences of these marked changes are not yet well understood. One line of evidence argues for the administration of anabolic steroids (derivatives of testosterone) to critically ill patients to improve their catabolic state. Another line of evidence in animal models suggests that testosterone may suppress the immune system and myocardial function in critical illness. No clinical trials of oestrogen administration to critically ill patients have been reported, although two animal studies suggest that oestrogen may have a positive effect on survival. This chapter reviews changes in the physiology of the reproductive system in major illness as well as current evidence regarding the clinical effects of androgens and oestrogens in critical illness and their potential therapeutic roles.
C1 Univ Vermont, Sch Med, Maine Med Ctr, Div Reprod Endocrinol, Burlington, VT 05405 USA.
   Maine Med Ctr, Dept Obstet Gynecol, Portland, ME 04107 USA.
   Maine Med Ctr, Dept Med, Portland, ME 04107 USA.
RP Spratt, DI (通讯作者)，Univ Vermont, Sch Med, Maine Med Ctr, Div Reprod Endocrinol, Burlington, VT 05405 USA.
CR Afane M, 1998, ANDROLOGIA, V30, P71
   Ahima RS, 2000, ANNU REV PHYSIOL, V62, P413, DOI 10.1146/annurev.physiol.62.1.413
   Angele MK, 1998, AM J PHYSIOL-CELL PH, V274, pC1530, DOI 10.1152/ajpcell.1998.274.6.C1530
   Angele MK, 2000, SHOCK, V14, P81, DOI 10.1097/00024382-200014020-00001
   Angele MK, 1997, ARCH SURG-CHICAGO, V132, P1207
   AONO T, 1972, J CLIN ENDOCR METAB, V35, P535, DOI 10.1210/jcem-35-4-535
   Arnalich F, 1999, J INFECT DIS, V180, P908, DOI 10.1086/314963
   BAIGRIE RJ, 1992, BRIT J SURG, V79, P757, DOI 10.1002/bjs.1800790813
   BALOGH D, 1984, BURNS, V10, P257, DOI 10.1016/0305-4179(84)90004-4
   BARBARINO A, 1989, J CLIN ENDOCR METAB, V68, P523, DOI 10.1210/jcem-68-3-523
   BARBARINO A, 1989, METABOLISM, V38, P504, DOI 10.1016/0026-0495(89)90208-4
   Bhasin S, 1999, JPEN-PARENTER ENTER, V23, pS195, DOI 10.1177/014860719902300605
   Braden TD, 1998, AM J VET RES, V59, P1488
   Budnik LT, 1999, MOL CELL ENDOCRINOL, V150, P39, DOI 10.1016/S0303-7207(99)00029-5
   CALKINS JH, 1988, ENDOCRINOLOGY, V123, P1605, DOI 10.1210/endo-123-3-1605
   Chang DW, 1998, SHOCK, V10, P155, DOI 10.1097/00024382-199809000-00001
   CHRISTEFF N, 1994, CIRC SHOCK, V44, P154
   CHRISTEFF N, 1987, J STEROID BIOCHEM, V26, P67, DOI 10.1016/0022-4731(87)90032-X
   CHRISTEFF N, 1988, J STEROID BIOCHEM, V29, P435, DOI 10.1016/0022-4731(88)90254-3
   Cohen PE, 1999, J LEUKOCYTE BIOL, V66, P765, DOI 10.1002/jlb.66.5.765
   Corcoran C, 1999, NEW ENGL J MED, V340, P1740, DOI 10.1056/NEJM199906033402207
   DAMAS P, 1989, CRIT CARE MED, V17, P975, DOI 10.1097/00003246-198910000-00001
   Demling R, 1998, Ostomy Wound Manage, V44, P58
   Demling RH, 1999, BURNS, V25, P215, DOI 10.1016/S0305-4179(98)00159-4
   Demling RH, 2000, WOUND REPAIR REGEN, V8, P97, DOI 10.1046/j.1524-475x.2000.00097.x
   Demling RH, 1997, J TRAUMA, V43, P47, DOI 10.1097/00005373-199707000-00012
   Demling RH, 2000, J CRIT CARE, V15, P12, DOI 10.1053/jcrc.2000.0150012
   Demling RH, 2001, BURNS, V27, P46, DOI 10.1016/S0305-4179(00)00064-4
   DOLECEK R, 1979, SCAND J PLAST RECONS, V13, P9, DOI 10.3109/02844317909013013
   Dondi D, 1998, BIOL SIGNAL RECEPT, V7, P55
   DONG Q, 1992, CLIN ENDOCRINOL, V36, P399, DOI 10.1111/j.1365-2265.1992.tb01466.x
   FAUSER BCJM, 1989, ACTA ENDOCRINOL-COP, V120, P401, DOI 10.1530/acta.0.1200401
   Feleder C, 2000, NEUROIMMUNOMODULAT, V7, P46, DOI 10.1159/000026419
   FISCHER UG, 1992, FERTIL STERIL, V58, P1108
   FOURRIER F, 1994, CIRC SHOCK, V43, P171
   Gervasio JM, 2000, PHARMACOTHERAPY, V20, P1328, DOI 10.1592/phco.20.17.1328.34889
   Gianotti L, 1998, J ENDOCRINOL INVEST, V21, P115, DOI 10.1007/BF03350325
   Grinspoon S, 2000, ANN INTERN MED, V133, P348, DOI 10.7326/0003-4819-133-5-200009050-00010
   HALES DB, 1992, ENDOCRINOLOGY, V131, P2165, DOI 10.1210/en.131.5.2165
   Hart DW, 2001, ANN SURG, V233, P556, DOI 10.1097/00000658-200104000-00012
   HOBERMAN JM, 1995, SCI AM, V272, P76, DOI 10.1038/scientificamerican0295-76
   Johansen KL, 1999, JAMA-J AM MED ASSOC, V281, P1275, DOI 10.1001/jama.281.14.1275
   Johnson CA, 2000, SEMIN DIALYSIS, V13, P36, DOI 10.1046/j.1525-139x.2000.00011.x
   Kang SS, 2000, J NEUROENDOCRINOL, V12, P421
   Kunimoto B T, 1999, Ostomy Wound Manage, V45, P56
   Lackey BR, 1999, CYTOKINE GROWTH F R, V10, P201, DOI 10.1016/S1359-6101(99)00013-1
   LI XQ, 1995, ENDOCRINOLOGY, V136, P3519, DOI 10.1210/en.136.8.3519
   Lin T, 1998, ENDOCRINOLOGY, V139, P2217, DOI 10.1210/en.139.5.2217
   Lin T, 1998, J ENDOCRINOL, V156, P461, DOI 10.1677/joe.0.1560461
   LIN T, 1994, MOL CELL ENDOCRINOL, V101, P111, DOI 10.1016/0303-7207(94)90225-9
   LONGCOPE C, 1987, Steroids, V50, P253, DOI 10.1016/0039-128X(83)90076-4
   LUEPRASITSAKUL P, 1991, J STEROID BIOCHEM, V39, P353, DOI 10.1016/0960-0760(91)90046-8
   MANNING EMC, 1995, CRIT CARE CLIN, V11, P603, DOI 10.1016/S0749-0704(18)30055-1
   Mauduit C, 1998, ENDOCRINOLOGY, V139, P2863, DOI 10.1210/en.139.6.2863
   MAUDUIT C, 1991, ENDOCRINOLOGY, V129, P2933, DOI 10.1210/endo-129-6-2933
   McCann SM, 2001, VITAM HORM, V63, P29, DOI 10.1016/S0083-6729(01)63002-4
   MEALY K, 1990, ANN SURG, V211, P470, DOI 10.1097/00000658-199004000-00014
   MEIKLE AW, 1992, J ANDROL, V13, P437
   Mizushima Y, 2000, ANN SURG, V232, P673, DOI 10.1097/00000658-200011000-00009
   NAKASHIMA A, 1975, ACTA ENDOCRINOL-COP, V78, P258, DOI 10.1530/acta.0.0780258
   OLSTER DH, 1987, J CLIN ENDOCR METAB, V65, P262, DOI 10.1210/jcem-65-2-262
   ORAVA M, 1985, BIOCHEM BIOPH RES CO, V127, P809, DOI 10.1016/S0006-291X(85)80015-2
   ORAVA M, 1986, INT J CANCER, V38, P295, DOI 10.1002/ijc.2910380222
   ORAVA M, 1989, MOL ENDOCRINOL, V3, P887, DOI 10.1210/mend-3-6-887
   PLYMATE SR, 1987, HORM RES, V27, P152, DOI 10.1159/000180803
   REED MJ, 1986, HORM METAB RES, V18, P635, DOI 10.1055/s-2007-1012392
   Refojo D, 1998, NEUROENDOCRINOLOGY, V67, P275, DOI 10.1159/000054323
   Remmers DE, 1998, ANN SURG, V227, P790, DOI 10.1097/00000658-199806000-00002
   Remmers DE, 1997, AM J PHYSIOL-HEART C, V273, pH2919, DOI 10.1152/ajpheart.1997.273.6.H2919
   RIVIER C, 1986, SCIENCE, V231, P607, DOI 10.1126/science.3003907
   SEMPLE CG, 1992, ACTA ENDOCRINOL-COP, V126, P404, DOI 10.1530/acta.0.1260404
   SEMPLE CG, 1987, BRIT MED J, V295, P403, DOI 10.1136/bmj.295.6595.403
   Sheffield-Moore M, 1999, J CLIN ENDOCR METAB, V84, P2705, DOI 10.1210/jc.84.8.2705
   Simpson ER, 1997, RECENT PROG HORM RES, V52, P185
   SPRATT DI, 1993, J CLIN ENDOCR METAB, V76, P1548, DOI 10.1210/jc.76.6.1548
   SPRATT DI, 1993, J CLIN ENDOCR METAB, V76, P1542, DOI 10.1210/jc.76.6.1542
   SPRATT DI, 1990, CLIN RES, V38, pA795
   SPRATT DI, 1992, J CLIN ENDOCR METAB, V75, P1562, DOI 10.1210/jc.75.6.1562
   Steed DL, 1997, SURG CLIN N AM, V77, P575, DOI 10.1016/S0039-6109(05)70569-7
   Stocco DM, 1996, ENDOCR REV, V17, P221, DOI 10.1210/er.17.3.221
   STONE M, 1996, ANN ENDOCRINE SOC M
   THOMAS MA, 1991, J CLIN ENDOCR METAB, V72, P1249, DOI 10.1210/jcem-72-6-1249
   Torpy DJ, 1998, HORM METAB RES, V30, P726, DOI 10.1055/s-2007-978967
   Tsigos C, 1999, J INTERF CYTOK RES, V19, P1271, DOI 10.1089/107999099312948
   Van den Berghe G, 1998, J CLIN ENDOCR METAB, V83, P3062, DOI 10.1210/jc.83.9.3062
   VOGEL AV, 1985, J CLIN ENDOCR METAB, V60, P658, DOI 10.1210/jcem-60-4-658
   WANG C, 1978, CLIN ENDOCRINOL, V9, P249, DOI 10.1111/j.1365-2265.1978.tb02207.x
   WANG C, 1978, CLIN ENDOCRINOL, V9, P255, DOI 10.1111/j.1365-2265.1978.tb02208.x
   WARREN MP, 1977, J CLIN ENDOCR METAB, V45, P99, DOI 10.1210/jcem-45-1-99
   Wichmann MW, 1997, AM J PHYSIOL-CELL PH, V273, pC1335, DOI 10.1152/ajpcell.1997.273.4.C1335
   WILLIAMS CL, 1990, NEUROENDOCRINOLOGY, V52, P133, DOI 10.1159/000125563
   Wilmore DW, 2000, WORLD J SURG, V24, P705, DOI 10.1007/s002689910113
   Wilmore DW, 1999, WORLD J SURG, V23, P545, DOI 10.1007/PL00012345
   Wilmore DW, 1998, ANN SURG, V228, P143, DOI 10.1097/00000658-199808000-00001
   Wolfe R, 2000, Mayo Clin Proc, V75 Suppl, pS55
   WOOLF PD, 1985, J CLIN ENDOCR METAB, V60, P444, DOI 10.1210/jcem-60-3-444
   XIONG YT, 1993, ENDOCRINOLOGY, V132, P2438, DOI 10.1210/en.132.6.2438
   ZHAO Y, 1995, MOL ENDOCRINOL, V9, P340, DOI 10.1210/me.9.3.340
   ZHAO Y, 1995, J BIOL CHEM, V270, P16449, DOI 10.1074/jbc.270.27.16449
   Zhao Y, 1996, MOL ENDOCRINOL, V10, P1350, DOI 10.1210/me.10.11.1350
NR 100
TC 43
Z9 44
U1 1
U2 5
PU BAILLIERE TINDALL
PI LONDON
PA 24-28 OVAL RD, LONDON NW1 7DX, ENGLAND
SN 1521-690X
J9 BEST PRACT RES CL EN
JI Best Pract. Res. Clin. Endoc. Metab.
PD DEC
PY 2001
VL 15
IS 4
BP 479
EP 494
DI 10.1053/beem.2001.0165
PG 16
WC Endocrinology & Metabolism
WE Science Citation Index Expanded (SCI-EXPANDED)
SC Endocrinology & Metabolism
GA 501ZH
UT WOS:000172717500007
PM 11800519
DA 2022-03-26
ER

PT J
AU Luci, G
   Mattioli, F
   Falcone, M
   Di Paolo, A
AF Luci, Giacomo
   Mattioli, Francesca
   Falcone, Marco
   Di Paolo, Antonello
TI Pharmacokinetics of Non-beta-Lactam beta-Lactamase Inhibitors
SO ANTIBIOTICS-BASEL
LA English
DT Review
DE avibactam; vaborbactam; relebactam; durlobactam; pharmacokinetics;
   pharmacokinetics; pharmacodynamics
ID EPITHELIAL LINING FLUID; CLINICAL PHARMACOKINETICS; POPULATION
   PHARMACOKINETICS; HUMAN PLASMA; CLASS-A; AVIBACTAM; CEFTAZIDIME;
   COMBINATION; PHARMACODYNAMICS; MEROPENEM
AB The growing emergence of drug-resistant bacterial strains is an issue to treat severe infections, and many efforts have identified new pharmacological agents. The inhibitors of beta-lactamases (BLI) have gained a prominent role in the safeguard of beta-lactams. In the last years, new beta-lactam-BLI combinations have been registered or are still under clinical evaluation, demonstrating their effectiveness to treat complicated infections. It is also noteworthy that the pharmacokinetics of BLIs partly matches that of beta-lactams companions, meaning that some clinical situations, as well as renal impairment and renal replacement therapies, may alter the disposition of both drugs. Common pharmacokinetic characteristics, linear pharmacokinetics across a wide range of doses, and known pharmacokinetic/pharmacodynamic parameters may guide modifications of dosing regimens for both beta-lactams and BLIs. However, comorbidities (i.e., burns, diabetes, cancer) and severe changes in individual pathological conditions (i.e., acute renal impairment, sepsis) could make dose adaptation difficult, because the impact of those factors on BLI pharmacokinetics is partly known. Therapeutic drug monitoring protocols may overcome those issues and offer strategies to personalize drug doses in the intensive care setting. Further prospective clinical trials are warranted to improve the use of BLIs and their beta-lactam companions in severe and complicated infections.
C1 [Luci, Giacomo; Falcone, Marco; Di Paolo, Antonello] Univ Pisa, Dept Clin & Expt Med, Via Savi 10, I-56126 Pisa, Italy.
   [Mattioli, Francesca] Univ Genoa, Pharmacol & Toxicol Unit, Dept Internal Med, I-16100 Genoa, Italy.
RP Di Paolo, A (通讯作者)，Univ Pisa, Dept Clin & Expt Med, Via Savi 10, I-56126 Pisa, Italy.
EM giacomo.luci@for.unipi.it; fmattiol@unige.it; marco.falcone@unipi.it;
   antonello.dipaolo@unipi.it
RI Luci, Giacomo/A-6375-2019; Di Paolo, Antonello/K-1413-2018
OI Luci, Giacomo/0000-0001-6304-536X; MATTIOLI,
   FRANCESCA/0000-0001-8460-0262; Di Paolo, Antonello/0000-0002-2661-6183
CR Abdul-Aziz MH, 2020, INTENS CARE MED, V46, P1127, DOI 10.1007/s00134-020-06050-1
   Abdul-Aziz MH, 2016, J ANTIMICROB CHEMOTH, V71, P196, DOI 10.1093/jac/dkv288
   Abdulla A, 2017, J CHROMATOGR B, V1060, P138, DOI 10.1016/j.jchromb.2017.06.014
   Asempa TE, 2020, INT J ANTIMICROB AG, V55, DOI 10.1016/j.ijantimicag.2019.10.019
   Bensman TJ, 2017, ANTIMICROB AGENTS CH, V61, DOI 10.1128/AAC.00988-17
   Berkhout J, 2016, ANTIMICROB AGENTS CH, V60, P368, DOI 10.1128/AAC.01269-15
   Bhagunde P, 2019, CPT-PHARMACOMET SYST, V8, P748, DOI 10.1002/psp4.12462
   Bhagunde P, 2019, INT J INFECT DIS, V89, P55, DOI 10.1016/j.ijid.2019.08.026
   Boidin C, 2020, ANAESTH CRIT CARE PA, V39, P87, DOI 10.1016/j.accpm.2019.07.016
   Brown ML, 2020, OPEN FORUM INFECT DI, V7, DOI 10.1093/ofid/ofaa054
   Bush K, 2019, NAT REV MICROBIOL, V17, P295, DOI 10.1038/s41579-019-0159-8
   Bush K, 2018, ANTIMICROB AGENTS CH, V62, DOI 10.1128/AAC.01076-18
   Bush K, 2013, J INFECT CHEMOTHER, V19, P549, DOI 10.1007/s10156-013-0640-7
   Cahill ST, 2017, ANTIMICROB AGENTS CH, V61, DOI 10.1128/AAC.02260-16
   Chan G, 2019, J ANTIMICROB CHEMOTH, V74, P1894, DOI 10.1093/jac/dkz101
   Chen IH, 2020, ANTIBIOTICS-BASEL, V9, DOI 10.3390/antibiotics9070393
   Coleman K, 2014, ANTIMICROB AGENTS CH, V58, P3366, DOI 10.1128/AAC.00080-14
   Crass RL, 2019, PHARMACOTHERAPY, V39, P182, DOI 10.1002/phar.2210
   Di Paolo A, 2013, INT J ANTIMICROB AG, V42, P250, DOI 10.1016/j.ijantimicag.2013.06.006
   Di Paolo A, 2013, CLIN PHARMACOKINET, V52, P511, DOI 10.1007/s40262-013-0062-9
   Dimelow R, 2018, DRUGS R&D, V18, P221, DOI 10.1007/s40268-018-0241-0
   Durand-Reville TF, 2017, NAT MICROBIOL, V2, DOI 10.1038/nmicrobiol.2017.104
   Ehmann DE, 2013, J BIOL CHEM, V288, P27960, DOI 10.1074/jbc.M113.485979
   EMA, SUMMARY PRODUCT CHAR
   Falcone M, 2021, J ANTIMICROB CHEMOTH, V76, P1025, DOI 10.1093/jac/dkaa549
   Falcone M, 2021, CLIN INFECT DIS, V72, P1871, DOI 10.1093/cid/ciaa586
   FOULDS G, 1983, ANTIMICROB AGENTS CH, V23, P692, DOI 10.1128/AAC.23.5.692
   Geibel B, 2018, OPEN FORUM INFECT DI, V5, pS431, DOI [10.1093/ofid/ofy210.1232, DOI 10.1093/OFID/OFY210.1232]
   Geibel B., 2020, OPEN FORUM INFECT DI, V7, pS670, DOI [10.1093/ofid/ofaa439.1500, DOI 10.1093/OFID/OFAA439.1500]
   Gibson Benjamin, 2019, Sr Care Pharm, V34, P187
   Giddins MJ, 2018, ANTIMICROB AGENTS CH, V62, DOI 10.1128/AAC.02101-17
   Giri P, 2019, DRUG RES, V69, P245, DOI 10.1055/a-0748-5548
   Gonzalez-Bello C, 2020, J MED CHEM, V63, P1859, DOI 10.1021/acs.jmedchem.9b01279
   Griffith DC, 2019, ANTIMICROB AGENTS CH, V63, DOI 10.1128/AAC.01659-18
   Griffith DC, 2016, ANTIMICROB AGENTS CH, V60, P6326, DOI 10.1128/AAC.00568-16
   Hackel MA, 2018, ANTIMICROB AGENTS CH, V62, DOI 10.1128/AAC.01904-17
   Hecker SJ, 2015, J MED CHEM, V58, P3682, DOI 10.1021/acs.jmedchem.5b00127
   Ho S, 2019, CURR INFECT DIS REP, V21, DOI 10.1007/s11908-019-0690-9
   Karaiskos I, 2019, FRONT PUBLIC HEALTH, V7, DOI 10.3389/fpubh.2019.00151
   Kaye KS, 2020, ANTIMICROB AGENTS CH, V64, DOI 10.1128/AAC.02203-19
   Krajnc A, 2019, J MED CHEM, V62, P8544, DOI 10.1021/acs.jmedchem.9b00911
   Kufel WD, 2019, J ANTIMICROB CHEMOTH, V74, P2117, DOI 10.1093/jac/dkz103
   Lee YR, 2018, EUR J CLIN MICROBIOL, V37, P1411, DOI 10.1007/s10096-018-3260-4
   Lepak AJ, 2019, ANTIMICROB AGENTS CH, V63, DOI 10.1128/AAC.01648-19
   Li JG, 2019, CTS-CLIN TRANSL SCI, V12, P151, DOI 10.1111/cts.12585
   Lickliter JD, 2020, ANTIMICROB AGENTS CH, V64, DOI 10.1128/AAC.00071-20
   Lister PD, 1997, ANTIMICROB AGENTS CH, V41, P721, DOI 10.1128/AAC.41.4.721
   Liu B, 2020, J MED CHEM, V63, P2789, DOI 10.1021/acs.jmedchem.9b01518
   Livermore DM, 2013, J ANTIMICROB CHEMOTH, V68, P2286, DOI 10.1093/jac/dkt178
   LIVERMORE DM, 1993, J ANTIMICROB CHEMOTH, V31, P9, DOI 10.1093/jac/31.suppl_A.9
   Lomovskaya O, 2017, ANTIMICROB AGENTS CH, V61, DOI [10.1128/aac.01443-17, 10.1128/AAC.01443-17]
   Mallalieu NL, 2020, ANTIMICROB AGENTS CH, V64, DOI 10.1128/AAC.02229-19
   MATTIE H, 1994, CLIN PHARMACOKINET, V26, P99, DOI 10.2165/00003088-199426020-00003
   Mattioli F, 2016, EUR J CLIN PHARMACOL, V72, P839, DOI 10.1007/s00228-016-2053-x
   McLeod SM, 2020, ANTIMICROB AGENTS CH, V64, DOI 10.1128/AAC.02534-19
   Merdjan H, 2017, J CLIN PHARMACOL, V57, P211, DOI 10.1002/jcph.793
   Merdjan H, 2015, CLIN DRUG INVEST, V35, P307, DOI 10.1007/s40261-015-0283-9
   Morinaka A, 2015, J ANTIMICROB CHEMOTH, V70, P2779, DOI 10.1093/jac/dkv166
   Motsch J, 2020, CLIN INFECT DIS, V70, P1799, DOI 10.1093/cid/ciz530
   Moya B, 2017, ANTIMICROB AGENTS CH, V61, DOI DOI 10.1128/AAC.02529-16
   Moya B, 2019, ANTIMICROB AGENTS CH, V63, DOI [10.1128/AAC.00128-19, 10.1128/aac.00128-19]
   Mushtaq S, 2019, J ANTIMICROB CHEMOTH, V74, P953, DOI 10.1093/jac/dky522
   Nelson K, 2017, ANTIMICROB AGENTS CH, V61, DOI [10.1128/AAC.00989-17, 10.1128/aac.00989-17]
   Nichols WW, 2018, ANTIMICROB AGENTS CH, V62, DOI 10.1128/AAC.02446-17
   Nicolau DP, 2015, J ANTIMICROB CHEMOTH, V70, P2862, DOI 10.1093/jac/dkv170
   Novelli A, 2020, EXPERT REV ANTI-INFE, V18, P643, DOI 10.1080/14787210.2020.1756775
   Nukaga M, 2018, ANTIMICROB AGENTS CH, V62, DOI [10.1128/aac.02371-17, 10.1128/AAC.02371-17]
   O'Donnell J, 2019, ANTIMICROB AGENTS CH, V63, DOI 10.1128/AAC.00794-19
   Palzkill T, 2018, FRONT MOL BIOSCI, V5, DOI 10.3389/fmolb.2018.00016
   Papp-Wallace KM, 2018, J MED CHEM, V61, P4067, DOI 10.1021/acs.jmedchem.8b00091
   Patel TS, 2018, FUTURE MICROBIOL, V13, P971, DOI 10.2217/fmb-2018-0054
   Pillar CM, 2016, LETT APPL MICROBIOL, V63, P96, DOI 10.1111/lam.12592
   Preston RA, 2019, ANTIMICROB AGENTS CH, V63, DOI 10.1128/AAC.01484-18
   Rhee EG, 2018, ANTIMICROB AGENTS CH, V62, DOI [10.1128/aac.00280-18, 10.1128/AAC.00280-18]
   Rizk ML, 2018, ANTIMICROB AGENTS CH, V62, DOI [10.1128/AAC.01411-17, 10.1128/aac.01411-17]
   Rodvold KA, 2018, ANTIMICROB AGENTS CH, V62, DOI [10.1128/AAC.01089-18, 10.1128/aac.01089-18]
   Rodvold KA, 2018, ANTIMICROB AGENTS CH, V62, DOI [10.1128/aac.00682-18, 10.1128/AAC.00682-18;e00682-18, 10.1128/AAC.00682-18]
   Rubino CM, 2018, ANTIMICROB AGENTS CH, V62, DOI [10.1128/AAC.02228-17, 10.1128/aac.02228-17]
   Rubino CM, 2018, ANTIMICROB AGENTS CH, V62, DOI [10.1128/AAC.02103-17, 10.1128/aac.02103-17]
   Sagan O, 2020, ANTIMICROB AGENTS CH, V64, DOI 10.1128/AAC.01506-19
   Sarli V, 2019, CLIN CHEM LAB MED, V57, pE331, DOI 10.1515/cclm-2019-0429
   Shahid M, 2009, CRIT REV MICROBIOL, V35, P81, DOI 10.1080/10408410902733979
   Shapiro AB, 2017, ACS INFECT DIS, V3, P833, DOI 10.1021/acsinfecdis.7b00113
   Sheu CC, 2019, FRONT MICROBIOL, V10, DOI 10.3389/fmicb.2019.00080
   Sillen H, 2015, BIOANALYSIS, V7, P1423, DOI 10.4155/bio.15.76
   Sime FB, 2018, ANTIMICROB AGENTS CH, V62, DOI 10.1128/AAC.01306-18
   Smith JR, 2020, PHARMACOTHERAPY, V40, P343, DOI 10.1002/phar.2378
   Soukup P, 2019, PHARMACOTHERAPY, V39, P1216, DOI 10.1002/phar.2338
   Sprague Denise A, 2009, Can J Hosp Pharm, V62, P392
   Stachyra T, 2010, ANTIMICROB AGENTS CH, V54, P5132, DOI 10.1128/AAC.00568-10
   Stein GE, 2019, SURG INFECT, V20, P55, DOI 10.1089/sur.2018.141
   Sutherland CA, 2020, J CHROMATOGR SCI, V58, P726, DOI 10.1093/chromsci/bmaa041
   Thomson KS, 2019, ANTIBIOTICS-BASEL, V8, DOI 10.3390/antibiotics8010032
   Tominaga N, 2015, J INFECT CHEMOTHER, V21, P551, DOI 10.1016/j.jiac.2015.04.006
   Tooke CL, 2019, J MOL BIOL, V431, P3472, DOI 10.1016/j.jmb.2019.04.002
   VanScoy B, 2013, ANTIMICROB AGENTS CH, V57, P5924, DOI 10.1128/AAC.00656-13
   Vardakas KZ, 2018, LANCET INFECT DIS, V18, P108, DOI [10.1016/s1473-3099(17)30615-1, 10.1016/S1473-3099(17)30615-1]
   Vazquez-Ucha JC, 2020, INT J MOL SCI, V21, DOI 10.3390/ijms21239308
   Veiga RP, 2018, CRIT CARE, V22, DOI 10.1186/s13054-018-2155-1
   Vena A, 2020, ANTIBIOTICS-BASEL, V9, DOI 10.3390/antibiotics9020071
   Vishwanathan K, 2014, DRUG METAB DISPOS, V42, P932, DOI 10.1124/dmd.113.055335
   Wenzler E, 2017, ANTIMICROB AGENTS CH, V61, DOI [10.1128/aac.00464-17, 10.1128/AAC.00464-17]
   Wenzler E, 2015, ANTIMICROB AGENTS CH, V59, P7232, DOI 10.1128/AAC.01713-15
   Yahav D, 2021, CLIN MICROBIOL REV, V34, DOI 10.1128/CMR.00021-21
   Zhanel GG, 2018, DRUGS, V78, P65, DOI 10.1007/s40265-017-0851-9
   Zhuang LN, 2020, J CLIN PHARMACOL, V60, P1011, DOI 10.1002/jcph.1595
NR 106
TC 0
Z9 0
U1 1
U2 2
PU MDPI
PI BASEL
PA ST ALBAN-ANLAGE 66, CH-4052 BASEL, SWITZERLAND
SN 2079-6382
J9 ANTIBIOTICS-BASEL
JI Antibiotics-Basel
PD JUL
PY 2021
VL 10
IS 7
AR 769
DI 10.3390/antibiotics10070769
PG 17
WC Infectious Diseases; Pharmacology & Pharmacy
WE Science Citation Index Expanded (SCI-EXPANDED)
SC Infectious Diseases; Pharmacology & Pharmacy
GA UB9FT
UT WOS:000686144100001
PM 34202609
OA Green Published
DA 2022-03-26
ER

PT J
AU Liu, J
   Liu, YQ
   Liu, SJ
   Zhang, Q
   Zheng, JX
   Niu, YW
   Wang, XF
AF Liu, Jian
   Liu, Yiqing
   Liu, Shengjun
   Zhang, Qin
   Zheng, Jiexin
   Niu, Yiwen
   Wang, Xuefeng
TI Hypocoagulation induced by broad-spectrum antibiotics in extensive burn
   patients
SO BURNS & TRAUMA
LA English
DT Article
DE Hypocoagulation; Extensive burns; Vitamin K deficiency;
   Antibiotic-induced coagulopathy
ID FACTOR-X DEFICIENCY; VITAMIN-K; COAGULATION; TIGECYCLINE
AB BackgroundPatients with extensive burns usually develop pro-coagulation soon after the injury if there is no sepsis occurred. We describe the case of an extensive burn adult suffering from hypocoagulation not related to sepsis, but secondary to antibiotic treatment.Case presentationHere, we report a case of an adult male patient suffering from flame burns of 45% total body surface area (40% full thickness) combined with inhalation injury. Hypocoagulopathy with soaring prolonged activated partial thromboplastin time value occurred on third week post-burn while systemic infection had been under control by application of broad-spectrum antibiotics. Investigations showed that not the infection but vitamin K-related coagulation factor deficiency were responsible for unexpected bleeding. However, supplemental vitamin K was not the key as we expected, which prompted us trying to decode the underlying cause of coagulation disturbance in this patient and pick out the most effective treatment for live-saving. After the withdrawal of highly suspected broad-spectrum antibiotic, Meropenem (R), disturbed vitamin K related coagulation factors gradually restored to their optimal levels so as to maintain normal coagulation status. Therefore, surgical procedures without further risk of bleeding could be carried out in time for wound recovery. The patient was discharged on post-burn day 67 and transferred to a secondary hospital for his rehabilitation.ConclusionHypocoagulopathy may be devoted to different reasons other than sepsis in extensive burns. Early recognition of the cause for coagulation disturbance is critical to make appropriate treatment and save patients' lives. This case illustrated the importance of unveiling the mist cause for coagulation disturbance occurred in extensive burn patient, which paved the way for optimal life-saving treatments. And we also recommend burn surgeons to be alerted to antibiotic-induced vitamin K deficiency-related coagulopathy among critical burn patients.
C1 [Liu, Jian; Liu, Yiqing; Zhang, Qin; Zheng, Jiexin; Niu, Yiwen] Shanghai Jiao Tong Univ, Sch Med, Ruijin Hosp, Dept Burn & Plast Surg, Shanghai, Peoples R China.
   [Liu, Shengjun] Shanghai Jiao Tong Univ, Sch Med, Med Clin, Shanghai, Peoples R China.
   [Wang, Xuefeng] Shanghai Jiao Tong Univ, Sch Med, Ruijin Hosp, Transfus Dept, Shanghai, Peoples R China.
RP Zhang, Q (通讯作者)，Shanghai Jiao Tong Univ, Sch Med, Ruijin Hosp, Dept Burn & Plast Surg, Shanghai, Peoples R China.
EM jennetrj@hotmail.com; cn.zhangqin@yahoo.com
OI Reis, AlessanRSS/0000-0001-8486-7469
CR Berkner KL, 2008, VITAM HORM, V78, P131, DOI 10.1016/S0083-6729(07)00007-6
   Greer Nickie D, 2006, Proc (Bayl Univ Med Cent), V19, P155
   Haberal M, 2006, J BURN CARE RES, V27, P113, DOI 10.1097/01.bcr.0000191962.46058.bf
   Hofstra JJ, 2011, J TRAUMA, V70, P1389, DOI 10.1097/TA.0b013e31820f85a7
   Huang R, 2017, TRANSFUSION, V57, P2715, DOI 10.1111/trf.14267
   Jennes S, 2008, BURNS, V34, P1037, DOI 10.1016/j.burns.2007.06.009
   Jeschke MG, 2012, TOTAL BURN CARE, P301
   Kodama N, 2017, J GEN FAM MED, V18, P258, DOI 10.1002/jgf2.18
   Mascarenhas A, 2011, BMJ CASE REPORTS, V2011
   Matsunaga AT, 1996, J PEDIAT HEMATOL ONC, V18, P223, DOI 10.1097/00043426-199605000-00028
   NARANJO CA, 1981, CLIN PHARMACOL THER, V30, P239, DOI 10.1038/clpt.1981.154
   Posluszny JA, 2012, TOTAL BURN CARE, P277
   Prat NJ, 2017, J TRAUMA ACUTE CARE, V83, pS59, DOI 10.1097/TA.0000000000001472
   Routsi C, 2015, INT J ANTIMICROB AG, V45, P90, DOI 10.1016/j.ijantimicag.2014.07.014
   Sabanis N, 2015, INFECT DIS-NOR, V47, P743, DOI 10.3109/23744235.2015.1043942
   Sato T, 2012, NUTR J, V11, DOI 10.1186/1475-2891-11-93
   Shearer MJ, 2009, GASTROENTEROLOGY, V137, pS105, DOI 10.1053/j.gastro.2009.08.046
   SHEARER MJ, 1988, J CLIN PHARMACOL, V28, P88, DOI 10.1002/j.1552-4604.1988.tb03106.x
   Sherwood ER, 2007, TOTAL BURN CARE, P292
   SHIRAKAWA H, 1990, INT J VITAM NUTR RES, V60, P245
   Truong JT, 2012, J NUTR, V142, P936, DOI 10.3945/jn.111.154807
NR 21
TC 1
Z9 3
U1 1
U2 4
PU BMC
PI LONDON
PA CAMPUS, 4 CRINAN ST, LONDON N1 9XW, ENGLAND
SN 2321-3868
EI 2321-3876
J9 BURNS TRAUMA
JI Burns Trauma
PD APR 26
PY 2019
VL 7
AR 13
DI 10.1186/s41038-019-0150-7
PG 7
WC Emergency Medicine; Dermatology; Surgery
WE Science Citation Index Expanded (SCI-EXPANDED)
SC Emergency Medicine; Dermatology; Surgery
GA HV3YJ
UT WOS:000465923700001
PM 31058197
OA gold, Green Published
DA 2022-03-26
ER

PT J
AU Liu, XR
   Zheng, XF
   Ji, SZ
   Lv, YH
   Zheng, DY
   Xia, ZF
   Zhang, WD
AF Liu, Xin-Ru
   Zheng, Xing-Feng
   Ji, Shi-Zhao
   Lv, Yong-hai
   Zheng, De-Yi
   Xia, Zhao-Fan
   Zhang, Wei-Dong
TI Metabolomic analysis of thermally injured and/or septic rats
SO BURNS
LA English
DT Article
DE Burn; Sepsis; UPLC-MS; Metabolomics; Multivariate analysis
ID MAGNETIC-RESONANCE-SPECTROSCOPY; INDOXYL SULFATE; BURN INJURY;
   METABONOMIC INVESTIGATIONS; ANTIOXIDANT STATUS; GENE-EXPRESSION; CECAL
   LIGATION; SEPSIS; PLASMA; MODEL
AB Introduction: Early diagnosis and treatment for thermal injury with septic complications continue to be a serious clinical problem. In this study, plasma biomarkers of rats in the burn and/or septic models were investigated with a metabolomic method.
   Methods: Rat plasma samples were analyzed by ultra-performance liquid chromatography-quadrupole time-of-flight mass spectrometry (UPL-CQ-TOF-MS). Multivariate analysis, the principal components analysis (PCA), was used to validate metabolic changes. In addition, another multivariate method, the orthogonal partial least-squares analysis (OPLS), was used to profile potential biomarkers in models.
   Results: Nine characteristic metabolites, including hypoxanthine, indoxyl sufate, glucuronic acid, gluconic acid, proline, uracil, nitrotyrosine, uric acid, and trihydroxy cholanoic acid were identified in models of thermal injury and/or sepsis.
   Conclusion: These biomarkers were mainly involved in oxidative stress and tissue damage, and might supply evidence for distinguishing burned septic patients from non-septic ones. (C) 2010 Elsevier Ltd and ISBI. All rights reserved.
C1 [Zheng, Xing-Feng; Ji, Shi-Zhao; Zheng, De-Yi; Xia, Zhao-Fan] Second Mil Med Univ, Changhai Hosp, Dept Burn Surg, Shanghai 200433, Peoples R China.
   [Zheng, Xing-Feng; Ji, Shi-Zhao; Zheng, De-Yi; Xia, Zhao-Fan] Second Mil Med Univ, Changhai Hosp, Chinese PLA Inst Burn Surg, Shanghai 200433, Peoples R China.
   [Liu, Xin-Ru; Lv, Yong-hai; Zhang, Wei-Dong] Second Mil Med Univ, Sch Pharm, Dept Med Chem Nat Product, Shanghai 200433, Peoples R China.
   [Zheng, De-Yi] Kunming Med Coll, Affiliated Hosp 2, Dept Burn Surg, Kunming, Peoples R China.
RP Xia, ZF (通讯作者)，Second Mil Med Univ, Changhai Hosp, Dept Burn Surg, Shanghai 200433, Peoples R China.
EM xiazhaofan@163.com; wdzhangy@hotmail.com
RI Zheng, Xingfeng/C-2982-2011; Zhang, Weidong/E-6563-2016
OI Zhang, Weidong/0000-0002-2433-6823
FU National 863 ProgramNational High Technology Research and Development
   Program of China [2006AA02Z338]; National Nature Science Foundation of
   ChinaNational Natural Science Foundation of China (NSFC) [30730091]
FX This work was supported by program for National 863 Program
   (2006AA02Z338), and the National Nature Science Foundation of China
   Emphasis Grant (30730091).
CR Banta S, 2007, BIOTECHNOL BIOENG, V97, P118, DOI 10.1002/bit.21200
   Batra S, 2000, ANN TROP PAEDIATR, V20, P27, DOI 10.1080/02724930092039
   BELBA M, 2003, ANN BURNS FIRE DISAS, V1, P12
   Bian K, 2001, FREE RADICAL BIO MED, V31, P421, DOI 10.1016/S0891-5849(01)00600-1
   Bjerrum JT, 2008, NAT CLIN PRACT GASTR, V5, P332, DOI 10.1038/ncpgasthep1125
   BOCCARD EGJ, 2007, CHEMOM INTELL LAB SY, V2, P189
   CERRA FB, 1979, ANN SURG, V190, P577, DOI 10.1097/00000658-197911000-00004
   Chen P, 2007, ADV THER, V24, P1036, DOI 10.1007/BF02877709
   Cloarec O, 2005, ANAL CHEM, V77, P517, DOI 10.1021/ac048803i
   Doise JM, 2008, FUND CLIN PHARMACOL, V22, P203, DOI 10.1111/j.1472-8206.2008.00573.x
   Dou L, 2007, J THROMB HAEMOST, V5, P1302, DOI 10.1111/j.1538-7836.2007.02540.x
   Duan XB, 2004, ELECTROPHORESIS, V25, P3055, DOI 10.1002/ELPS.200406039
   Fazal N, 2007, INT J BIOL SCI, V3, P393
   Feng B, 2007, J PROTEOME RES, V6, P2161, DOI 10.1021/pr0606326
   Fuchs M, 2008, CLIN LIVER DIS, V12, P151, DOI 10.1016/j.cld.2007.11.002
   Gao HC, 2008, ANAL CHIM ACTA, V624, P269, DOI 10.1016/j.aca.2008.06.051
   Gelasco AK, 2006, AM J PHYSIOL-RENAL, V290, pF1551, DOI 10.1152/ajprenal.00281.2004
   Ghosh S, 2008, STAT MED, V27, P3776, DOI 10.1002/sim.3279
   Giovane A, 2008, J CELL BIOCHEM, V105, P648, DOI 10.1002/jcb.21875
   Giovannini I, 2007, CLIN CHEM LAB MED, V45, P1207, DOI 10.1515/CCLM.2007.247
   Goto M, 2006, J BURN CARE RES, V27, P50, DOI 10.1097/01.bcr.0000192568.77001.b1
   HARKNESS RA, 1988, J CHROMATOGR-BIOMED, V429, P255, DOI 10.1016/S0378-4347(00)83873-6
   JABS CM, 1995, EUR J SURG, V161, P147
   Kamisaki Y, 1997, BBA-MOL BASIS DIS, V1362, P24, DOI 10.1016/S0925-4439(97)00052-5
   Kato A, 2003, CLIN NEPHROL, V60, P161
   Keun HC, 2006, PHARMACOL THERAPEUT, V109, P92, DOI 10.1016/j.pharmthera.2005.06.008
   Li HK, 2008, J PROTEOME RES, V7, P4775, DOI 10.1021/pr800352k
   Maddox JF, 2006, TOXICOL APPL PHARM, V212, P35, DOI 10.1016/j.taap.2005.06.021
   Marshall John C, 2006, Curr Infect Dis Rep, V8, P351, DOI 10.1007/s11908-006-0045-1
   Mayr M, 2007, TRENDS CARDIOVAS MED, V17, P43, DOI 10.1016/j.tcm.2006.11.004
   Meisner M, 2005, CURR OPIN CRIT CARE, V11, P473, DOI 10.1097/01.ccx.0000176694.92883.ce
   Nicholls AW, 2001, CHEM RES TOXICOL, V14, P975, DOI 10.1021/tx000231j
   Nicholson JK, 1999, XENOBIOTICA, V29, P1181, DOI 10.1080/004982599238047
   Owada S, 2008, AM J NEPHROL, V28, P446, DOI 10.1159/000112823
   Rantalainen M, 2006, J PROTEOME RES, V5, P2642, DOI 10.1021/pr060124w
   Rubulotta FM, 2009, CRIT CARE MED, V37, P167, DOI 10.1097/CCM.0b013e3181926883
   Scheiermann P, 2009, J SURG RES, V151, P132, DOI 10.1016/j.jss.2008.02.032
   Serkova NJ, 2006, J HEPATOL, V44, P956, DOI 10.1016/j.jhep.2005.07.009
   Shapiro NI, 2009, CRIT CARE MED, V37, P96, DOI 10.1097/CCM.0b013e318192fd9d
   Spraul M, 1997, ANAL COMMUN, V34, P339, DOI 10.1039/a705551j
   STANFEL LA, 1986, CLIN CHEM, V32, P938
   Tang BMP, 2007, AM J RESP CRIT CARE, V176, P676, DOI 10.1164/rccm.200612-1819OC
   Vallee M, 2006, BMC GENOMICS, V7, DOI 10.1186/1471-2164-7-113
   Ventetuolo CE, 2008, CLIN CHEST MED, V29, P591, DOI 10.1016/j.ccm.2008.07.001
   Wang YL, 2004, P NATL ACAD SCI USA, V101, P12676, DOI 10.1073/pnas.0404878101
   Williams RE, 2006, MOL BIOSYST, V2, P193, DOI 10.1039/b517195d
   WOOLLISCROFT JO, 1990, BURNS, V16, P92, DOI 10.1016/0305-4179(90)90164-R
   Yang E, 2007, BMC BIOINFORMATICS, V8, DOI 10.1186/1471-2105-8-10
   Yang YX, 2007, J PROTEOME RES, V6, P2605, DOI 10.1021/pr070063h
NR 49
TC 34
Z9 35
U1 2
U2 25
PU ELSEVIER SCI LTD
PI OXFORD
PA THE BOULEVARD, LANGFORD LANE, KIDLINGTON, OXFORD OX5 1GB, OXON, ENGLAND
SN 0305-4179
EI 1879-1409
J9 BURNS
JI Burns
PD NOV
PY 2010
VL 36
IS 7
BP 992
EP 998
DI 10.1016/j.burns.2010.03.015
PG 7
WC Critical Care Medicine; Dermatology; Surgery
WE Science Citation Index Expanded (SCI-EXPANDED)
SC General & Internal Medicine; Dermatology; Surgery
GA 677GL
UT WOS:000283977000006
PM 20537801
DA 2022-03-26
ER

PT J
AU Maurogordato, AE
   Wagstaff, MJD
   Fletcher, AJP
   Wilson, DI
   Jayamaha, JEL
AF Maurogordato, A. E.
   Wagstaff, M. J. D.
   Fletcher, A. J. P.
   Wilson, D. I.
   Jayamaha, J. E. L.
TI A novel method to treat hyperthermia in a burns case: Use of a
   catheter-based heat exchange system
SO BURNS
LA English
DT Article
ID INTENSIVE-CARE-UNIT; FEVER; HEMOFILTRATION; HYPOTHERMIA; SEPSIS; SAFETY
C1 [Maurogordato, A. E.; Wagstaff, M. J. D.; Wilson, D. I.] Univ Nottingham Hosp, Dept Plast Reconstruct & Burns Surg, Nottingham, England.
   [Fletcher, A. J. P.; Jayamaha, J. E. L.] Univ Nottingham Hosp, Dept Intens Care, Nottingham, England.
RP Maurogordato, AE (通讯作者)，Dorset Cty Hosp, Dept Anaesthet, Dorchester DT1 2JY, Dorset, England.
EM alicemavro@doctors.org.uk
CR Al-Senani FM, 2004, RESUSCITATION, V62, P143, DOI 10.1016/j.resuscitation.2004.02.016
   Bouchama A, 2002, NEW ENGL J MED, V346, P1978, DOI 10.1056/NEJMra011089
   Broessner G, 2005, CRIT CARE, V9, pR498, DOI 10.1186/cc3771
   CHILDS C, 1988, BURNS, V14, P1, DOI 10.1016/S0305-4179(98)90033-X
   CHILDS C, 1988, BURNS, V14, P343, DOI 10.1016/0305-4179(88)90001-0
   de Pont ACJM, 2006, CRIT CARE MED, V34, P2692, DOI 10.1097/01.CCM.0000239417.92903.1C
   Diringer MN, 2004, CRIT CARE MED, V32, P559, DOI 10.1097/01.CCM.0000108868.97433.3F
   Druml W, 1999, KIDNEY INT, V56, pS56, DOI 10.1046/j.1523-1755.56.s72.1.x
   GEOGIADIS D, 2001, STROKE, V32, P2550
   Ginsberg MD, 1998, STROKE, V29, P529, DOI 10.1161/01.STR.29.2.529
   Holzer M, 2006, STROKE, V37, P1792, DOI 10.1161/01.STR.0000227265.52763.16
   Joannes-Boyau O, 2006, CRIT CARE MED, V34, P2244, DOI 10.1097/01.CCM.0000227650.77064.5F
   Keller E, 2003, INTENS CARE MED, V29, P939, DOI 10.1007/s00134-003-1685-3
   Kellum JA, 2000, CRIT CARE, V4, P69, DOI 10.1186/cc659
   KOUKOULOULITSIO.GV, 2006, P 19 ESICM ANN C
   L'Her E, 2006, CRIT CARE MED, V34, P2621, DOI 10.1097/01.CCM.0000240231.76837.DC
   Marik PE, 2000, CHEST, V117, P855, DOI 10.1378/chest.117.3.855
   Nguyen TT, 1996, ANN SURG, V223, P14, DOI 10.1097/00000658-199601000-00004
   Rickard CM, 2004, J ADV NURS, V47, P393, DOI 10.1111/j.1365-2648.2004.03117.x
   Ryan M, 2003, CRIT CARE, V7, P221, DOI 10.1186/cc1879
   Schmutzhard E, 2002, CRIT CARE MED, V30, P2481, DOI 10.1097/00003246-200211000-00013
   Singer AJ, 2006, ACAD EMERG MED, V13, P686, DOI 10.1197/j.aem.2006.01.018
NR 22
TC 4
Z9 4
U1 0
U2 0
PU ELSEVIER SCI LTD
PI OXFORD
PA THE BOULEVARD, LANGFORD LANE, KIDLINGTON, OXFORD OX5 1GB, OXON, ENGLAND
SN 0305-4179
EI 1879-1409
J9 BURNS
JI Burns
PD FEB
PY 2009
VL 35
IS 1
BP 141
EP 145
DI 10.1016/j.burns.2007.10.014
PG 5
WC Critical Care Medicine; Dermatology; Surgery
WE Science Citation Index Expanded (SCI-EXPANDED)
SC General & Internal Medicine; Dermatology; Surgery
GA 405CY
UT WOS:000263201200023
PM 18378401
DA 2022-03-26
ER

PT J
AU Dennis, CJ
   Chung, KK
   Holland, SR
   Yoon, BS
   Milligan, DJ
   Nitzschke, SL
   Maani, CV
   Hansen, JJ
   Aden, JK
   Renz, EM
AF Dennis, Christopher J.
   Chung, Kevin K.
   Holland, Seth R.
   Yoon, Brian S.
   Milligan, Daun J.
   Nitzschke, Stephanie L.
   Maani, Christopher V.
   Hansen, Jacob J.
   Aden, James K.
   Renz, Evan M.
TI Risk factors for hypotension in urgently intubated burn patients
SO BURNS
LA English
DT Article
DE Burns; Intubation; Propofol; Induction; Respiratory failure; Critical
   care
ID ANESTHESIA; INDUCTION; PROPOFOL
AB Background: When urgently intubating patient in the burn intensive care unit (BICU), various induction agents, including propofol, are utilized that may induce hemodynamic instability.
   Methods: A retrospective review was performed of consecutive critically ill burn patients who underwent urgent endotracheal intubation in BICU. Basic bum-related demographic data, indication for intubation, and induction agents utilized were recorded. The primary outcomes of interest were clinically significant hypotension requiring immediate fluid resuscitation, initiation or escalation of vasopressors immediately after intubation. Secondary outcomes included ventilator days, stay length, and in-hospital mortality.
   Results: Between January 2003 and August 2010, we identified 279 urgent intubations in 204 patients. Of these, the criteria for presumed sepsis were met in 60% (n = 168) of the intubations. After intubation, 117 patients (42%) experienced clinically significant hypotension. Propofol (51%) was the most commonly utilized induction agent followed by etomidate (23%), ketamine (15%), and midazolam (11%). On multiple logistic regression, %TBSA (OR 1.016, 95% CI 1.004-1.027, p < 0.001) and presumed sepsis (OR 1.852, 95% CI 1.100-3.117, p = 0.02) were the only significant predictors of hypotension. None of the induction agents, including propofol, were significantly associated with hypotension in patients with or without presumed sepsis.
   Conclusions: In critically ill burn patients undergoing urgent endotracheal intubation, specific induction agents, including propofol, were not associated with clinically significant hypotension. Presumed sepsis and %TBSA were the most important risk factors. Published by Elsevier Ltd and ISBI.
C1 [Chung, Kevin K.; Nitzschke, Stephanie L.; Maani, Christopher V.; Hansen, Jacob J.; Aden, James K.; Renz, Evan M.] USA, Inst Surg Res, Ft Sam Houston, TX 78234 USA.
   [Dennis, Christopher J.; Holland, Seth R.; Milligan, Daun J.] Brooke Army Med Ctr, Ft Sam Houston, TX 78234 USA.
   [Yoon, Brian S.] William Beaumont Army Med Ctr, El Paso, TX 79920 USA.
RP Chung, KK (通讯作者)，USA, Inst Surg Res, 3698 Chambers Pass, Ft Sam Houston, TX 78234 USA.
EM Kevin.chung@us.army.mil
OI Maani, Christopher/0000-0002-9525-2125
FU Clinical Trials Task Area of the United States Army Institute of
   Surgical Research
FX This project was funded by the Clinical Trials Task Area of the United
   States Army Institute of Surgical Research.
CR Aluarado R, 2009, BURNS, V35, P4, DOI 10.1016/j.burns.2008.03.008
   Benson M, 2000, J CLIN MONITOR COMP, V16, P183, DOI 10.1023/A:1009937510028
   BILLARD V, 1994, ANESTHESIOLOGY, V81, P1384, DOI 10.1097/00000542-199412000-00013
   Blalock A, 1931, ARCH SURG-CHICAGO, V22, P610, DOI 10.1001/archsurg.1931.01160040086005
   Finnerty CC, 2006, SHOCK, V26, P13, DOI 10.1097/01.shk.0000223120.26394.7d
   Greenhalgh DG, 2007, J BURN CARE RES, V28, P776, DOI 10.1097/BCR.0b013e3181599bc9
   Hoka S, 1998, ANESTHESIOLOGY, V89, P1495, DOI 10.1097/00000542-199812000-00028
   Lejay M, 1998, ANESTH ANALG, V87, P277, DOI 10.1097/00000539-199808000-00008
   PAGEL PS, 1993, ANESTHESIOLOGY, V78, P100, DOI 10.1097/00000542-199301000-00015
   Ray DC, 2007, CRIT CARE, V11, DOI 10.1186/cc5916
   Reich DL, 2005, ANESTH ANALG, V101, P622, DOI 10.1213/01.ANE.0000175214.38450.91
   Sneve H, 1906, JAMA-J AM MED ASSOC, V45, P1
   Yamashita S, 2010, BURNS, V36, P1215, DOI 10.1016/j.burns.2010.03.003
NR 13
TC 4
Z9 4
U1 0
U2 0
PU ELSEVIER SCI LTD
PI OXFORD
PA THE BOULEVARD, LANGFORD LANE, KIDLINGTON, OXFORD OX5 1GB, OXON, ENGLAND
SN 0305-4179
EI 1879-1409
J9 BURNS
JI Burns
PD DEC
PY 2012
VL 38
IS 8
BP 1181
EP 1185
DI 10.1016/j.burns.2012.07.004
PG 5
WC Critical Care Medicine; Dermatology; Surgery
WE Science Citation Index Expanded (SCI-EXPANDED)
SC General & Internal Medicine; Dermatology; Surgery
GA 046OM
UT WOS:000311774300013
PM 22884966
DA 2022-03-26
ER

PT J
AU Palmieri, TL
   Levine, S
   Schonfeld-Warden, N
   O'Mara, MS
   Greenhalgh, DG
AF Palmieri, Tina L.
   Levine, Seymour
   Schonfeld-Warden, Nancy
   O'Mara, Michael S.
   Greenhalgh, David G.
TI Hypothalamic-pituitary-adrenal axis response to sustained stress after
   major burn injury in children
SO JOURNAL OF BURN CARE & RESEARCH
LA English
DT Article; Proceedings Paper
CT 35th Critical Care Congress of the Society-of-Critical-Care-Medicine
CY JAN 07-11, 2006
CL San Francisco, CA
ID CORTICOSTEROID-BINDING GLOBULIN; SEPTIC SHOCK; CRITICALLY-ILL;
   INSUFFICIENCY; CORTICOTROPIN; SECRETION; PEPTIDES; CORTISOL
AB The hypothalamic-pituitary-adrenal (HPA) axis is responsible for stress response after injury, yet its function after severe burn injury in children is unclear. The purpose of this study was to define the effects of burn injury on the HPA axis and to evaluate the utility of total serum cortisol in measuring adrenal function in children with major burns in the 2 months after injury. Children ages 0 to 17 years who were admitted within 72 hours to our pediatric burn center with 20% TBSA or greater full-thickness burns were eligible for the study. Serum total cortisol, adrenocorticotropic hormone (ACTH), dehydroepiandrosterone, vasopressin, Pediatric Risk of Mortality (PRISM) score, serum albumin level, and electrolytes were obtained on admission and weekly for 8 weeks. An ACTH stimulation test (250 mu g for children > 2 years, 125 mu g for children <= 2 years) was administered weekly at 8:00 Am. Total serum cortisol was measured before and 60 minutes after the administration of ACTH. Twenty-five children with mean age 7.6 +/- 1.1 years and TBSA burn 41.8 +/- 3.8% were enrolled in the study. Baseline total serum cortisol was 12.4 +/- 0.7 mu g/dl in the 8 weeks after injury and increased to 24.4 +/- 0.8 mu g/dl after the administration of ACTH. Cortisol level did not correlate with PRISM score, albumin, vasopressin, ACTH, or mortality. Although the adrenal response to acute and chronic stress is intact after severe burn injury, the ACTH/adrenal feedback loop is disrupted. Random total serum cortisol measurements overestimate adrenal dysfunction; thus, ACTH stimulation testing should be used to assess adrenal function before the administration of exogenous steroids.
C1 Shriners Hosp Children No Calif, Sacramento, CA 95817 USA.
RP Palmieri, TL (通讯作者)，Shriners Hosp Children No Calif, 2425 Stockton Blvd,Suite 718, Sacramento, CA 95817 USA.
OI O'Mara, Michael/0000-0001-7900-3949
CR Aardal-Eriksson E, 1998, CLIN CHEM LAB MED, V36, P215, DOI 10.1515/CCLM.1998.037
   Barynov E. F., 2002, Fiziolohichnyi Zhurnal (Kiev), V48, P43
   Bernier J, 1998, CRIT CARE MED, V26, P452, DOI 10.1097/00003246-199803000-00014
   BUCKINGHAM JC, 1982, NEUROENDOCRINOLOGY, V35, P111, DOI 10.1159/000123364
   Deeb SA, 2001, BURNS, V27, P658, DOI 10.1016/S0305-4179(00)00163-7
   DELITALA G, 1983, NEUROENDOCRINOLOGY, V37, P275, DOI 10.1159/000123558
   Garcia Garcia E, 2001, An Esp Pediatr, V54, P439
   Garrel DR, 1996, HORM RES, V45, P245, DOI 10.1159/000184796
   Hatherill M, 1999, ARCH DIS CHILD, V80, P51, DOI 10.1136/adc.80.1.51
   Jochberger S, 2006, CRIT CARE MED, V34, P293, DOI 10.1097/01.CCM.0000198528.56397.4F
   Liu DH, 2002, BURNS, V28, P315, DOI 10.1016/S0305-4179(02)00011-6
   Marik PE, 2002, CHEST, V122, P1784, DOI 10.1378/chest.122.5.1784
   Murphy Joseph F., 1993, Journal of Burn Care and Rehabilitation, V14, P155, DOI 10.1097/00004630-199303000-00005
   Pizarro CF, 2005, CRIT CARE MED, V33, P855, DOI 10.1097/01.CCM.0000159854.23324.84
   Rhen T, 2005, NEW ENGL J MED, V353, P1711, DOI 10.1056/NEJMra050541
   SCHROEDER S, 2001, CRIT CARE MED, V29, P450
   SHERIDAN RL, 1993, BURNS, V19, P63, DOI 10.1016/0305-4179(93)90103-F
   TOWNSEND S, 2005, SURVIVING SEPSIS CAM, P2
   VAUGHAN GM, 1982, J TRAUMA, V22, P263, DOI 10.1097/00005373-198204000-00001
   WISE L, 1972, ARCH SURG-CHICAGO, V105, P213
NR 20
TC 31
Z9 33
U1 0
U2 1
PU LIPPINCOTT WILLIAMS & WILKINS
PI PHILADELPHIA
PA 530 WALNUT ST, PHILADELPHIA, PA 19106-3621 USA
SN 1559-047X
J9 J BURN CARE RES
JI J. Burn Care Res.
PD SEP-OCT
PY 2006
VL 27
IS 5
BP 742
EP 748
DI 10.1097/01.BCR.0000238098.43888.07
PG 7
WC Critical Care Medicine; Dermatology; Surgery
WE Conference Proceedings Citation Index - Science (CPCI-S); Science Citation Index Expanded (SCI-EXPANDED)
SC General & Internal Medicine; Dermatology; Surgery
GA 089MQ
UT WOS:000240885100026
PM 16998409
DA 2022-03-26
ER

PT J
AU Glik, J
   Labus, W
   Kitala, D
   Mikus-Zagorska, K
   Roberts, CD
   Nowak, M
   Kasperczyk, A
   Kawecki, M
AF Glik, Justyna
   Labus, Wojciech
   Kitala, Diana
   Mikus-Zagorska, Karolina
   Roberts, Christopher D.
   Nowak, Mariusz
   Kasperczyk, Aleksandra
   Kawecki, Marek
TI A 2000 patient retrospective assessment of a new strategy for burn wound
   management in view of infection prevention and treatment
SO INTERNATIONAL WOUND JOURNAL
LA English
DT Article
DE antibiotics; burns; infections; silver-containing dressings
ID NANOCRYSTALLINE SILVER; SUSCEPTIBILITY; COLONIZATION; EFFICACY
AB Infections in burn patients are still the principal cause of complications in burn injuries. The aim of this study is to assess a new strategy for burn wound management in view of infection prevention and treatment in the experience of the Burn Treatment Center in Siemianowice lskie. The applied methodology involved the analysis of patient records describing the hospital's epidemiological situation between 2014 and 2016. The analysis also included the use and cost of antibiotics, silver-containing dressings, and other antiseptics relative to the number of sepsis cases, including those caused by Pseudomonas aeruginosa, as well as the mortality ratio. The total costs of prevention and treatment of infections were reduced, while the use of silver-containing dressings and antiseptics increased. The number of patients with sepsis decreased, including cases caused by P. aeruginosa, and the mortality ratio was reduced. Introducing a strategy for burn wound-oriented infection prevention and treatment in burn patients provides a number of benefits. It is also cost-effective. Using locally applied active dressings and antiseptics can be a welcome choice for often-unnecessary antibiotic therapy of a suspected or existing burn wound infection.
C1 [Glik, Justyna; Labus, Wojciech; Kitala, Diana; Mikus-Zagorska, Karolina; Nowak, Mariusz; Kawecki, Marek] Dr Stanislaw Sakiel Ctr Burns Treatment, Siemianowice Slaskie, Poland.
   [Glik, Justyna] Med Univ Silesia, Sch Hlth Sci Katowice, Dept Chron Wounds Management Org, Katowice, Poland.
   [Roberts, Christopher D.] Clin Resolut Wound Care Consultancy, Hessle, England.
   [Kasperczyk, Aleksandra] Med Univ Silesia, Sch Med, Dept Biochem, Div Dent Zabrze, Zabrze, Poland.
   [Kawecki, Marek] Tech Humanist Acad, Dept Hlth Sci, Bielsko Biala, Poland.
RP Glik, J (通讯作者)，Ctr Leczenia Oparzen Dr Stanislawa Sakiela Siemia, Ul Jana Pawla 2 2, PL-41100 Siemianowice Slaskie, Poland.
EM justyna.m.glik@gmail.com
RI Kitala, Diana/E-4451-2018; Łabuś, Wojciech/I-3141-2019
OI Łabuś, Wojciech/0000-0003-2108-9270; Glik, Justyna/0000-0001-9409-0569;
   Kawecki, Marek/0000-0001-9925-5297
CR Al-Aali K, 2016, ARCH CLIN MICROBIOL, V7, P1
   Atiyeh BS, 2005, WORLD J SURG, V29, P131, DOI 10.1007/s00268-004-1082-2
   Ayan M, 2003, J HOSP INFECT, V54, P39, DOI 10.1016/S0195-6701(03)00076-8
   Bagdonas R, 2004, LITHUANIAN SURG, V2, P190
   Bahmani N, 2013, PAK J MED SCI, V29, P788, DOI 10.12669/pjms.293.3263
   de Macedo JLS, 2005, MEM I OSWALDO CRUZ, V100, P535, DOI 10.1590/S0074-02762005000500014
   Demling RH, 2001, WOUNDS, V13, P4
   Dunn K, 2004, BURNS, V30, pS1, DOI 10.1016/S0305-4179(04)90000-9
   Elliott TSJ, 1999, BRIT MED BULL, V55, P259, DOI 10.1258/0007142991902240
   Erol S, 2004, BURNS, V30, P357, DOI 10.1016/j.burns.2003.12.013
   Fong J, 2006, INT J NANOMED, V1, P441, DOI 10.2147/nano.2006.1.4.441
   Glik J, 2007, ZAKAZENIA, V7, P97
   Glik J, 2012, POL J SURG, V1, P10
   Heggers JP., 2002, TOTAL BURN CARE, P120, DOI DOI 10.1038/SREP41441
   HERBERT K, 1989, BURNS, V15, P381, DOI 10.1016/0305-4179(89)90103-4
   Japoni A, 2009, IRAN RED CRESCENT ME, V11, P244
   Levin AS, 2003, EXPERT OPIN PHARMACO, V4, P1289, DOI 10.1517/14656566.4.8.1289
   Livermore David M, 2002, Curr Opin Investig Drugs, V3, P218
   Namias N, 2000, J TRAUMA, V49, P638, DOI 10.1097/00005373-200010000-00010
   Percival SL, 2015, ADV WOUND CARE, V4, P373, DOI 10.1089/wound.2014.0557
   Reid AS, 2003, INT J ANTIMICROB AG, V22, P223
   Roberts CD, 2017, ADV WOUND CARE, V6, P63, DOI 10.1089/wound.2016.0701
   Saaiq M, 2015, WORLD J PLAST SURG, V4, P9
   Schwacha MG, 2005, SHOCK, V23, P123, DOI 10.1097/01.shk.0000148073.19717.a9
   Templeton S, 2005, WOUND PRACT RES, V13, P170
   Thomas S, 2003, J Wound Care, V12, P101
   Tonkin C, 2005, WOUND PRACT RES, V13, P163
   Tredget EE, 1998, J BURN CARE REHABIL, V19, P531, DOI 10.1097/00004630-199811000-00013
   White R, 2002, TRENDS IN WOUND CARE, P6
   Wright JB, 2003, WOUNDS, V15, P133
   Wright JB, 2002, WOUND REPAIR REGEN, V10, P141, DOI 10.1046/j.1524-475X.2002.10308.x
NR 31
TC 8
Z9 9
U1 2
U2 14
PU WILEY
PI HOBOKEN
PA 111 RIVER ST, HOBOKEN 07030-5774, NJ USA
SN 1742-4801
EI 1742-481X
J9 INT WOUND J
JI Int. Wound J.
PD JUN
PY 2018
VL 15
IS 3
BP 344
EP 349
DI 10.1111/iwj.12871
PG 6
WC Dermatology; Surgery
WE Science Citation Index Expanded (SCI-EXPANDED)
SC Dermatology; Surgery
GA GJ0UH
UT WOS:000434969400004
PM 29243368
OA Green Published
DA 2022-03-26
ER

PT J
AU Cibulkova, I
   Rehorova, V
   Hajer, J
   Duska, F
AF Cibulkova, Ivana
   Rehorova, Veronika
   Hajer, Jan
   Duska, Frantisek
TI Fecal Microbial Transplantation in Critically Ill Patients-Structured
   Review and Perspectives
SO BIOMOLECULES
LA English
DT Review
DE gut microbiota; critically ill; fecal microbial transplantation;
   multiorgan failure
ID CLOSTRIDIUM-DIFFICILE INFECTION; INTESTINAL MICROBIOTA;
   ULCERATIVE-COLITIS; EFFICACY; RECURRENT; THERAPY; GUT; DIARRHEA;
   DISEASE; EPIDEMIOLOGY
AB The human gut microbiota consists of bacteria, archaea, fungi, and viruses. It is a dynamic ecosystem shaped by several factors that play an essential role in both healthy and diseased states of humans. A disturbance of the gut microbiota, also termed "dysbiosis ", is associated with increased host susceptibility to a range of diseases. Because of splanchnic ischemia, exposure to antibiotics, and/or the underlying disease, critically ill patients loose 90% of the commensal organisms in their gut within hours after the insult. This is followed by a rapid overgrowth of potentially pathogenic and pro-inflammatory bacteria that alter metabolic, immune, and even neurocognitive functions and that turn the gut into the driver of systemic inflammation and multiorgan failure. Indeed, restoring healthy microbiota by means of fecal microbiota transplantation (FMT) in the critically ill is an attractive and plausible concept in intensive care. Nonetheless, available data from controlled studies are limited to probiotics and FMT for severe C. difficile infection or severe inflammatory bowel disease. Case series and observational trials have generated hypotheses that FMT might be feasible and safe in immunocompromised patients, refractory sepsis, or severe antibiotic-associated diarrhea in ICU. There is a burning need to test these hypotheses in randomized controlled trials powered for the determination of patient-centered outcomes.
C1 [Cibulkova, Ivana; Rehorova, Veronika; Hajer, Jan; Duska, Frantisek] Charles Univ Prague, Fac Med 3, Prague 11000, Czech Republic.
   [Cibulkova, Ivana; Hajer, Jan] FNKV Univ Hosp, Dept Med, Prague 10034, Czech Republic.
   [Rehorova, Veronika; Duska, Frantisek] FNKV Univ Hosp, Dept Anesthesiol & Intens Care Med, Prague 10034, Czech Republic.
RP Duska, F (通讯作者)，Charles Univ Prague, Fac Med 3, Prague 11000, Czech Republic.; Duska, F (通讯作者)，FNKV Univ Hosp, Dept Anesthesiol & Intens Care Med, Prague 10034, Czech Republic.
EM jan.hajer@fnkv.cz
OI Duska, Frantisek/0000-0003-1559-4078
CR Agrawal M, 2016, J CLIN GASTROENTEROL, V50, P403, DOI 10.1097/MCG.0000000000000410
   Al Momani LA, 2018, CUREUS, V10, DOI 10.7759/cureus.2778
   Allegretti JR, 2019, LANCET, V394, P420, DOI 10.1016/S0140-6736(19)31266-8
   Alukal J, 2019, J DIGEST DIS, V20, P301, DOI 10.1111/1751-2980.12750
   Antonelli M, 2020, INTENS CARE MED, V46, P215, DOI 10.1007/s00134-019-05873-x
   Aroniadis OC, 2016, J CLIN GASTROENTEROL, V50, P398, DOI 10.1097/MCG.0000000000000374
   Basso PJ, 2019, FRONT PHARMACOL, V9, DOI 10.3389/fphar.2018.01571
   Batra P, 2020, J INTENSIVE CARE, V8, DOI 10.1186/s40560-020-00487-8
   Berro ZZ, 2016, BMC INFECT DIS, V16, DOI 10.1186/s12879-016-1571-6
   Bilinski J, 2017, CLIN INFECT DIS, V65, P364, DOI 10.1093/cid/cix252
   Bongaerts GPA, 2016, NAT BIOTECHNOL, V34, P55, DOI 10.1038/nbt.3436
   Borody TJ, 2003, J CLIN GASTROENTEROL, V37, P42, DOI 10.1097/00004836-200307000-00012
   Brechmann T, 2015, WORLD J GASTROENTERO, V21, P3736, DOI 10.3748/wjg.v21.i12.3736
   Cammarota G, 2019, GUT, V68, P2111, DOI 10.1136/gutjnl-2019-319548
   Carvalho BM, 2013, MEDIAT INFLAMM, V2013, DOI 10.1155/2013/986734
   Chen M, 2020, J DIGEST DIS, V21, P621, DOI 10.1111/1751-2980.12938
   Cheng YW, 2020, CLIN GASTROENTEROL H, V18, P2234, DOI 10.1016/j.cgh.2019.12.029
   Cheng YW, 2019, AM J TRANSPLANT, V19, P501, DOI 10.1111/ajt.15058
   Cheng YW, 2017, AM J GASTROENTEROL, V112, pS48
   Costello SP, 2020, BMJ CASE REP, V13, DOI 10.1136/bcr-2019-233135
   Cui BT, 2015, J GASTROEN HEPATOL, V30, P51, DOI 10.1111/jgh.12727
   Dai M, 2019, CRIT CARE, V23, DOI 10.1186/s13054-019-2604-5
   Dang XF, 2020, BMC GASTROENTEROL, V20, DOI 10.1186/s12876-020-01548-w
   Fischer M, 2015, ALIMENT PHARM THER, V42, P470, DOI 10.1111/apt.13290
   Fischer M, 2017, GUT MICROBES, V8, P289, DOI 10.1080/19490976.2016.1273998
   Fischer M, 2016, INFLAMM BOWEL DIS, V22, P2402, DOI 10.1097/MIB.0000000000000908
   Fischer M, 2016, AM J GASTROENTEROL, V111, P1024, DOI 10.1038/ajg.2016.180
   Gallegos-Orozco J F, 2012, Rev Gastroenterol Mex, V77, P40
   Giovanni C, 2015, ANN INTERN MED, V162, P533
   Gopalsamy SN, 2018, INFECT CONT HOSP EP, V39, P490, DOI 10.1017/ice.2017.300
   Hocquart M, 2018, CLIN INFECT DIS, V66, P645, DOI 10.1093/cid/cix762
   Huttner BD, 2019, CLIN MICROBIOL INFEC, V25, P830, DOI 10.1016/j.cmi.2018.12.009
   Ianiro G, 2018, ALIMENT PHARM THER, V48, P152, DOI 10.1111/apt.14816
   Ianiro G, 2017, CLIN MICROBIOL INFEC, V23, DOI 10.1016/j.cmi.2016.12.025
   Ishikawa D, 2017, INFLAMM BOWEL DIS, V23, P116, DOI 10.1097/MIB.0000000000000975
   Karakan T., 2020, CURR DRUG TARGETS, V21, P1440
   Kelly CR, 2014, AM J GASTROENTEROL, V109, P1065, DOI 10.1038/ajg.2014.133
   Khanna S, 2018, CLIN PHARMACOL THER, V103, P102, DOI 10.1002/cpt.923
   Khoruts A, 2016, CLIN GASTROENTEROL H, V14, P1433, DOI 10.1016/j.cgh.2016.02.018
   Krajicek E, 2019, ACG CASE REP J, V6, DOI 10.14309/crj.0000000000000198
   Kump P, 2018, ALIMENT PHARM THER, V47, P67, DOI 10.1111/apt.14387
   Kverka M, 2013, APMIS, V121, P403, DOI 10.1111/apm.12007
   Lamarche D, 2018, RESP RES, V19, DOI 10.1186/s12931-018-0950-5
   Lee MSL, 2020, TRANSPL INFECT DIS, V22, DOI 10.1111/tid.13216
   Levy AN, 2019, THER ADV GASTROENTER, V12, DOI 10.1177/1756284819836893
   Li QR, 2015, CRIT CARE, V19, DOI 10.1186/s13054-015-0738-7
   Li QR, 2014, AM J GASTROENTEROL, V109, P1832, DOI 10.1038/ajg.2014.299
   Li SY, 2018, NEUROSCI LETT, V662, P98, DOI 10.1016/j.neulet.2017.10.008
   Lucio C.M.K, 2013, WORLD J GASTROENTERO, V9, P7577
   Luo YY, 2020, DIGEST DIS SCI, V65, P3647, DOI 10.1007/s10620-020-06147-z
   Manzanares W, 2016, CRIT CARE, V20, DOI 10.1186/s13054-016-1434-y
   Marra AR, 2007, BMC INFECT DIS, V7, DOI 10.1186/1471-2334-7-42
   Martinez-Ayala P, 2019, REV GASTROENTEROL ME, V84, P110, DOI 10.1016/j.rgmx.2017.12.002
   Maseda D, 2019, MBIO, V10, DOI 10.1128/mBio.02282-18
   McClave SA, 2018, CURR OPIN CRIT CARE, V24, P105, DOI 10.1097/MCC.0000000000000489
   McClave SA, 2018, CLIN NUTR, V37, P19, DOI 10.1016/j.clnu.2017.07.015
   McDonald LC, 2018, CLIN INFECT DIS, V66, pE1, DOI [10.1093/cid/ciy149, 10.1093/cid/cix1085]
   McLean MH, 2014, GUT, V63, P362, DOI [10.1136/gutjnl-2014-308514, 10.1136/gutjnl-2013-306499]
   Mizuno S, 2017, INTEST RES, V15, P68, DOI 10.5217/ir.2017.15.1.68
   Moayyedi P, 2015, GASTROENTEROLOGY, V149, P102, DOI 10.1053/j.gastro.2015.04.001
   Munoz P, 2005, CLIN INFECT DIS, V40, P1625, DOI 10.1086/429916
   Nakov R, 2020, MINERVA ANESTESIOL, V86, P777, DOI 10.23736/S0375-9393.20.14278-0
   Neemann K, 2012, TRANSPL INFECT DIS, V14, pE161, DOI 10.1111/tid.12017
   Oka A, 2020, DIGEST DIS SCI, V65, P757, DOI 10.1007/s10620-020-06090-z
   Okahara K, 2020, J CLIN MED, V9, DOI 10.3390/jcm9061650
   Ott SJ, 2017, GASTROENTEROLOGY, V152, P799, DOI 10.1053/j.gastro.2016.11.010
   Paramsothy S, 2017, J CROHNS COLITIS, V11, P1180, DOI 10.1093/ecco-jcc/jjx063
   Penziner S, 2015, ANTIMICROB AGENTS CH, V59, P1781, DOI 10.1128/AAC.04268-14
   Prescott HC, 2015, AM J RESP CRIT CARE, V192, P581, DOI 10.1164/rccm.201503-0483OC
   Quraishi MN, 2017, ALIMENT PHARM THER, V46, P479, DOI 10.1111/apt.14201
   Rastelli M, 2018, OBESITY, V26, P792, DOI 10.1002/oby.22175
   Ro Y, 2016, GUT LIVER, V10, P581, DOI 10.5009/gnl15324
   Sayedy L, 2010, WORLD J GASTRO ENDOS, V2, P293, DOI 10.4253/wjge.v2.i8.293
   Schneider Kai Markus, 2018, Case Rep Gastroenterol, V12, P76, DOI 10.1159/000481937
   Schuijt TJ, 2013, TRENDS MICROBIOL, V21, P221, DOI 10.1016/j.tim.2013.02.001
   Scott Fridkin M, 2016, CDC, V9, P235
   Sood A, 2021, J CROHNS COLITIS, V15, P238, DOI 10.1093/ecco-jcc/jjaa163
   Spindelboeck W, 2017, HAEMATOLOGICA, V102, pE210, DOI 10.3324/haematol.2016.154351
   Tan PF, 2020, FRONT PHARMACOL, V11, DOI 10.3389/fphar.2020.574533
   Trubiano JA, 2013, EUR J GASTROEN HEPAT, V25, P255, DOI 10.1097/MEG.0b013e32835b2da9
   Ubeda C, 2013, INFECT IMMUN, V81, P965, DOI 10.1128/IAI.01197-12
   Ueckermann V, 2020, CASE REP INFECT DIS, V2020, DOI 10.1155/2020/8462659
   Uygun A, 2017, MEDICINE, V96, DOI [10.1097/MD.0000000000006479, 10.1097/md.0000000000006479]
   Vermeire S, 2016, J CROHNS COLITIS, V10, P387, DOI 10.1093/ecco-jcc/jjv203
   Vincent JL, 2009, JAMA-J AM MED ASSOC, V302, P2323, DOI 10.1001/jama.2009.1754
   Wang YZ, 2020, INT IMMUNOPHARMACOL, V85, DOI 10.1016/j.intimp.2020.106661
   Wei YL, 2019, MEDICINE, V98, DOI 10.1097/MD.0000000000018476
   Wei YL, 2016, CRIT CARE, V20, DOI 10.1186/s13054-016-1491-2
   Wei Y, 2015, BMC INFECT DIS, V15, DOI 10.1186/s12879-015-0973-1
   Weingarden AR, 2013, J CLIN GASTROENTEROL, V47, P735, DOI 10.1097/MCG.0b013e31829004ae
   Wen L, 2017, J NUTR, V147, p1468S, DOI 10.3945/jn.116.240754
   Wischmeyer PE, 2016, CURR OPIN CRIT CARE, V22, P347, DOI 10.1097/MCC.0000000000000321
   Wistrom J, 2001, J ANTIMICROB CHEMOTH, V47, P43, DOI 10.1093/jac/47.1.43
   Wurm P, 2017, CRIT CARE MED, V45, pE600, DOI 10.1097/CCM.0000000000002310
   You DM, 2008, ANN INTERN MED, V148, P632, DOI 10.7326/0003-4819-148-8-200804150-00024
   Yu SP, 2016, AM J THER, V23, pE609, DOI 10.1097/MJT.0000000000000062
   Zaborin A, 2014, MBIO, V5, DOI 10.1128/mBio.01361-14
   Zainah H, 2015, DIGEST DIS SCI, V60, P181, DOI 10.1007/s10620-014-3296-y
   Zhang DM, 2018, CLIN INFECT DIS, V66, P1326, DOI 10.1093/cid/cix1021
   Zilberberg MD, 2009, CHEST, V136, P752, DOI 10.1378/chest.09-0596
   Zuo T, 2018, FRONT MICROBIOL, V9, DOI 10.3389/fmicb.2018.02247
NR 101
TC 0
Z9 0
U1 3
U2 3
PU MDPI
PI BASEL
PA ST ALBAN-ANLAGE 66, CH-4052 BASEL, SWITZERLAND
EI 2218-273X
J9 BIOMOLECULES
JI Biomolecules
PD OCT
PY 2021
VL 11
IS 10
AR 1459
DI 10.3390/biom11101459
PG 17
WC Biochemistry & Molecular Biology
WE Science Citation Index Expanded (SCI-EXPANDED)
SC Biochemistry & Molecular Biology
GA WR4JL
UT WOS:000714467900001
PM 34680092
OA Green Published, Green Submitted, gold
DA 2022-03-26
ER

PT J
AU Hermiz, SJ
   Diegidio, P
   Garimella, R
   Ortiz-Pujols, S
   Yu, H
   Isaacson, A
   Mauro, MA
   Cairns, BA
   Hultman, CS
AF Hermiz, Steven J.
   Diegidio, Paul
   Garimella, Roja
   Ortiz-Pujols, Shiara
   Yu, Hyeon
   Isaacson, Ari
   Mauro, Matthew A.
   Cairns, Bruce A.
   Hultman, Charles Scott
TI Acalculous Cholecystitis in Burn Patients Is There a Role for
   Percutaneous Cholecystostomy?
SO CLINICS IN PLASTIC SURGERY
LA English
DT Article
DE Acalculous cholecystitis; Sepsis; Percutaneous cholecystostomy
ID CRITICALLY-ILL PATIENTS; GALLBLADDER; CHOLECYSTECTOMY; COMPLICATIONS;
   DIAGNOSIS; OPTION
AB Although acute acalculous cholecystitis is uncommon in burn patients, this condition can be rapidly fatal due to delays in diagnosis and treatment and should always be considered in the differential diagnosis when burn patients become septic, develop abdominal pain, or have hemodynamic instability. This article reviews the use of percutaneous cholecystostomy in burn patients as both a diagnostic and therapeutic intervention.
C1 [Hermiz, Steven J.] Univ South Carolina, Sch Med, Dept Surg, Columbia, SC 29209 USA.
   [Diegidio, Paul; Ortiz-Pujols, Shiara; Cairns, Bruce A.] Univ N Carolina, Sch Med, Dept Surg, Chapel Hill, NC 27599 USA.
   [Garimella, Roja] Brown Univ, Alpert Med Sch, Providence, RI 02903 USA.
   [Yu, Hyeon; Isaacson, Ari; Mauro, Matthew A.] Univ N Carolina, Dept Radiol, Sch Med, Chapel Hill, NC 27599 USA.
   [Hultman, Charles Scott] Univ N Carolina, Dept Surg, Sch Med, Div Plast Surg, Suite 7038,CB 7195, Chapel Hill, NC 27599 USA.
RP Hultman, CS (通讯作者)，Univ N Carolina, Dept Surg, Sch Med, Div Plast Surg, Suite 7038,CB 7195, Chapel Hill, NC 27599 USA.
RI Yu, Hyeon/N-2122-2019
OI Yu, Hyeon/0000-0002-4318-2575; Mauro, Matthew/0000-0003-2632-0857;
   Isaacson, Ari/0000-0001-9983-9436
CR Arnoldo BD, 2006, J BURN CARE RES, V27, P170, DOI 10.1097/01.BCR.0000203417.05875.A6
   Atar E, 2014, CLIN RADIOL, V69, pE247, DOI 10.1016/j.crad.2014.01.012
   BOLAND GW, 1994, AM J ROENTGENOL, V163, P339, DOI 10.2214/ajr.163.2.8037026
   Castana O, 2009, Ann Burns Fire Disasters, V22, P48
   Dabus Gde C, 2003, SAO PAULO MED J, V121, P260
   Ganpathi Iyer Shridhar, 2007, HPB (Oxford), V9, P131, DOI 10.1080/13651820701315307
   Griniatsos J, 2008, SOUTH MED J, V101, P586, DOI 10.1097/SMJ.0b013e3181757b77
   Hirota M, 2007, J HEPATO-BILIARY-PAN, V14, P78, DOI 10.1007/s00534-006-1159-4
   Huffman JL, 2010, CLIN GASTROENTEROL H, V8, P15, DOI 10.1016/j.cgh.2009.08.034
   Hultman CS, 1996, AM SURGEON, V62, P263
   Kalliafas S, 1998, AM SURGEON, V64, P471
   Koebrugge B, 2010, DIGEST SURG, V27, P417, DOI 10.1159/000308460
   Laurila J, 2004, ACTA ANAESTH SCAND, V48, P986, DOI 10.1111/j.0001-5172.2004.00426.x
   Laurila JJ, 2005, HISTOPATHOLOGY, V47, P485, DOI 10.1111/j.1365-2559.2005.02238.x
   Laurila JJ, 2007, J HISTOCHEM CYTOCHEM, V55, P567, DOI 10.1369/jhc.6A7155.2007
   Lee Sang Bae, 2003, Korean Journal of Internal Medicine, V18, P109
   Mariat G, 2000, INTENS CARE MED, V26, P1658, DOI 10.1007/s001340000684
   McKay A, 2012, SURG ENDOSC, V26, P1343, DOI 10.1007/s00464-011-2035-0
   Melloul E, 2011, WORLD J SURG, V35, P826, DOI 10.1007/s00268-011-0985-y
   Morse BC, 2010, AM SURGEON, V76, P708
   NAG MK, 1995, MEDIAT INFLAMM, V4, P90, DOI 10.1155/S0962935195000147
   Patel M, 2000, AM SURGEON, V66, P33
   Pripotnev Stahs, 2014, Case Rep Gastroenterol, V8, P119, DOI 10.1159/000362360
   Puc MM, 2002, AM SURGEON, V68, P65
   Sanjay P, 2013, HPB, V15, P511, DOI 10.1111/j.1477-2574.2012.00610.x
   SHERIDAN RL, 1995, J TRAUMA, V38, P248, DOI 10.1097/00005373-199502000-00019
   Simorov A, 2013, AM J SURG, V206, P935, DOI 10.1016/j.amjsurg.2013.08.019
   Still Joseph, 1996, Journal of Burn Care and Rehabilitation, V17, P429, DOI 10.1097/00004630-199609000-00010
   Theodorou P, 2009, BURNS, V35, P405, DOI 10.1016/j.burns.2008.08.003
   Vakkala M, 2007, CRIT CARE, V11, DOI 10.1186/cc6170
   Wang AJ, 2003, WORLD J GASTROENTERO, V9, P2821
   Winbladh A, 2009, HPB, V11, P183, DOI 10.1111/j.1477-2574.2009.00052.x
   Xu Z, 2005, SURG ENDOSC, V19, P693, DOI 10.1007/s00464-004-8221-6
NR 33
TC 4
Z9 4
U1 0
U2 1
PU W B SAUNDERS CO-ELSEVIER INC
PI PHILADELPHIA
PA 1600 JOHN F KENNEDY BOULEVARD, STE 1800, PHILADELPHIA, PA 19103-2899 USA
SN 0094-1298
EI 1558-0504
J9 CLIN PLAST SURG
JI Clin. Plast. Surg.
PD JUL
PY 2017
VL 44
IS 3
BP 567
EP +
DI 10.1016/j.cps.2017.02.025
PG 7
WC Surgery
WE Science Citation Index Expanded (SCI-EXPANDED)
SC Surgery
GA EZ4OR
UT WOS:000404692900015
PM 28576245
DA 2022-03-26
ER

PT J
AU Piazza, RC
   Thomas, WL
   Stawski, WS
   Ford, RD
AF Piazza, Rocco C.
   Thomas, Wendy L.
   Stawski, Willard S.
   Ford, Ronald D.
TI Mucormycosis of the Face
SO JOURNAL OF BURN CARE & RESEARCH
LA English
DT Article
ID BURN WOUND-INFECTION
AB As burn wound sepsis continues to be one of the most common causes of death in burn patients, it is important to note the trend of increased involvement of fungal pathogens. Very little exists in the literature regarding management of such fungal infections. We report invasive cutaneous mucormycosis involving the face of an extensively burned patient with no prior medical history that would otherwise predispose her to such infection. Diagnosis and management are discussed leading to eventual eradication of the Mucor and survival of our patient. (J Burn Care Res 2009;30:520-523)
C1 [Ford, Ronald D.] Michigan State Univ, Grand Rapids Med Educ & Res Ctr, Dept Gen Surg, Div Plast & Reconstruct Surg, Grand Rapids, MI USA.
   [Thomas, Wendy L.] Michigan State Univ, Intens Care Unit Burn, Grand Rapids, MI USA.
RP Piazza, RC (通讯作者)，53 Campau Circle,NW, Grand Rapids, MI 49503 USA.
CR BECKER WK, 1991, ARCH SURG-CHICAGO, V126, P44, DOI 10.1001/archsurg.1991.01410250048008
   BRUCK HM, 1972, ANN SURG, V176, P108, DOI 10.1097/00000658-197207000-00019
   Burdge J J, 1988, J Burn Care Rehabil, V9, P599, DOI 10.1097/00004630-198811000-00004
   LEHRER RI, 1980, ANN INTERN MED, V93, P93, DOI 10.7326/0003-4819-93-1-93
   NASH G, 1971, J AMER MED ASSOC, V215, P1664, DOI 10.1001/jama.215.10.1664
   Schofield CM, 2007, BURNS, V33, P341, DOI 10.1016/j.burns.2006.08.040
NR 6
TC 8
Z9 8
U1 0
U2 1
PU LIPPINCOTT WILLIAMS & WILKINS
PI PHILADELPHIA
PA 530 WALNUT ST, PHILADELPHIA, PA 19106-3621 USA
SN 1559-047X
J9 J BURN CARE RES
JI J. Burn Care Res.
PD MAY-JUN
PY 2009
VL 30
IS 3
BP 520
EP 523
DI 10.1097/BCR.0b013e3181a28d2f
PG 4
WC Critical Care Medicine; Dermatology; Surgery
WE Science Citation Index Expanded (SCI-EXPANDED)
SC General & Internal Medicine; Dermatology; Surgery
GA 444BJ
UT WOS:000265954600022
PM 19349886
DA 2022-03-26
ER

PT J
AU DONG, YL
   HERNDON, DN
   YAN, TZ
   WAYMACK, JP
AF DONG, YL
   HERNDON, DN
   YAN, TZ
   WAYMACK, JP
TI BLOCKADE OF PROSTAGLANDIN PRODUCTS AUGMENTS MACROPHAGE AND NEUTROPHIL
   TUMOR-NECROSIS-FACTOR SYNTHESIS IN BURN INJURY
SO JOURNAL OF SURGICAL RESEARCH
LA English
DT Article
ID MULTIPLE EXPERIMENTAL-MODELS; IMMUNE-RESPONSE; SEPSIS; SHOCK;
   INHIBITION; RESISTANCE; IBUPROFEN; CACHECTIN
C1 UNIV TEXAS, MED BRANCH, SHRINERS BURNS INST, GALVESTON UNIT, GALVESTON, TX 77550 USA.
   UNIV TEXAS, MED BRANCH, DEPT SURG, GALVESTON, TX 77550 USA.
RI Herndon, David/AAC-3354-2020
FU NATIONAL HEART, LUNG, AND BLOOD INSTITUTEUnited States Department of
   Health & Human ServicesNational Institutes of Health (NIH) - USANIH
   National Heart Lung & Blood Institute (NHLBI) [R01HL037411] Funding
   Source: NIH RePORTER; NATIONAL INSTITUTE OF GENERAL MEDICAL
   SCIENCESUnited States Department of Health & Human ServicesNational
   Institutes of Health (NIH) - USANIH National Institute of General
   Medical Sciences (NIGMS) [T32GM008256] Funding Source: NIH RePORTER;
   NHLBI NIH HHSUnited States Department of Health & Human ServicesNational
   Institutes of Health (NIH) - USANIH National Heart Lung & Blood
   Institute (NHLBI) [R01HL3741101A1] Funding Source: Medline; NIGMS NIH
   HHSUnited States Department of Health & Human ServicesNational
   Institutes of Health (NIH) - USANIH National Institute of General
   Medical Sciences (NIGMS) [T32GM08256-01A1] Funding Source: Medline
CR CAREY PD, 1991, J TRAUMA, V31, P733, DOI 10.1097/00005373-199106000-00002
   CHOUAIB S, 1988, LYMPHOKINE RES, V7, P237
   DEGROOTE MA, 1989, JAMA-J AM MED ASSOC, V262, P249, DOI 10.1001/jama.262.2.249
   DJEU JY, 1990, BLOOD, V76, P1405
   DONG YL, 1993, BURNS, V19, P12, DOI 10.1016/0305-4179(93)90094-O
   ERTEL W, 1991, ANN SURG, V214, P141, DOI 10.1097/00000658-199108000-00008
   GOODWIN JS, 1980, CLIN IMMUNOL IMMUNOP, V15, P106, DOI 10.1016/0090-1229(80)90024-0
   HESSE DG, 1988, SURG GYNECOL OBSTET, V166, P147
   Kunkel S L, 1988, Methods Achiev Exp Pathol, V13, P240
   KUNKEL SL, 1988, J BIOL CHEM, V263, P5380
   LATTER DA, 1987, J SURG RES, V43, P246, DOI 10.1016/0022-4804(87)90078-3
   MAEJIMA K, 1984, INFECT IMMUN, V43, P6, DOI 10.1128/IAI.43.1.6-10.1984
   MILLERGRAZIANO CL, 1988, ARCH SURG-CHICAGO, V123, P293
   OGLE C K, 1990, Journal of Burn Care and Rehabilitation, V11, P287, DOI 10.1097/00004630-199007000-00003
   OKUSAWA S, 1988, J CLIN INVEST, V81, P1162, DOI 10.1172/JCI113431
   OYANAGUI Y, 1978, BIOCHEM PHARMACOL, V27, P777, DOI 10.1016/0006-2952(78)90520-8
   RUFF MR, 1981, LYMPHOKINES, V2, P235
   SHENG ZY, 1987, J TRAUMA, V27, P587
   SPINAS GA, 1991, J INFECT DIS, V163, P89, DOI 10.1093/infdis/163.1.89
   TRACEY KJ, 1986, SCIENCE, V234, P470, DOI 10.1126/science.3764421
   WAYMACK JP, 1989, J SURG RES, V46, P172, DOI 10.1016/0022-4804(89)90223-0
   WAYMACK JP, 1985, ARCH SURG-CHICAGO, V120, P43
   WAYMACK JP, 1990, BURNS, V16, P9, DOI 10.1016/0305-4179(90)90198-6
   WAYMACK JP, 1990, J SURG RES, V49, P328, DOI 10.1016/0022-4804(90)90031-V
NR 24
TC 23
Z9 25
U1 0
U2 0
PU ACADEMIC PRESS INC ELSEVIER SCIENCE
PI SAN DIEGO
PA 525 B ST, STE 1900, SAN DIEGO, CA 92101-4495 USA
SN 0022-4804
EI 1095-8673
J9 J SURG RES
JI J. Surg. Res.
PD MAY
PY 1993
VL 54
IS 5
BP 480
EP 485
DI 10.1006/jsre.1993.1074
PG 6
WC Surgery
WE Science Citation Index Expanded (SCI-EXPANDED)
SC Surgery
GA LV390
UT WOS:A1993LV39000013
PM 8361173
DA 2022-03-26
ER

PT J
AU Wheatley, EG
   Curtis, BJ
   Hulsebus, HJ
   Boe, DM
   Najarro, K
   Ir, D
   Robertson, CE
   Choudhry, MA
   Frank, DN
   Kovacs, EJ
AF Wheatley, Elizabeth G.
   Curtis, Brenda J.
   Hulsebus, Holly J.
   Boe, Devin M.
   Najarro, Kevin
   Ir, Diana
   Robertson, Charles E.
   Choudhry, Mashkoor A.
   Frank, Daniel N.
   Kovacs, Elizabeth J.
TI Advanced Age Impairs Intestinal Antimicrobial Peptide Response and
   Worsens Fecal Microbiome Dysbiosis Following Burn Injury in Mice
SO SHOCK
LA English
DT Article
DE Aging; bacteria; gut; Reg3gamma; trauma
ID GUT; DYSFUNCTION; TRAUMA; MODELS; RISK
AB Maintenance of the commensal bacteria that comprise the gut microbiome is essential to both gut and systemic health. Traumatic injury, such as burn, elicits a number of changes in the gut, including a shift in the composition of the microbiome (dysbiosis), increased gut leakiness, and bacterial translocation into the lymphatic system and bloodstream. These effects are believed to contribute to devastating secondary complications following burn, including pneumonia, acute respiratory distress syndrome, multi-organ failure, and septic shock. Clinical studies demonstrate that advanced age causes a significant increase in mortality following burn, but the role of the gut in this age-dependent susceptibility has not been investigated. In this study, we combined our well-established murine model of scald burn injury with bacterial 16S-rRNA gene sequencing to investigate how burn injury affects the fecal microbiome in aged versus young mice. Of our treatment groups, the most substantial shift in gut microbial populations was observed in aged mice that underwent burn injury. We then profiled antimicrobial peptides (AMPs) in the ileum, and found that burn injury stimulated a 20-fold rise in levels of regenerating islet-derived protein 3 gamma (Reg3 gamma), a 16-fold rise in regenerating islet-derived protein 3 beta (Reg3 beta), and an 8-fold rise in Cathelicidin-related antimicrobial peptide (Cramp) in young, but not aged mice. Advanced age alone elicited 5-fold higher levels of alpha defensin-related sequence1 (Defa-rs1) in the ileum, but this increase was lost following burn. Comparison of bacterial genera abundance and AMP expression across treatment groups revealed distinct correlation patterns between AMPs and individual genera. Our results reveal that burn injury drives microbiome dysbiosis and altered AMP expression in an age-dependent fashion, and highlight potential mechanistic targets contributing to the increased morbidity and mortality observed in elderly burn patients.
C1 [Wheatley, Elizabeth G.; Curtis, Brenda J.; Hulsebus, Holly J.; Boe, Devin M.; Najarro, Kevin; Kovacs, Elizabeth J.] Univ Colorado Denver, Dept Surg, Div GI Trauma & Endocrine Surg, Anschutz Med Campus, Aurora, CO 80045 USA.
   [Wheatley, Elizabeth G.; Curtis, Brenda J.; Hulsebus, Holly J.; Boe, Devin M.; Najarro, Kevin; Kovacs, Elizabeth J.] Univ Colorado Denver, Burn Res Program, Anschutz Med Campus, Aurora, CO 80045 USA.
   [Hulsebus, Holly J.; Boe, Devin M.; Kovacs, Elizabeth J.] Univ Colorado Denver, Immunol Grad Program, Anschutz Med Campus, Aurora, CO 80045 USA.
   [Boe, Devin M.; Kovacs, Elizabeth J.] Univ Colorado Denver, Med Scientist Training Program, Anschutz Med Campus, Aurora, CO 80045 USA.
   [Ir, Diana; Robertson, Charles E.; Frank, Daniel N.] Univ Colorado Denver, Dept Med, Div Infect Dis, Anschutz Med Campus, Aurora, CO 80045 USA.
   [Choudhry, Mashkoor A.] Loyola Univ Chicago, Burn & Shock Trauma Res Inst, Hlth Sci Div, Maywood, IL USA.
   [Frank, Daniel N.; Kovacs, Elizabeth J.] Univ Colorado Denver, GI & Liver & Innate Immun Program, Anschutz Med Campus, Aurora, CO 80045 USA.
RP Wheatley, EG (通讯作者)，Univ Colorado Denver, Dept Surg, GITES, Anschutz Med Campus, Aurora, CO 80045 USA.
EM Elizabeth.Kovacs@UCDenver.edu
OI ROBERTSON, CHARLES/0000-0002-4136-4121
FU NIHUnited States Department of Health & Human ServicesNational
   Institutes of Health (NIH) - USA [R01 AG018859, R01 GM115257, R21
   AA026295, R01 GM128242]
FX Research in this publication was supported by NIH R01 AG018859 (EJK),
   R01 GM115257 (EJK), R21 AA026295 (EJK), and NIH R01 GM128242 (MAC).
CR Abu-Sittah G S, 2016, Ann Burns Fire Disasters, V29, P249
   Beckmann N, 2018, PLOS ONE, V13, DOI 10.1371/journal.pone.0205307
   Chan CH, 2018, CLIN EPIDEMIOL, V10, P1083, DOI 10.2147/CLEP.S172980
   Claesson MJ, 2012, NATURE, V488, P178, DOI 10.1038/nature11319
   Claesson MJ, 2011, P NATL ACAD SCI USA, V108, P4586, DOI 10.1073/pnas.1000097107
   Earley ZM, 2015, PLOS ONE, V10, DOI 10.1371/journal.pone.0129996
   Edgar RC, 2011, BIOINFORMATICS, V27, P2194, DOI 10.1093/bioinformatics/btr381
   Finnerty CC, 2016, SURGERY, V159, P1631, DOI 10.1016/j.surg.2016.01.004
   Fitzwater J, 2003, J TRAUMA, V54, P959, DOI 10.1097/01.TA.0000029382.26295.AB
   Forbes JD, 2016, FRONT MICROBIOL, V7, DOI 10.3389/fmicb.2016.01081
   Frank DN, 2011, TRENDS MICROBIOL, V19, P427, DOI 10.1016/j.tim.2011.06.005
   Hammer AM, 2017, SHOCK, V48, P657, DOI 10.1097/SHK.0000000000000900
   Hammer AM, 2016, SHOCK, V45, P73, DOI 10.1097/SHK.0000000000000483
   Heimlich DR, 2014, ANTIBIOTICS-BASEL, V3, P645, DOI 10.3390/antibiotics3040645
   Jeschke MG, 2016, BURNS, V42, P276, DOI 10.1016/j.burns.2015.12.008
   Keck M, 2009, BURNS, V35, P1071, DOI 10.1016/j.burns.2009.03.004
   Kovacs EJ, 2002, J AM AGING ASSOC, V25, P3, DOI 10.1007/s11357-002-0001-4
   Kuethe JW, 2016, SHOCK, V45, P647, DOI 10.1097/SHK.0000000000000551
   Langille MG, 2014, MICROBIOME, V2, DOI 10.1186/s40168-014-0050-9
   Magnotti LJ, 2005, J BURN CARE REHABIL, V26, P383, DOI 10.1097/01.bcr.0000176878.79267.e8
   Markle JGM, 2013, SCIENCE, V339, P1084, DOI 10.1126/science.1233521
   Nagpal Ravinder, 2018, Nutr Healthy Aging, V4, P267, DOI 10.3233/NHA-170030
   Nomellini V, 2008, J LEUKOCYTE BIOL, V83, P1493, DOI 10.1189/jlb.1007672
   Nomellini V, 2009, SHOCK, V31, P11, DOI 10.1097/SHK.0b013e318180f508
   Ostaff MJ, 2013, EMBO MOL MED, V5, P1465, DOI 10.1002/emmm.201201773
   Plichta JK, 2017, J BURN CARE RES, V38, pE212, DOI 10.1097/BCR.0000000000000357
   Quast C, 2013, NUCLEIC ACIDS RES, V41, pD590, DOI 10.1093/nar/gks1219
   Rani M, 2012, AGING DIS, V3, P171
   RDC Team, 2011, R LANG ENV STAT COMP
   Rendon JL, 2013, SHOCK, V39, P11, DOI 10.1097/SHK.0b013e3182749f96
   Robertson CE, 2013, BIOINFORMATICS, V29, P3100, DOI 10.1093/bioinformatics/btt526
   Silva L, 2016, Ann Burns Fire Disasters, V29, P178
   Singh T, 2011, AGEING RES REV, V10, P319, DOI 10.1016/j.arr.2010.11.002
   Sullivan J, 2018, AGEING RES REV, V48, P32, DOI 10.1016/j.arr.2018.10.001
   Tremblay S, 2017, IMMUN AGEING, V14, DOI 10.1186/s12979-017-0101-8
   Wang XY, 2017, J CRIT CARE, V42, P310, DOI 10.1016/j.jcrc.2017.08.020
   Wrba L, 2017, J TRAUMA ACUTE CARE, V83, P944, DOI 10.1097/TA.0000000000001654
NR 37
TC 10
Z9 10
U1 0
U2 4
PU LIPPINCOTT WILLIAMS & WILKINS
PI PHILADELPHIA
PA TWO COMMERCE SQ, 2001 MARKET ST, PHILADELPHIA, PA 19103 USA
SN 1073-2322
EI 1540-0514
J9 SHOCK
JI Shock
PD JAN
PY 2020
VL 53
IS 1
BP 71
EP 77
DI 10.1097/SHK.0000000000001321
PG 7
WC Critical Care Medicine; Hematology; Surgery; Peripheral Vascular Disease
WE Science Citation Index Expanded (SCI-EXPANDED)
SC General & Internal Medicine; Hematology; Surgery; Cardiovascular System
   & Cardiology
GA NF5LS
UT WOS:000563338600010
PM 30672882
OA Green Accepted, Bronze
DA 2022-03-26
ER

PT J
AU Ahmad, A
   Olah, G
   Herndon, DN
   Szabo, C
AF Ahmad, Akbar
   Olah, Gabor
   Herndon, David N.
   Szabo, Csaba
TI The clinically used PARP inhibitor olaparib improves organ function,
   suppresses inflammatory responses and accelerates wound healing in a
   murine model of third-degree burn injury
SO BRITISH JOURNAL OF PHARMACOLOGY
LA English
DT Article
ID ADP-RIBOSE SYNTHETASE; POLY(ADP-RIBOSE) POLYMERASE INHIBITOR;
   ISCHEMIA-REPERFUSION INJURY; CELLULAR-ENERGY DEPLETION; SMOKE-INHALATION
   INJURY; NITRIC-OXIDE PRODUCTION; SKELETAL-MUSCLE INJURY; DNA STRAND
   BREAKAGE; SEPTIC SHOCK; ENDOTHELIAL DYSFUNCTION
AB Background and PurposeThe PARP inhibitor olaparib has recently been approved for human use for the therapy of cancer. Considering the role of PARP in critical illness, we tested the effect of olaparib in a murine model of burn injury, in order to begin exploring the feasibility of repurposing olaparib for the therapy of burn patients.
   Experimental ApproachMice were subjected to scald burn injury and randomized into vehicle or olaparib (10mgkg(-1)day(-1) i.p.) groups. Outcome variables included indices of organ injury, clinical chemistry parameters, plasma levels of inflammatory mediators (at 24h, 7 and 21days) and burn wound size (at 21days).
   Key ResultsOlaparib reduced myeloperoxidase levels in heart and lung homogenates and reduced malondialdehyde levels in all tissues 24h post-burn. Olaparib also reduced circulating alkaline aminotransferase, amylase and blood urea nitrogen and creatinine levels, indicative of protection against hepatic, pancreatic and renal dysfunction. Pro-inflammatory mediator (TNF-, IL-1, IFN-, GCSF, GM-CSF, eotaxin, KC, MIP-1- and IL-3, 6 and 12) levels as well as the levels of several mediators that are generally considered anti-inflammatory (IL-4, 10 and 13) were reduced by olaparib. Plasma troponin-I levels (an indicator of skeletal muscle damage) was also attenuated by olaparib. Finally, olaparib stimulated wound healing.
   Conclusions and ImplicationsThe clinically approved PARP inhibitor olaparib improves organ function, suppresses inflammatory responses and accelerates wound healing in murine burn injury. The data raise the potential utility of olaparib for severe burn injury.
C1 [Ahmad, Akbar; Olah, Gabor; Szabo, Csaba] Univ Texas Med Branch, Dept Anesthesiol, 601 Harborside Dr,Bldg 21,Room 4-202J, Galveston, TX 77555 USA.
   [Herndon, David N.] Univ Texas Med Branch, Dept Surg, Galveston, TX 77555 USA.
   [Herndon, David N.; Szabo, Csaba] Shriners Hosp Children, Galveston, TX 77550 USA.
RP Szabo, C (通讯作者)，Univ Texas Med Branch, Dept Anesthesiol, 601 Harborside Dr,Bldg 21,Room 4-202J, Galveston, TX 77555 USA.
EM szabocsaba@aol.com
RI Herndon, David/AAC-3354-2020; Szabo, Csaba/ABG-2644-2021
OI Ahmad, Akbar/0000-0003-1841-9670
FU Shriners of North America [85800]; National Institutes of HealthUnited
   States Department of Health & Human ServicesNational Institutes of
   Health (NIH) - USA [2P50GM060338]; Shriners of North America [85800];
   National Institutes of HealthUnited States Department of Health & Human
   ServicesNational Institutes of Health (NIH) - USA [2P50GM060338];
   NATIONAL INSTITUTE OF GENERAL MEDICAL SCIENCESUnited States Department
   of Health & Human ServicesNational Institutes of Health (NIH) - USANIH
   National Institute of General Medical Sciences (NIGMS) [P50GM060338]
   Funding Source: NIH RePORTER
FX This work was supported by a grant from the Shriners of North America
   (grant #85800) to C.S. and a grant from the National Institutes of
   Health (2P50GM060338) to D.H. and C.S.
CR Ahmad A, 2016, PHARMACOL RES, V113, P348, DOI 10.1016/j.phrs.2016.09.013
   Ahmad A, 2016, SHOCK, V46, P183, DOI 10.1097/SHK.0000000000000589
   Ahmad SF, 2015, MOL IMMUNOL, V63, P394, DOI 10.1016/j.molimm.2014.09.009
   Alano CC, 2010, J NEUROSCI, V30, P2967, DOI 10.1523/JNEUROSCI.5552-09.2010
   Alexander SPH, 2015, BRIT J PHARMACOL, V172, P5729, DOI 10.1111/bph.13347
   Alloju SM, 2008, BURNS, V34, P452, DOI 10.1016/j.burns.2007.10.006
   Andrabi SA, 2006, P NATL ACAD SCI USA, V103, P18308, DOI 10.1073/pnas.0606526103
   Asmussen S, 2011, SHOCK, V36, P402, DOI 10.1097/SHK.0b013e318228f614
   Avlan D, 2005, PEDIATR SURG INT, V21, P449, DOI 10.1007/s00383-005-1409-6
   Avlan D, 2004, BURNS, V30, P785, DOI 10.1016/j.burns.2004.06.007
   Ba XQ, 2011, AM J PATHOL, V178, P946, DOI 10.1016/j.ajpath.2010.12.004
   Bai P, 2012, FEBS LETT, V586, P3771, DOI 10.1016/j.febslet.2012.09.026
   Bartha E, 2011, SHOCK, V36, P144, DOI 10.1097/SHK.0b013e318212988c
   BERGER NA, 1987, ANTI-CANCER DRUG DES, V2, P203
   Binu S, 2012, ADV EXP MED BIOL, V749, P269, DOI 10.1007/978-1-4614-3381-1_18
   Bryant HE, 2005, NATURE, V434, P913, DOI 10.1038/nature03443
   Burch PM, 2016, TOXICOL SCI, V150, P247, DOI 10.1093/toxsci/kfv328
   Byun YS, 2015, INVEST OPHTH VIS SCI, V56, P1948, DOI 10.1167/iovs.14-16259
   Caldini R, 2011, VASC CELL, V3, DOI 10.1186/2045-824X-3-12
   CHAMBON P, 1963, BIOCHEM BIOPH RES CO, V11, P39, DOI 10.1016/0006-291X(63)90024-X
   Coletta C, 2015, MOL MED, V21, DOI 10.2119/molmed.2015.00035
   Coletta C, 2014, CRIT CARE, V18, DOI 10.1186/s13054-014-0511-3
   Curtin NJ, 2013, MOL ASPECTS MED, V34, P1217, DOI 10.1016/j.mam.2013.01.006
   Curtis MJ, 2015, BRIT J PHARMACOL, V172, P3461, DOI 10.1111/bph.12856
   Dahiya P, 2009, FRONT BIOSCI, V14, P4962, DOI 10.2741/3580
   Deeks ED, 2015, DRUGS, V75, P231, DOI 10.1007/s40265-015-0345-6
   Drew Y, 2015, BRIT J CANCER, V113, pS3, DOI 10.1038/bjc.2015.394
   Ebid AA, 2012, BURNS, V38, P61, DOI 10.1016/j.burns.2011.05.007
   El-Hamoly T, 2015, WOUND REPAIR REGEN, V23, P672, DOI 10.1111/wrr.12330
   El-Hamoly T, 2014, MOL MED, V20, P363, DOI 10.2119/molmed.2014.00130
   Elenkov IJ, 2004, ANN NY ACAD SCI, V1024, P138, DOI 10.1196/annals.1321.010
   Farivar AS, 2004, ANN THORAC SURG, V77, P1938, DOI 10.1016/j.athoracsur.2003.10.120
   Farmer H, 2005, NATURE, V434, P917, DOI 10.1038/nature03445
   Fatokun AA, 2014, BRIT J PHARMACOL, V171, P2000, DOI 10.1111/bph.12416
   Finnerty CC, 2014, J AM COLL SURGEONS, V218, P783, DOI 10.1016/j.jamcollsurg.2014.01.038
   Finnerty CC, 2009, CYTOKINE, V45, P20, DOI 10.1016/j.cyto.2008.10.005
   Garcia S, 2015, MEDIAT INFLAMM, V2015, DOI 10.1155/2015/837250
   Gauglitz GG, 2008, J BURN CARE RES, V29, P683, DOI 10.1097/BCR.0b013e31818481ce
   Ghonim MA, 2015, CLIN SCI, V129, P951, DOI 10.1042/CS20150122
   Gilad E, 1997, J MOL CELL CARDIOL, V29, P2585, DOI 10.1006/jmcc.1997.0496
   Gonzalez-Rey E, 2007, PLOS ONE, V2, DOI 10.1371/journal.pone.0001071
   GRIFFIN RJ, 1995, BIOCHIMIE, V77, P408, DOI 10.1016/0300-9084(96)88154-5
   Guzyk MM, 2016, NEUROCHEM RES, V41, P2526, DOI 10.1007/s11064-016-1964-3
   Ha HC, 1999, P NATL ACAD SCI USA, V96, P13978, DOI 10.1073/pnas.96.24.13978
   Hamahata A, 2012, BURNS, V38, P1210, DOI 10.1016/j.burns.2012.08.021
   Hasko G, 2002, CURR OPIN PHARMACOL, V2, P440, DOI 10.1016/S1471-4892(02)00172-8
   Hasko G, 1996, J IMMUNOL, V157, P4634
   HELLER B, 1994, BIOL CHEM H-S, V375, P597, DOI 10.1515/bchm3.1994.375.9.597
   Herndon D.N., 2012, TOTAL BURN CARE
   Ito S, 2016, PLOS ONE, V11, DOI 10.1371/journal.pone.0159341
   Jagtap P, 2005, NAT REV DRUG DISCOV, V4, P421, DOI 10.1038/nrd1718
   Jagtap P, 2002, CRIT CARE MED, V30, P1071, DOI 10.1097/00003246-200205000-00019
   Jeschke MG, 2016, ANN SURG, V264, P518, DOI 10.1097/SLA.0000000000001845
   Kapoor K, 2015, MOL CELL BIOCHEM, V400, P153, DOI 10.1007/s11010-014-2271-4
   Kilkenny C, 2010, BRIT J PHARMACOL, V160, P1577, DOI [10.1113/expphysiol.2010.053793, 10.1111/j.1476-5381.2010.00872.x, 10.1113/jphysiol.2010.192278]
   Lange M, 2011, AM J PHYSIOL-LUNG C, V300, pL167, DOI 10.1152/ajplung.00277.2010
   Lee HS, 2016, CANCER RES, V76, P902, DOI 10.1158/0008-5472.CAN-15-1617
   Liaudet L, 2002, AM J RESP CRIT CARE, V165, P372, DOI 10.1164/ajrccm.165.3.2106050
   Liu SB, 2015, NEPHRON, V130, P281, DOI 10.1159/000435815
   Luo X, 2012, GENE DEV, V26, P417, DOI 10.1101/gad.183509.111
   Mabley JG, 2005, J PHARMACOL EXP THER, V315, P812, DOI 10.1124/jpet.105.090480
   McCullough LD, 2005, J CEREBR BLOOD F MET, V25, P502, DOI 10.1038/sj.jcbfm.9600059
   McGrath JC, 2015, BRIT J PHARMACOL, V172, P3189, DOI 10.1111/bph.12955
   Mecott GA, 2010, SHOCK, V33, P5, DOI 10.1097/SHK.0b013e3181af0494
   Mustapha O, 2006, J IMMUNOL, V177, P6489, DOI 10.4049/jimmunol.177.9.6489
   Ogunbileje JO, 2016, AM J PHYSIOL-ENDOC M, V311, pE436, DOI 10.1152/ajpendo.00535.2015
   Olah G, 2015, PLOS ONE, V10, DOI 10.1371/journal.pone.0134227
   Olah G, 2011, SHOCK, V36, P18, DOI 10.1097/SHK.0b013e3182168d8f
   Pacher P, 2008, AM J PATHOL, V173, P2, DOI 10.2353/ajpath.2008.080019
   Pang J, 2015, J CELL PHYSIOL, V230, P1607, DOI 10.1002/jcp.24907
   Porter C, 2016, LANCET, V388, P1417, DOI 10.1016/S0140-6736(16)31469-6
   Pyriochou A, 2008, INT J MOL MED, V22, P113
   Rae L, 2016, CRIT CARE CLIN, V32, P491, DOI 10.1016/j.ccc.2016.06.001
   Rajesh M, 2006, BIOCHEM BIOPH RES CO, V350, P1056, DOI 10.1016/j.bbrc.2006.09.160
   Ray JJ, 2016, J BURN CARE IN PRESS
   Rosenthal Martin D, 2015, J Adv Nutr Hum Metab, V1
   Sarras MP, 2014, WOUND REPAIR REGEN, V22, P666, DOI 10.1111/wrr.12216
   SCHRAUFSTATTER IU, 1986, P NATL ACAD SCI USA, V83, P4908, DOI 10.1073/pnas.83.13.4908
   Shall S, 1983, Princess Takamatsu Symp, V13, P3
   Shimoda K, 2003, AM J PHYSIOL-LUNG C, V285, pL240, DOI 10.1152/ajplung.00319.2002
   SIMS JL, 1983, BIOCHEMISTRY-US, V22, P5188, DOI 10.1021/bi00291a019
   Soriano FG, 2006, CRIT CARE MED, V34, P1073, DOI 10.1097/01.CCM.0000206470.47721.8D
   Soriano FG, 2002, SHOCK, V17, P286, DOI 10.1097/00024382-200204000-00008
   Soriano FG, 2001, NAT MED, V7, P108, DOI 10.1038/83241
   Southan C, 2016, NUCLEIC ACIDS RES, V44, pD1054, DOI 10.1093/nar/gkv1037
   Sui HY, 2015, DRUG DES DEV THER, V9, P3183, DOI 10.2147/DDDT.S82035
   Szabo C, 1997, IMMUNOLOGY, V90, P95, DOI 10.1046/j.1365-2567.1997.00137.x
   Szabo C, 1996, P NATL ACAD SCI USA, V93, P1753, DOI 10.1073/pnas.93.5.1753
   Szabo Csaba, 2007, Novartis Found Symp, V280, P92
   Szczesny B, 2015, PLOS ONE, V10, DOI 10.1371/journal.pone.0143730
   Teng F, 2016, NEUROCHEM RES, V41, P1516, DOI 10.1007/s11064-016-1864-6
   To C, 2014, CANCER PREV RES, V7, P698, DOI 10.1158/1940-6207.CAPR-14-0047
   Vassallo JD, 2009, TOXICOL SCI, V111, P402, DOI 10.1093/toxsci/kfp166
   Virag L, 1998, J IMMUNOL, V161, P3753
   Virag L, 2002, PHARMACOL REV, V54, P375, DOI 10.1124/pr.54.3.375
   Walko TD, 2014, MOL MED, V20, P612, DOI 10.2119/molmed.2014.00156
   Wang G, 2013, PLOS ONE, V8, DOI 10.1371/journal.pone.0079757
   Xu JC, 2016, SCI TRANSL MED, V8, DOI 10.1126/scitranslmed.aad0623
   Yamashita S, 2016, BIOCHEM BIOPH RES CO, V476, P594, DOI 10.1016/j.bbrc.2016.06.001
   Yang ZQ, 2000, SHOCK, V13, P60, DOI 10.1097/00024382-200013010-00011
   Zaalishvili G, 2012, BIOCHEMISTRY-MOSCOW+, V77, P105, DOI 10.1134/S0006297912010130
   Zaremba T, 2011, BIOCHEM J, V436, P671, DOI 10.1042/BJ20101723
   ZHANG J, 1994, SCIENCE, V263, P687, DOI 10.1126/science.8080500
   Zhang LS, 2015, INT J CLIN EXP PATHO, V8, P9824
   Zhou X, 2016, J VASC SURG IN PRESS
   Zingarelli B, 1996, J IMMUNOL, V156, P350
NR 106
TC 18
Z9 18
U1 2
U2 11
PU WILEY
PI HOBOKEN
PA 111 RIVER ST, HOBOKEN 07030-5774, NJ USA
SN 0007-1188
EI 1476-5381
J9 BRIT J PHARMACOL
JI Br. J. Pharmacol.
PD JAN
PY 2018
VL 175
IS 2
SI SI
BP 232
EP 245
DI 10.1111/bph.13735
PG 14
WC Pharmacology & Pharmacy
WE Science Citation Index Expanded (SCI-EXPANDED)
SC Pharmacology & Pharmacy
GA FS2HR
UT WOS:000419599900006
PM 28146604
OA Green Published, Bronze
DA 2022-03-26
ER

PT J
AU Anand, T
   Skinner, R
AF Anand, Tanya
   Skinner, Ruby
TI Vitamin C in burns, sepsis, and trauma
SO JOURNAL OF TRAUMA AND ACUTE CARE SURGERY
LA English
DT Review
ID INTRACYTOPLASMIC CYTOKINE PRODUCTION; ENDOTHELIAL GLYCOCALYX
   DEGRADATION; RESUSCITATION FLUID VOLUME; DOSE ASCORBIC-ACID; DELAYED
   INITIATION; FREE-RADICALS; BRAIN; INFLAMMATION; INJURY; ILL
C1 [Anand, Tanya] Kern Med Ctr, Dept Surg, 1700 Mt Vernon Ave, Bakersfield, CA 93306 USA.
   [Skinner, Ruby] Kern Med Ctr, Dept Surg, Div Trauma, Bakersfield, CA USA.
RP Anand, T (通讯作者)，Kern Med Ctr, Dept Surg, 1700 Mt Vernon Ave, Bakersfield, CA 93306 USA.
EM Tanya.anand17@gmail.com
CR Angele MK, 2008, CRIT CARE, V12, DOI 10.1186/cc6919
   Bains M, 2012, BBA-MOL BASIS DIS, V1822, P675, DOI 10.1016/j.bbadis.2011.10.017
   Barbosa E, 2009, J BURN CARE RES, V30, P859, DOI 10.1097/BCR.0b013e3181b487a8
   Buehner M, 2016, J BURN CARE RES, V37, pE374, DOI 10.1097/BCR.0000000000000233
   Carr AC, 2015, CRIT CARE, V19, DOI 10.1186/s13054-015-1131-2
   Dubick MA, 2005, SHOCK, V24, P139, DOI 10.1097/01.shk.0000170355.26060.e6
   Endorf FW, 2011, SCAND J TRAUMA RESUS, V19, DOI 10.1186/1757-7241-19-69
   Fowler AA, 2014, J TRANSL MED, V12, DOI 10.1186/1479-5876-12-32
   Frazier WJ, 2008, PEDIATR CLIN N AM, V55, P647, DOI 10.1016/j.pcl.2008.02.009
   GOTTSCHLICH M M, 1990, Journal of Burn Care and Rehabilitation, V11, P275, DOI 10.1097/00004630-199005000-00018
   Hartel C, 2007, NEONATOLOGY, V91, P54, DOI 10.1159/000096972
   Hall ED, 2016, J BIOENERG BIOMEMBR, V48, P169, DOI 10.1007/s10863-015-9600-5
   Hamilton GJ, 2011, J TRAUMA, V71, P4
   Hanafy KA, 2012, NEUROTHERAPEUTICS, V9, P44, DOI 10.1007/s13311-011-0085-6
   Hartel C, 2004, CYTOKINE, V27, P101, DOI 10.1016/j.cyto.2004.02.004
   Haywood-Watson RJ, 2011, PLOS ONE, V6, DOI 10.1371/journal.pone.0023530
   Heyland D, 2013, NEW ENGL J MED, V368, P1489, DOI 10.1056/NEJMoa1212722
   Horton JW, 2003, TOXICOLOGY, V189, P75, DOI 10.1016/S0300-483X(03)00154-9
   Jeschke MG, 2008, ANN SURG, V248, P387, DOI 10.1097/SLA.0b013e3181856241
   Jeschke MG, 2011, PLOS ONE, V6, DOI 10.1371/journal.pone.0021245
   Johansson PI, 2017, ANN SURG, V265, P597, DOI 10.1097/SLA.0000000000001751
   Johansson PI, 2011, ANN SURG, V254, P194, DOI 10.1097/SLA.0b013e318226113d
   Kahn SA, 2011, J BURN CARE RES, V32, P110, DOI 10.1097/BCR.0b013e318204b336
   KONTOS HA, 1992, J NEUROTRAUM, V9, P349, DOI 10.1089/neu.1992.9.349
   KONTOS HA, 1986, J NEUROSURG, V64, P803, DOI 10.3171/jns.1986.64.5.0803
   LEE RE, 1961, ANN NY ACAD SCI, V92, P295, DOI 10.1111/j.1749-6632.1961.tb46129.x
   Long CL, 2003, J SURG RES, V109, P144, DOI 10.1016/S0022-4804(02)00083-5
   Mann R., 1997, J BURN CARE REHABIL, V29, pS87
   Marik PE, 2017, CHEST, V151, P1229, DOI 10.1016/j.chest.2016.11.036
   Marik PE, 2016, CRIT CARE MED, V44, P1228, DOI 10.1097/CCM.0000000000001684
   Mathru M, 2005, SHOCK, V24, P210, DOI 10.1097/01.shk.0000174936.51903.7d
   Matsuda Takayoshi, 1992, Journal of Burn Care and Rehabilitation, V13, P560, DOI 10.1097/00004630-199209000-00009
   May JM, 2013, ANTIOXID REDOX SIGN, V19, P2068, DOI 10.1089/ars.2013.5205
   May James M, 2012, Subcell Biochem, V56, P85, DOI 10.1007/978-94-007-2199-9_6
   Michelow IC, 2017, CHEST, V152, P689, DOI 10.1016/j.chest.2017.06.032
   Mittal M, 2014, ANTIOXID REDOX SIGN, V20, P1126, DOI 10.1089/ars.2012.5149
   Nathens AB, 2002, ANN SURG, V236, P814, DOI 10.1097/00000658-200212000-00014
   Ostrowski SR, 2012, J TRAUMA ACUTE CARE, V73, P60, DOI 10.1097/TA.0b013e31825b5c10
   Oudemans-van Straaten HM, 2014, CRIT CARE, V18, DOI 10.1186/s13054-014-0460-x
   Padayatty SJ, 2016, ORAL DIS, V22, P463, DOI 10.1111/odi.12446
   Peeters Y, 2015, ANAESTH INTENSIVE TH, V47, pS6, DOI 10.5603/AIT.a2015.0063
   Polidori MC, 2001, STROKE, V32, P898, DOI 10.1161/01.STR.32.4.898
   Rahbar E, 2015, J TRANSL MED, V13, DOI 10.1186/s12967-015-0481-5
   Rohn TT, 1996, BIOCHEM PHARMACOL, V51, P471, DOI 10.1016/0006-2952(95)02222-8
   Romanowski KS, 2017, BURNS TRAUMA, V5, DOI 10.1186/s41038-017-0091-y
   Rubio-Gayosso I, 2006, AM J PHYSIOL-HEART C, V290, pH2247, DOI 10.1152/ajpheart.00796.2005
   Sakurai M, 1997, J SURG RES, V73, P24, DOI 10.1006/jsre.1997.5203
   Singh A, 2013, PLOS ONE, V8, DOI 10.1371/journal.pone.0055852
   Svirbely JL, 1932, BIOCHEM J, V26, P865, DOI 10.1042/bj0260865
   Tanaka H, 1999, BURNS, V25, P569, DOI 10.1016/S0305-4179(99)00073-X
   Tanaka H, 2000, ARCH SURG-CHICAGO, V135, P326, DOI 10.1001/archsurg.135.3.326
   Tanaka H, 1997, ARCH SURG-CHICAGO, V132, P158
   Tanaka Hideharu, 1995, Journal of Burn Care and Rehabilitation, V16, P610, DOI 10.1097/00004630-199511000-00010
   Teng J, 2018, J CRIT CARE, V43, P230, DOI 10.1016/j.jcrc.2017.09.031
   Tyml K, 2005, CRIT CARE MED, V33, P1823, DOI 10.1097/01.CCM.0000172548.34622.DE
   van der Reest J, 2016, CELL RES, V26, P269, DOI 10.1038/cr.2016.7
   Van PY, 2011, J TRAUMA, V71, P20, DOI 10.1097/TA.0b013e3182214f44
   Weinbaum S, 2007, ANNU REV BIOMED ENG, V9, P121, DOI 10.1146/annurev.bioeng.9.060906.151959
   Wilson John X, 2012, Subcell Biochem, V56, P67, DOI 10.1007/978-94-007-2199-9_5
   Wilson JX, 2009, BIOFACTORS, V35, P5, DOI 10.1002/biof.7
   Zabet MH, 2016, J RES PHARM PRACT, V5, P94, DOI 10.4103/2279-042X.179569
   Zhao B, 2014, BMC COMPLEM ALTERN M, V14, DOI 10.1186/1472-6882-14-442
NR 62
TC 4
Z9 5
U1 0
U2 12
PU LIPPINCOTT WILLIAMS & WILKINS
PI PHILADELPHIA
PA TWO COMMERCE SQ, 2001 MARKET ST, PHILADELPHIA, PA 19103 USA
SN 2163-0755
EI 2163-0763
J9 J TRAUMA ACUTE CARE
JI J. Trauma Acute Care Surg.
PD OCT
PY 2018
VL 85
IS 4
BP 782
EP 787
DI 10.1097/TA.0000000000002042
PG 6
WC Critical Care Medicine; Surgery
WE Science Citation Index Expanded (SCI-EXPANDED)
SC General & Internal Medicine; Surgery
GA GV6BK
UT WOS:000446191400021
PM 30059460
DA 2022-03-26
ER

PT J
AU Neely, AN
   Bhattacharjee, AK
   Babcock, GF
   Holder, IA
   Cross, AS
AF Neely, AN
   Bhattacharjee, AK
   Babcock, GF
   Holder, IA
   Cross, AS
TI Differential effects of two different routes of immunization on
   protection against gram-negative sepsis by a detoxified Escherichia coli
   J5 lipopolysaccharide group B meningococcal outer membrane protein
   complex vaccine in a burned mouse model
SO JOURNAL OF BURN CARE & REHABILITATION
LA English
DT Article
ID PSEUDOMONAS-AERUGINOSA; EXTENDED-SPECTRUM; INFLUENZA-VIRUS; MICE;
   INFECTION; OUTBREAK; PATHOGENESIS; ENDOTOXIN; ANTIBODY; STRAIN
AB Gram-negative sepsis causes morbidity and mortality in burned patients. To determine whether immunization with core endotoxin (lipopolysaccharide) via one of two routes could protect burned mice from septic death, mice were immunized either three times subcutaneously (SC) or one time intramuscularly (IM) then two times intraperitoneally (IP) with a core-lipopolysaccharide vaccine. Control mice were immunized with either saline or an irrelevant antigen. Postimmunization, mice were immunocompromised with a 15% TBSA flame burn and challenged subeschar with Klebsiella pneumoniae or Escherichia coli. Vaccine immunization improved the survival of both E. coli- and K. pnenmoniae- challenged mice when given SC but not when given IM, IP. Postimmunization, total immunoglobulin titers were elevated over preimmune titers, but titers in IM, IP-immunized mice were higher than those in SC-immunized mice. Both isotyping and flow cytometry studies indicated that sera from mice immunized via IM, IP opsonized better than sera from mice immunized via SC. Hence, this vaccine provided route-specific protection of burned mice against gram-negative sepsis; its mechanism of action was not solely dependent upon increased immunoglobulin titers or phagocytosis.
C1 Univ Cincinnati, Coll Med, Shriners Hosp Children, Cincinnati, OH 45229 USA.
   Univ Cincinnati, Coll Med, Dept Surg, Cincinnati, OH 45229 USA.
   Walter Reed Army Inst Res, Dept Bacterial Dis, Washington, DC USA.
   Univ Maryland, Sch Med, Dept Med, Baltimore, MD 21201 USA.
RP Neely, AN (通讯作者)，Univ Cincinnati, Coll Med, Shriners Hosp Children, 3229 Burnet Ave, Cincinnati, OH 45229 USA.
FU NATIONAL INSTITUTE OF ALLERGY AND INFECTIOUS DISEASESUnited States
   Department of Health & Human ServicesNational Institutes of Health (NIH)
   - USANIH National Institute of Allergy & Infectious Diseases (NIAID)
   [R21AI042181, R01AI042181] Funding Source: NIH RePORTER; NIAID NIH
   HHSUnited States Department of Health & Human ServicesNational
   Institutes of Health (NIH) - USANIH National Institute of Allergy &
   Infectious Diseases (NIAID) [AI 42181] Funding Source: Medline
CR ABBAS AK, 1997, CELLULAR MOL IMMUNOL, P271
   Asensio A, 2000, CLIN INFECT DIS, V30, P55, DOI 10.1086/313590
   BAKER NR, 1999, CLIN MICROBIOL INFEC, V5, pS40
   Banchereau J, 2001, CELL, V106, P271, DOI 10.1016/S0092-8674(01)00448-2
   BHATTACHARJEE AK, 1994, J INFECT DIS, V170, P622, DOI 10.1093/infdis/170.3.622
   Bhattacharjee AK, 1996, J INFECT DIS, V173, P1157, DOI 10.1093/infdis/173.5.1157
   Chang PC, 1996, NEPHROL DIAL TRANSPL, V11, P191
   Cross AS, 2001, J INFECT DIS, V183, P1079, DOI 10.1086/319297
   CROSS AS, 1994, J ENDOTOXIN RES, V1, P57
   CROSS AS, 2001, 41 ICAAC ABSTR, P27
   Fabrizi F, 1997, NEPHROL DIAL TRANSPL, V12, P1204, DOI 10.1093/ndt/12.6.1204
   FINE DL, 1974, J GEN VIROL, V24, P401, DOI 10.1099/0022-1317-24-3-401
   FOX CL, 1970, ARCH SURG-CHICAGO, V101, P508
   GERBERDING J, 2001, AM J INFECT CONTROL, V29, P4004
   Glenn GM, 2000, NAT MED, V6, P1403, DOI 10.1038/82225
   Greisman SE, 1997, J ENDOTOXIN RES, V4, P123, DOI 10.1177/096805199700400206
   Hellman J, 1999, INFECT DIS CLIN N AM, V13, P371, DOI 10.1016/S0891-5520(05)70080-5
   Lepelletier D, 1999, CLIN INFECT DIS, V29, P548, DOI 10.1086/598632
   Levi M, 1999, NEW ENGL J MED, V341, P586, DOI 10.1056/NEJM199908193410807
   LEVI M, 1993, JAMA-J AM MED ASSOC, V270, P975, DOI 10.1001/jama.270.8.975
   Luzzaro F, 2001, J CLIN MICROBIOL, V39, P1865, DOI 10.1128/JCM.39.5.1865-1870.2001
   McCabe WR, 1997, J ENDOTOXIN RES, V4, P155, DOI 10.1177/096805199700400207
   MOSMANN TR, 1986, J IMMUNOL, V136, P2348
   Neely AN, 1996, J ENDOTOXIN RES, V3, P229, DOI 10.1177/096805199600300308
   Revathi G, 1998, BURNS, V24, P347, DOI 10.1016/S0305-4179(98)00009-6
   Revathi G, 1998, J HOSP INFECT, V40, P295, DOI 10.1016/S0195-6701(98)90307-3
   RITTER DM, 1984, J PARASITOL, V70, P755, DOI 10.2307/3281758
   SAEKI H, 1989, JPN J VET SCI, V51, P1173
   SCOTT GH, 1976, INFECT IMMUN, V13, P696, DOI 10.1128/IAI.13.3.696-703.1976
   SHKAP V, 1993, VET PARASITOL, V51, P27, DOI 10.1016/0304-4017(93)90192-P
   STEVENS TL, 1988, NATURE, V334, P255, DOI 10.1038/334255a0
   STIERITZ DD, 1975, J INFECT DIS, V131, P688, DOI 10.1093/infdis/131.6.688
   WEBSTER RG, 1965, IMMUNOLOGY, V9, P501
   WHITEOWEN C, 1992, J CLIN MICROBIOL, V30, P2071, DOI 10.1128/JCM.30.8.2071-2076.1992
NR 34
TC 6
Z9 6
U1 0
U2 0
PU LIPPINCOTT WILLIAMS & WILKINS
PI PHILADELPHIA
PA TWO COMMERCE SQ, 2001 MARKET ST, PHILADELPHIA, PA 19103 USA
SN 0273-8481
J9 J BURN CARE REHABIL
JI J. Burn Care Rehabil.
PD SEP-OCT
PY 2002
VL 23
IS 5
BP 333
EP 340
DI 10.1097/00004630-200209000-00006
PG 8
WC Emergency Medicine; Rehabilitation; Surgery
WE Science Citation Index Expanded (SCI-EXPANDED)
SC Emergency Medicine; Rehabilitation; Surgery
GA 606ZJ
UT WOS:000178765700006
PM 12352135
DA 2022-03-26
ER

PT J
AU Wolf, SE
   Rose, JK
   Desai, MH
   Mileski, JP
   Barrow, RE
   Herndon, DN
AF Wolf, SE
   Rose, JK
   Desai, MH
   Mileski, JP
   Barrow, RE
   Herndon, DN
TI Mortality determinants in massive pediatric burns - An analysis of 103
   children with >=80% TBSA burns (>=70% full-thickness)
SO ANNALS OF SURGERY
LA English
DT Article; Proceedings Paper
CT 108th Annual Meeting of the Southern-Surgical-Association
CY DEC 01-04, 1996
CL PALM BEACH, FL
SP So Surg Assoc
ID INHALATION INJURY; THERMAL-INJURY; EXCISION; SURVIVAL; CARE
AB Objective Survivors and nonsurvivors among 103 consecutive pediatric patients with massive burns were compared in an effort to define the predictors of mortality in massively burned children.
[truncated: 2,624,540 more chars]
