# Supplementary material for: A bibliometric analysis of publications on burn sepsis using VOSviewer
Source: Front Med (Lausanne). 2022 Sep 14;9:971393. doi: 10.3389/fmed.2022.971393 (PMC9515469; doi:10.3389/fmed.2022.971393)
Supplement: Supplementary file 1 [file Data_Sheet_1.ZIP › data package (4).txt]

FN Clarivate Analytics Web of Science
VR 1.0
PT J
AU Emami, SA
   Motevalian, SA
   Momeni, M
   Karimi, H
AF Emami, Seyed-Abolhassan
   Motevalian, Seyed Abbas
   Momeni, Mahnoush
   Karimi, Hamid
TI The epidemiology of geriatric burns in Iran: A national burn
   registry-based study
SO BURNS
LA English
DT Article
DE Burns; Geriatric; Elderly; Mortality; Registry; Risk factor
ID INJURIES COMPARING OUTCOMES; 10-YEAR EXPERIENCE; OLDER-ADULTS;
   MORTALITY; TRAUMA; FIRE
AB Defining the epidemiology and outcome of geriatric burn patients is critical for specialized burn centers, health-care workers, and governments. Better resource use and effective guidelines are some of the advantages of studies focusing on this aspect. The outcome of these patients serves as an objective criterion for quality control, research, and preventive programs.
   We used data from the burn registry program in our country. For 2 years, >28,700 burn patients were recorded, 1721 of whom were admitted. Among them, 187 patients were >55 years old. Sixty-nine percent of patients were male and 31% female, with a male to female ratio of 2.22:1. The mean +/- standard deviation (SD) of age was 63.4 +/- 8.1. The cause of burns was flame (58.2%) and scalds (20.3%). Most of the burns were sustained at home. The mean duration of hospital stay was 19.5 days (range 3-59 days). The mean (SD) of the total body surface area (TBSA) was 20.3% (8.4%). The median hospital stay (length of stay (LOS)) was 11 days (SD = 14). The increase in TBSA was related to a longer LOS (p < 0.02).
   Burn wound infection developed in 44.3% of patients. The presence of inhalation injury was significantly related to mortality (p < 0.001). Among the patients, 9% recovered completely, 74.9% recovered partially (requiring further treatment), 1% underwent amputation, and 12.8% died. The lack of insurance coverage did not affect the survival of our geriatric burn patients. However, being alone or single, ignition of clothing, cause of burn, comorbid illnesses, complications following the burn, TBSA, age, and sepsis were positively correlated with mortality. The mean cost of treatment for each patient was about $7450. (C) 2016 Elsevier Ltd and ISBI. All rights reserved.
C1 [Emami, Seyed-Abolhassan; Momeni, Mahnoush; Karimi, Hamid] Iran Univ Med Sci, Fac Med, Tehran, Iran.
   [Motevalian, Seyed Abbas] Iran Univ Med Sci, Fac Hlth Sch, Tehran, Iran.
RP Karimi, H (通讯作者)，Iran Univ Med Sci, Sch Med, Motahary Burn Hosp, Burn Res Ctr, Vali Asr Ave,POB 19395-4949, Tehran 19637, Iran.
EM hamidkarimi1381@yahoo.com
RI momeni, mahnoush/M-4388-2016; Motevalian, Seyed Abbas/ABC-2213-2021;
   KARIMI, HAMID/J-6593-2012
OI momeni, mahnoush/0000-0001-5180-2837; KARIMI, HAMID/0000-0001-9869-188X;
   Motevalian, Seyed Abbas/0000-0002-0404-4495
FU Iran University of Medical Sciences
FX This study was performed with a grant from the Iran University of
   Medical Sciences provided by the office of the vice president for
   research.
CR [Anonymous], 2013, BURNS REGISTRY AUSTR
   [Anonymous], GLOB BURD DIS 2004 U
   Covington D. Scott, 1996, Journal of Burn Care and Rehabilitation, V17, P222, DOI 10.1097/00004630-199605000-00007
   Demling RH, 2005, J BURN CARE REHABIL, V26, P94, DOI 10.1097/01.BCR.0000150302.71007.80
   Douglas A, 2011, ARCH GERONTOL GERIAT, V52, pE1, DOI 10.1016/j.archger.2010.02.014
   Elder AT, 1996, AGE AGEING, V25, P214, DOI 10.1093/ageing/25.3.214
   Gomez M, J BURN CARE REHABIL
   Grant EJ., HOME HEALTHC NURSE
   Hashmi A, 2014, J TRAUMA ACUTE CARE, V76, P894, DOI 10.1097/TA.0b013e3182ab0763
   Honari S, 2001, J BURN CARE REHABIL, V22, P132, DOI 10.1097/00004630-200103000-00009
   Karimi H, 2014, Ann Burns Fire Disasters, V27, P154
   Karimi H, 2014, Ann Burns Fire Disasters, V27, P115
   Karimi H, 2012, Ann Burns Fire Disasters, V25, P115
   Karimi H, 2013, IRAN J PEDIATR, V23, P165
   Karimi H, 2009, INT J GYNECOL OBSTET, V104, P132, DOI 10.1016/j.ijgo.2008.10.003
   Keck M, 2009, BURNS, V35, P1071, DOI 10.1016/j.burns.2009.03.004
   Lionelli GT, 2005, BURNS, V31, P958, DOI 10.1016/j.burns.2005.06.006
   Macrino S, 2008, BURNS, V34, P509, DOI 10.1016/j.burns.2007.06.010
   Mandell SP, 2013, J BURN CARE RES, V34, pE36, DOI 10.1097/BCR.0b013e31825adc81
   McGill V, 2000, ARCH SURG-CHICAGO, V135, P320, DOI 10.1001/archsurg.135.3.320
   Pham TN, 2009, J BURN CARE RES, V30, P30, DOI 10.1097/BCR.0b013e3181921efc
   Ryan CM, 1998, NEW ENGL J MED, V338, P362, DOI 10.1056/NEJM199802053380604
   Santaniello JM, 2004, J TRAUMA, V57, P696, DOI 10.1097/01.TA.0000140480.50079.A8
   Singer AJ, 2010, ACAD EMERG MED, V17, P456, DOI 10.1111/j.1553-2712.2010.00702.x
   Sliwa JA, 2005, ARCH PHYS MED REHAB, V86, P1920, DOI 10.1016/j.apmr.2005.04.024
   Zhang Y, 2010, BURNS, V36, P430, DOI 10.1016/j.burns.2009.06.204
NR 26
TC 16
Z9 16
U1 0
U2 3
PU ELSEVIER SCI LTD
PI OXFORD
PA THE BOULEVARD, LANGFORD LANE, KIDLINGTON, OXFORD OX5 1GB, OXON, ENGLAND
SN 0305-4179
EI 1879-1409
J9 BURNS
JI Burns
PD AUG
PY 2016
VL 42
IS 5
BP 1128
EP 1132
DI 10.1016/j.burns.2016.03.011
PG 5
WC Critical Care Medicine; Dermatology; Surgery
WE Science Citation Index Expanded (SCI-EXPANDED)
SC General & Internal Medicine; Dermatology; Surgery
GA DU7SD
UT WOS:000382414000017
PM 27126815
DA 2022-03-26
ER

PT J
AU Wilkinson, RA
   Fishman, JA
AF Wilkinson, RA
   Fishman, JA
TI Effect of thermal injury with Pseudomonas aeruginosa infection on
   pulmonary and systemic bacterial clearance
SO JOURNAL OF TRAUMA-INJURY INFECTION AND CRITICAL CARE
LA English
DT Article
DE bacteremia; bacterial clearance; bacterial translocation; burn;
   pneumonia; Pseudomonas aeruginosa; sepsis; thermal injury
ID RESPIRATORY-DISTRESS SYNDROME; TUMOR-NECROSIS-FACTOR; PLASMA CYTOKINES;
   LUNG; PERMEABILITY; CELLS
AB Background: Despite improvements in burn mound care, infections, particularly pneumonia, remain a major hurdle to recovery from thermal injury. After burns, a variety of systemic immune and inflammatory changes contribute to the risk of infection. Clinically, infection coupled with burn injury seems to adversely affect susceptibility to subsequent infection.
   Methods: Using a mouse model of 10% total body surface area, full-thickness, third-degree burns with quantitative bacterial cultures of multiple tissues, the effect of graded intratracheal and intraperitoneal infections with Pseudomonas aeruginosa on the development of infection was assessed.
   Results: P. aeruginosa infection of blood and lung were demonstrated in burned mice 4 hours after they received 1 to 7.2 x 10(5) P. aeruginosa intratracheally but not in unburned control mice. Disseminated infection from endogenous bacterial species (Proteus, Enteroeoccus, Streptococcus) involving the lungs, liver, blood, and subeschar space mas observed in mice that received both burns and infection with P. aeruginosa (intraperitoneally and intratracheally) but not with infection or burn alone (p < 0.01). After burns, pulmonary bacterial clearance was delayed in association with both pulmonary infection (7.2 x 10(5) P. aeruginosa intratracheally) and intraperitoneal infection (10(7) P. aeruginosa intraperitoneally). Histologically, diffuse pneumonitis was observed in mice that received burns and infection but not in mice with either infection or burns alone.
   Conclusion: Small thermal injuries coupled with transient infection of the lungs or peritoneum delay the clearance of bacteria from the lungs and contribute to infection of the lungs, liver, burn site, and blood by endogenous organisms. These studies support the synergy of relatively small thermal injuries with infectious exposures in the pathogenesis of pneumonia and systemic infections after burns.
C1 Massachusetts Gen Hosp, Div Infect Dis, Charlestown, MA 02129 USA.
   Harvard Univ, Sch Med, Boston, MA USA.
   Shriners Hosp Crippled Children, Boston Unit, Boston, MA USA.
RP Fishman, JA (通讯作者)，Massachusetts Gen Hosp, Div Infect Dis, 149 13th St,Room 5238, Charlestown, MA 02129 USA.
CR ABELLO PA, 1994, ADV EXP MED BIOL, V366, P253
   ALEXANDER JW, 1971, ANN SURG, V173, P206
   BAXTER C, 1993, J BURN CARE REHABIL, V14, P610
   BRAUDE S, 1985, LANCET, P1239
   CANNON JG, 1992, CRIT CARE MED, V20, P1414, DOI 10.1097/00003246-199210000-00009
   Carter E A, 1986, J Burn Care Rehabil, V7, P469, DOI 10.1097/00004630-198611000-00004
   CARTER EA, 1990, SURGERY, V107, P335
   CUNDELL DR, 1995, NATURE, V377, P435, DOI 10.1038/377435a0
   DEMLING RH, 1986, SURGERY, V99, P421
   DENIS M, 1994, AM J RESP CELL MOL, V10, P658, DOI 10.1165/ajrcmb.10.6.8003342
   DONNELLY SC, 1993, LANCET, V341, P643, DOI 10.1016/0140-6736(93)90416-E
   DROST AC, 1993, ANN SURG, V218, P74, DOI 10.1097/00000658-199307000-00012
   DROST AC, 1993, J TRAUMA, V35, P335, DOI 10.1097/00005373-199309000-00001
   FUJISHIMA S, 1995, INTENS CARE MED, V21, P277, DOI 10.1007/BF01701489
   GALLIN JI, 1980, ANN INTERN MED, V92, P520, DOI 10.7326/0003-4819-92-4-520
   GROGAN JB, 1976, J TRAUMA, V16, P734, DOI 10.1097/00005373-197609000-00009
   Mileski W., 1993, Journal of Burn Care and Rehabilitation, V14, P610, DOI 10.1097/00004630-199311000-00005
   OGNIBENE FP, 1986, NEW ENGL J MED, V315, P547, DOI 10.1056/NEJM198608283150904
   PRUITT BA, 1984, AM J MED, V76, P146, DOI 10.1016/0002-9343(84)90334-6
   RAOOF S, 1995, AM J RESP CRIT CARE, V152, P921, DOI 10.1164/ajrccm.152.3.7663805
   RODRIGUEZ JL, 1993, J TRAUMA, V34, P684, DOI 10.1097/00005373-199305000-00011
   SIMPSON G, 1994, BACTERIAL ENDOTOXINS, P265
   Stevens Emily J., 1994, Journal of Burn Care and Rehabilitation, V15, P232, DOI 10.1097/00004630-199405000-00005
   TEPLICK R, 1998, FISHMANS PULMONARY D, P2071
   WORTHEN GS, 1987, AM REV RESPIR DIS, V136, P19, DOI 10.1164/ajrccm/136.1.19
   ZAPATASIRVENT RL, 1993, BURNS, V19, P5, DOI 10.1016/0305-4179(93)90093-N
NR 26
TC 11
Z9 11
U1 0
U2 5
PU LIPPINCOTT WILLIAMS & WILKINS
PI PHILADELPHIA
PA 530 WALNUT ST, PHILADELPHIA, PA 19106-3621 USA
SN 0022-5282
J9 J TRAUMA
JI J. Trauma-Injury Infect. Crit. Care
PD NOV
PY 1999
VL 47
IS 5
BP 912
EP 917
DI 10.1097/00005373-199911000-00016
PG 6
WC Critical Care Medicine; Surgery
WE Science Citation Index Expanded (SCI-EXPANDED)
SC General & Internal Medicine; Surgery
GA 254QM
UT WOS:000083623700018
PM 10568721
DA 2022-03-26
ER

PT J
AU Yabuki, T
   Takeyama, N
   Tsuda, M
   Saitoh, F
   Tanaka, T
   Noguchi, H
   Nakatani, T
AF Yabuki, Teru
   Takeyama, Naoshi
   Tsuda, Masanobu
   Saitoh, Fukuki
   Tanaka, Takaya
   Noguchi, Hiroshi
   Nakatani, Toshio
TI CpG Oligonucleotides Activate the Immune Response in Burned Mice
SO JOURNAL OF SURGICAL RESEARCH
LA English
DT Article
DE burn injury; MHC class II expression; interleukin-12; interleukin-1;
   tumor necrosis factor-alpha; interleukin-6; immunoparalysis; CpG
   oligodeoxynucleotides
ID ESCHERICHIA-COLI INFECTIONS; COLONY-STIMULATING FACTOR; ANTIGEN-DR
   EXPRESSION; NECROSIS-FACTOR-ALPHA; INTERFERON-GAMMA; BACTERIAL-DNA;
   IFN-GAMMA; MACROPHAGES; PROTECTION; RESISTANCE
AB Background. Immunosuppression after burn injury increases the risk of sepsis and multiple organ failure. We examined changes of immune function in mice after burn injury and investigated the immunostimulatory effect of oligodeoxynucleotides containing CpG motifs.
   Materials and Methods. Male BALB/c mice (8-10 wk old) received a full-thickness burn to 20% of their body surface area, after which the immunological parameters of splenic macrophages were evaluated. To assess the immunostimulatory effect of oligodeoxynucleotide treatment, splenic macrophages harvested from burned mice were incubated with oligodeoxynucleotides. Then cytokine production and major histocompatibility complex class H antigen expression were measured. To assess the in vivo effect of oligodeoxynucleotides, intraperitoneal administration was done on day 4 after burn injury, and class II antigen expression by splenic macrophages was measured 10 d later.
   Results. Class II antigen expression and the synthesis of cytokines (interleukin-12, tumor necrosis factor-alpha, interleukin-6, and interleukin-1) by splenic macrophages were significantly reduced after burn injury, while incubation of splenic macrophages from burned mice with oligodeoxynucleotides partially enhanced the production of interleukin-12, tumor necrosis factor-a, interleukin-6, and interleukin-1. In addition, intraperitoneal administration of oligodeoxynucleotides enhanced class II antigen expression by splenic macrophages.
   Conclusions. The reduction of class II antigen expression and synthesis of cytokines (interleukin-12, tumor necrosis factor-a, interleukin-6, and interleukin-1) by splenic macrophages after burn injury was partially reversed by oligodeoxynucleotide treatment. Therefore, immunostimulatory oligodeoxynucleotides may be a potential treatment for post-burn immunosuppression. (C) 2010 Elsevier Inc. All rights reserved
C1 [Yabuki, Teru; Tsuda, Masanobu; Saitoh, Fukuki; Nakatani, Toshio] Kansai Med Univ, Dept Emergency & Crit Care Med, Osaka 5700074, Japan.
   [Takeyama, Naoshi; Noguchi, Hiroshi] Aichi Med Univ, Dept Emergency & Crit Care Med, Aichi, Japan.
   [Tanaka, Takaya] Handa City Hosp, Emergency Care Unit, Aichi, Japan.
RP Yabuki, T (通讯作者)，Kansai Med Univ, Dept Emergency & Crit Care Med, Osaka 5700074, Japan.
EM yabuki@aichi-med-u.ac.jp
FU Japan Society for the Promotion of ScienceMinistry of Education,
   Culture, Sports, Science and Technology, Japan (MEXT)Japan Society for
   the Promotion of Science [18591990]
FX This study was supported by the Japan Society for the Promotion of
   Science [Grant-in-Aid for Scientific Research (C) 18591990].
CR Allen ML, 2006, CRIT CARE MED, V34, P2658, DOI 10.1097/01.CCM.0000240243.28129.36
   BASTA PV, 1989, J IMMUNOL, V142, P2895
   Cavaillon JM, 2006, J ENDOTOXIN RES, V12, P151, DOI 10.1179/096805106X102246
   Church D, 2006, CLIN MICROBIOL REV, V19, P403, DOI 10.1128/CMR.19.2.403-434.2006
   Crabtree TD, 2001, INFECT IMMUN, V69, P2123, DOI 10.1128/IAI.69.4.2123-2129.2001
   Elkins KL, 1999, J IMMUNOL, V162, P2291
   Finnerty CC, 2007, SHOCK, V27, P4, DOI 10.1097/01.shk.0000235138.20775.36
   Fumeaux T, 2004, INTENS CARE MED, V30, P2028, DOI 10.1007/s00134-004-2429-8
   Goebel A, 2000, ANN SURG, V231, P253, DOI 10.1097/00000658-200002000-00015
   Gomis S, 2003, INFECT IMMUN, V71, P857, DOI 10.1128/IAI.71.2.857-863.2003
   Hartmann G, 2000, J IMMUNOL, V164, P1617, DOI 10.4049/jimmunol.164.3.1617
   Hemmi H, 2000, NATURE, V408, P740, DOI 10.1038/35047123
   HIETBRINK F, 2006, WORLD J EMERG SURG, V1, P1
   Jakob T, 1998, J IMMUNOL, V160, P4067
   Kinoshita M, 2004, ANN SURG, V240, P313, DOI 10.1097/01.sla.0000133354.44709.28
   Klinman DM, 2004, NAT REV IMMUNOL, V4, P248, DOI 10.1038/nri1329
   KRAKAUER T, 1993, J IMMUNOL, V150, P1205
   KRIEG AM, 1995, NATURE, V374, P546, DOI 10.1038/374546a0
   Krieg AM, 2002, ANNU REV IMMUNOL, V20, P709, DOI 10.1146/annurev.immunol.20.100301.064842
   Kylanpaa ML, 2005, PANCREAS, V31, P23, DOI 10.1097/01.mpa.0000164449.23524.94
   Lendemans S, 2007, INFLAMM RES, V56, P38, DOI 10.1007/s00011-007-6069-7
   Manjuck J, 2000, J LAB CLIN MED, V135, P153, DOI 10.1067/mlc.2000.104306
   MANKTELOW A, 1986, J TRAUMA, V26, P143, DOI 10.1097/00005373-198602000-00008
   Monneret G, 2006, INTENS CARE MED, V32, P1175, DOI 10.1007/s00134-006-0204-8
   OSuilleabhain C, 1996, SURGERY, V120, P290, DOI 10.1016/S0039-6060(96)80300-X
   Pugin Jerome, 2007, Novartis Found Symp, V280, P21
   RUTENFRANZ I, 1988, J INTERFERON RES, V8, P573, DOI 10.1089/jir.1988.8.573
   Sachse C, 1999, CLIN CHEM LAB MED, V37, P193, DOI 10.1515/CCLM.1999.036
   Schwacha MG, 2002, INT J MOL MED, V10, P239
   SCHWIEBERT LM, 1995, CELL IMMUNOL, V165, P12, DOI 10.1006/cimm.1995.1181
   Stacey KJ, 1996, J IMMUNOL, V157, P2116
   Tschoeke SK, 2007, INJURY, V38, P1346, DOI 10.1016/j.injury.2007.08.041
   Utaisincharoen P, 2002, CLIN EXP IMMUNOL, V128, P467, DOI 10.1046/j.1365-2249.2002.01866.x
   Venet F, 2007, CRIT CARE MED, V35, P1910, DOI 10.1097/01.CCM.0000275271.77350.B6
   Weighardt H, 2000, J IMMUNOL, V165, P4537, DOI 10.4049/jimmunol.165.8.4537
   Wongratanacheewin S, 2004, INFECT IMMUN, V72, P4494, DOI 10.1128/IAI.72.8.4494-4502.2004
   ZELLWEGER R, 1995, SHOCK, V4, P149, DOI 10.1097/00024382-199508000-00012
NR 37
TC 1
Z9 1
U1 0
U2 0
PU ACADEMIC PRESS INC ELSEVIER SCIENCE
PI SAN DIEGO
PA 525 B ST, STE 1900, SAN DIEGO, CA 92101-4495 USA
SN 0022-4804
EI 1095-8673
J9 J SURG RES
JI J. Surg. Res.
PD JUN 1
PY 2010
VL 161
IS 1
BP 111
EP 118
DI 10.1016/j.jss.2009.01.033
PG 8
WC Surgery
WE Science Citation Index Expanded (SCI-EXPANDED)
SC Surgery
GA 594KS
UT WOS:000277537200020
PM 19540526
DA 2022-03-26
ER

PT J
AU Chang, MH
   Hsiao, YP
   Hsu, CY
   Lai, PS
AF Chang, Ming-Hsiang
   Hsiao, Yu-Ping
   Hsu, Chia-Yen
   Lai, Ping-Shan
TI Photo-Crosslinked Polymeric Matrix with Antimicrobial Functions for
   Excisional Wound Healing in Mice
SO NANOMATERIALS
LA English
DT Article
DE photo-crosslinked film; antibacterial effects; wound dressing
ID MEDIATED PHOTODYNAMIC THERAPY; METHYLENE-BLUE; ANTIBACTERIAL ACTIVITY;
   CHITOSAN; SILVER; MECHANISM; MODEL; CHEMOTHERAPY; NANOSILVER; NANOFIBERS
AB Wound infection extends the duration of wound healing and also causes systemic infections such as sepsis, and, in severe cases, may lead to death. Early prevention of wound infection and its appropriate treatment are important. A photoreactive modified gelatin (GE-BTHE) was synthesized by gelatin and a conjugate formed from the 3,3',4,4'-benzophenone tetracarboxylic dianhydride (BTDA) and the 2-hydroxyethyl methacrylate (HEMA). Herein, we investigated the photocurable polymer solution (GE-BTHE mixture) containing GE-BTHE, poly(ethylene glycol) diacrylate (PEGDA), chitosan, and methylene blue (MB), with antimicrobial functions and photodynamic antimicrobial chemotherapy for wound dressing. This photocurable polymer solution was found to have fast film-forming property attributed to the photochemical reaction between GE-BTHE and PEGDA, as well as the antibacterial activity in vitro attributed to the ingredients of chitosan and MB. Our in vivo results also demonstrated that untreated wounds after 3 days had the same scab level as the GE-BTHE mixture-treated wounds after 20 s of irradiation, which indicates that the irradiated GE-BTHE mixture can be quickly transferred into artificial scabs to protect wounds from an infection that can serve as a convenient excisional wound dressing with antibacterial efficacy. Therefore, it has the potential to treat nonhealing wounds, deep burns, diabetic ulcers and a variety of mucosal wounds.
C1 [Chang, Ming-Hsiang; Hsu, Chia-Yen; Lai, Ping-Shan] Natl Chung Hsing Univ, Dept Chem, Taichung 402, Taiwan.
   [Hsiao, Yu-Ping] Chung Shan Med Univ, Sch Med, Inst Med, Taichung 402, Taiwan.
   [Hsiao, Yu-Ping] Chung Shan Med Univ Hosp, Dept Dermatol, Taichung 402, Taiwan.
RP Lai, PS (通讯作者)，Natl Chung Hsing Univ, Dept Chem, Taichung 402, Taiwan.
EM sistericy@hotmail.com; missyuping@gmail.com; clhsqoo@gmail.com;
   pslai@email.nchu.edu.tw
FU Ministry of Science and Technology of TaiwanMinistry of Science and
   Technology, Taiwan [106-2113-M-005-014-MY3]
FX This work was funded by Ministry of Science and Technology of Taiwan
   under grant number 106-2113-M-005-014-MY3.
CR Altavilla D, 2001, DIABETES, V50, P667, DOI 10.2337/diabetes.50.3.667
   Bellich B, 2016, MAR DRUGS, V14, DOI 10.3390/md14050099
   Benhabiles S, 2012, FOOD HYDROCOLLOID, V29, P48, DOI 10.1016/j.foodhyd.2012.02.013
   Browning MB, 2014, J BIOMED MATER RES A, V102, P4244, DOI 10.1002/jbm.a.35096
   Caffarel-Salvador E, 2015, PHARMACEUTICS, V7, P397, DOI 10.3390/pharmaceutics7040397
   Caminos DA, 2006, PHOTOCH PHOTOBIO SCI, V5, P56, DOI 10.1039/b513511g
   Chen SM, 2017, DERMATOL SIN, V35, P145, DOI 10.1016/j.dsi.2017.02.007
   Chen X, 2008, TOXICOL LETT, V176, P1, DOI 10.1016/j.toxlet.2007.10.004
   Chen YJ, 2008, CANCER SCI, V99, P2019, DOI 10.1111/j.1349-7006.2008.00910.x
   Dai T, 2009, PHOTODIAGN PHOTODYN, V6, P170, DOI 10.1016/j.pdpdt.2009.10.008
   Dale PD, 1996, P ROY SOC B-BIOL SCI, V263, P653, DOI 10.1098/rspb.1996.0098
   Bastos MDD, 2010, PHARMACEUTICALS, V3, P1139, DOI 10.3390/ph3041139
   Dijkmans AC, 2017, ANTIBIOTICS-BASEL, V6, DOI 10.3390/antibiotics6040024
   Ding FC, 2008, J APPL POLYM SCI, V109, P589, DOI 10.1002/app.28025
   Dobic SN, 2011, HEM IND, V65, P675, DOI 10.2298/HEMIND111005102D
   Dong Y, 2011, ACTA BIOMATER, V7, P447, DOI 10.1016/j.actbio.2010.08.009
   Fila G, 2016, FRONT MICROBIOL, V7, DOI 10.3389/fmicb.2016.01258
   Goy RC, 2016, REV BRAS FARMACOGN, V26, P122, DOI 10.1016/j.bjp.2015.09.010
   Goy RC, 2009, POLIMEROS, V19, P241, DOI 10.1590/S0104-14282009000300013
   Grace JL, 2017, J MATER CHEM B, V5, P531, DOI [10.1039/c6tb02787c, 10.1039/C6TB02787C]
   Grace JL, 2016, RSC ADV, V6, P15469, DOI 10.1039/c5ra24361k
   Hsin YH, 2008, TOXICOL LETT, V179, P130, DOI 10.1016/j.toxlet.2008.04.015
   Kong M, 2010, INT J FOOD MICROBIOL, V144, P51, DOI 10.1016/j.ijfoodmicro.2010.09.012
   Lai PS, 2007, J CONTROL RELEASE, V122, P39, DOI 10.1016/j.jconrel.2007.06.012
   Lai SM, 2016, SMART SCI, V4, P167, DOI 10.1080/23080477.2016.1255293
   Leaper D, 2012, INT WOUND J, V9, P461, DOI 10.1111/j.1742-481X.2012.01091.x
   Li CW, 2013, INT J NANOMED, V8, P4131, DOI 10.2147/IJN.S51679
   Li JH, 2016, CARBOHYD POLYM, V148, P200, DOI 10.1016/j.carbpol.2016.04.025
   Lim EJ, 2013, ONCOL REP, V30, P856, DOI 10.3892/or.2013.2494
   Lin RK, 2018, CHEM-EUR J, V24, P4111, DOI 10.1002/chem.201705640
   Lu SY, 2008, BURNS, V34, P623, DOI 10.1016/j.burns.2007.08.020
   Mao JS, 2003, BIOMATERIALS, V24, P1067, DOI 10.1016/S0142-9612(02)00442-8
   Mazzoccoli JP, 2010, J BIOMED MATER RES A, V93A, P558, DOI 10.1002/jbm.a.32563
   Mei L, 2017, POLYM CHEM-UK, V8, P1664, DOI 10.1039/c7py00038c
   Michel H., 2007, ADV SKIN WOUND CARE, V20, P8
   Mohammed AE, 2018, NANOMATERIALS-BASEL, V8, DOI 10.3390/nano8060382
   No HK, 2002, INT J FOOD MICROBIOL, V74, P65, DOI 10.1016/S0168-1605(01)00717-6
   Paluck SJ, 2017, POLYM CHEM-UK, V8, P4548, DOI [10.1039/c7py00861a, 10.1039/C7PY00861A]
   Park JH, 2010, LASER MED SCI, V25, P705, DOI 10.1007/s10103-010-0781-1
   Patrulea V, 2015, EUR J PHARM BIOPHARM, V97, P417, DOI 10.1016/j.ejpb.2015.08.004
   Peng CL, 2009, BIOMATERIALS, V30, P3614, DOI 10.1016/j.biomaterials.2009.03.048
   Peng CC, 2008, MACROMOL BIOSCI, V8, P316, DOI 10.1002/mabi.200700188
   Rattanaruengsrikul V, 2009, MACROMOL BIOSCI, V9, P1004, DOI 10.1002/mabi.200900131
   Ruiz-Gonzalez R, 2015, INT J MOL SCI, V16, P27072, DOI 10.3390/ijms161125999
   Sang LY, 2010, J SCI FOOD AGR, V90, P58, DOI 10.1002/jsfa.3779
   Shackelford C, 2002, TOXICOL PATHOL, V30, P93, DOI 10.1080/01926230252824761
   Shieh MJ, 2008, J CONTROL RELEASE, V129, P200, DOI 10.1016/j.jconrel.2008.03.024
   Simoes D, 2018, EUR J PHARM BIOPHARM, V127, P130, DOI 10.1016/j.ejpb.2018.02.022
   Su HL, 2009, BIOMATERIALS, V30, P5979, DOI 10.1016/j.biomaterials.2009.07.030
   Tang H, 2010, ACTA BIOMATER, V6, P2562, DOI 10.1016/j.actbio.2010.01.002
   Tardivo JP, 2005, PHOTODIAGN PHOTODYN, V2, P175, DOI 10.1016/S1572-1000(05)00097-9
   Tavares A, 2010, MAR DRUGS, V8, P91, DOI 10.3390/md8010091
   Tin S, 2009, INT J BIOL SCI, V5, P153
   Usacheva MN, 2001, LASER SURG MED, V29, P165, DOI 10.1002/lsm.1105
   van Straten D, 2017, CANCERS, V9, DOI 10.3390/cancers9020019
   Vinsova J, 2008, CURR PHARM DESIGN, V14, P1311, DOI 10.2174/138161208799316410
   Vinsova J, 2011, CURR PHARM DESIGN, V17, P3596, DOI 10.2174/138161211798194468
   Wang HLS, 2013, PLOS ONE, V8, DOI [10.1371/journal.pone.0055241, 10.1371/journal.pone.0056330]
   Wardhana A, 2017, Ann Burns Fire Disasters, V30, P107
   Weintraub S, 2017, POLYM CHEM-UK, V8, P4182, DOI 10.1039/c7py00663b
   Wong TW, 2018, DERMATOL SIN, V36, P8, DOI 10.1016/j.dsi.2017.08.003
   Xue ML, 2015, ADV WOUND CARE, V4, P119, DOI 10.1089/wound.2013.0485
   Yang C, 2010, CARBOHYD POLYM, V82, P1297, DOI 10.1016/j.carbpol.2010.07.013
   Yuan YG, 2017, INT J MOL SCI, V18, DOI 10.3390/ijms18030569
   Zeng RJ, 2018, CELL TISSUE RES, V374, P217, DOI 10.1007/s00441-018-2830-1
   Zhao J, 2016, POLYM CHEM-UK, V7, P7278, DOI 10.1039/c6py01499b
   Zheng LY, 2003, CARBOHYD POLYM, V54, P527, DOI 10.1016/j.carbpol.2003.07.009
NR 67
TC 4
Z9 4
U1 1
U2 17
PU MDPI
PI BASEL
PA ST ALBAN-ANLAGE 66, CH-4052 BASEL, SWITZERLAND
EI 2079-4991
J9 NANOMATERIALS-BASEL
JI Nanomaterials
PD OCT
PY 2018
VL 8
IS 10
AR 791
DI 10.3390/nano8100791
PG 14
WC Chemistry, Multidisciplinary; Nanoscience & Nanotechnology; Materials
   Science, Multidisciplinary; Physics, Applied
WE Science Citation Index Expanded (SCI-EXPANDED)
SC Chemistry; Science & Technology - Other Topics; Materials Science;
   Physics
GA HB6JJ
UT WOS:000451174100047
PM 30301173
OA Green Published, Green Submitted, gold
DA 2022-03-26
ER

PT J
AU Acharya, C
   Navina, S
   Singh, VP
AF Acharya, Chathur
   Navina, Sarah
   Singh, Vijay P.
TI Role of pancreatic fat in the outcomes of pancreatitis
SO PANCREATOLOGY
LA English
DT Review
DE Pancreatitis; Obesity; Fibrosis; Lipotoxicity; Outcomes; Multi system
   organ failure
ID ACTIVE CROHNS-DISEASE; NECROSIS-FACTOR-ALPHA; ACUTE LUNG INJURY;
   STELLATE CELLS; ADIPOSE-TISSUE; ORGAN FAILURE; INFLAMMATORY RESPONSE;
   FAVORABLE RESPONSE; NATURAL-HISTORY; POTENTIAL ROLE
AB The role of obesity in relation to various disease processes is being increasingly studied, with reports over the last several years increasingly mentioning its association with worse outcomes in acute disease. Obesity has also gained recognition as a risk factor for severe acute pancreatitis (SAP). The mortality in SAP may be as high as 30% and is usually attributable to multi system organ failure (MSOF) earlier in the disease, and complications of necrotizing pancreatitis later [9-11]. To date there is no specific treatment for acute pancreatitis (AP) and the management is largely expectant and supportive. Obesity in general has also been associated with poor outcomes in sepsis and other pathological states including trauma and burns. With the role of unsaturated fatty acids (UFA) as propagators in SAP having recently come to light and with the recognition of acute lipotoxicity, there is now an opportunity to explore different strategies to reduce the mortality and morbidity in SAP and potentially other disease states associated with such a pathophysiology. In this review we will discuss the role of fat and implications of the consequent acute lipotoxicity on the outcomes of acute pancreatitis in lean and obese states and during acute on chronic pancreatitis. Copyright (C) 2014, IAP and EPC. Published by Elsevier India, a division of Reed Elsevier India Pvt. Ltd. All rights reserved.
C1 [Acharya, Chathur] Virginia Commonwealth Univ, Dept Med, Richmond, VA 23298 USA.
   [Navina, Sarah] Clin Path Associates, Tempe, AZ USA.
   [Singh, Vijay P.] Mayo Clin, Dept Med, Scottsdale, AZ 85259 USA.
RP Singh, VP (通讯作者)，Mayo Clin, Div Gastroenterol & Hepatol, Scottsdale, AZ 85259 USA.
EM singh.vijay@mayo.edu
OI Singh, Vijay/0000-0001-6611-1908
FU NIH (NIDDK)United States Department of Health & Human ServicesNational
   Institutes of Health (NIH) - USANIH National Institute of Diabetes &
   Digestive & Kidney Diseases (NIDDK) [RO1DK092460]; NATIONAL CENTER FOR
   ADVANCING TRANSLATIONAL SCIENCESUnited States Department of Health &
   Human ServicesNational Institutes of Health (NIH) - USANIH National
   Center for Advancing Translational Sciences (NCATS) [UL1TR000005]
   Funding Source: NIH RePORTER; NATIONAL INSTITUTE OF DIABETES AND
   DIGESTIVE AND KIDNEY DISEASESUnited States Department of Health & Human
   ServicesNational Institutes of Health (NIH) - USANIH National Institute
   of Diabetes & Digestive & Kidney Diseases (NIDDK) [R01DK092460] Funding
   Source: NIH RePORTER
FX This project was supported by Grant Number RO1DK092460 (VPS) from NIH
   (NIDDK).
CR Acharya C, 2013, GASTROENTEROLOGY, V145, P466, DOI 10.1053/j.gastro.2013.05.012
   Aoun E, 2007, J PANCREAS, V8, P573
   Apte MV, 2006, J GASTROEN HEPATOL, V21, pS97, DOI 10.1111/j.1440-1746.2006.04587.x
   Apte MV, 1999, GUT, V44, P534, DOI 10.1136/gut.44.4.534
   Araya J, 2004, CLIN SCI, V106, P635, DOI 10.1042/CS20030326
   Banks PA, 2006, AM J GASTROENTEROL, V101, P2379, DOI 10.1111/j.1572-0241.2006.00856.x
   BEILMAN G, 1995, LIPIDS, V30, P817, DOI 10.1007/BF02533957
   Bergstrom A, 2001, BRIT J CANCER, V85, P984, DOI 10.1038/sj.bjc.6692040
   Bhargava R, 2013, PLOS ONE, V8, DOI 10.1371/journal.pone.0061405
   Brown CVR, 2005, J TRAUMA, V59, P1048, DOI 10.1097/01.ta.0000189047.65630.c5
   Buch A, 1980, World J Surg, V4, P307
   Calle EE, 2003, NEW ENGL J MED, V348, P1625, DOI 10.1056/NEJMoa021423
   Carnovale A, 2005, J PANCREAS, V6, P438
   Casini A, 2000, J PATHOL, V192, P81
   Chen Chiu-Fen, 2006, Acta Paediatr Taiwan, V47, P192
   Chen CJ, 2007, NAT MED, V13, P851, DOI 10.1038/nm1603
   Chen SM, 2012, J DIGEST DIS, V13, P244, DOI 10.1111/j.1751-2980.2012.00587.x
   Dawra R, 2011, GASTROENTEROLOGY, V141, P2210, DOI 10.1053/j.gastro.2011.08.033
   DeBanto JR, 2002, AM J GASTROENTEROL, V97, P1726
   Deng LH, 2008, WORLD J GASTROENTERO, V14, P4558, DOI 10.3748/wjg.14.4558
   Denham W, 1998, J SURG RES, V74, P3, DOI 10.1006/jsre.1997.5174
   di Mola FF, 1999, ANN SURG, V230, P63, DOI 10.1097/00000658-199907000-00010
   DOMINGUEZMUNOZ JE, 1991, INT J PANCREATOL, V10, P261
   DOMSCHKE S, 1993, INT J PANCREATOL, V13, P105
   Durgampudi C, 2014, AM J PATHOL, V184, P1773, DOI 10.1016/j.ajpath.2014.02.015
   Evans A C, 2010, Minerva Gastroenterol Dietol, V56, P169
   Fefferman DS, 2001, AM J GASTROENTEROL, V96, P2510
   Finkelstein EA, 2009, HEALTH AFFAIR, V28, pW822, DOI 10.1377/hlthaff.28.5.w822
   Flegal KM, 2010, JAMA-J AM MED ASSOC, V303, P235, DOI 10.1001/jama.2009.2014
   Fu CY, 2007, WORLD J GASTROENTERO, V13, P1966, DOI 10.3748/wjg.v13.i13.1966
   FUNNELL IC, 1993, BRIT J SURG, V80, P484, DOI 10.1002/bjs.1800800426
   Gaiser S, 2011, GUT, V60, P1379, DOI 10.1136/gut.2010.226175
   Garaulet M, 2006, INT J OBESITY, V30, P899, DOI 10.1038/sj.ijo.0803219
   Glance LG, 2014, ANN SURG, V259, P576, DOI 10.1097/SLA.0000000000000330
   GOTTSCHLICH MM, 1993, J AM DIET ASSOC, V93, P1261, DOI 10.1016/0002-8223(93)91952-M
   Haber PS, 1999, AM J PATHOL, V155, P1087, DOI 10.1016/S0002-9440(10)65211-X
   Hartmann EK, 2013, ACTA ANAESTH SCAND, V57, P334, DOI 10.1111/aas.12034
   Hilal MA, 2008, OBES SURG, V18, P326, DOI 10.1007/s11695-007-9298-5
   Hsu CY, 2006, ANN INTERN MED, V144, P21, DOI 10.7326/0003-4819-144-1-200601030-00006
   Hu R, 2007, PANCREATOLOGY, V7, P332, DOI 10.1159/000105499
   Hussain N, 1998, AM J RESP CELL MOL, V19, P867, DOI 10.1165/ajrcmb.19.6.3118
   Inoue H, 2012, LEGAL MED-TOKYO, V14, P304, DOI 10.1016/j.legalmed.2012.06.003
   Ji BA, 2009, J BIOL CHEM, V284, P17488, DOI 10.1074/jbc.M109.005520
   Jimenez-Fernandez SG, 2012, PEDIATR INFECT DIS J, V31, P1087, DOI 10.1097/INF.0b013e31826108c2
   KLOPPEL G, 1986, VIRCHOWS ARCH A, V409, P791, DOI 10.1007/BF00710764
   KLOPPEL G, 1991, HEPATO-GASTROENTEROL, V38, P408
   KLOPPEL G, 1992, VIRCHOWS ARCH A, V420, P1, DOI 10.1007/BF01605976
   Lankisch PG, 2009, AM J GASTROENTEROL, V104, P2797, DOI 10.1038/ajg.2009.405
   Lautz TB, 2011, J PEDIATR SURG, V46, P1144, DOI 10.1016/j.jpedsurg.2011.03.044
   Linares CL, 2008, PANCREAS, V37, P13, DOI 10.1097/MPA.0b013e31816074a1
   Lowe ME, 2002, J LIPID RES, V43, P2007, DOI 10.1194/jlr.R200012-JLR200
   Malinoski DJ, 2009, J TRAUMA, V67, P445, DOI 10.1097/TA.0b013e3181b5dc11
   Malleo G, 2007, SHOCK, V28, P130, DOI 10.1097/shk.0b013e3180487ba1
   Manjuck J, 2005, CHEST, V127, P246, DOI 10.1378/chest.127.1.246
   Maser EA, 2008, CLIN GASTROENTEROL H, V6, P1112, DOI 10.1016/j.cgh.2008.04.035
   Mery CM, 2002, PANCREATOLOGY, V2, P543, DOI 10.1159/000066099
   Mews P, 2002, GUT, V50, P535, DOI 10.1136/gut.50.4.535
   Michaud DS, 2001, JAMA-J AM MED ASSOC, V286, P921, DOI 10.1001/jama.286.8.921
   MOSSNER J, 1992, INT J PANCREATOL, V12, P285
   Mutinga M, 2000, INT J PANCREATOL, V28, P91, DOI 10.1385/IJGC:28:2:091
   Navina S, 2011, SCI TRANSL MED, V3, DOI 10.1126/scitranslmed.3002573
   Neville AL, 2004, ARCH SURG-CHICAGO, V139, P983, DOI 10.1001/archsurg.139.9.983
   Nojgaard C, 2011, PANCREAS, V40, P1195, DOI 10.1097/MPA.0b013e318221f569
   Nojgaard C, 2011, SCAND J GASTROENTERO, V46, P495, DOI 10.3109/00365521.2010.537686
   O'Leary DP, 2012, WORLD J SURG, V36, P1679, DOI 10.1007/s00268-011-1414-y
   Ogden CL, 2014, JAMA-J AM MED ASSOC, V311, P806, DOI 10.1001/jama.2014.732
   Otsuki M, 2003, J GASTROENTEROL, V38, P315, DOI 10.1007/s005350300058
   Panek J, 2001, Med Sci Monit, V7, P894
   Papachristou GI, 2006, PANCREATOLOGY, V6, P279, DOI 10.1159/000092689
   Pini M, 2012, J LEUKOCYTE BIOL, V91, P957, DOI 10.1189/jlb.1211627
   Pinnick KE, 2008, OBESITY, V16, P522, DOI 10.1038/oby.2007.110
   Pitt Henry A, 2007, HPB (Oxford), V9, P92, DOI 10.1080/13651820701286177
   PORTER KA, 1991, INT J PANCREATOL, V10, P247
   Rajesh G, 2012, INDIAN J GASTROENTER, V31, P79, DOI 10.1007/s12664-012-0172-6
   Ren JM, 2008, J LIPID RES, V49, P2055, DOI 10.1194/jlr.D800010-JLR200
   RYAN CM, 1995, ANN SURG, V222, P163, DOI 10.1097/00000658-199508000-00008
   Sadr-Azodi O, 2013, AM J GASTROENTEROL, V108, P133, DOI 10.1038/ajg.2012.381
   Saisho Y, 2007, CLIN ANAT, V20, P933, DOI 10.1002/ca.20543
   Saluja AK, 1999, AM J PHYSIOL-GASTR L, V276, pG835, DOI 10.1152/ajpgi.1999.276.4.G835
   Schaffler A, 2011, AM J GASTROENTEROL, V106, P957, DOI 10.1038/ajg.2010.503
   Schaffler A, 2010, AM J GASTROENTEROL, V105, P2474, DOI 10.1038/ajg.2010.278
   SCHMITZMOORMANN P, 1981, PATHOL RES PRACT, V171, P325, DOI 10.1016/S0344-0338(81)80105-7
   SCHMITZMOORMANN P, 1981, PATHOL RES PRACT, V173, P45, DOI 10.1016/S0344-0338(81)80006-4
   Sempere L, 2008, PANCREATOLOGY, V8, P257, DOI 10.1159/000134273
   Sennello JA, 2008, P NATL ACAD SCI USA, V105, P8085, DOI 10.1073/pnas.0804091105
   Sharma A, 2009, PANCREAS, V38, P907, DOI 10.1097/MPA.0b013e3181b65bbe
   Shin KY, 2011, GUT LIVER, V5, P335, DOI 10.5009/gnl.2011.5.3.335
   Siech M, 2009, AM J PHYSIOL-GASTR L, V297, pG1163, DOI 10.1152/ajpgi.90468.2008
   Singh VP, 2007, GUT, V56, P958, DOI 10.1136/gut.2006.094268
   Singh VP, 2001, J CLIN INVEST, V108, P1387, DOI 10.1172/JCI12874
   Singhi AD, 2014, AM J SURG PATHOL, V38, P346, DOI 10.1097/PAS.0000000000000164
   Soyer P, 1999, RADIOLOGY, V210, P611, DOI 10.1148/radiology.210.3.r99mr08611
   Stylianopoulos T, 2010, BIOPHYS J, V99, P3119, DOI 10.1016/j.bpj.2010.08.065
   Suazo-Barahona J, 1998, AM J GASTROENTEROL, V93, P1324
   Suda K, 2000, ARCH PATHOL LAB MED, V124, P1302
   Sztefko K, 2001, PANCREATOLOGY, V1, P230, DOI 10.1159/000055816
   THOMAS LW, 1962, Q J EXP PHYSIOL CMS, V47, P179, DOI 10.1113/expphysiol.1962.sp001589
   Triantafillidis JK, 2000, AM J GASTROENTEROL, V95, P3334
   VALDERRAMA R, 1991, INT J PANCREATOL, V10, P23
   van Geenen EJM, 2010, PANCREAS, V39, P1185, DOI 10.1097/MPA.0b013e3181f6fce2
   Vaughn DD, 1998, RADIOGRAPHICS, V18, P1171, DOI 10.1148/radiographics.18.5.9747614
   Vege SS, 2009, AM J GASTROENTEROL, V104, P710, DOI 10.1038/ajg.2008.77
   Vonlaufen A, 2011, GUT, V60, P238, DOI 10.1136/gut.2010.211250
   Wang YF, 2008, OBESITY, V16, P2323, DOI 10.1038/oby.2008.351
   WEIZMAN Z, 1988, J PEDIATR-US, V113, P24, DOI 10.1016/S0022-3476(88)80523-7
   Werlin SL, 2003, J PEDIATR GASTR NUTR, V37, P591, DOI 10.1097/00005176-200311000-00017
   Yadav D, 2012, AM J GASTROENTEROL, V107, P1096, DOI 10.1038/ajg.2012.126
   Yang F, 2009, ACTA PHYSIOL, V195, P13, DOI 10.1111/j.1748-1716.2008.01933.x
   Yashima Y, 2011, J GASTROENTEROL, V46, P1213, DOI 10.1007/s00535-011-0430-x
   Yokota T, 2002, J SURG RES, V104, P106, DOI 10.1006/jsre.2002.6403
   Zeitz J, 2010, MED KLIN, V105, P314, DOI 10.1007/s00063-010-1046-2
   Zhang LP, 2013, AM J PHYSIOL-REG I, V304, pR702, DOI 10.1152/ajpregu.00296.2012
   Zhang XL, 2008, PANCREAS, V37, pE31, DOI 10.1097/MPA.0b013e3181744b50
   Zhao F, 2012, J TRAUMA ACUTE CARE, V73, P1106, DOI 10.1097/TA.0b013e318265cc6f
NR 114
TC 44
Z9 46
U1 3
U2 13
PU ELSEVIER
PI AMSTERDAM
PA RADARWEG 29, 1043 NX AMSTERDAM, NETHERLANDS
SN 1424-3903
EI 1424-3911
J9 PANCREATOLOGY
JI Pancreatology
PD SEP-OCT
PY 2014
VL 14
IS 5
BP 403
EP 408
DI 10.1016/j.pan.2014.06.004
PG 6
WC Gastroenterology & Hepatology
WE Science Citation Index Expanded (SCI-EXPANDED)
SC Gastroenterology & Hepatology
GA AQ7AN
UT WOS:000342965100016
PM 25278311
OA Green Accepted
DA 2022-03-26
ER

PT J
AU Talizin, TB
   Carrilho, CMDD
   Grion, CMC
   Cardoso, LTQ
   Tanita, MT
   Boll, KM
   Kauss, IAM
   Festti, J
   Lopes, CR
   da Silva, LMA
   de Azevedo, IP
   Paes, K
   Medeiros, EA
AF Talizin, Thalita Bento
   Dantas de Maio Carrilho, Claudia Maria
   Carvalho Grion, Cintia Magalhaes
   Queiroz Cardoso, Lucienne Tibery
   Tanita, Marcos Toshiyuki
   Boll, Karine Maria
   Moro Kauss, Ivanil Aparecida
   Festti, Josiane
   Lopes, Camila Ribeiro
   Alves da Silva, Leticia Maria
   de Azevedo, Isabella Patruceli
   Paes, Kesia
   Medeiros, Eduardo Alexandrino
TI Polymyxin for treatment of ventilator-associated pneumonia in a setting
   of high carbapenem resistance
SO PLOS ONE
LA English
DT Article
ID CARE-ASSOCIATED INFECTIONS; SELECTION
AB Objectives To analyse the use of polymyxins for the treatment of ventilator-associated pneumonia (VAP) at a teaching hospital where carbapenem-resistant gram-negative bacteria are endemic. Patients and methods This was a historical cohort study of patients receiving polymyxins to treat VAP in ICUs at a public university hospital in southern Brazil between January 1, 2017 and January 31, 2018. Results During the study period, 179 cases of VAP were treated with polymyxins. Of the 179 patients, 158 (88.3%) were classified as having chronic critical illness. Death occurred in 145 cases (81.0%). Multivariate analysis showed that the factors independently associated with mortality were the presence of comorbidities (P<0.001) and the SOFA score of the day of polymyxin prescription (P<0.001). Being a burn patient was a protective factor for mortality (P<0.001). Analysis of the 14-day survival probability showed that mortality was higher among the patients who had sepsis or septic shock at the time of polymyxin prescription (P= 0.028 andP<0.001, respectively).Acinetobacter baumanniiwas identified as the etiological agent of VAP in 121 cases (67.6%). In our cohort, polymyxin consumption and the incidence density of VAP were quite high. Conclusions In our study, comprised primarily of chronically critically ill patients, there was a high prevalence of VAP caused by multidrug-resistant bacteria, consistent with healthcare-associated infections in low- and middle-income countries. Presence of comorbidities and the SOFA score at the time of polymyxin prescription were predictors of mortality in this cohort. Despite aggressive antimicrobial treatment, mortality was high, stressing the need for antibiotic stewardship.
C1 [Talizin, Thalita Bento; Medeiros, Eduardo Alexandrino] Univ Fed Sao Paulo, Comissao Epidemiol Hosp, Escola Paulista Med, Sao Paulo, SP, Brazil.
   [Talizin, Thalita Bento; Lopes, Camila Ribeiro; Alves da Silva, Leticia Maria; de Azevedo, Isabella Patruceli; Paes, Kesia] Univ Estadual Londrina, Med Sch, Londrina, Parana, Brazil.
   [Dantas de Maio Carrilho, Claudia Maria; Carvalho Grion, Cintia Magalhaes; Queiroz Cardoso, Lucienne Tibery; Tanita, Marcos Toshiyuki; Boll, Karine Maria; Moro Kauss, Ivanil Aparecida; Festti, Josiane] Univ Estadual Londrina, Hosp Univ, Londrina, Parana, Brazil.
RP Talizin, TB (通讯作者)，Univ Fed Sao Paulo, Comissao Epidemiol Hosp, Escola Paulista Med, Sao Paulo, SP, Brazil.; Talizin, TB (通讯作者)，Univ Estadual Londrina, Med Sch, Londrina, Parana, Brazil.
EM thalitabtalizin@gmail.com
RI Medeiros, Eduardo A/B-9825-2012; Talizin, Thalita Bento/AAX-5068-2020;
   Grion, Cintia/AAU-1919-2021
OI Medeiros, Eduardo A/0000-0002-6205-259X; Grion,
   Cintia/0000-0001-9669-2010; Ribeiro Lopes, Camila/0000-0003-0323-0816;
   Bento Talizin, Thalita/0000-0002-6645-1168
FU Brazilian Coordenacao de Aperfeicoamento de Pessoal de Nivel Superior
   (CAPES, Coordination for the Improvement of Higher Education
   Personnel)Coordenacao de Aperfeicoamento de Pessoal de Nivel Superior
   (CAPES) [001]; Conselho Nacional de Desenvolvimento Cientifico e
   Tecnologico (CNPq, National Council for Scientific and Technological
   Development)Conselho Nacional de Desenvolvimento Cientifico e
   Tecnologico (CNPQ) [307154/2014-9]
FX Funding was provided by the Brazilian Coordenacao de Aperfeicoamento de
   Pessoal de Nivel Superior (CAPES, Coordination for the Improvement of
   Higher Education Personnel; Finance Code 001 -https://www.capes.gov.br)
   to T.B.T. and by Conselho Nacional de Desenvolvimento Cientifico e
   Tecnologico (CNPq, National Council for Scientific and Technological
   Development; Finance Code 307154/2014-9 http://www.cnpq.br) to E.A.M.
   These funding source had no role in the study design, data collection
   and analysis, decision to publish, or preparation of the manuscript.
CR [Anonymous], 2017, J ADOLESC HLTH S, V61, pS1
   [Anonymous], 2018, OBSTET GYNECOL, V13, pe49
   [Anonymous], 2016, REV ESP ANESTESIOL R, V63, pe23
   [Anonymous], 2017, THAI HEART J     JAN, V30, P1
   [Anonymous], 2018, DTSCH ARZTEBL, V115, pA
   Braga IA, 2018, J HOSP INFECT, V99, P318, DOI 10.1016/j.jhin.2018.03.003
   Centers for Disease Control and Prevention, 2014, CDC NHSN SURV DEF SP
   Clinical and Laboratory Standards Institute, 2017, M100 CLSI PERFORMANCE STANDARD
   da Silveira Fernando, 2019, J Crit Care, V49, P124, DOI 10.1016/j.jcrc.2018.10.034
   European Committee on Antimicrobial Susceptibility Testing, 2017, BREAKP TABL INT MICS
   Quintanilha JCF, 2019, INT J CLIN PHARM-NET, V41, P74, DOI 10.1007/s11096-018-0766-x
   Garnacho-Montero J, 2019, CURR OPIN INFECT DIS, V32, P69, DOI [10.1097/qco.0000000000000518, 10.1097/QCO.0000000000000518]
   Kandilov A, 2014, CHRONICALLY CRITICAL
   Kim B, 2018, KOREAN J INTERN MED
   Loss Sergio Henrique, 2017, Rev. bras. ter. intensiva, V29, P87, DOI [10.5935/0103-507x.20170013, 10.5935/0103-507X.20170013]
   Lynch JP, 2017, SEMIN RESP CRIT CARE, V38, P311, DOI 10.1055/s-0037-1599225
   Machado FR, 2017, LANCET INFECT DIS, V17, P1180, DOI 10.1016/S1473-3099(17)30322-5
   Fortaleza CMCB, 2017, J HOSP INFECT, V96, P139, DOI 10.1016/j.jhin.2017.03.024
   Mattos KPH, 2019, J CLIN PHARM THER, V44, P415, DOI 10.1111/jcpt.12801
   Nation RL, 2017, CLIN INFECT DIS, V64, P565, DOI 10.1093/cid/ciw839
   Padoveze MC, 2017, REV SAUDE PUBL, V51, DOI [10.11606/s1518-8787.2017051000315, 10.11606/S1518-8787.2017051000315]
   Pogue JM, 2017, CLIN MICROBIOL INFEC, V23, P229, DOI 10.1016/j.cmi.2017.02.023
   Ruggiero RM, 2018, AM J MED SCI, V355, P286, DOI 10.1016/j.amjms.2017.07.001
   Sandri AM, 2013, CLIN INFECT DIS, V57, P524, DOI 10.1093/cid/cit334
   Singer M, 2016, JAMA-J AM MED ASSOC, V315, P801, DOI 10.1001/jama.2016.0287
   Queiroz LFT, 2016, BURNS, V42, P655, DOI 10.1016/j.burns.2015.08.002
   Tsuji BT, 2019, PHARMACOTHERAPY, V39, P10, DOI 10.1002/phar.2209
   Yu Y, 2017, BIOSCI TRENDS, V11, P370, DOI 10.5582/bst.2017.01188
   Zusman O, 2017, J ANTIMICROB CHEMOTH, V72, P29, DOI 10.1093/jac/dkw377
NR 29
TC 0
Z9 0
U1 0
U2 0
PU PUBLIC LIBRARY SCIENCE
PI SAN FRANCISCO
PA 1160 BATTERY STREET, STE 100, SAN FRANCISCO, CA 94111 USA
SN 1932-6203
J9 PLOS ONE
JI PLoS One
PD AUG 19
PY 2020
VL 15
IS 8
AR e0237880
DI 10.1371/journal.pone.0237880
PG 13
WC Multidisciplinary Sciences
WE Science Citation Index Expanded (SCI-EXPANDED)
SC Science & Technology - Other Topics
GA NG4BK
UT WOS:000563929200048
PM 32813749
OA gold, Green Published
DA 2022-03-26
ER

PT J
AU Hu, S
   Sheng, ZY
AF Hu, S
   Sheng, ZY
TI The effects of anisodamine and dobutamine on gut mucosal blood flow
   during gut ischemia/reperfusion
SO WORLD JOURNAL OF GASTROENTEROLOGY
LA English
DT Article
ID MULTIPLE ORGAN FAILURE; HEMORRHAGIC-SHOCK; SEPTIC SHOCK; GASTRIC
   TONOMETRY; RESUSCITATION; PERFUSION; NOREPINEPHRINE; DOPAMINE; TRAUMA;
   SEPSIS
AB AIM: To determine if anisodamine is able to augment mucosal perfusion during gut I/R ischemia-reperfusion.
   METHODS: A jejunal sac was formed in Sprague Dawley rat. A Laser Doppler probe and a tonometer were inserted into the sac which was filled with saline. The superior mesenteric artery was occluded (SMAO) for 60 minutes followed by 90 minutes of reperfusion. At the end of 60 minutes of SMAO, either 0.2 mg/kg of anisodmine or dobutamine was injected into the jejunal sac. Laser Doppler mucosal blood flow and regional PCO2 (PrCO2) measurements were made.
   RESULTS: Mucosal blood flow was significantly increased at 30,60 and 90 minutes of reperfusion (R-30, R-60, R-90,) when intraluminal anisodamine or dobutamine was present compared to intraluminal saline only(44 +/- 3.3 % or 48 +/- 4.1 % vs 37 +/- 2.6 % at R-30, 57 +/- 5.0 % or 56 +/- 4.7 % vs 45 +/- 2.7 % at R-60, 64 +/- 3.3 % or 56 +/- 4.2 % vs 48 +/- 3.4 % at R-90, respectively P < 0.05). Blood flow changes were also reflected by lowering of jejunal PrCO2 measurements after intraluminal anisodamine or dobutamine compared with that of the saline controls (41 +/- 3.1 mmHg or 44 +/- 3.0 mmHg vs 49 +/- 3.7 mmHg at R-30, 38 +/- 3.7 mmHg or 40 +/- 2.1 mmHg vs 47 +/- 3.8 mmHg at R-60, 34 +/- 2.1 mmHg or 39 +/- 3.0 mmHg vs 46 3.4 mmHg at R-90 respectively, P < 0. 05). Most interesting finding was that there were significantly higher mucosal blood flow and lower jejunal PrCO2 in anisodamine group than those in dobutamine group at 90 minutes of reperfusion (64, 3.3 % vs 56 +/- 4.2 % for blood flow or 34 +/- 2.1 mmHg vs 39 +/- 3.0 mmHg for PrCO2 respectively, P < 0.05), suggesting that anisodamine had a more lasting effect on mucosal perfusion than dobutamine.
   CONCLUSION: Intraluminal anisodamine and dobutamine can augment mucosal blood flow during gut I/R and alleviate mucosal acidosis. The results provided benificial effects on the treatment of splanchnic hypoperfusion following traumatic or burn shock.
C1 Burns Inst, Beijing 100037, Peoples R China.
RP Hu, S (通讯作者)，Burns Inst, 304th Hosp PLA 51 Fu Cheng Rd, Beijing 100037, Peoples R China.
CR BACKER DD, 2001, SHOCK, V15, P208
   DAWSON AM, 1965, NATURE, V206, P943, DOI 10.1038/206943b0
   Elizalde JI, 1998, CRIT CARE MED, V26, P827, DOI 10.1097/00003246-199805000-00011
   FIDDIANGREEN RG, 1993, CRIT CARE MED, V21, pS103, DOI 10.1097/00003246-199302001-00017
   FIDDIANGREEN RG, 1993, CRIT CARE MED, V21, pS25, DOI 10.1097/00003246-199302001-00006
   FLYNN WJ, 1991, SURGERY, V110, P350
   FLYNN WJ, 1992, J SURG RES, V52, P499, DOI 10.1016/0022-4804(92)90318-T
   Friedman G, 1998, CRIT CARE MED, V26, P2078, DOI 10.1097/00003246-199812000-00045
   GAO WY, 1995, JIEFANGJUEN YIXUE ZA, V20, P88
   Gomersall CD, 2000, CRIT CARE MED, V28, P607, DOI 10.1097/00003246-200003000-00001
   GROSSIE B, 1998, DIGEST DIS SCI, V43, P1585
   GUTIERREZ G, 1994, AM J RESP CRIT CARE, V150, P324, DOI 10.1164/ajrccm.150.2.8049810
   Heinonen PO, 1997, INTENS CARE MED, V23, P524, DOI 10.1007/s001340050368
   HEITHAN TH, 2001, SHOCK, V15, P1
   Hoogenberg K, 1998, CRIT CARE MED, V26, P260, DOI 10.1097/00003246-199802000-00022
   Hu S, 1998, CHINESE MED J-PEKING, V111, P101
   Hu S, 2001, Zhonghua Shao Shang Za Zhi, V17, P139
   HU S, 1997, ZHONG GUO WEI ZHONG, V9, P708
   HU S, 1996, ZHONGGUO WEIZHONGBIN, V8, P707
   Ivatury RR, 1996, J AM COLL SURGEONS, V183, P145
   JANG CG, 2001, ZHONGGUO JIJIU ZAZHI, V21, P131
   Joly LM, 1999, AM J RESP CRIT CARE, V160, P1983, DOI 10.1164/ajrccm.160.6.9708113
   Kirton OC, 1998, CHEST, V113, P1064, DOI 10.1378/chest.113.4.1064
   Knudson MM, 1997, J TRAUMA, V42, P608, DOI 10.1097/00005373-199704000-00005
   Magnotti LJ, 1998, ANN SURG, V228, P518, DOI 10.1097/00000658-199810000-00008
   Mallick A, 1998, INTENS CARE MED, V24, P777, DOI 10.1007/s001340050665
   Marik PE, 1996, CRIT CARE MED, V24, P1498, DOI 10.1097/00003246-199609000-00011
   Martin C, 1999, CRIT CARE MED, V27, P1708, DOI 10.1097/00003246-199909000-00002
   McKinley BA, 1999, SHOCK, V11, P72, DOI 10.1097/00024382-199906001-00252
   MENG XK, 2001, ZHONGGUO JIJIU YIXUE, V21, P4
   MOORE EE, 1994, J TRAUMA, V37, P881, DOI 10.1097/00005373-199412000-00002
   Moore FA, 1999, AM J SURG, V178, P449, DOI 10.1016/S0002-9610(99)00231-7
   Neviere R, 1997, CRIT CARE MED, V25, P1371, DOI 10.1097/00003246-199708000-00026
   Noone RB, 2000, CRIT CARE MED, V28, P3728, DOI 10.1097/00003246-200011000-00032
   REED LL, 1991, SURGERY, V110, P685
   Schmidt H, 1996, J SURG RES, V61, P521, DOI 10.1006/jsre.1996.0157
   Sheng CY, 1997, BURNS, V23, P142, DOI 10.1016/S0305-4179(96)00086-1
   SHI LB, 2001, ZHONGGUO WEIZHONGBIN, V13, P220
   Tamion F, 1997, AM J PHYSIOL-GASTR L, V273, pG314, DOI 10.1152/ajpgi.1997.273.2.G314
   TemmesfeldWollbruck B, 1997, INTENS CARE MED, V23, P423, DOI 10.1007/s001340050351
   Thorburn K, 2000, INTENS CARE MED, V26, P973, DOI 10.1007/s001340051290
   Thoren A, 2000, CRIT CARE MED, V28, P2338, DOI 10.1097/00003246-200007000-00027
   Walley KR, 1998, J APPL PHYSIOL, V85, P1770, DOI 10.1152/jappl.1998.85.5.1770
   Wang P, 2000, CRIT CARE MED, V28, P1534, DOI 10.1097/00003246-200005000-00046
   WANG P, 1990, CIRC SHOCK, V32, P307
   WANG P, 1992, AM J PHYSIOL, V263, pG38, DOI 10.1152/ajpgi.1992.263.1.G38
   WILSON TH, 1962, INTESTINAL ABSORPTIO, P20
   YANG XH, 1988, ZHONGGUO BINGLI SHEN, V4, P134
   YUESHENG H, 1990, BURNS, V16, P249, DOI 10.1016/0305-4179(90)90133-H
   ZHANG LY, 2001, SHIJIE HUAREN XIAOHU, V9, P767
NR 50
TC 12
Z9 20
U1 1
U2 1
PU BAISHIDENG PUBLISHING GROUP INC
PI PLEASANTON
PA 8226 REGENCY DR, PLEASANTON, CA 94588 USA
SN 1007-9327
EI 2219-2840
J9 WORLD J GASTROENTERO
JI World J. Gastroenterol.
PD JUN
PY 2002
VL 8
IS 3
BP 555
EP 557
DI 10.3748/wjg.v8.i3.555
PG 3
WC Gastroenterology & Hepatology
WE Science Citation Index Expanded (SCI-EXPANDED)
SC Gastroenterology & Hepatology
GA 566XC
UT WOS:000176452700036
PM 12046091
OA Green Published, hybrid
DA 2022-03-26
ER

PT J
AU Johnson, NB
   Posluszny, JA
   He, LK
   Szilagyi, A
   Gamelli, RL
   Shankar, R
   Muthumalaiappan, K
AF Johnson, Nicholas B.
   Posluszny, Joseph A.
   He, Li K.
   Szilagyi, Andrea
   Gamelli, Richard L.
   Shankar, Ravi
   Muthumalaiappan, Kuzhali
TI Perturbed MafB/GATA1 axis after burn trauma bares the potential
   mechanism for immune suppression and anemia of critical illness
SO JOURNAL OF LEUKOCYTE BIOLOGY
LA English
DT Article
DE hematopoiesis; CMP; MEP; dendritic cell; macrophages
ID DENDRITIC CELL PROGENITORS; MOUSE BONE-MARROW; THERMAL-INJURY;
   BLOOD-TRANSFUSION; ERYTHROID-DIFFERENTIATION; ANTIGEN PRESENTATION; MAFB
   EXPRESSION; IN-VITRO; SEPSIS; MONOCYTES
AB Patients who survive initial burn injury are susceptible to nosocomial infections. Anemia of critical illness is a compounding factor in burn patients that necessitates repeated transfusions, which further increase their susceptibility to infections and sepsis. Robust host response is dependent on an adequate number and function of monocytes/macrophages and dendritic cells. In addition to impaired RBC production, burn patients are prone to depletion of dendritic cells and an increase in deactivated monocytes. In steady-state hematopoiesis, RBCs, macrophages, and dendritic cells are all generated from a common myeloid progenitor within the bone marrow. We hypothesized in a mouse model of burn injury that an increase in myeloid-specific transcription factor V-maf musculoaponeurotic fibrosarcoma oncogene homolog B at the common myeloid progenitor stage steers their lineage potential away from the megakaryocyte erythrocyte progenitor production and drives the terminal fate of common myeloid progenitors to form macrophages vs. dendritic cells, with the consequences being anemia, monocytosis, and dendritic cell deficits. Results indicate that, even though burn injury stimulated bone marrow hematopoiesis by increasing multipotential stem cell production (Lin(neg)Sca1(pos)cKit(pos)), the bone marrow commitment is shifted away from the megakaryocyte erythrocyte progenitor and toward granulocyte monocyte progenitors with corresponding alterations in peripheral blood components, such as hemoglobin, hematocrit, RBCs, monocytes, and granulocytes. Furthermore, burn-induced V-maf musculoaponeurotic fibrosarcoma oncogene homolog B in common myeloid progenitors acts as a transcriptional activator of M-CSFR and a repressor of transferrin receptors, promoting macrophages and inhibiting erythroid differentiations while dictating a plasmacytoid dendritic cell phenotype. Results from small interfering RNA and gain-of-function (gfp-globin transcription factor 1 retrovirus) studies indicate that targeted interventions to restore V-maf musculoaponeurotic fibrosarcoma oncogene homolog B/globin transcription factor 1 balance can mitigate both immune imbalance and anemia of critical illness.
C1 [Posluszny, Joseph A.; He, Li K.; Gamelli, Richard L.; Shankar, Ravi; Muthumalaiappan, Kuzhali] Loyola Univ, Med Ctr, Dept Surg, 2160 S 1st Ave,Room 4251, Maywood, IL 60153 USA.
   [Posluszny, Joseph A.; He, Li K.; Szilagyi, Andrea; Gamelli, Richard L.; Shankar, Ravi; Muthumalaiappan, Kuzhali] Loyola Univ, Burn & Shock Trauma Res Inst, Chicago, IL 60611 USA.
   [Johnson, Nicholas B.] Mt Sinai Hosp, Dept Surg, Chicago, IL USA.
RP Muthumalaiappan, K (通讯作者)，Loyola Univ, Med Ctr, Dept Surg, 2160 S 1st Ave,Room 4251, Maywood, IL 60153 USA.
EM kmuthu@luc.edu
OI Posluszny, Joseph/0000-0002-8448-8693
FU U.S. National Institutes of Health (NIH)United States Department of
   Health & Human ServicesNational Institutes of Health (NIH) - USA
   [R01DK097760-01]; NIHUnited States Department of Health & Human
   ServicesNational Institutes of Health (NIH) - USA [T32 GM008750];
   NATIONAL INSTITUTE OF DIABETES AND DIGESTIVE AND KIDNEY DISEASESUnited
   States Department of Health & Human ServicesNational Institutes of
   Health (NIH) - USANIH National Institute of Diabetes & Digestive &
   Kidney Diseases (NIDDK) [R01DK097760] Funding Source: NIH RePORTER;
   NATIONAL INSTITUTE OF GENERAL MEDICAL SCIENCESUnited States Department
   of Health & Human ServicesNational Institutes of Health (NIH) - USANIH
   National Institute of General Medical Sciences (NIGMS) [T32GM008750]
   Funding Source: NIH RePORTER
FX This work was supported by U.S. National Institutes of Health (NIH)
   Grants R01DK097760-01 (to K.M.) and NIH Training Grant T32 GM008750 (to
   R.L.G.). The authors thank Heather LaPorte (Loyola University Chicago)
   for processing mouse blood in the HemaTrue Veterinary Hematology
   table-top analyzer for CBC results. The authors are grateful for
   Patricia Simms and the staff of the Flow Cytometry Core Facility at
   Loyola University Chicago for expert assistance with cell sorting and
   AMNIS images. The authors thank Linda Fox (Loyola University Chicago)
   for her assistance in confocal imaging. The authors also thank Shirin
   Hasan (Loyola University Chicago) for technical assistance with parts of
   this study and Dylan Tromblay (Loyola University Chicago) for preparing
   keys to figures.
CR Akashi K, 2000, NATURE, V404, P193, DOI 10.1038/35004599
   Astin R, 2014, EXTREME PHYSIOL MED, V3, DOI 10.1186/2046-7648-3-4
   Bateman AP, 2009, CRIT CARE MED, V37, P1906, DOI 10.1097/CCM.0b013e3181a000cf
   Baue AE, 1998, SHOCK, V10, P79, DOI 10.1097/00024382-199808000-00001
   Blanchi B, 2003, NAT NEUROSCI, V6, P1091, DOI 10.1038/nn1129
   Corwin HL, 2004, CRIT CARE MED, V32, P39, DOI 10.1097/01.CCM.0000104112.34142.79
   Curinga G, 2011, BURNS, V37, P742, DOI 10.1016/j.burns.2011.01.016
   D'Amico A, 2003, J EXP MED, V198, P293, DOI 10.1084/jem.20030107
   D'Arpa N, 2009, BURNS, V35, P513, DOI 10.1016/j.burns.2008.05.027
   De AK, 2003, J IMMUNOL, V170, P6355, DOI 10.4049/jimmunol.170.12.6355
   Fogg DK, 2006, SCIENCE, V311, P83, DOI 10.1126/science.1117729
   GAMELLI RL, 1985, J TRAUMA, V25, P615, DOI 10.1097/00005373-198507000-00007
   Geissmann F, 2010, SCIENCE, V327, P656, DOI 10.1126/science.1178331
   Hotchkiss RS, 2002, J IMMUNOL, V168, P2493, DOI 10.4049/jimmunol.168.5.2493
   Howell K, 2012, J LEUKOCYTE BIOL, V91, P69, DOI 10.1189/jlb.0711338
   KUPPER TS, 1985, SURGERY, V98, P199
   Kwan P, 2006, J BURN CARE RES, V27, P826, DOI 10.1097/01.BCR.0000245494.45125.3E
   MUNOZ C, 1991, J CLIN INVEST, V88, P1747, DOI 10.1172/JCI115493
   Muthu K, 2008, J BURN CARE RES, V29, P12, DOI 10.1097/BCR.0b013e31815fa499
   Muthu K, 2009, J BURN CARE RES, V30, P8, DOI 10.1097/BCR.0b013e3181921f22
   Naik SH, 2007, NAT IMMUNOL, V8, P1217, DOI 10.1038/ni1522
   Oberholzer A, 2001, SHOCK, V16, P83, DOI 10.1097/00024382-200116020-00001
   Olweus J, 1997, P NATL ACAD SCI USA, V94, P12551, DOI 10.1073/pnas.94.23.12551
   Onai N, 2007, NAT IMMUNOL, V8, P1207, DOI 10.1038/ni1518
   Onai N, 2010, METHODS MOL BIOL, V595, P195, DOI 10.1007/978-1-60761-421-0_13
   Palmieri TL, 2006, CRIT CARE MED, V34, P1602, DOI 10.1097/01.CCM.0000217472.97524.0E
   PETERSON V, 1983, J TRAUMA, V23, P19, DOI 10.1097/00005373-198301000-00004
   Poehlmann H, 2009, CRIT CARE, V13, DOI 10.1186/cc7969
   Posluszny JA, 2011, J TRAUMA, V71, P1288, DOI 10.1097/TA.0b013e31822e2803
   Posluszny JA, 2010, J BURN CARE RES, V31, P229, DOI 10.1097/BCR.0b013e3181d0f618
   Raabe BM, 2011, J AM ASSOC LAB ANIM, V50, P680
   Sachse C, 1999, CLIN CHEM LAB MED, V37, P193, DOI 10.1515/CCLM.1999.036
   Santangelo S, 2001, ANN SURG, V233, P97, DOI 10.1097/00000658-200101000-00015
   Shen HT, 2012, PLOS ONE, V7, DOI 10.1371/journal.pone.0050238
   Shoup M, 1998, ANN SURG, V228, P112, DOI 10.1097/00000658-199807000-00017
   Sieweke MH, 1996, CELL, V85, P49, DOI 10.1016/S0092-8674(00)81081-8
   Toliver-Kinsky TE, 2005, J IMMUNOL, V174, P404, DOI 10.4049/jimmunol.174.1.404
   Vincent JL, 2002, JAMA-J AM MED ASSOC, V288, P1499, DOI 10.1001/jama.288.12.1499
   Williams KN, 2013, J BURN CARE RES, V34, P133, DOI 10.1097/BCR.0b013e3182642ccd
   Williams KN, 2012, J BURN CARE RES, V33, P747, DOI 10.1097/BCR.0b013e318250457f
   Wilson NS, 2004, BLOOD, V103, P2187, DOI 10.1182/blood-2003-08-2729
   Wu JC, 2001, ANN SURG, V234, P224, DOI 10.1097/00000658-200108000-00013
   ZAPATASIRVENT RL, 1993, BURNS, V19, P5, DOI 10.1016/0305-4179(93)90093-N
   Zhang P, 2000, BLOOD, V96, P2641
NR 44
TC 17
Z9 17
U1 0
U2 4
PU FEDERATION AMER SOC EXP BIOL
PI BETHESDA
PA 9650 ROCKVILLE PIKE, BETHESDA, MD 20814-3998 USA
SN 0741-5400
EI 1938-3673
J9 J LEUKOCYTE BIOL
JI J. Leukoc. Biol.
PD OCT
PY 2016
VL 100
IS 4
BP 725
EP 736
DI 10.1189/jlb.1A0815-377R
PG 12
WC Cell Biology; Hematology; Immunology
WE Science Citation Index Expanded (SCI-EXPANDED)
SC Cell Biology; Hematology; Immunology
GA DV3UO
UT WOS:000382849500011
PM 26992433
OA Green Published
DA 2022-03-26
ER

PT J
AU Ma, J
   Hu, DY
   Feng, Z
   Tang, J
   Guo, LL
   Du, YL
   Quan, JX
AF Ma, Jing
   Hu, Dingyao
   Feng, Zhen
   Tang, Jia
   Guo, Lanlan
   Du, Yali
   Quan, Jinxing
TI The effectiveness and safety of beta antagonist in burned patients: A
   systematic review and meta-analysis
SO INTERNATIONAL WOUND JOURNAL
LA English
DT Review
DE adrenergic antagonist; burns; meta-analysis; propranolol
ID MYOCARDIAL OXYGEN-CONSUMPTION; POSTTRAUMATIC-STRESS-DISORDER; ADULT
   BURN; PROPRANOLOL; BLOCKADE; MORTALITY; GROWTH; INJURY; LONG; REVERSAL
AB Beta antagonist is one of the most effective and the least toxic pharmacological treatments to attenuate the raised catecholamine effects for burned patients. To evaluate the effectiveness and safety of beta blocker compared with placebo or usual care in burned patients, a meta-analysis of randomised controlled trials (RCTs) was conducted. We searched the database of PubMed, Embase, the Cochrane Library, and Web of Science to 10 April 2020. Two investigators independently assessed articles for inclusion and exclusion criteria and selected studies for the final analysis. We performed the meta-analysis using a random-effect model. A total of 12 RCTs were included in the study, including 1887 patients. Propranolol-treated patients have a decrease in length of hospital stay in adults (weighted mean difference [WMD] = -9.06, 95% CIs = [-12.88, -5.24]) and prepare time of graft (WMD = -7.88, 95% CIs = [-12.27, -3.50]). Similarly, the use of propranolol could significantly decrease heart rate (WMD = -15.16, 95% CIs = [-20.37, -9.94]), rate pressure product (WMD = -1.32, 95% CIs = [-1.67, -0.97]), and mean arterial pressure (WMD = -2.75, 95% CIs = [-4.23, -1.26]). Moreover, there is no significant difference between propranolol and placebo with respect to mortality (risk difference [RD] = 0.00, 95% CIs [-0.03, 0.04]), sepsis (RD = -0.03, 95% CIs [-0.09, 0.03]), and events of post-traumatic stress disorder (PTSD) and acute stress disorder (RD = -0.01, 95% CIs [-0.07, 0.05]), and also, there is no significant difference in subgroup analysis based on age. The use of beta antagonist in burned patients does reduce length of hospital stay in adults, shorten the preparation time for graft, and reduce heart burden, without increasing mortality, sepsis, or PTSD compared with those who had usual care or placebo. So beta antagonist can be considered as an appropriate treatment strategy in burned patients. More prospective, randomised-controlled, multi-centre studies were needed to define their place in therapeutic algorithms.
C1 [Ma, Jing; Quan, Jinxing] Gansu Prov Hosp, Dept Endocrinol & Metab, Lanzhou, Peoples R China.
   [Hu, Dingyao] Peking Univ, Dept Lymphoma, Canc Hosp & Inst, Beijing, Peoples R China.
   [Feng, Zhen] Lanzhou Univ, Clin Med Coll 1, Lanzhou, Peoples R China.
   [Tang, Jia] Fudan Univ, Dept Infect Dis, Huashan Hosp, Shanghai, Peoples R China.
   [Guo, Lanlan] Sun Yat Sen Univ, Dept Radiat Oncol, Canc Ctr, Guangzhou, Peoples R China.
   [Du, Yali] Hua Zhong Univ Sci & Technol, Union Hosp, Tongji Med Coll, Wuhan, Hubei, Peoples R China.
RP Quan, JX (通讯作者)，Gansu Prov Hosp, Dept Endocrinol & Metab, Lanzhou, Peoples R China.
EM quanxt@sina.com
OI Ma, Jing/0000-0001-6159-0209
FU National Natural Science Foundation of ChinaNational Natural Science
   Foundation of China (NSFC) [81860091]
FX This study was supported by National Natural Science Foundation of China
   (81860091).
CR Sanchez JLA, 2007, ARCH SURG-CHICAGO, V142, P50, DOI 10.1001/archsurg.142.1.50
   Ali A, 2015, CRIT CARE, V19, DOI 10.1186/s13054-015-0913-x
   Baron P. W., 1997, Journal of Burn Care and Rehabilitation, V18, P223, DOI 10.1097/00004630-199705000-00008
   BERRY CC, 1984, BURNS, V10, P409, DOI 10.1016/0305-4179(84)90080-9
   Chang DW, 1998, SHOCK, V10, P155, DOI 10.1097/00024382-199809000-00001
   Cheema SA, 2020, JCPSP-J COLL PHYSICI, V30, P46, DOI 10.29271/jcpsp.2020.01.46
   Duke JM, 2015, B WORLD HEALTH ORGAN, V93, P400, DOI 10.2471/BLT.14.149146
   Flores O, 2016, J TRAUMA ACUTE CARE, V80, P146, DOI 10.1097/TA.0000000000000887
   Foa EB, 2016, PSYCHOL ASSESSMENT, V28, P1159, DOI 10.1037/pas0000259
   Gibran NS, 2013, J BURN CARE RES, V34, P361, DOI 10.1097/BCR.0b013e31828cb249
   Haag AC, 2020, J CHILD PSYCHOL PSYC, V61, P988, DOI 10.1111/jcpp.13193
   Hart DW, 2002, ANN SURG, V236, P450, DOI 10.1097/00000658-200210000-00007
   Herndon DN, 2016, ANN SURG, V264, P421, DOI 10.1097/SLA.0000000000001844
   Herndon DN, 2012, ANN SURG, V256, P402, DOI 10.1097/SLA.0b013e318265427e
   Herndon DN, 2004, LANCET, V363, P1895, DOI 10.1016/S0140-6736(04)16360-5
   Herndon DN, 2001, NEW ENGL J MED, V345, P1223, DOI 10.1056/NEJMoa010342
   Higgins JPT, 2011, BMJ-BRIT MED J, V343, DOI 10.1136/bmj.d5928
   Jeschke MG, 2007, J TRAUMA, V62, P676, DOI 10.1097/TA.0b013e318031afd3
   KATZ LN, 1958, CIRC RES, V6, P656, DOI 10.1161/01.RES.6.5.656
   KITAMURA K, 1972, J APPL PHYSIOL, V32, P516, DOI 10.1152/jappl.1972.32.4.516
   Mangano DT, 1996, NEW ENGL J MED, V335, P1713, DOI 10.1056/NEJM199612053352301
   Manzano-Nunez R, 2017, WORLD J EMERG SURG, V12, DOI 10.1186/s13017-017-0124-7
   Martin L, 2017, BURNS, V43, P1400, DOI 10.1016/j.burns.2017.06.004
   Mohammadi AA, 2009, J BURN CARE RES, V30, P1013, DOI 10.1097/BCR.0b013e3181b48600
   Norbury WB, 2007, CRIT CARE MED, V35, pS616, DOI 10.1097/01.CCM.0000278599.30298.80
   Orrey DC, 2015, CLIN J PAIN, V31, P21, DOI 10.1097/AJP.0000000000000086
   Rosenberg L, 2018, J CHILD ADOL PSYCHOP, V28, P117, DOI 10.1089/cap.2017.0073
   Shan Chew Elaine Chu, 2015, Hosp Pediatr, V5, P446, DOI 10.1542/hpeds.2014-0174
   Sharp S, 2010, J TRAUMA, V68, P193, DOI 10.1097/TA.0b013e3181a8b326
   Souza BR, 2006, CLIN EXP PHARMACOL P, V33, P421, DOI 10.1111/j.1440-1681.2006.04383.x
   Trull TJ, 2012, PERSONAL DISORD, V3, P355, DOI 10.1037/a0027766
   Wang Y, 2018, ADV DRUG DELIVER REV, V123, P3, DOI 10.1016/j.addr.2017.09.018
   Wiechman SA, 2004, BRIT MED J, V329, P391, DOI 10.1136/bmj.329.7462.391
   WILMORE DW, 1974, ANN SURG, V180, P653, DOI 10.1097/00000658-197410000-00031
   Wurzer P, 2016, SHOCK, V46, P486, DOI 10.1097/SHK.0000000000000671
NR 35
TC 0
Z9 0
U1 0
U2 4
PU WILEY
PI HOBOKEN
PA 111 RIVER ST, HOBOKEN 07030-5774, NJ USA
SN 1742-4801
EI 1742-481X
J9 INT WOUND J
JI Int. Wound J.
PD DEC
PY 2020
VL 17
IS 6
BP 1881
EP 1892
DI 10.1111/iwj.13478
EA AUG 2020
PG 12
WC Dermatology; Surgery
WE Science Citation Index Expanded (SCI-EXPANDED)
SC Dermatology; Surgery
GA PE3BU
UT WOS:000561061100001
PM 32820612
OA hybrid, Green Published
DA 2022-03-26
ER

PT J
AU WU, JZ
   OGLE, CK
   MAO, JX
   SZCZUR, K
   FISCHER, JE
   OGLE, JD
AF WU, JZ
   OGLE, CK
   MAO, JX
   SZCZUR, K
   FISCHER, JE
   OGLE, JD
TI THE INCREASED POTENTIAL FOR THE PRODUCTION OF INFLAMMATORY CYTOKINES BY
   KUPFFER CELLS AND SPLENIC MACROPHAGES 8 DAYS AFTER THERMAL-INJURY
SO INFLAMMATION
LA English
DT Article
ID TUMOR-NECROSIS-FACTOR; ALPHA-1-ACID GLYCOPROTEIN; HUMAN-MONOCYTES; BURN
   PATIENTS; FACTOR-ALPHA; INTERLEUKIN-1; HEPATOCYTES; TRAUMA; PERITONEAL;
   ENDOTOXIN
AB Burn patients often experience a devastating inflammatory response to infection within the first two weeks after thermal injury. The inflammatory cytokines IL-6, TNF and IL-1 have been implicated in this condition but most studies have focused on the abnormal levels of cytokines in the plasma. In this study the production of cytokines was compared for Kupffer cells versus splenic macrophages; endotoxin (LPS) stimulation versus no stimulation; and burn (post burn days 1, 3 and 8) versus no burn (control). Corresponding serum levels of IL-6 were also determined. Kupffer cells from normal or burned animals were shown to produce much higher amounts of the inflammatory cytokines than that produced by splenic macrophages. An exception to this was the equal production of TNF by LPS-stimulated hepatic and splenic cells. Both LPS-stimulated Kupffer cells and splenic macrophages produced larger amounts of the cytokines than that produced by the unstimulated cells. There was a significant effect of thermal injury on cytokine production by LPS-stimulated Kupffer cells at post burn day 8 and on TNF production by stimulated splenic macrophages also at post burn day eight. Although there was a statistically significant effect of thermal injury at post burn day 8 on IL-1 production by unstimulated splenic macrophages, the absolute amount of cytokine produced was very small. The results suggest that by post burn day 8 the cells may have become primed to respond to a stimulus such as endotoxin (LPS), a condition that could arise in a burn patient from sepsis. Strangely, the large spike in serum IL-6 level occurred at post burn day one and the level of the cytokine returned nearly to the control value on post burn days 3 and 8.
C1 UNIV CINCINNATI,COLL MED,DEPT SURG,CINCINNATI,OH 45267.
RP WU, JZ (通讯作者)，SHRINERS BURNS INST,CINCINNATI UNIT,CINCINNATI,OH 45229, USA.
CR AARDEN LA, 1987, EUR J IMMUNOL, V17, P1411, DOI 10.1002/eji.1830171004
   BENDTZEN K, 1988, IMMUNOL LETT, V19, P183, DOI 10.1016/0165-2478(88)90141-1
   BEUTLER BA, 1985, J IMMUNOL, V135, P3972
   BOUTTEN A, 1992, EUR J IMMUNOL, V22, P2687, DOI 10.1002/eji.1830221032
   CANNON JG, 1992, CRIT CARE MED, V20, P1414, DOI 10.1097/00003246-199210000-00009
   CANNON JG, 1990, J INFECT DIS, V161, P79, DOI 10.1093/infdis/161.1.79
   DAVIES P, 1979, J RETICULOENDOTH SOC, V26, P37
   DROST AC, 1993, LYMPHOKINE CYTOK RES, V12, P181
   DROST AC, 1993, J TRAUMA, V35, P335, DOI 10.1097/00005373-199309000-00001
   GRAYSON LS, 1993, BURNS, V19, P401, DOI 10.1016/0305-4179(93)90061-C
   GUO Y, 1990, CLIN IMMUNOL IMMUNOP, V54, P361, DOI 10.1016/0090-1229(90)90050-Z
   GUO Y, 1989, Surgical Forum (Chicago), V40, P58
   HOPKINS SJ, 1989, J IMMUNOL METHODS, V120, P271, DOI 10.1016/0022-1759(89)90252-4
   KRAKAUER T, 1991, J LEUKOCYTE BIOL, V50, P123, DOI 10.1002/jlb.50.2.123
   MARANO MA, 1990, SURG GYNECOL OBSTET, V70, P32
   NIJSTEEN MWN, 1981, SURGERY, V109, P761
   OGLE C K, 1990, Journal of Burn Care and Rehabilitation, V11, P287, DOI 10.1097/00004630-199007000-00003
   OGLE CK, 1994, INFLAMMATION, V18, P511, DOI 10.1007/BF01560698
   OGLE CK, 1991, PROSTAGLANDINS, V41, P169, DOI 10.1016/0090-6980(91)90029-F
   Ogle Cora K., 1994, Journal of Burn Care and Rehabilitation, V15, P470, DOI 10.1097/00004630-199411000-00003
   OHZATO H, 1993, BIOCHEM BIOPH RES CO, V197, P1556, DOI 10.1006/bbrc.1993.2655
   ROCHEMONTEIX BG, 1993, J LEUKOCYTE BIOL, P439
   ROGOFF TM, 1981, GASTROENTEROLOGY, V80, P854
   RUFF MR, 1981, LYMPHOKINES, V2, P235
   SCHLUTER B, 1991, J TRAUMA, V31, P1663, DOI 10.1097/00005373-199112000-00017
   SHACTER E, 1992, BLOOD, V80, P194
   SILVER GM, 1990, ARCH SURG-CHICAGO, V125, P922
   SMEDSROD B, 1985, J LEUKOCYTE BIOL, V38, P213, DOI 10.1002/jlb.38.2.213
   STYLIANOS S, 1991, J TRAUMA, V31, P1063, DOI 10.1097/00005373-199131080-00003
   TAKAYAMA TK, 1990, ARCH SURG-CHICAGO, V125, P29
   UEYAMA M, 1992, J LAB CLIN MED, V120, P693
   VANDIJK W, 1991, BIOCHEM J, V276, P343, DOI 10.1042/bj2760343
   WU JZ, 1993, PROSTAG LEUKOTR ESS, V48, P149, DOI 10.1016/0952-3278(93)90103-4
   YAMADA Y, 1990, ANN NY ACAD SCI, V587, P351
   YOUN YK, 1992, WORLD J SURG, V16, P30, DOI 10.1007/BF02067111
   Zapata-Sirvent Ramon, 1992, Journal of Burn Care and Rehabilitation, V13, P538, DOI 10.1097/00004630-199209000-00006
NR 36
TC 37
Z9 37
U1 0
U2 1
PU PLENUM PUBL CORP
PI NEW YORK
PA 233 SPRING ST, NEW YORK, NY 10013
SN 0360-3997
J9 INFLAMMATION
JI Inflammation
PD OCT
PY 1995
VL 19
IS 5
BP 529
EP 541
DI 10.1007/BF01539133
PG 13
WC Cell Biology; Immunology
WE Science Citation Index Expanded (SCI-EXPANDED)
SC Cell Biology; Immunology
GA RP891
UT WOS:A1995RP89100003
PM 8543368
DA 2022-03-26
ER

PT J
AU Boucher, BA
   Hudson, JQ
   Hill, DM
   Swanson, JM
   Wood, GC
   Laizure, SC
   Arnold-Ross, A
   Hu, ZY
   Hickerson, WL
AF Boucher, Bradley A.
   Hudson, Joanna Q.
   Hill, David M.
   Swanson, Joseph M.
   Wood, G. Christopher
   Laizure, S. Casey
   Arnold-Ross, Angela
   Hu, Zhe-Yi
   Hickerson, William L.
TI Pharmacokinetics of Imipenem/Cilastatin Burn Intensive Care Unit
   Patients Undergoing High-Dose Continuous Venovenous Hemofiltration
SO PHARMACOTHERAPY
LA English
DT Article
DE burns; cilastatin; continuous hemofiltration; imipenem;
   pharmacokinetics; renal replacement therapy
ID RENAL REPLACEMENT THERAPY; CRITICALLY-ILL PATIENTS; IMIPENEM
   PHARMACOKINETICS; PHARMACODYNAMICS; CILASTATIN; SIMULATIONS; MEROPENEM;
   SEPSIS; CRRT
AB STUDY OBJECTIVE High-dose continuous venovenous hemofiltration (CVVH) is a continuous renal replacement therapy (CRRT) used frequently in patients with burns. However, antibiotic dosing is based on inference from studies assessing substantially different methods of CRRT. To address this knowledge gap for imipenem/cilastatin (I/C), we evaluated the systemic and extracorporeal clearances (CLs) of I/C in patients with burns undergoing high-dose CVVH.
   DESIGN Prospective clinical pharmacokinetic study.
   PATIENTS Ten adult patients with burns receiving I/C for a documented infection and requiring high-dose CVVH were studied.
   METHODS Blood and effluent samples for analysis of I/C concentrations were collected for up to 6 hours after the I/C infusion for calculation of I/C total CL (CLTotal), CL by CVVH (CLHF), half-life during CVVH, volume of distribution at steady state (Vd(ss)), and the percentage of drug eliminated by CVVH.
   RESULTS In this patient sample, the mean age was 50 +/- 17 years, total body surface area burns was 23 +/- 27%, and 80% were male. Nine patients were treated with high-dose CVVH for acute kidney injury and one patient for sepsis. The mean delivered CVVH dose was 52 +/- 14 ml/kg/hour (range 32-74 ml/kg/hr). The imipenem CLHF was 3.27 +/- 0.48 L/hour, which accounted for 23 +/- 4% of the CLTotal (14.74 +/- 4.75 L/hr). Cilastatin CLHF was 1.98 +/- 0.56 L/hour, which accounted for 45 +/- 19% of the CLTotal (5.16 + 2.44 L/hr). The imipenem and cilastatin half-lives were 1.77 +/- 0.38 hours and 4.21 +/- 2.31 hours, respectively. Imipenem and cilastatin Vd(ss) were 35.1 +/- 10.3 and 32.8 +/- 13.8 L, respectively.
   CONCLUSION Efficient removal of I/C by high-dose CVVH, a high overall clearance, and a high volume of distribution in burn intensive care unit patients undergoing this CRRT method warrant aggressive dosing to treat serious infections effectively depending on the infection site and/or pathogen.
C1 [Boucher, Bradley A.; Hudson, Joanna Q.; Hill, David M.; Swanson, Joseph M.; Wood, G. Christopher; Laizure, S. Casey; Hu, Zhe-Yi] Univ Tennessee, Ctr Hlth Sci, Coll Pharm, Dept Clin Pharm, Memphis, TN 38163 USA.
   [Hill, David M.; Arnold-Ross, Angela; Hickerson, William L.] Reg One Hlth, Firefighters Reg Burn Ctr, Memphis, TN USA.
   [Arnold-Ross, Angela; Hickerson, William L.] Univ Tennessee, Ctr Hlth Sci, Coll Med, Dept Plast Surg, Memphis, TN 38163 USA.
RP Boucher, BA (通讯作者)，Univ Tennessee, Ctr Hlth Sci, Coll Pharm, 881 Madison,Room 204, Memphis, TN 38163 USA.
EM bboucher@uthsc.edu
RI Laizure, S. Casey/T-8932-2019
OI Hill, David/0000-0002-1119-1901
FU University of Tennessee College of Pharmacy
FX Funding for this study was provided by the Dean's Enhancement Program
   for Seed Research Grants, University of Tennessee College of Pharmacy.
CR Bauer SR, 2012, CLIN J AM SOC NEPHRO, V7, P452, DOI 10.2215/CJN.10741011
   Beumier M, 2014, CRIT CARE, V18, DOI 10.1186/cc13886
   Blanchet B, 2008, CLIN PHARMACOKINET, V47, P635, DOI 10.2165/00003088-200847100-00002
   BOUCHER BA, 1990, CLIN PHARMACOL THER, V48, P130, DOI 10.1038/clpt.1990.127
   Bouman CSC, 2007, J CRIT CARE, V22, P1, DOI 10.1016/j.jcrc.2006.05.002
   Dailly E, 2003, FUND CLIN PHARMACOL, V17, P645, DOI 10.1046/j.1472-8206.2003.00190.x
   DRUSANO GL, 1984, ANTIMICROB AGENTS CH, V26, P715, DOI 10.1128/AAC.26.5.715
   Fish DN, 2005, ANTIMICROB AGENTS CH, V49, P2421, DOI 10.1128/AAC.49.6.2421-2428.2005
   Fissell WH, 2013, ADV CHRONIC KIDNEY D, V20, P85, DOI 10.1053/j.ackd.2012.10.004
   Gomez DS, 2015, J ANTIBIOT, V68, P143, DOI 10.1038/ja.2014.121
   Hu ZY, 2013, J MASS SPECTROM, V48, P945, DOI 10.1002/jms.3240
   Jamal JA, 2015, DIAGN MICR INFEC DIS, V82, P92, DOI 10.1016/j.diagmicrobio.2015.01.013
   Jamal JA, 2012, CURR OPIN CRIT CARE, V18, P460, DOI 10.1097/MCC.0b013e32835685ad
   Lewis SJ, 2014, SEMIN DIALYSIS, V27, P441, DOI 10.1111/sdi.12203
   Mehta RL, 2007, CRIT CARE, V11, DOI 10.1186/cc5713
   Merck & Co, 2014, IM CIL INJ, P1
   MUELLER BA, 1993, AM J KIDNEY DIS, V21, P172, DOI 10.1016/S0272-6386(12)81089-4
   Ramon-Lopez A, 2015, J ANTIMICROB CHEMOTH, V70, P882, DOI 10.1093/jac/dku429
   Rimmele T, 2012, ANESTHESIOLOGY, V116, P1377, DOI 10.1097/ALN.0b013e318256f0c0
   Roberts JA, 2009, J ANTIMICROB CHEMOTH, V64, P142, DOI 10.1093/jac/dkp139
   Rohatagi S, 1997, PHARMAZIE, V52, P529
   Seyler L, 2011, CRIT CARE, V15, DOI 10.1186/cc10257
   Steele AN, 2015, J BURN CARE RES, V36, pE194, DOI 10.1097/BCR.0000000000000120
   Tegeder I, 1997, ANTIMICROB AGENTS CH, V41, P2640, DOI 10.1128/AAC.41.12.2640
   Ulldemolins M, 2014, CRIT CARE, V18, DOI 10.1186/cc13938
NR 25
TC 15
Z9 16
U1 1
U2 2
PU WILEY-BLACKWELL
PI HOBOKEN
PA 111 RIVER ST, HOBOKEN 07030-5774, NJ USA
SN 0277-0008
EI 1875-9114
J9 PHARMACOTHERAPY
JI Pharmacotherapy
PD DEC
PY 2016
VL 36
IS 12
BP 1229
EP 1237
DI 10.1002/phar.1866
PG 9
WC Pharmacology & Pharmacy
WE Science Citation Index Expanded (SCI-EXPANDED)
SC Pharmacology & Pharmacy
GA EJ4QB
UT WOS:000393200800353
PM 27862103
DA 2022-03-26
ER

PT J
AU Pham, CH
   Collier, ZJ
   Garner, WL
   Kuza, CM
   Gillenwater, TJ
AF Pham, C. H.
   Collier, Z. J.
   Garner, W. L.
   Kuza, C. M.
   Gillenwater, T. J.
TI Measuring gastric residual volumes in critically ill burn patients - A
   systematic review
SO BURNS
LA English
DT Review
DE Burns; Thermal injuries; Critical care; Gastric residual volume; Plastic
   surgery
ID MECHANICALLY VENTILATED PATIENTS; ENTERAL FEEDING INTOLERANCE; TUBE
   FEEDINGS; NUTRITIONAL SUPPORT; RISK-FACTORS; ICU PATIENTS; ASPIRATION;
   SEPSIS; MARKER; IMPACT
AB Purpose: Measuring gastric residual volumes (GRV) is common in intensive care units (ICU) in patients receiving enteral nutrition (EN) and are a common source of feeding interruptions. Interruptions in EN yield adverse outcomes and are an area of improvement in burn care. The objectives of this study are to summarize the literature's ICU GRV practices and offer practical suggestions to GRV management in the burn patient.
   Methods: PubMed, SCOPUS, and OvidSP Medline were systematically reviewed using the keywords: burns; thermal injury; gastric residual volume; enteral feeding; tube feeding; enteral nutrition; gastric intolerance; ICU; critical illness. Reviews, case reports, and consensus and opinion papers were excluded.
   Results: 26 articles were identified. Six burn-specific studies were identified. GRV practices vary widely and are a common cause of EN interruption. Elevated GRVs do not equate to gastrointestinal intolerance and do not always reflect aspiration risk.
   Conclusions: We advocate a GRV threshold of 500 mL should be used to optimize the benefits of EN in burn ICUs. A single incident of elevated GRVs should not mandate immediate EN rate reduction or cessation but should prompt a thoughtful examination of secondary causes of gastrointestinal intolerance. Randomized controlled trials are needed to define the ideal GRV threshold and re-evaluate its role in burn care. (C) 2018 Elsevier Ltd and ISBI. All rights reserved.
C1 [Pham, C. H.; Garner, W. L.; Kuza, C. M.; Gillenwater, T. J.] Univ Southern Calif, Keck Sch Med, 1975 Zonal Ave, Los Angeles, CA 90033 USA.
   [Collier, Z. J.; Garner, W. L.; Gillenwater, T. J.] Univ Southern Calif, Keck Sch Med, Div Plast Surg, Dept Surg, 1510 San Pablo St,Suite 415, Los Angeles, CA 90033 USA.
   [Kuza, C. M.] Univ Southern Calif, Dept Anesthesiol & Crit Care, Keck Sch Med, 1520 San Pablo St,Suite 3451, Los Angeles, CA 90033 USA.
RP Gillenwater, TJ (通讯作者)，Univ Southern Calif, Keck Sch Med, 1975 Zonal Ave, Los Angeles, CA 90033 USA.; Gillenwater, TJ (通讯作者)，Univ Southern Calif, Plast & Reconstruct Surg, Burn & Crit Care, Los Angeles Cty USC Burn Ctr, 2051 Marengo St, Los Angeles, CA 90033 USA.
EM justin.gillenwater@med.usc.edu
RI Kuza, Catherine Margaret/J-6281-2019
OI Kuza, Catherine Margaret/0000-0001-9403-7936; Collier,
   Zachary/0000-0002-4572-530X; Pham, Christopher/0000-0002-3035-6476
CR Ahmad S, 2012, SOUTH MED J, V105, P394, DOI 10.1097/SMJ.0b013e31825d9bef
   Blaser AR, 2015, CLIN NUTR, V34, P956, DOI 10.1016/j.clnu.2014.10.006
   Cahill NE, 2010, CRIT CARE MED, V38, P395, DOI 10.1097/CCM.0b013e3181c0263d
   Conrad PF, 2017, J BURN CARE RES, V38, P379, DOI 10.1097/BCR.0000000000000554
   Czapran A, 2015, BURNS, V41, P510, DOI 10.1016/j.burns.2014.09.013
   Dhaliwal R, 2014, NUTR CLIN PRACT, V29, P29, DOI 10.1177/0884533613510948
   Edwards S J, 2000, Medsurg Nurs, V9, P125
   Elke G, 2015, NUTR CLIN PRACT, V30, P59, DOI 10.1177/0884533614562841
   Elpern EH, 2004, AM J CRIT CARE, V13, P221, DOI 10.4037/ajcc2004.13.3.221
   Greenhalgh DG, 2007, J BURN CARE RES, V28, P776, DOI 10.1097/BCR.0b013e3181599bc9
   Gungabissoon U, 2015, JPEN-PARENTER ENTER, V39, P441, DOI 10.1177/0148607114526450
   Herndon D N, 1989, Prog Clin Biol Res, V308, P377
   Heyland DK, 2010, JPEN-PARENTER ENTER, V34, P675, DOI 10.1177/0148607110364843
   Heyland DK, 2010, CRIT CARE, V14, DOI 10.1186/cc8991
   HIEBERT JM, 1981, JPEN-PARENTER ENTER, V5, P73, DOI 10.1177/014860718100500173
   Hogan BK, 2012, J BURN CARE RES, V33, P371, DOI 10.1097/BCR.0b013e3182331e87
   Hsu CW, 2011, WORLD J GASTROENTERO, V17, P2007, DOI 10.3748/wjg.v17.i15.2007
   Kesey J, 2013, J BURN CARE RES, V34, P515, DOI 10.1097/BCR.0b013e3182a2a86e
   Kuppinger DD, 2013, NUTRITION, V29, P1075, DOI 10.1016/j.nut.2013.01.025
   MacLaren R, 2000, PHARMACOTHERAPY, V20, P1486, DOI 10.1592/phco.20.19.1486.34853
   MCCLAVE SA, 1992, JPEN-PARENTER ENTER, V16, P99, DOI 10.1177/014860719201600299
   McClave SA, 1999, CRIT CARE MED, V27, P1252, DOI 10.1097/00003246-199907000-00003
   McClave SA, 2005, CRIT CARE MED, V33, P324, DOI 10.1097/01.CCM.0000153413.46627.3A
   McClave SA, 2002, JPEN J PARENTER EN S, V26, pS9
   McClave Stephen A., 2002, Journal of Parenteral and Enteral Nutrition, V26, pS43, DOI 10.1177/014860710202600607
   McClave SA, 2016, JPEN-PARENTER ENTER, V40, P159, DOI [10.1177/0148607115621863, 10.1097/CCM.0000000000001525]
   MCDONALD WS, 1991, ANN SURG, V213, P177, DOI 10.1097/00000658-199102000-00013
   Mentec H, 2001, CRIT CARE MED, V29, P1955, DOI 10.1097/00003246-200110000-00018
   Metheny NA, 2004, HEART LUNG, V33, P131, DOI 10.1016/j.hrtlng.2004.02.001
   Metheny NA, 2008, AM J CRIT CARE, V17, P512
   Metheny NA, 2012, AM J CRIT CARE, V21, pE33, DOI 10.4037/ajcc2012647
   MOCHIZUKI H, 1984, ANN SURG, V200, P297, DOI 10.1097/00000658-198409000-00007
   Montejo JC, 2010, INTENS CARE MED, V36, P1386, DOI 10.1007/s00134-010-1856-y
   Mosier MJ, 2011, J BURN CARE RES, V32, P104, DOI 10.1097/BCR.0b013e318204b3be
   Ng JWG, 2016, BURNS, V42, P728, DOI 10.1016/j.burns.2015.08.007
   Nguyen NQ, 2007, CRIT CARE, V11, DOI 10.1186/cc5685
   Ozen N, 2016, J CRIT CARE, V33, P137, DOI 10.1016/j.jcrc.2016.01.028
   Peng YZ, 2001, BURNS, V27, P145, DOI 10.1016/S0305-4179(00)00078-4
   Pinilla JC, 2001, JPEN-PARENTER ENTER, V25, P81, DOI 10.1177/014860710102500281
   Poulard F, 2010, JPEN-PARENTER ENTER, V34, P125, DOI 10.1177/0148607109344745
   POWELL KS, 1993, JPEN-PARENTER ENTER, V17, P243, DOI 10.1177/0148607193017003243
   Preiser JC, 2015, CRIT CARE, V19, DOI 10.1186/s13054-015-0737-8
   Quenot JP, 2010, CRIT CARE, V14, DOI 10.1186/cc8915
   Raff T, 1997, BURNS, V23, P313, DOI 10.1016/S0305-4179(97)89875-0
   Raff T, 1997, BURNS, V23, P19, DOI 10.1016/S0305-4179(96)00062-9
   Reid C, 2006, J HUM NUTR DIET, V19, P13, DOI 10.1111/j.1365-277X.2006.00661.x
   Reignier J, 2013, JAMA-J AM MED ASSOC, V309, P249, DOI 10.1001/jama.2012.196377
   Ridley EJ, 2011, NUTRITION, V27, P509, DOI 10.1016/j.nut.2010.10.010
   Roberts Susan R, 2003, Crit Care Nurse, V23, P49
   Shields BA, 2014, BURNS, V40, P1587, DOI 10.1016/j.burns.2014.02.015
   Soroksky A, 2010, ISR MED ASSOC J, V12, P543
   Stewart ML, 2014, CRIT CARE NURSE, V34, P14, DOI 10.4037/ccn2014243
   Wolf SE, 1997, ARCH SURG-CHICAGO, V132, P1310
NR 53
TC 6
Z9 7
U1 0
U2 6
PU ELSEVIER SCI LTD
PI OXFORD
PA THE BOULEVARD, LANGFORD LANE, KIDLINGTON, OXFORD OX5 1GB, OXON, ENGLAND
SN 0305-4179
EI 1879-1409
J9 BURNS
JI Burns
PD MAY
PY 2019
VL 45
IS 3
BP 509
EP 525
DI 10.1016/j.burns.2018.05.011
PG 17
WC Critical Care Medicine; Dermatology; Surgery
WE Science Citation Index Expanded (SCI-EXPANDED)
SC General & Internal Medicine; Dermatology; Surgery
GA HU3WR
UT WOS:000465206100001
PM 29914737
DA 2022-03-26
ER

PT J
AU Shoham, Y
   Krieger, Y
   Perry, ZH
   Shaked, G
   Bogdanov-Berezovsky, A
   Silberstein, E
   Sagi, A
   Douvdevani, A
AF Shoham, Yaron
   Krieger, Yuval
   Perry, Zvi H.
   Shaked, Gad
   Bogdanov-Berezovsky, Alexander
   Silberstein, Eldad
   Sagi, Amiram
   Douvdevani, Amos
TI Admission Cell Free DNA as a Prognostic Factor in Burns: Quantification
   by Use of a Direct Rapid Fluorometric Technique
SO BIOMED RESEARCH INTERNATIONAL
LA English
DT Article
ID FREE PLASMA DNA; NUCLEIC-ACIDS; BRAIN-DAMAGE; MARKER; PREDICTOR;
   MORTALITY; INJURY; SEPSIS; TRAUMA
AB Background. Despite great advances in the treatment of burn patients, useful prognostic markers are sparse. During the past years there has been increasing interest in circulating plasma cell free DNA as a potential marker for tissue injury. We have developed a rapid direct fluorescent assay for cell free DNA quantification that allows obtaining accurate, fast, and inexpensive measurements. Objective. To use this technique for measuring plasma cell free DNA levels in burn patients and to further explore the use of cell free DNA as a potential marker of patient outcome in burns. Methods. Cell free DNA levels obtained from 14 burn victims within 6 hours of injury and 14 healthy controls were quantified by a direct rapid fluorometric assay. Results. Patient admission cell free DNA levels were significantly elevated compared with that of controls (1797 +/- 1523 ng/mL versus 374 +/- 245 ng/mL, p = 0.004). There are statistically significant correlations between cell free DNA admission levels and burn degree (Spearman's correlation = 0.78, p = 0.001), total body surface area (Spearman's correlation = 0.61, p = 0.02), and total burn volume (Spearman's correlation = 0.64, p = 0.014). Conclusions. Admission cell free DNA levels can serve as a prognostic factor in burns and future routine use can be made possible by use of our direct rapid fluorometric assay.
C1 [Shoham, Yaron; Krieger, Yuval; Bogdanov-Berezovsky, Alexander; Silberstein, Eldad; Sagi, Amiram] Soroka Univ, Med Ctr, Dept Plast & Reconstruct Surg, IL-8410100 Beer Sheva, Israel.
   [Shoham, Yaron; Krieger, Yuval; Bogdanov-Berezovsky, Alexander; Silberstein, Eldad; Sagi, Amiram] Soroka Univ, Med Ctr, Burn Unit, IL-8410100 Beer Sheva, Israel.
   [Shoham, Yaron; Krieger, Yuval; Perry, Zvi H.; Shaked, Gad; Bogdanov-Berezovsky, Alexander; Silberstein, Eldad; Sagi, Amiram; Douvdevani, Amos] Ben Gurion Univ Negev, Fac Hlth Sci, IL-8410100 Beer Sheva, Israel.
   [Perry, Zvi H.] Soroka Univ, Med Ctr, Surg Dept A, IL-8410100 Beer Sheva, Israel.
   [Shaked, Gad] Soroka Univ, Med Ctr, Dept Surg B, IL-8410100 Beer Sheva, Israel.
   [Douvdevani, Amos] Soroka Univ, Med Ctr, Dept Clin Biochem, IL-8410100 Beer Sheva, Israel.
RP Shoham, Y (通讯作者)，Soroka Univ, Med Ctr, Dept Plast & Reconstruct Surg, IL-8410100 Beer Sheva, Israel.
EM yaron.shoham@gmail.com
RI Douvdevani, Amos/E-3803-2010; Krieger, Yuval/AAK-4188-2021; Shoham,
   Yaron/AAS-6574-2021; Shoham, Yaron/AAZ-7353-2021
OI Krieger, Yuval/0000-0003-4507-4014; Shoham, Yaron/0000-0002-6222-5657;
   Shoham, Yaron/0000-0002-6222-5657; Douvdevani, Amos/0000-0002-0197-6481;
   Sagi, Amir/0000-0002-4229-1059
CR Boyko M, 2011, J NEUROSURG ANESTH, V23, P222, DOI 10.1097/ANA.0b013e31821b536a
   Chiu TW, 2006, CLIN CHEM LAB MED, V44, P13, DOI 10.1515/CCLM.2006.003
   CLARK CJ, 1986, BRIT MED J, V292, P1303, DOI 10.1136/bmj.292.6531.1303
   Czeiger D, 2011, AM J CLIN PATHOL, V135, P264, DOI 10.1309/AJCP4RK2IHVKTTZV
   Fox A, 2008, BURNS, V34, P809, DOI 10.1016/j.burns.2007.10.003
   Gautschi O, 2004, J CLIN ONCOL, V22, P4157, DOI 10.1200/JCO.2004.11.123
   Goldshtein H, 2009, ANN CLIN BIOCHEM, V46, P488, DOI 10.1258/acb.2009.009002
   Lo YMD, 2000, CLIN CHEM, V46, P319
   Ohayon S, 2012, J NEUROTRAUM, V29, P261, DOI 10.1089/neu.2011.1938
   Pape SA, 2001, BURNS, V27, P233, DOI 10.1016/S0305-4179(00)00118-2
   Rainer TH, 2006, ANN NY ACAD SCI, V1075, P271, DOI 10.1196/annals.1368.035
   Rhodes A, 2006, CRIT CARE, V10, DOI 10.1186/cc4894
   Saukkonen K, 2008, CLIN CHEM, V54, P1000, DOI 10.1373/clinchem.2007.101030
   Shimony Avi, 2010, Acute Card Care, V12, P109, DOI 10.3109/17482941.2010.513732
   Swarup V, 2007, FEBS LETT, V581, P795, DOI 10.1016/j.febslet.2007.01.051
NR 15
TC 15
Z9 15
U1 0
U2 2
PU HINDAWI LTD
PI LONDON
PA ADAM HOUSE, 3RD FLR, 1 FITZROY SQ, LONDON, W1T 5HF, ENGLAND
SN 2314-6133
EI 2314-6141
J9 BIOMED RES INT
JI Biomed Res. Int.
PY 2014
VL 2014
AR 306580
DI 10.1155/2014/306580
PG 5
WC Biotechnology & Applied Microbiology; Medicine, Research & Experimental
WE Science Citation Index Expanded (SCI-EXPANDED)
SC Biotechnology & Applied Microbiology; Research & Experimental Medicine
GA AK6PS
UT WOS:000338550200001
PM 25045663
OA Green Published, Green Submitted, gold
DA 2022-03-26
ER

PT J
AU HORTON, JW
   WALKER, PB
AF HORTON, JW
   WALKER, PB
TI BACTERIAL TRANSLOCATION AFTER BURN INJURY - THE CONTRIBUTION OF ISCHEMIA
   AND PERMEABILITY CHANGES
SO SHOCK
LA English
DT Article
ID HEMORRHAGIC-SHOCK; THERMAL-INJURY; BLOOD-FLOW; GASTROINTESTINAL TRACTS;
   GUT; TRAUMA; INTESTINE; STRESS; SEPSIS; ORIGIN
AB Bacterial translocation (BT) has been shown to occur in stress and trauma. In this study, we examined the contribution of altered intestinal permeability (measured with Cr-51-EDTA) and intestinal blood flow (radioactive microspheres) to the loss of intestinal barrier function after burn injury. A 42.6 +/- 0.6% total body surface area scald burn was produced in Sprague-Dawley rats; sham burn animals served as controls. Rats (29 burn and 20 sham burn) were sacrificed 24 h postburn, and mesenteric nodes (MLN), cecum, spleen, and liver were cultured. The incidence of BT was significantly higher in burn compared to shams (MLN, 55 vs. 15%; spleen, 31 vs. 10%; liver, 31 vs. 10%; p < .05). Cecal concentration of Gram-negative bacteria were similar in all rats (5.2 +/- 0.2 X 10(8) colony forming units/g). 5 h postburn, intestinal blood flow decreased significantly in burn (1.60 +/- .20) compared to shams (2.49 +/- .24 ml/min/g, p = .01); at this time, plasma to luminal clearance of Cr-51-EDTA was greater in the burn (.146 +/- .033, N = 9) than in shams (.050 +/- .010 ml/min/100 g, N = 9, p = .001); 24 h postburn, there was no significant difference in intestinal blood flow in sham (2.86 +/- .46, N = 10) and burn rats (2.29 +/- .44 ml/min/g, N = 11); plasma to intestinal lumen clearance of Cr-51-EDTA was similar in sham (.054 +/- .010, N = 11) and burn rats (.051 +/- .006 ml/min/100 g, N = 12) 24 h postburn. These data confirm that after a major cutaneous burn, bacteria indigenous to the gut can translocate out of the intestine to systemic organs; loss of gut barrier function is related to transient intestinal hypoperfusion and increased intestinal permeability after burn injury.
RP HORTON, JW (通讯作者)，UNIV TEXAS,SW MED CTR,DEPT SURG,5323 HARRY HINES BLVD,DALLAS,TX 75235, USA.
FU NATIONAL INSTITUTE OF GENERAL MEDICAL SCIENCESUnited States Department
   of Health & Human ServicesNational Institutes of Health (NIH) - USANIH
   National Institute of General Medical Sciences (NIGMS) [P50GM021681]
   Funding Source: NIH RePORTER; NIGMS NIH HHSUnited States Department of
   Health & Human ServicesNational Institutes of Health (NIH) - USANIH
   National Institute of General Medical Sciences (NIGMS) [GM21681] Funding
   Source: Medline
CR ADAMS HR, 1981, CIRC SHOCK, V8, P613
   BAKER JW, 1988, J TRAUMA, V28, P896, DOI 10.1097/00005373-198807000-00002
   BARK T, 1993, CIRC SHOCK, V41, P60
   BORDER JR, 1987, ANN SURG, V206, P427, DOI 10.1097/00000658-198710000-00004
   BULKLEY GB, 1985, GASTROENTEROLOGY, V89, P852, DOI 10.1016/0016-5085(85)90583-9
   CANNON JG, 1992, CRIT CARE MED, V20, P1414, DOI 10.1097/00003246-199210000-00009
   CARRICO CJ, 1986, ARCH SURG-CHICAGO, V121, P196
   CRISSINGER KD, 1989, GASTROENTEROLOGY, V97, P920, DOI 10.1016/0016-5085(89)91498-4
   CUEVAS P, 1974, SURG GYNECOL OBSTET, V138, P725
   DEITCH EA, 1988, SURG CLIN N AM, V68, P181
   DEITCH EA, 1990, SURGERY, V107, P411
   DEITCH EA, 1989, ARCH SURG-CHICAGO, V124, P699
   DEITCH EA, 1987, ARCH SURG-CHICAGO, V122, P1019
   DEITCH EA, 1990, J TRAUMA, V30, P942, DOI 10.1097/00005373-199008000-00002
   DEITCH EA, 1986, ARCH SURG-CHICAGO, V121, P97
   DEITCH EA, 1987, J SURG RES, V42, P536, DOI 10.1016/0022-4804(87)90029-1
   DEITCH EA, 1989, J TRAUMA, V29, P1679, DOI 10.1097/00005373-198912000-00017
   FINE J, 1965, SURG GYNECOL OBSTETR, V120, P537
   HERNDON DN, 1993, CRIT CARE MED, V21, pS50, DOI 10.1097/00003246-199302001-00010
   HORTON JW, 1989, SURG GYNECOL OBSTET, V168, P201
   HORTON JW, 1987, CIRC SHOCK, V23, P271
   HORTON JW, 1991, FASEB J, V4, pA6577
   JONES W G, 1990, FASEB Journal, V4, pA953
   JONES WG, 1990, J TRAUMA, V30, P737, DOI 10.1097/00005373-199006000-00015
   MAEJIMA K, 1984, INFECT IMMUN, V43, P6, DOI 10.1128/IAI.43.1.6-10.1984
   MAEJIMA K, 1984, ARCH SURG-CHICAGO, V119, P166
   MEGISON SM, 1990, J SURG RES, V49, P168, DOI 10.1016/0022-4804(90)90257-3
   MINEI J, 1993, CIRC SHOCK S, V2, P162
   MORRIS SE, 1990, J TRAUMA, V30, P639
   MYERS SI, 1993, PROSTAG OTH LIPID M, V45, P535, DOI 10.1016/0090-6980(93)90017-2
   RUSH BF, 1989, AM SURGEON, V55, P204
   SAITO H, 1987, JPEN-PARENTER ENTER, V11, P1, DOI 10.1177/014860718701100101
   SAYDJARI R, 1991, J TRAUMA, V31, P639, DOI 10.1097/00005373-199105000-00007
   STEFFEN EK, 1988, J INFECT DIS, V157, P1032, DOI 10.1093/infdis/157.5.1032
   TOKYAY R, 1993, J APPL PHYSIOL, V74, P1521, DOI 10.1152/jappl.1993.74.4.1521
   VONPITTER C, 1988, AM J PHYSIOL, V254, pG2275
   WOODRUFF PW, 1973, J INFECT DIS, V128, pS290, DOI 10.1093/infdis/128.Supplement_1.S290
   ZIEGLER TR, 1988, ARCH SURG-CHICAGO, V123, P1313
NR 38
TC 54
Z9 55
U1 0
U2 3
PU BIOMEDICAL PRESS
PI AUGUSTA
PA 1021 15TH ST, BIOTECH PARK STE 9, AUGUSTA, GA 30901
SN 1073-2322
J9 SHOCK
JI Shock
PD APR
PY 1994
VL 1
IS 4
BP 286
EP 290
DI 10.1097/00024382-199404000-00007
PG 5
WC Critical Care Medicine; Hematology; Surgery; Peripheral Vascular Disease
WE Science Citation Index Expanded (SCI-EXPANDED)
SC General & Internal Medicine; Hematology; Surgery; Cardiovascular System
   & Cardiology
GA NP798
UT WOS:A1994NP79800007
PM 7735963
DA 2022-03-26
ER

PT J
AU Leblanc, M
   Thibeault, Y
   Querin, S
AF Leblanc, M
   Thibeault, Y
   Querin, S
TI Continuous haemofiltration and haemodiafiltration for acute renal
   failure in severely burned patients
SO BURNS
LA English
DT Article
AB Among 970 burned patients admitted between April 1987 and September 1994, 16 (1.6 per cent) presented acute renal failure requiring dialytic support adn were treated by continuous renal replacement therapy as first-line modality. Their mean burned surface area was 58.0 +/- 5.7 per cent. Acute renal failure mainly occurred in the second week following admission in relation to sepsis and nephrotoxic drugs. Four types of continuous renal replacement therapy were performed: continuous arteriovenous haemofiltration ann haemodiafiltration (CAVH and CAVHDF) and continuous venovenous haemofiltration and haemodiafiltration (CVVH and CVVHDF). Compared to 33 critically ill patients without burns also treated for acute renal failure by continuous haemofiltration or haemodiafiltration during the same period, the mean duration of therapy was longer for the burned patients (24.2 +/- 9.4 vs. 5.3 +/- 0.8 days). Although mean urine outputs and ultrafiltration rates were similar for both groups, fluid administration was higher for burned patients (8.2 +/- 0.7 vs. 3.3 +/- 0.2 l/day). Total weight loss during therapy was significantly greater in burned patients (12.6 +/- 3.6 vs. 6.8 +/- 1.0 kg), in relation to longer treatment period. Bleeding complications were more frequent in burned patients (56 vs. 15 per cent). Mortality rates were similar in both groups (82 vs. 82 per cent). bl conclusion, when aggressive initial fluid resuscitation is applied following burn injury, the occurrence of acute renal failure is low, delayed and multifactorial. Since they are haemodynamically well tolerated and provide a good metabolic and volaemic control, continuous renal replacement therapies appear to be useful modalities for burned patients with acute renal failure. However, as bleeding complications are more frequent, careful monitoring is necessary. (C) 1997 Elsevier Science Ltd or ISBI.
C1 HOP HOTEL DIEU,SERV NEPHROL,MONTREAL,PQ H2W 1T8,CANADA.
CR BARRET M, 1986, CARE CRIT ILL, V2, P197
   BARTLETT RH, 1973, T AM SOC ART INT ORG, V19, P269
   BOSWICK JA, 1977, ANESTHESIOLOGY, V47, P164, DOI 10.1097/00000542-197708000-00007
   CAMERON JS, 1967, BRIT J SURG, V54, P132, DOI 10.1002/bjs.1800540213
   CAMERON JS, 1969, P ROY SOC MED, V62, P491
   CUNNINGHAM JJ, 1990, JPEN-PARENTER ENTER, V14, P649, DOI 10.1177/0148607190014006649
   DAVIES DM, 1979, SCAND J PLAST RECONS, V13, P189, DOI 10.3109/02844317909013054
   DAVIES MP, 1994, BURNS, V20, P71, DOI 10.1016/0305-4179(94)90111-2
   GUEUGNIAUD PY, 1993, HEMOFILTRATION CONTI, P209
   HAUPT MT, 1992, CRIT CARE CLIN, V8, P341, DOI 10.1016/S0749-0704(18)30254-9
   HUBSHER J, 1986, T AM SOC ART INT ORG, V22, P401
   KNAUS WA, 1985, CRIT CARE MED, V13, P818, DOI 10.1097/00003246-198510000-00009
   LEBLANC M, 1995, SEMIN DIALYSIS, V8, P51, DOI 10.1111/j.1525-139X.1995.tb00330.x
   MAHER ER, 1989, Q J MED, V269, pL857
   POMERANZ A, 1985, BURNS, V11, P367, DOI 10.1016/0305-4179(85)90100-7
   ROHAN JE, 1972, SEM HOP PARIS, V48, P3389
   Ward L., 1993, Journal of the American Society of Nephrology, V4, P327
   ZHOU YP, 1993, BURNS, V19, P150, DOI 10.1016/0305-4179(93)90040-F
NR 18
TC 46
Z9 48
U1 0
U2 3
PU ELSEVIER SCI LTD
PI OXFORD
PA THE BOULEVARD, LANGFORD LANE, KIDLINGTON, OXFORD, OXON, ENGLAND OX5 1GB
SN 0305-4179
J9 BURNS
JI Burns
PD MAR
PY 1997
VL 23
IS 2
BP 160
EP 165
DI 10.1016/S0305-4179(96)00085-X
PG 6
WC Critical Care Medicine; Dermatology; Surgery
WE Science Citation Index Expanded (SCI-EXPANDED)
SC General & Internal Medicine; Dermatology; Surgery
GA XA654
UT WOS:A1997XA65400014
PM 9177886
DA 2022-03-26
ER

PT J
AU Fazal, N
   Al-Ghoul, WM
AF Fazal, Nadeem
   Al-Ghoul, Walid M.
TI Thermal injury-plus-sepsis contributes to a substantial deletion of
   intestinal mesenteric lymph node CD4(+) T cell via apoptosis
SO INTERNATIONAL JOURNAL OF BIOLOGICAL SCIENCES
LA English
DT Article
DE burn injury; infection; hoescht staining; immune suppression; adaptive
   immune response; activation-induced cell death
ID IMPROVES SURVIVAL; PROFOUND DEPLETION; BURN INJURY; DEATH; SUPPRESSION;
   LYMPHOCYTES; RATS
AB Thermal injury (TI) with septic complications continues to be a serious clinical problem. One of the main concerns in such patients is immunosuppression related to functional derangements in intestinal CD4(+) T lymphocytes. Extensive previous studies in thermal injury/septic patients and animal models of thermal injury/sepsis have shown decreased responsiveness of intestinal CD4(+) T cells to antigen/mitogen. This hyporesponsiveness could significantly contribute to increase injured host susceptibility to pathogens including those translocating from host's gut lumen. Our previous studies indicated that while thermal injury or sepsis alone lead to suppressed proliferation and IL-2 production of intestinal CD4(+) T cells, this study showed a substantial deletion via apoptosis of the Mesenteric Lymph Nodes (MLN) CD4(+) T cells. Hence, thermal injury-plus-sepsis contributes not only to suppressed CD4(+) T proliferation/IL-2 production but also to a substantial modulation of CD4+ T cell survivability. These findings allow us to conclude that while thermal injury alone can produce attenuated cell mediated responses without an overt change in CD4(+) T cell survival, thermal injury with septic complications causes CD4(+) T cell death and an irreversible loss of cell-mediated responses. The latter happening could be responsible for high morbidity and mortality in the injured host afflicted with thermal injury plus a critical infection.
C1 [Fazal, Nadeem; Al-Ghoul, Walid M.] Chicago State Univ, Dept Biol Sci, Chicago, IL 60628 USA.
RP Fazal, N (通讯作者)，Chicago State Univ, Dept Biol Sci, 9501 S King Dr, Chicago, IL 60628 USA.
EM nfazal@csu.edu
FU NIGMS NIH HHSUnited States Department of Health & Human ServicesNational
   Institutes of Health (NIH) - USANIH National Institute of General
   Medical Sciences (NIGMS) [3 S06 GM008043-34S1, S06 GM008043] Funding
   Source: Medline; NATIONAL INSTITUTE OF GENERAL MEDICAL SCIENCESUnited
   States Department of Health & Human ServicesNational Institutes of
   Health (NIH) - USANIH National Institute of General Medical Sciences
   (NIGMS) [S06GM008043] Funding Source: NIH RePORTER
CR Al-Ghoul WM, 2004, CRIT CARE MED, V32, P1730, DOI 10.1097/01.CCM.0000132896.62368.01
   Ayala A, 1999, IMMUNOLOGY, V97, P45
   Bandyopadhyay G, 2007, CRIT CARE MED, V35, P794, DOI 10.1097/01.CCM.0000256847.61085.A5
   Choudhry MA, 2003, CRIT CARE MED, V31, P1764, DOI 10.1097/01.CCM.0000063053.31485.DF
   Choudhry MA, 2002, SHOCK, V18, P212, DOI 10.1097/00024382-200209000-00002
   Choudhry MA, 2002, AM J PHYSIOL-GASTR L, V282, pG937, DOI 10.1152/ajpgi.00235.2001
   Enoh VT, 2007, SHOCK, V27, P507, DOI 10.1097/SHK.0b013e31802b5d9f
   Fazal N, 2005, BBA-MOL BASIS DIS, V1741, P113, DOI 10.1016/j.bbadis.2004.10.006
   Fazal N, 2001, AM J PHYSIOL-CELL PH, V281, pC1310, DOI 10.1152/ajpcell.2001.281.4.C1310
   Fazal N, 2002, AM J PHYSIOL-CELL PH, V283, pC1469, DOI 10.1152/ajpcell.00114.2002
   FAZAL N, 2006, BIOCHIM BIOPHYS ACTA, V30, P46
   Fukuzuka K, 2000, AM J PHYSIOL-REG I, V278, pR1005, DOI 10.1152/ajpregu.2000.278.4.R1005
   Green DR, 2003, IMMUNOL REV, V193, P70, DOI 10.1034/j.1600-065X.2003.00051.x
   Hotchkiss RS, 2001, J IMMUNOL, V166, P6952, DOI 10.4049/jimmunol.166.11.6952
   Hotchkiss RS, 1999, CRIT CARE MED, V27, P1230, DOI 10.1097/00003246-199907000-00002
   Hotchkiss RS, 1999, J IMMUNOL, V162, P4148
   Hotchkiss RS, 1999, P NATL ACAD SCI USA, V96, P14541, DOI 10.1073/pnas.96.25.14541
   Hotchkiss RS, 2003, P NATL ACAD SCI USA, V100, P6724, DOI 10.1073/pnas.1031788100
   JU ST, 1995, NATURE, V373, P444, DOI 10.1038/373444a0
   Lavrentieva A, 2007, BURNS, V33, P189, DOI 10.1016/j.burns.2006.07.001
   MATEO V, 2007, BLOOD
   Purcell EM, 2006, SHOCK, V25, P135, DOI 10.1097/01.shk.0000190824.51653.32
   Purdue GF, 2007, J BURN CARE RES, V28, P1, DOI 10.1097/BCR.0B013E31802C8995
   Ramirez F, 2000, J IMMUNOL, V165, P1816, DOI 10.4049/jimmunol.165.4.1816
   Ravindranath T, 2001, CRIT CARE MED, V29, P2245, DOI 10.1097/00003246-200112000-00002
   Samonte VA, 2004, CRIT CARE MED, V32, P2267, DOI 10.1097/01.CCM.0000145579.66001.05
   SCUMPIA PO, 2007, BLOOD
   Tinsley KW, 2003, J IMMUNOL, V171, P909, DOI 10.4049/jimmunol.171.2.909
   Vandijck DM, 2007, BURNS, V33, P538, DOI 10.1016/j.burns.2006.09.002
   Wisnoski N, 2007, SHOCK, V27, P251, DOI 10.1097/01.shk.0000239780.33398.e4
   Zhang JK, 1998, NATURE, V392, P296, DOI 10.1038/32681
NR 31
TC 12
Z9 13
U1 0
U2 0
PU IVYSPRING INT PUBL
PI LAKE HAVEN
PA PO BOX 4546, LAKE HAVEN, NSW 2263, AUSTRALIA
SN 1449-2288
J9 INT J BIOL SCI
JI Int. J. Biol. Sci.
PY 2007
VL 3
IS 6
BP 393
EP 401
PG 9
WC Biochemistry & Molecular Biology; Biology
WE Science Citation Index Expanded (SCI-EXPANDED)
SC Biochemistry & Molecular Biology; Life Sciences & Biomedicine - Other
   Topics
GA 268VG
UT WOS:000253607300008
PM 17895960
DA 2022-03-26
ER

PT J
AU KowalVern, A
   McGill, V
   Gamelli, RL
AF KowalVern, A
   McGill, V
   Gamelli, RL
TI Ischemic necrotic bowel disease in thermal injury
SO ARCHIVES OF SURGERY
LA English
DT Article
ID COMPLICATIONS
AB Background: Gastrointestinal tract (GI) complications are a well-recognized entity following burn injury.
   Objectives: To determine whether there was a change in the incidence and type of GI complications in individuals with thermal injuries requiring operative intervention and whether this might be related to changes in patient management.
   Design: A retrospective 8-year study of patients admitted with burn injuries.
   Setting: A university medical center burn unit.
   Methods: Statistical analysis and pathological review of 2 groups of patients: those with ischemic necrotic bowel disease (INBD group) and those with other GI complications (other GI complication group), identified among 2114 patients admitted with burn injuries during an 8-year period (1988-1995).
   Results: Of 2114 patients admitted with burn injuries, 19 patients were identified retrospectively as having had either INBD (n=10) or other GI complications (n=9). Statistical analysis showed no difference between the 2 groups in duration of hospitalization, age, sex, pneumonia, mortality, peritonitis or gastric ulcer disease, inhalation injury, ventilator use, grafting procedures, or infections. The patients in the INBD group had a statistically significant mean (+/-SD) increase in the percentage of total burn surface area compared with those in the other GI complication group (53%+/-10% vs 22%+/-7%; P<.02) and sepsis prior to the GI complication (32% vs 5%; P<.03). A statistically significant decrease was noted in the incidence of paralytic ileus (17% vs 69%; P<.03). Enteral nutritional support became the primary mode of treatment, and GI hemorrhage and ulcer disease decreased during this period. Patients with total burn surface area greater than 40% and sepsis were at increased risk of INBD during their hospitalization.
   Conclusions: The severity of thermal injury and systemic infection are risk factors for the development of INBD. This entity is more frequent currently because of increased survival of the more severely injured patients. Systemic infection may alter the integrity of the bowel, which becomes less ''tolerant'' of enteral feedings. The role of large-volume high-density enteral feedings as a usually associated event in these patients remains speculative.
C1 LOYOLA UNIV, MED CTR, DEPT SURG, MAYWOOD, IL 60153 USA.
   LOYOLA UNIV, MED CTR, BURN SHOCK TRAUMA INST, MAYWOOD, IL 60153 USA.
RP KowalVern, A (通讯作者)，LOYOLA UNIV, MED CTR, DEPT PATHOL, 2160 S 1ST AVE, MAYWOOD, IL 60153 USA.
CR CANCIO LC, 1996, P AM BURN ASS PROGR
   DESAI MH, 1991, SURG GYNECOL OBSTET, V172, P257
   GADDY MC, 1986, SOUTHERN MED J, V79, P180, DOI 10.1097/00007611-198602000-00011
   Kadesky K., 1995, Journal of Burn Care and Rehabilitation, V16, P132
   LESCHER TJ, 1979, J TRAUMA, V19, P567, DOI 10.1097/00005373-197908000-00004
   LESCHER TJ, 1978, DIS COLON RECTUM, V21, P618, DOI 10.1007/BF02586410
   LEVOYER T, 1992, ARCH SURG-CHICAGO, V127, P26
   Pruitt B A Jr, 1974, Clin Plast Surg, V1, P667
   RUE LW, 1992, WORLD J SURG, V16, P1151, DOI 10.1007/BF02067085
   SCHUNN CDG, 1995, J AM COLL SURGEONS, V180, P410
   SMITHCHOBAN P, 1988, AM J SURG, V155, P112, DOI 10.1016/S0002-9610(88)80267-8
NR 11
TC 33
Z9 33
U1 0
U2 0
PU AMER MEDICAL ASSOC
PI CHICAGO
PA 330 N WABASH AVE, STE 39300, CHICAGO, IL 60611-5885 USA
SN 0004-0010
EI 1538-3644
J9 ARCH SURG-CHICAGO
JI Arch. Surg.
PD APR
PY 1997
VL 132
IS 4
BP 440
EP 443
PG 4
WC Surgery
WE Science Citation Index Expanded (SCI-EXPANDED)
SC Surgery
GA WT911
UT WOS:A1997WT91100028
PM 9108768
DA 2022-03-26
ER

PT J
AU Britt, RC
   Devine, A
   Swallen, KC
   Weireter, LJ
   Collins, JN
   Cole, FJ
   Britt, LD
AF Britt, RC
   Devine, A
   Swallen, KC
   Weireter, LJ
   Collins, JN
   Cole, FJ
   Britt, LD
TI Corticosteroid use in the intensive care unit - At what cost?
SO ARCHIVES OF SURGERY
LA English
DT Article
ID SPINAL-CORD-INJURY; SEPTIC SHOCK; SEPSIS; TRAUMA; METHYLPREDNISOLONE;
   COMPLICATIONS; MORTALITY; THERAPY; TRIAL
AB Hypothesis: Corticosteroid use has a significant effect on morbidity and mortality in the intensive care unit (ICU).
   Design: Case-control study.
   Setting: Burn-trauma ICU in a level 1 trauma center.
   Patients: All patients who received corticosteroids while in the ICU from January 1, 2002, to December 31, 2003 (n = 100), matched by age and injury Severity Score with a control group (n = 100).
   Interventions: None.
   Main Outcome Measures: We considered the following 7 out-comes: pneumonia, bloodstream infection, urinary tract infection, other infections, ICU length of stay (LOS), ventilator LOS, and mortality.
   Results: Cases and controls had similar APACHE II (Acute Physiology and Chronic Health Evaluation 11) scores and medical history. In univariate analysis, the corticosteroid group had a significant increase in pneumonia (26% vs 12%; P <.01), bloodstream infection (19% vs 7%; P <.01), and urinary tract infection (17% vs 8%; P <.05). In multivariate models, corticosteroid use was associated with an increased rate of pneumonia (odds ratio [OR], 2.64; 95% confidence interval [CI], 1.21-5.75) and bloodstream infection (OR, 3.25; 95% Cl, 1.26-8.37). There was a trend toward increased urinary tract infection (OR, 2.31; 95% Cl, 0.94-5.69), other infections (OR, 2.57; 95% Cl, 0.87-7.67), and mortality (OR, 1,89; 95% Cl, 0.81-4.40). Patients in the ICU who received corticosteroids had a longer ICU LOS by 7 days (P <.01.) and longer ventilator LOS by 5 days (P <.01.).
   Conclusions: Corticosteroid use is associated with increased rate of infection, increased ICU and ventilator LOS, and a trend toward increased mortality. Caution must be taken to carefully consider the indications, risks, and benefits of corticosteroids when deciding on their use.
C1 Eastern Virginia Med Sch, Dept Surg, Norfolk, VA 23507 USA.
   Eastern Virginia Med Sch, Dept Emergency Med, Norfolk, VA 23507 USA.
   Univ Wisconsin, Ctr Demog & Ecol, Madison, WI 53706 USA.
RP Britt, RC (通讯作者)，Eastern Virginia Med Sch, Dept Surg, 825 Fairfax Ave,Suite 610, Norfolk, VA 23507 USA.
EM brittrc@evms.edu
CR Annane D, 2002, JAMA-J AM MED ASSOC, V288, P862, DOI 10.1001/jama.288.7.862
   Annane D., 2004, COCHRANE DB SYST REV, DOI [10.1002/14651858.CD002243.pub2, DOI 10.1002/14651858.CD002243.PUB2]
   BONE RC, 1987, NEW ENGL J MED, V317, P653, DOI 10.1056/NEJM198709103171101
   BRACKEN MB, 1990, NEW ENGL J MED, V322, P1405, DOI 10.1056/NEJM199005173222001
   CRONIN L, 1995, CRIT CARE MED, V23, P1430, DOI 10.1097/00003246-199508000-00019
   DALE DC, 1973, MED CLIN N AM, V57, P1277, DOI 10.1016/S0025-7125(16)32228-3
   DEMARIA EJ, 1985, ANN SURG, V202, P248, DOI 10.1097/00000658-198508000-00017
   Gerndt SJ, 1997, J TRAUMA, V42, P279, DOI 10.1097/00005373-199702000-00017
   Levin LA, 1999, OPHTHALMOLOGY, V106, P1268, DOI 10.1016/S0161-6420(99)00707-1
   MARKOVITZ BP, 2000, COCHRANE DB SYST REV
   Meade MO, 2001, CHEST, V120, p464S, DOI 10.1378/chest.120.6_suppl.464S
   Napolitano LM, 1999, SURG CLIN N AM, V79, P1385, DOI 10.1016/S0039-6109(05)70084-0
   PEDUZZI P, 1987, NEW ENGL J MED, V317, P659
   SCHUMER W, 1976, ANN SURG, V184, P333, DOI 10.1097/00000658-197609000-00011
NR 14
TC 29
Z9 29
U1 0
U2 1
PU AMER MEDICAL ASSOC
PI CHICAGO
PA 515 N STATE ST, CHICAGO, IL 60610-0946 USA
SN 0004-0010
J9 ARCH SURG-CHICAGO
JI Arch. Surg.
PD FEB
PY 2006
VL 141
IS 2
BP 145
EP 149
DI 10.1001/archsurg.141.2.145
PG 5
WC Surgery
WE Science Citation Index Expanded (SCI-EXPANDED)
SC Surgery
GA 010SE
UT WOS:000235217400007
PM 16490890
OA Bronze
DA 2022-03-26
ER

PT J
AU Tsuda, Y
   Shigematsu, K
   Kobayashi, M
   Herndon, DN
   Suzuki, F
AF Tsuda, Yasuhiro
   Shigematsu, Kenji
   Kobayashi, Makiko
   Herndon, David N.
   Suzuki, Fujio
TI Role of polymorphonuclear neutrophils on infectious complications
   stemming from Enterococcus faecalis oral infection in thermally injured
   mice
SO JOURNAL OF IMMUNOLOGY
LA English
DT Article
ID ALTERNATIVELY ACTIVATED MACROPHAGES; BACTERIAL TRANSLOCATION;
   GASTROINTESTINAL-TRACT; BURN; BACTEREMIA; SYSTEM; POLARIZATION;
   ASSOCIATION; RESISTANCE; MORTALITY
AB Thermally injured mice are susceptible to Enterococcus faecalis translocation. In this study, the role of polymorphonuclear neutrophils (PMN) on the development of sepsis stemming from E. faecalis translocation was studied in SCID-beige (SCIDbg) mice depleted of PMN (SCIDbgN mice) or macrophages (M phi) and PMN (SCIDbgMN mice). Sepsis was not developed in SCIDbgN mice orally infected with E. faecalis, while the orally infected pathogen spread systemically in the same mice inoculated with PMN from thermally injured mice (TI-PMN). SCIDbgMN mice were shown to be greatly susceptible to sepsis caused by E. faecalis translocation, while orally infected E. faecalis did not spread into sepsis in the same mice that were previously inoculated with M phi from unburned SCIDbg mice (resident M(P). In contrast, orally infected E. faecalis spread systemically in SCIDbgMN mice inoculated with resident M phi and TI-PMN, while all SCIDbgMN mice inoculated in combination with resident M phi and PMN from unburned SCIDbg mice survived after the infection. After cultivation with TI-PMN in a dual-chamber transwell, resident M phi converted to alternatively activated M phi, which are inhibitory on the generation of classically activated M phi (typical effector cells in host antibacterial innate immunities). TI-PMN were characterized as immunosuppressive PMN (PMN-II) with abilities to produce cc-chemokine ligand-2 and IL-10. These results indicate that PMN-II appearing in response to burn injury impair host antibacterial resistance against sepsis stemming from E. faecalis translocation through the conversion of resident M phi to alternatively activated M phi.
C1 [Tsuda, Yasuhiro; Shigematsu, Kenji; Kobayashi, Makiko; Suzuki, Fujio] Univ Texas Med Branch, Dept Internal Med, Galveston, TX 77555 USA.
   [Kobayashi, Makiko; Herndon, David N.; Suzuki, Fujio] Shriners Hosp Children, Galveston, TX 77550 USA.
RP Suzuki, F (通讯作者)，Univ Texas Med Branch, Dept Internal Med, 301 Univ Blvd, Galveston, TX 77555 USA.
EM fsuzuki@utmb.edu
RI Herndon, David/AAC-3354-2020
CR Akira S, 2006, CELL, V124, P783, DOI 10.1016/j.cell.2006.02.015
   Balzan S, 2007, J GASTROEN HEPATOL, V22, P464, DOI 10.1111/j.1440-1746.2007.04933.x
   BRATHWAITE CEM, 1993, J TRAUMA, V34, P586, DOI 10.1097/00005373-199304000-00017
   Chitnis D, 1996, J LEUKOCYTE BIOL, V59, P835, DOI 10.1002/jlb.59.6.835
   Church D, 2006, CLIN MICROBIOL REV, V19, P403, DOI 10.1128/CMR.19.2.403-434.2006
   Edwards JP, 2006, J LEUKOCYTE BIOL, V80, P1298, DOI 10.1189/jlb.0406249
   Endtz HP, 1999, EUR J CLIN MICROBIOL, V18, P683, DOI 10.1007/s100960050379
   Goerdt S, 1999, IMMUNITY, V10, P137, DOI 10.1016/S1074-7613(00)80014-X
   Gordon S, 2003, NAT REV IMMUNOL, V3, P23, DOI 10.1038/nri978
   Gosain A, 2005, J BURN CARE REHABIL, V26, P85, DOI 10.1097/01.BCR.0000150212.21651.79
   Gratchev A, 2001, SCAND J IMMUNOL, V53, P386, DOI 10.1046/j.1365-3083.2001.00885.x
   GULLBERG RM, 1989, REV INFECT DIS, V11, P74
   Hu ZH, 2004, AM J PHYSIOL-CELL PH, V286, pC170, DOI 10.1152/ajpcell.00187.2003
   Huang YS, 1998, BURNS, V24, P706, DOI 10.1016/S0305-4179(98)00123-5
   Janeway CA, 2002, ANNU REV IMMUNOL, V20, P197, DOI 10.1146/annurev.immunol.20.083001.084359
   Katakura T, 2005, CLIN EXP IMMUNOL, V142, P419, DOI 10.1111/j.1365-2249.2005.02944.x
   Katakura T, 2004, J IMMUNOL, V172, P1407, DOI 10.4049/jimmunol.172.3.1407
   Kobayashi M, 2004, FASEB J, V18, pA445
   Magnotti LJ, 2005, J BURN CARE REHABIL, V26, P383, DOI 10.1097/01.bcr.0000176878.79267.e8
   Mantovani A, 2005, IMMUNITY, V23, P344, DOI 10.1016/j.immuni.2005.10.001
   Mantovani A, 2004, TRENDS IMMUNOL, V25, P677, DOI 10.1016/j.it.2004.09.015
   Martinez FO, 2006, J IMMUNOL, V177, P7303, DOI 10.4049/jimmunol.177.10.7303
   MASON AD, 1986, ARCH SURG-CHICAGO, V121, P1027
   Maung AA, 2005, J LEUKOCYTE BIOL, V78, P565, DOI 10.1189/jlb.1204698
   Medzhitov R, 1997, CURR OPIN IMMUNOL, V9, P4, DOI 10.1016/S0952-7915(97)80152-5
   Morimoto M, 2004, J IMMUNOL, V172, P2424, DOI 10.4049/jimmunol.172.4.2424
   Mosser DM, 2003, J LEUKOCYTE BIOL, V73, P209, DOI 10.1189/jlb.0602325
   O'Shea JJ, 2002, CELL, V109, pS121, DOI 10.1016/S0092-8674(02)00701-8
   Ohsugi T, 1996, LAB ANIM, V30, P46, DOI 10.1258/002367796780744956
   Ozaki-Okayama Y, 2004, CRIT CARE MED, V32, P795, DOI 10.1097/01.CCM.0000114576.60077.FC
   Paterson HM, 2003, J IMMUNOL, V171, P1473, DOI 10.4049/jimmunol.171.3.1473
   Rosenberger CM, 2004, P NATL ACAD SCI USA, V101, P2422, DOI 10.1073/pnas.0304455101
   Sedowofia K, 1998, CLIN ENDOCRINOL, V49, P335, DOI 10.1046/j.1365-2265.1998.00553.x
   Sester DP, 1999, J LEUKOCYTE BIOL, V66, P542, DOI 10.1002/jlb.66.4.542
   SHERIDAN RL, 2005, PEDIATR CRIT CARE ME, V119, pS112
   Sheridan Robert L, 2005, Pediatr Crit Care Med, V6, pS112, DOI 10.1097/01.PCC.0000161577.27849.BE
   Sinha P, 2007, CANCER RES, V67, P4507, DOI 10.1158/0008-5472.CAN-06-4174
   Sironi M, 2006, J LEUKOCYTE BIOL, V80, P342, DOI 10.1189/jlb.1005586
   SITTIG K, 1988, ARCH SURG-CHICAGO, V123, P1367
   Smith A, 1997, BURNS, V23, P291, DOI 10.1016/S0305-4179(96)00137-4
   Takahashi H, 2004, CRIT CARE MED, V32, P1879, DOI 10.1097/01.CCM.0000139606.34631.61
   Takahashi H, 2005, CYTOKINE, V29, P208, DOI 10.1016/j.cyto.2004.10.014
   Tanaka H, 2004, J SURG RES, V118, P114, DOI 10.1016/S0022-4804(03)00355-X
   Tsuda Y, 2004, IMMUNITY, V21, P215, DOI 10.1016/j.immuni.2004.07.006
   VANLEEUWEN PAM, 1994, GUT, V35, pS28, DOI 10.1136/gut.35.1_Suppl.S28
   Vostrugina Kristina, 2006, Medicina (Kaunas), V42, P576
   Weber J, 2004, BURNS, V30, pA16, DOI 10.1016/j.burns.2004.08.003
NR 47
TC 21
Z9 22
U1 0
U2 6
PU AMER ASSOC IMMUNOLOGISTS
PI BETHESDA
PA 9650 ROCKVILLE PIKE, BETHESDA, MD 20814 USA
SN 0022-1767
EI 1550-6606
J9 J IMMUNOL
JI J. Immunol.
PD MAR 15
PY 2008
VL 180
IS 6
BP 4133
EP 4138
DI 10.4049/jimmunol.180.6.4133
PG 6
WC Immunology
WE Science Citation Index Expanded (SCI-EXPANDED)
SC Immunology
GA 324GS
UT WOS:000257506600062
PM 18322224
OA Bronze
DA 2022-03-26
ER

PT J
AU ATOYEBI, OA
   SOWEMIMO, GOA
   ODUGBEMI, T
AF ATOYEBI, OA
   SOWEMIMO, GOA
   ODUGBEMI, T
TI BACTERIAL-FLORA OF BURN WOUNDS IN LAGOS, NIGERIA - A PROSPECTIVE-STUDY
SO BURNS
LA English
DT Article
AB A prospective study of burn wound sepsis was carried out on 31 consecutive patients with fresh burns. Wound swab cultures were assessed at weekly intervals for 5 weeks. The study revealed that while 96.7 per cent of burn wounds were sterile on admission, bacterial colonization reached 80.6 per cent within the first week after admission. Although the Gram-negative organisms, as a group, were more predominant, Staph. aureus (38.2 per cent) was the most prevalent organism in the first week. It was however surpassed by Pseud. aeruginosa from the second week onwards. Anaerobes were conspicuous by their absence. Similarly, beta-haemolytic streptococcus was not isolated from any patient. Proteus mirabilis was unusually preponderant, forming 19.4 per cent of all isolates. The antibiotic senstivity pattern showed resistance of most of the organisms to ampicillin. Only 15 per cent of staphylococci were sensitive to cloxacillin, Most of the organisms cultured (93.5 per cent) were sensitive to ceftazidime.
RP ATOYEBI, OA (通讯作者)，UNIV LAGOS,TEACHING HOSP,DEPT SURG,PMB 12003,LAGOS,NIGERIA.
RI Odugbemi, Tolu/B-9496-2018; Odugbemi, Tolu/AAE-5880-2021
OI Odugbemi, Tolu/0000-0002-7597-8666; Atoyebi, Oluwole/0000-0003-2798-6597
NR 0
TC 33
Z9 33
U1 0
U2 1
PU BUTTERWORTH-HEINEMANN LTD
PI OXFORD
PA THE BOULEVARD, LANGFORD LANE, KIDLINGTON, OXFORD, OXON, ENGLAND OX5 1GB
SN 0305-4179
J9 BURNS
JI Burns
PD DEC
PY 1992
VL 18
IS 6
BP 448
EP 451
DI 10.1016/0305-4179(92)90175-T
PG 4
WC Critical Care Medicine; Dermatology; Surgery
WE Science Citation Index Expanded (SCI-EXPANDED)
SC General & Internal Medicine; Dermatology; Surgery
GA KA217
UT WOS:A1992KA21700002
PM 1489492
DA 2022-03-26
ER

PT J
AU Barret, JP
   Wolf, SE
   Desai, MH
   Herndon, DN
AF Barret, JP
   Wolf, SE
   Desai, MH
   Herndon, DN
TI Cost-efficacy of cultured epidermal autografts in massive pediatric
   burns
SO ANNALS OF SURGERY
LA English
DT Article; Proceedings Paper
CT 111th Annual Meeting of the Southern-Surgical-Association
CY DEC 05-08, 1999
CL HOT SPRINGS, VIRGINIA
SP SO Surg Assoc
ID HUMAN GROWTH-HORMONE; AUTOLOGOUS KERATINOCYTES; EPITHELIAL AUTOGRAFTS;
   SKIN SUBSTITUTES; FULL-THICKNESS; EXCISION; CHILDREN; WOUNDS; CELLS;
   REPLACEMENT
AB Objective To assess the efficacy of cultured epidermal autografts (CEA) for closure of burn wounds in pediatric burn patients with full-thickness burns of more than 90% total body surface area.
   Summary Background Data Paucity of donor sites in massive burns makes the use of expanded skin of paramount importance. CEA techniques have been used in burned patients with differing and controversial results. The true impact and the efficacy of such techniques in massive burns remain uncertain.
   Methods Patients with full-thickness burns of more than 90% body surface area treated between May 1988 and May 1998 were studied. Patients grafted with CEA were compared with patients grafted with conventional meshed autografts. Rates of death and complications, length of hospital stay (LOS), hospital cost, acute readmissions for reconstruction, and quality of scars were studied as outcome measures.
   Results Patients treated with CEA had a better quality of burn scars but incurred a longer LOS and higher hospital costs. Both groups had comparable readmissions for open wounds, but patients treated with CEA required more reconstructive procedures during the first 2 years after the injury. The incidence of sepsis and pneumonia in both groups was comparable.
   Conclusions Conventional meshed autografts are superior to CEA for containing hospital cost, diminishing LOS, and decreasing the number of readmissions for reconstruction of contractures. However, the use of CEA provides better scar quality such that perhaps future research should focus on bioengineered dermal templates to promote take and diminish long-term fragility.
C1 Shriners Burns Hosp, Dept Surg, Galveston, TX USA.
   Univ Texas, Med Branch, Galveston, TX 77550 USA.
   Univ Groningen Hosp, Dept Surg, Groningen, Netherlands.
RP Wolf, SE (通讯作者)，Shriners Hosp Crippled Children, 815 Market St, Galveston, TX 77550 USA.
OI Barret Nerin, Joan-Pere/0000-0001-7115-4830; Wolf,
   Steven/0000-0003-2972-3440
CR AIHARA M, 1989, BRIT J PLAST SURG, V42, P35, DOI 10.1016/0007-1226(89)90109-4
   BLIGHT A, 1991, BURNS, V17, P495, DOI 10.1016/0305-4179(91)90079-V
   BOYCE ST, 1988, SURGERY, V103, P421
   Boyce ST, 1998, MED BIOL ENG COMPUT, V36, P791, DOI 10.1007/BF02518886
   Compton Carolyn C., 1993, Journal of Burn Care and Rehabilitation, V14, P653, DOI 10.1097/00004630-199311000-00010
   COMPTON CC, 1989, LAB INVEST, V60, P600
   CUONO CB, 1987, PLAST RECONSTR SURG, V80, P626, DOI 10.1097/00006534-198710000-00029
   Daniels JT, 1997, BURNS, V23, P26, DOI 10.1016/S0305-4179(96)00061-7
   DESAI M H, 1991, Journal of Burn Care and Rehabilitation, V12, P540, DOI 10.1097/00004630-199111000-00009
   DESAI MH, 1990, ANN SURG, V211, P753, DOI 10.1097/00000658-199006000-00015
   GALLICO GG, 1984, NEW ENGL J MED, V311, P448, DOI 10.1056/NEJM198408163110706
   GILPIN DA, 1994, ANN SURG, V220, P19, DOI 10.1097/00000658-199407000-00004
   Hansbrough John F., 1992, Journal of Burn Care and Rehabilitation, V13, P519, DOI 10.1097/00004630-199209000-00004
   HEIMBACH DM, 1987, SURG CLIN N AM, V67, P93
   HERNDON DN, 1990, ANN SURG, V212, P424, DOI 10.1097/00000658-199010000-00005
   HERNDON DN, 1989, ANN SURG, V209, P547, DOI 10.1097/00000658-198905000-00006
   HICKERSON WL, 1994, BURNS, V20, pS52, DOI 10.1016/0305-4179(94)90091-4
   MCAREE KG, 1993, J PEDIATR SURG, V28, P166, DOI 10.1016/S0022-3468(05)80266-0
   Munster AM, 1996, ANN SURG, V224, P372, DOI 10.1097/00000658-199609000-00013
   MUNSTER AM, 1990, ANN SURG, V211, P676, DOI 10.1097/00000658-199006000-00005
   OCONNOR NE, 1981, LANCET, V1, P75
   ODESSEY R, 1992, Journal of Burn Care and Rehabilitation, V13, P174, DOI 10.1097/00004630-199201000-00038
   PaddleLedinek JE, 1997, BURNS, V23, P204, DOI 10.1016/S0305-4179(96)00123-4
   Pandya AN, 1998, PLAST RECONSTR SURG, V102, P825, DOI 10.1097/00006534-199809030-00031
   Rennekampff Hans O., 1997, Journal of Burn Care and Rehabilitation, V18, P535, DOI 10.1097/00004630-199711000-00012
   RHEINWALD JG, 1975, CELL, V6, P331, DOI 10.1016/S0092-8674(75)80001-8
   RUE LW, 1993, J TRAUMA, V34, P662, DOI 10.1097/00005373-199305000-00008
   SHERIDAN RL, 1995, J TRAUMA, V38, P48, DOI 10.1097/00005373-199501000-00014
   Wolf SE, 1997, ANN SURG, V225, P554, DOI 10.1097/00000658-199705000-00012
   Wood F, 1996, BURNS, V22, P451, DOI 10.1016/0305-4179(95)00177-8
   Yeong E. K., 1997, Journal of Burn Care and Rehabilitation, V18, P353
NR 31
TC 48
Z9 49
U1 0
U2 1
PU LIPPINCOTT WILLIAMS & WILKINS
PI PHILADELPHIA
PA 530 WALNUT ST, PHILADELPHIA, PA 19106-3621 USA
SN 0003-4932
J9 ANN SURG
JI Ann. Surg.
PD JUN
PY 2000
VL 231
IS 6
BP 869
EP 875
DI 10.1097/00000658-200006000-00011
PG 7
WC Surgery
WE Conference Proceedings Citation Index - Science (CPCI-S); Science Citation Index Expanded (SCI-EXPANDED)
SC Surgery
GA 321UF
UT WOS:000087472500021
PM 10816630
OA Green Published
DA 2022-03-26
ER

PT J
AU Issa, N
   Napolitano, LM
AF Issa, Nabil
   Napolitano, Lena M.
TI Aeromonas Pneumonia in a Trauma Patient Requiring Extracorporeal
   Membrane Oxygenation for Severe Acute Respiratory Distress Syndrome:
   Case Report and Literature Review
SO SURGICAL INFECTIONS
LA English
DT Review
ID LIVER-CIRRHOSIS; WOUND-INFECTION; BACTERIAL PERITONITIS; NECROTIZING
   FASCIITIS; ANTIBIOTIC-RESISTANCE; BURN PATIENTS; HYDROPHILA; BACTEREMIA;
   SPECTRUM; DISEASE
AB Background: Aeromonas species, particularly Aeromonas hydrophila, cause a wide spectrum of diseases in human being such as gastroenteritis; soft tissue infections including necrotizing fasciitis, meningitis, peritonitis, and bacteremia; but pneumonia and respiratory tract infections are uncommon.
   Methods: Case report and literature review.
   Results: A 30-year-old victim of a motor vehicle crash sustained pelvic fractures and splenic injury. Delayed splenic rupture caused sudden cardiorespiratory arrest. The patient was resuscitated but suffered septic shock and severe hypoxemia refractory to advanced mechanical ventilatory strategies. Aeromonas hydrophila was isolated as the causative pathogen of severe bilateral pneumonia. Venovenous extracorporeal membrane oxygenation (ECMO) was used temporarily. The patient recovered uneventfully.
   Conclusion: This is the first case, to our knowledge, of the use of ECMO in a trauma patient with severe fulminant A. hydrophila pneumonia. Clinicians should be aware of the characteristics of this pathogen and associated clinical infections.
C1 [Issa, Nabil; Napolitano, Lena M.] Univ Michigan, Dept Surg, Div Acute Care Surg, Ann Arbor, MI 48109 USA.
RP Napolitano, LM (通讯作者)，Univ Michigan Hlth Syst, Div Acute Care Surg, Dept Surg, Room 1C421 Univ Hosp,1500 E Med Dr, Ann Arbor, MI 48109 USA.
EM lenan@umich.edu
RI Napolitano, Lena/AAZ-8651-2021
CR BADDOUR LM, 1988, SOUTHERN MED J, V81, P461, DOI 10.1097/00007611-198804000-00013
   Balotescu Carmen, 2003, Roum Arch Microbiol Immunol, V62, P179
   Barillo DJ, 1996, BURNS, V22, P48, DOI 10.1016/0305-4179(95)00075-5
   Choi JP, 2008, CLIN INFECT DIS, V47, P66, DOI 10.1086/588665
   Cigni A, 2003, J PEDIAT HEMATOL ONC, V25, P674, DOI 10.1097/00043426-200308000-00022
   Ender Peter T., 1996, Journal of Emergency Medicine, V14, P737, DOI 10.1016/S0736-4679(96)00183-7
   Fosse T, 2004, ANTIMICROB AGENTS CH, V48, P2342, DOI 10.1128/AAC.48.6.2342-2343.2004
   GOLD WL, 1993, CLIN INFECT DIS, V16, P69, DOI 10.1093/clinids/16.1.69
   Horii T, 2005, J TRAUMA, V58, P196, DOI 10.1097/01.TA.0000066381.33339.C0
   JANDA JM, 1988, REV INFECT DIS, V10, P980
   Kao Hsiu-Tsun, 2003, Journal of Microbiology Immunology and Infection, V36, P209
   KELLY KA, 1993, CLIN INFECT DIS, V16, P574, DOI 10.1093/clind/16.4.574
   Kienzle N, 2000, BURNS, V26, P478, DOI 10.1016/S0305-4179(99)00188-6
   Kim BN, 2001, EUR J CLIN MICROBIOL, V20, P214, DOI 10.1007/PL00011255
   Ko WC, 1998, J CLIN MICROBIOL, V36, P3188, DOI 10.1128/JCM.36.11.3188-3192.1998
   Ko WC, 2000, J INFECTION, V40, P267, DOI 10.1053/jinf.2000.0654
   Ko WC, 1996, ANTIMICROB AGENTS CH, V40, P1260, DOI 10.1128/AAC.40.5.1260
   Lai CC, 2007, BURNS, V33, P255, DOI 10.1016/j.burns.2006.06.003
   Lai CC, 2007, CLIN INFECT DIS, V44, P1523, DOI 10.1086/517850
   Minnaganti VR, 2000, HEART LUNG, V29, P306, DOI 10.1067/mhl.2000.106723
   Miyake M, 2000, INTERNAL MED, V39, P1128, DOI 10.2169/internalmedicine.39.1128
   Mukhopadhyay C, 2003, YONSEI MED J, V44, P1087, DOI 10.3349/ymj.2003.44.6.1087
   Murata H, 2001, INTERNAL MED, V40, P118, DOI 10.2169/internalmedicine.40.118
   Murray PR BE, 1999, MANUAL CLIN MICROBIO
   OVERMAN TL, 1980, ANTIMICROB AGENTS CH, V17, P612, DOI 10.1128/AAC.17.4.612
   Rodriguez CN, 2005, CLIN INFECT DIS, V41, P421, DOI 10.1086/431773
   SEMEL JD, 1990, J TRAUMA, V30, P324, DOI 10.1097/00005373-199003000-00011
   Skoll PJ, 1998, BURNS, V24, P350, DOI 10.1016/S0305-4179(98)00024-2
   VUKMIR RB, 1992, INTENS CARE MED, V18, P172, DOI 10.1007/BF01709242
   Wu CJ, 2009, J FORMOS MED ASSOC, V108, P293, DOI 10.1016/S0929-6646(09)60069-3
NR 30
TC 8
Z9 9
U1 0
U2 2
PU MARY ANN LIEBERT, INC
PI NEW ROCHELLE
PA 140 HUGUENOT STREET, 3RD FL, NEW ROCHELLE, NY 10801 USA
SN 1096-2964
EI 1557-8674
J9 SURG INFECT
JI Surg. Infect.
PD JUN
PY 2011
VL 12
IS 3
BP 241
EP 245
DI 10.1089/sur.2010.037
PG 5
WC Infectious Diseases; Surgery
WE Science Citation Index Expanded (SCI-EXPANDED)
SC Infectious Diseases; Surgery
GA 810XB
UT WOS:000294161600013
PM 21510774
OA Green Submitted
DA 2022-03-26
ER

PT J
AU Myers, SI
   Seelig, AR
   Turnage, RH
AF Myers, SI
   Seelig, AR
   Turnage, RH
TI Long-term resuscitation of hemorrhage/reperfusion injury (H/R)
   stimulates renal PGE(2) release
SO PROSTAGLANDINS LEUKOTRIENES AND ESSENTIAL FATTY ACIDS
LA English
DT Article
ID MULTIPLE-ORGAN-FAILURE; BLOOD-FLOW; PROSTAGLANDIN BIOSYNTHESIS;
   EXAGGERATED PROSTAGLANDIN; REPERFUSION INJURY; THROMBOXANE A2; SEPTIC
   SHOCK; BURN SHOCK; KIDNEY; HEMORRHAGE
AB This study examines the hypothesis that long-term resuscitation with hyperalimentation (TPN) following acute hemorrhage/reperfusion (H/R) injury stimulates renal release of PGE(2). Male Sprague-Dawley rats were anesthetized and subjected to sham or hemorrhage to 30 mmHg for 30 min followed by reperfusion. All rats were placed on TPN for 5 days, then underwent laparotomy for in vivo renal artery and aortic blood flow for 60 min. The kidney was perfused in vitro with Krebs-Henseleit buffer at 3 ml/min (pH 7.4, 37 degrees C) and venous effluent was collected for analysis of PGE(2), 6-keto-PGF(1 alpha) and thromboxane B-2 by EIA. Hemorrhage/reperfusion followed by TPN for 5 days increased renal PGE(2) 2-fold and decreased in vivo renal artery blood flow by 50% compared to the sham group. Hemorrhage/reperfusion followed by TPN did not alter release of the other eicosanoids measured. These data suggest that the kidney has a limited capacity to maintain renal blood flow by increasing release of PGE(2) when the animal is subjected to long-term resuscitation with TPN following mild hemorrhage/reperfusion injury.
C1 DEPT VET AFFAIRS MED CTR, DALLAS, TX 75235 USA.
RP Myers, SI (通讯作者)，UNIV TEXAS, SW MED CTR, DEPT SURG, 5323 HARRY HINES BLVD, DALLAS, TX 75235 USA.
FU NATIONAL INSTITUTE OF GENERAL MEDICAL SCIENCESUnited States Department
   of Health & Human ServicesNational Institutes of Health (NIH) - USANIH
   National Institute of General Medical Sciences (NIGMS) [P50GM038529]
   Funding Source: NIH RePORTER; NIGMS NIH HHSUnited States Department of
   Health & Human ServicesNational Institutes of Health (NIH) - USANIH
   National Institute of General Medical Sciences (NIGMS) [GM 38529, GM
   38342] Funding Source: Medline
CR BAILEY RW, 1987, AM J SURG, V153, P108, DOI 10.1016/0002-9610(87)90210-8
   BALL HA, 1986, INTENS CARE MED, V12, P116
   CARRICO CJ, 1986, ARCH SURG-CHICAGO, V121, P196
   COOK JA, 1980, J CLIN INVEST, V65, P227, DOI 10.1172/JCI109655
   CRISTOL JP, 1993, BRIT J PHARMACOL, V109, P188, DOI 10.1111/j.1476-5381.1993.tb13552.x
   CRYER HM, 1988, CIRC SHOCK, V26, P71
   DANIELS EG, 1967, NATURE, V215, P1298, DOI 10.1038/2151298a0
   DEMLING RH, 1986, SURGERY, V99, P421
   Drost CJ, 1978, P SAN DIEG BIOM S, V17, P299
   DUNHAM EW, 1970, AM J PHYSIOL, V219, P1279, DOI 10.1152/ajplegacy.1970.219.5.1279
   FAIST E, 1983, J TRAUMA, V23, P775, DOI 10.1097/00005373-198309000-00002
   FINK MP, 1985, CIRC SHOCK, V16, P297
   FLYNN JT, 1977, CIRC RES, V40, P422, DOI 10.1161/01.RES.40.4.422
   FRY DE, 1980, SURGERY, V88, P517
   HALUSHKA PV, 1985, CRIT CARE MED, V13, P451, DOI 10.1097/00003246-198506000-00001
   HAUGAN A, 1986, CIRC SHOCK, V20, P13
   HENRICH WL, 1978, J CLIN INVEST, V61, P744, DOI 10.1172/JCI108988
   HERBACZY.K, 1973, CIRC RES, V33, P428, DOI 10.1161/01.RES.33.4.428
   JOHNSON LR, 1975, GASTROENTEROLOGY, V68, P1177
   KIRKEBO A, 1985, ACTA PHYSIOL SCAND, V123, P205, DOI 10.1111/j.1748-1716.1985.tb07579.x
   KURTZ A, 1985, AM J PHYSIOL, V249, pC3, DOI 10.1152/ajpcell.1985.249.1.C3
   MCGIFF JC, 1972, CIRC RES, V31, P36, DOI 10.1161/01.RES.31.1.36
   MCGIFF JC, 1974, FED PROC, V33, P39
   MCGIFF JC, 1970, CIRC RES, V27, P765, DOI 10.1161/01.RES.27.5.765
   MONTGOMERY SB, 1982, CIRC SHOCK, V9, P433
   MORRISON AR, 1978, J PHARMACOL EXP THER, V205, P1
   MYERS SI, 1981, BIOCHEM J, V198, P357, DOI 10.1042/bj1980357
   MYERS SI, 1993, CIRC SHOCK, V40, P151
   MYERS SI, 1988, J TRAUMA, V28, P1202, DOI 10.1097/00005373-198808000-00011
   MYERS SI, 1992, SURGERY, V112, P347
   MYERS SI, 1993, MOL CELL ENDOCRINOL, V95, P129, DOI 10.1016/0303-7207(93)90038-L
   MYERS SI, 1992, PROSTAGLANDINS, V44, P25, DOI 10.1016/0090-6980(92)90104-2
   MYERS SI, 1991, CIRC SHOCK, V33, P244
   NISHIKAWA K, 1977, J CLIN INVEST, V59, P1143, DOI 10.1172/JCI108738
   PRADELLES P, 1990, METHOD ENZYMOL, V187, P24
   REED MK, 1990, J SURG RES, V48, P579, DOI 10.1016/0022-4804(90)90234-S
   SCHUREK HJ, 1981, AM J PHYSIOL, V240, pF569, DOI 10.1152/ajprenal.1981.240.6.F569
   TYSSEBOTN I, 1977, ACTA PHYSIOL SCAND, V101, P15, DOI 10.1111/j.1748-1716.1977.tb05978.x
   ZIPSER R, 1980, CIRC RES, V47, P231, DOI 10.1161/01.RES.47.2.231
NR 39
TC 1
Z9 1
U1 0
U2 0
PU ELSEVIER SCI LTD
PI OXFORD
PA THE BOULEVARD, LANGFORD LANE, KIDLINGTON, OXFORD OX5 1GB, OXON, ENGLAND
SN 0952-3278
EI 1532-2823
J9 PROSTAG LEUKOTR ESS
JI Prostaglandins Leukot. Essent. Fatty Acids
PD MAY
PY 1996
VL 54
IS 5
BP 335
EP 339
DI 10.1016/S0952-3278(96)90047-2
PG 5
WC Biochemistry & Molecular Biology; Cell Biology; Endocrinology &
   Metabolism
WE Science Citation Index Expanded (SCI-EXPANDED)
SC Biochemistry & Molecular Biology; Cell Biology; Endocrinology &
   Metabolism
GA UY356
UT WOS:A1996UY35600004
PM 8832762
DA 2022-03-26
ER

PT J
AU BALOGH, D
   LAMMER, H
   KORNBERGER, E
   STUFFER, M
   SCHONITZER, D
AF BALOGH, D
   LAMMER, H
   KORNBERGER, E
   STUFFER, M
   SCHONITZER, D
TI NEOPTERIN PLASMA-LEVELS IN BURN PATIENTS
SO BURNS
LA English
DT Article
AB Burn victims have severely depressed cellular immunity and despite careful hygiene, antibiotics and early surgical therapy the infection rate remains high. The assessment of plasma neopterin levels can be considered as an indirect measurement of macrophage function, because activation of macrophages is accompanied by the release of D-erythro-neopterin. The influence of bum trauma on neopterin levels was investigated to determine whether neopterin estimations might have a prognostic or diagnostic value, Twenty patients with a mean age of 36 +/- 16 years and a TBSA of 45.5 per cent +/- 23 were studied. During the whole hospital treatment daily blood samples were analysed for neopterin levels using radioimmunoassay. Starting from normal levels (9 +/- 1.6 nmol/l), neopterin content increased continuously until day 10 (30-40 nmol/l), then fluctuated around these high levels for several weeks. There were no differences between patients with TBSA < 35 per cent or > 35 per cent, and between survivors and non-survivors. Burn injury caused a constant increase of plasma neopterin indicating an intact reaction by macrophages. It can be used as an additional parameter for the diagnosis of sepsis: high values being a sign of adequate reaction by macrophages, whereas low neopterin values in the Presence of bacteraemia and clinical symptoms of sepsis show a deleterious impairment of immune functions.
RP BALOGH, D (通讯作者)，UNIV INNSBRUCK,ANAESTHESIA & GEN INTENS CARE MED CLIN,ANICHSTR 35,A-6020 INNSBRUCK,AUSTRIA.
NR 0
TC 16
Z9 16
U1 0
U2 0
PU BUTTERWORTH-HEINEMANN LTD
PI OXFORD
PA THE BOULEVARD, LANGFORD LANE, KIDLINGTON, OXFORD, OXON, ENGLAND OX5 1GB
SN 0305-4179
J9 BURNS
JI Burns
PD JUN
PY 1992
VL 18
IS 3
BP 185
EP 188
DI 10.1016/0305-4179(92)90068-6
PG 4
WC Critical Care Medicine; Dermatology; Surgery
WE Science Citation Index Expanded (SCI-EXPANDED)
SC General & Internal Medicine; Dermatology; Surgery
GA HV456
UT WOS:A1992HV45600002
PM 1642764
DA 2022-03-26
ER

PT J
AU Jones, SW
   Zhou, HB
   Ortiz-Pujols, SM
   Maile, R
   Herbst, M
   Joyner, BL
   Zhang, HT
   Kesic, M
   Jaspers, I
   Short, KA
   Meyer, AA
   Peden, DB
   Cairns, BA
   Noah, TL
AF Jones, Samuel W.
   Zhou, Haibo
   Ortiz-Pujols, Shiara M.
   Maile, Robert
   Herbst, Margaret
   Joyner, Benny L., Jr.
   Zhang, Hongtao
   Kesic, Matthew
   Jaspers, Ilona
   Short, Kathleen A.
   Meyer, Anthony A.
   Peden, David B.
   Cairns, Bruce A.
   Noah, Terry L.
TI Bronchoscopy-Derived Correlates of Lung Injury following Inhalational
   Injuries: A Prospective Observational Study
SO PLOS ONE
LA English
DT Article
ID BURN INJURY; SMOKE-INHALATION; CYSTIC-FIBROSIS; VENTILATOR; SEPSIS;
   IMMUNOSUPPRESSION; INFLAMMATION; RESISTANCE; CHALLENGE; SURVIVAL
AB Background: Acute lung injury (ALI) is a major factor determining morbidity following burns and inhalational injury. In experimental models, factors potentially contributing to ALI risk include inhalation of toxins directly causing cell damage; inflammation; and infection. However, few studies have been done in humans.
   Methods: We carried out a prospective observational study of patients admitted to the NC Jaycees Burn Center who were intubated and on mechanical ventilation for burns and suspected inhalational injury. Subjects were enrolled over an 8-month period and followed till discharge or death. Serial bronchial washings from clinically-indicated bronchoscopies were collected and analyzed for markers of cell injury and inflammation. These markers were compared with clinical markers of ALI.
   Results: Forty-three consecutive patients were studied, with a spectrum of burn and inhalation injury severity. Visible soot at initial bronchoscopy and gram negative bacteria in the lower respiratory tract were associated with ALI in univariate analyses. Subsequent multivariate analysis also controlled for % body surface area burns, infection, and inhalation severity. Elevated IL-10 and reduced IL-12p70 in bronchial washings were statistically significantly associated with ALI.
   Conclusions: Independently of several factors including initial inhalational injury severity, infection, and extent of surface burns, high early levels of IL-10 and low levels of IL-12p70 in the central airways are associated with ALI in patients intubated after acute burn/inhalation injury. Lower airway secretions can be collected serially in critically ill burn/inhalation injury patients and may yield important clues to specific pathophysiologic pathways.
C1 [Jones, Samuel W.; Ortiz-Pujols, Shiara M.; Maile, Robert; Meyer, Anthony A.; Cairns, Bruce A.] Univ N Carolina, Dept Surg, Chapel Hill, NC USA.
   [Jones, Samuel W.; Ortiz-Pujols, Shiara M.; Meyer, Anthony A.; Cairns, Bruce A.] North Carolina Jaycees Burn Ctr, Chapel Hill, NC USA.
   [Herbst, Margaret; Joyner, Benny L., Jr.; Jaspers, Ilona; Peden, David B.; Noah, Terry L.] Univ N Carolina, Dept Pediat, Chapel Hill, NC 27515 USA.
   [Herbst, Margaret; Kesic, Matthew; Jaspers, Ilona; Peden, David B.; Noah, Terry L.] Univ N Carolina, Ctr Environm Med Asthma & Lung Biol, Chapel Hill, NC USA.
   [Short, Kathleen A.] Univ North Carolina Hosp, Dept Resp Care, Chapel Hill, NC USA.
   [Zhou, Haibo; Zhang, Hongtao] Univ N Carolina, Dept Biostat, Chapel Hill, NC USA.
   [Joyner, Benny L., Jr.] Univ N Carolina, Dept Anesthesiol, Chapel Hill, NC USA.
RP Peden, DB (通讯作者)，Univ N Carolina, Dept Pediat, Chapel Hill, NC 27515 USA.
EM david_peden@med.unc.edu
RI ZHOU, Haibo/M-7373-2017; Joyner, Benny/A-9136-2015; Jaspers,
   Ilona/AAZ-5035-2020
OI Joyner, Benny/0000-0002-3543-5448; Peden, David/0000-0003-4526-4627
FU National Institutes of Health [North Carolina TraCS Institute NIH]
   [UL1RR02574]; UNC Center for Environmental Health and Susceptibility
   [P30ES010126]; United States Environmental Protection Agency through
   cooperative agreementUnited States Environmental Protection Agency
   [CR83346301]; Center for Environmental Medicine; Asthma and Lung Biology
   at the University of North Carolina at Chapel Hill; NATIONAL INSTITUTE
   OF ENVIRONMENTAL HEALTH SCIENCESUnited States Department of Health &
   Human ServicesNational Institutes of Health (NIH) - USANIH National
   Institute of Environmental Health Sciences (NIEHS) [T32ES007126,
   P30ES010126] Funding Source: NIH RePORTER
FX This research was supported by the National Institutes of Health [North
   Carolina TraCS Institute NIH UL1RR02574; UNC Center for Environmental
   Health and Susceptibility NIH P30ES010126]. Although the research
   described in this article has also been funded in part by the United
   States Environmental Protection Agency through cooperative agreement
   CR83346301 with the Center for Environmental Medicine, Asthma and Lung
   Biology at the University of North Carolina at Chapel Hill, it has not
   been subjected to the Agency's required peer and policy review, and
   therefore does not necessarily reflect the views of the Agency and no
   official endorsement should be inferred. Mention of trade names or
   commercial products does not constitute endorsement or recommendation
   for use. The funders had no role in study design, data collection and
   analysis, decision to publish, or preparation of the manuscript.
CR Albright JM, 2012, CRIT CARE MED, V40, P1113, DOI 10.1097/CCM.0b013e3182374a67
   Biswas SK, 2012, IMMUNOL RES, V53, P11, DOI 10.1007/s12026-012-8291-9
   Boomer JS, 2011, JAMA-J AM MED ASSOC, V306, P2594, DOI 10.1001/jama.2011.1829
   Cairns BA, 2008, J TRAUMA, V64, P1069, DOI 10.1097/TA.0b013e318166b7d9
   Carr JA, 2009, J BURN CARE RES, V30, P967, DOI 10.1097/BCR.0b013e3181bfb77b
   D'Avignon LC, 2010, BURNS, V36, P773, DOI 10.1016/j.burns.2009.11.007
   Davis CS, 2012, J BURN CARE RES, V33, P26, DOI 10.1097/BCR.0b013e318234d903
   Dolinay T, 2012, AM J RESP CRIT CARE, V185, P1225, DOI 10.1164/rccm.201201-0003OC
   Fremont RD, 2010, J TRAUMA, V68, P1121, DOI 10.1097/TA.0b013e3181c40728
   Goodman RB, 2003, CYTOKINE GROWTH F R, V14, P523, DOI 10.1016/S1359-6101(03)00059-5
   GOUGH DB, 1988, SURGERY, V104, P292
   Hamahata A, 2009, BURNS, V35, P802, DOI 10.1016/j.burns.2008.12.013
   Jones SW, 2010, J BURN CARE RES, V31, P640, DOI 10.1097/BCR.0b013e3181e4ca4c
   Jones SW, 2010, J BURN CARE RES, V31, P499, DOI 10.1097/BCR.0b013e3181db51e5
   Kirchner KK, 1996, AM J RESP CRIT CARE, V154, P1426, DOI 10.1164/ajrccm.154.5.8912759
   Kobayashi H, 2003, BURNS, V29, P315, DOI 10.1016/S0305-4179(02)00200-0
   Kuipers MT, 2011, CRIT CARE, V15, DOI 10.1186/cc10437
   Kurzius-Spencer M, 2008, J BURN CARE RES, V29, P311, DOI 10.1097/BCR.0b013e3181667991
   Lange M, 2010, BIOCHEM BIOPH RES CO, V391, P1555, DOI 10.1016/j.bbrc.2009.12.124
   Li XL, 2007, AM J PHYSIOL-LUNG C, V292, pL1193, DOI 10.1152/ajplung.00408.2006
   Lilic D, 1990, Eur Cytokine Netw, V1, P149
   Marek K, 2007, BURNS, V33, P554, DOI 10.1016/j.burns.2006.08.030
   Messingham KAN, 2002, ALCOHOL CLIN EXP RES, V26, P519, DOI 10.1097/00000374-200204000-00013
   Mlcak RP, 2007, BURNS, V33, P2, DOI 10.1016/j.burns.2006.07.007
   Moore CB, 2007, J BURN CARE RES, V28, P879, DOI 10.1097/BCR.0b013e318159a41e
   Neely CJ, 2011, J TRAUMA, V70, P681, DOI 10.1097/TA.0b013e31820d18a6
   Nelson J, 2009, J BURN CARE RES, V30, P1035, DOI 10.1097/BCR.0b013e3181bfb7fd
   OSuilleabhain C, 1996, SURGERY, V120, P290, DOI 10.1016/S0039-6060(96)80300-X
   Raghavendran K, 2009, SHOCK, V32, P122, DOI 10.1097/SHK.0b013e31819c385c
   Ratjen F, 2005, PEDIATR PULM, V39, P1, DOI 10.1002/ppul.20134
   Rehberg Sebastian, 2009, Expert Rev Respir Med, V3, P283, DOI 10.1586/ers.09.21
   SILVER GM, 1990, ARCH SURG-CHICAGO, V125, P922
   Sterner James B., 2009, Inflammation & Allergy Drug Targets, V8, P63
   Suda K, 2011, AM J RESP CELL MOL, V45, P510, DOI 10.1165/rcmb.2010-0169OC
   Villar J, 2011, MINERVA ANESTESIOL, V77, P647
   Villar J, 2011, INTENS CARE MED, V37, P1932, DOI 10.1007/s00134-011-2380-4
   Ware LB, 2010, CHEST, V137, P288, DOI 10.1378/chest.09-1484
   Wasserman D, 1998, CRIT CARE MED, V26, P434, DOI 10.1097/00003246-199803000-00010
   Wu CL, 2009, RESPIROLOGY, V14, P511, DOI 10.1111/j.1440-1843.2009.01516.x
   Zhang Q, 2010, NATURE, V464, P104, DOI 10.1038/nature08780
NR 40
TC 23
Z9 25
U1 0
U2 6
PU PUBLIC LIBRARY SCIENCE
PI SAN FRANCISCO
PA 1160 BATTERY STREET, STE 100, SAN FRANCISCO, CA 94111 USA
SN 1932-6203
J9 PLOS ONE
JI PLoS One
PD MAY 17
PY 2013
VL 8
IS 5
AR e64250
DI 10.1371/journal.pone.0064250
PG 7
WC Multidisciplinary Sciences
WE Science Citation Index Expanded (SCI-EXPANDED)
SC Science & Technology - Other Topics
GA 146RJ
UT WOS:000319107900089
PM 23691180
OA gold, Green Published, Green Submitted
DA 2022-03-26
ER

PT J
AU Martini, WZ
   Irtun, O
   Chinkes, DL
   Barrow, RE
   Wolfe, RR
AF Martini, WZ
   Irtun, O
   Chinkes, DL
   Barrow, RE
   Wolfe, RR
TI Surfactant phosphatidylcholine in thermally injured pigs
SO CRITICAL CARE MEDICINE
LA English
DT Article
DE stable isotopes; burn; phosphatidylcholine kinetics; lung compliance
ID LUNG SURFACTANT; RAT LUNG; PULMONARY COMPLICATIONS; METABOLISM;
   TURNOVER; KINETICS; SEPSIS; BURN
AB Objective: To investigate the effect of a thermal injury an pulmonary surfactant phosphatidylcholine kinetics,
   Design:
   Random, controlled study, Setting: University research laboratory.
   Subjects: Yorkshire swine (n = 8) with and without a 40% total body surface area burn.
   Interventions: A new isotope tracer methodology was used to quantify surfactant phosphatidylcholine kinetics. Four days after burn, [1,2-C-13(2)]acetate and [U-C-13(16)]palmitate were infused continuously for 8 hrs to quantify surfactant phosphatidylcholine synthesis, secretion, recycling, and irreversible loss.
   Measurements and Main Results:The total surfactant phosphatidylcholine pool size was reduced from the control value of 2.65 +/- 0.05 to 1.61 +/- 0.08 mu mol/g wet lung in burned animals (p < .05), as was the proportional contribution of palmitate to lung surfactant phosphatidylcholine composition. This reduction was associated with a significant decrease in lung dynamic compliance from the control Value of 66 +/- 6 to 55 +/- 6 mL/cm H2O for burned pigs (p < .05). The most prominent response of lung phosphatidylcholine kinetics was a decrease in the total lung phosphatidylcholine synthesis from a central value of 12.7 +/- 1.2 to 5.5 +/- 0.3 nmol phosphatidylcholine-bound palmitate.hr(-1).g of wet lung(-1) in burned animals (p < .05).
   Conclusions: Pulmonary phosphatidylcholine content and palmitate composition decrease after burn injury because of a decrease in the rate of phosphatidylcholine synthesis. These responses likely contribute to impaired lung compliance.
C1 Shriners Burn Hosp, Galveston, TX USA.
   Univ Texas, Med Branch, Dept Surg, Galveston, TX 77550 USA.
   Univ Texas, Med Branch, Dept Anesthesiol, Galveston, TX 77550 USA.
RP Martini, WZ (通讯作者)，Shriners Burn Hosp, Galveston, TX USA.
CR BARON P, 1994, J SURG RES, V57, P197, DOI 10.1006/jsre.1994.1131
   BARROW RE, 1990, RESP PHYSIOL, V79, P1, DOI 10.1016/0034-5687(90)90055-4
   BARTLETT GR, 1959, J BIOL CHEM, V234, P466
   Baxter C R, 1974, Clin Plast Surg, V1, P693
   BAYDUR A, 1987, J APPL PHYSIOL, V62, P315, DOI 10.1152/jappl.1987.62.1.315
   BURNELL JM, 1978, RESP PHYSIOL, V32, P195, DOI 10.1016/0034-5687(78)90109-3
   COOPER N, 1967, AM SURGEON, V11, P882
   DUCKCHONG CG, 1978, LIFE SCI, V22, P2025, DOI 10.1016/0024-3205(78)90549-0
   FOLEY FD, 1968, ANN SURG, V167, P251, DOI 10.1097/00000658-196802000-00015
   GROSS I, 1976, BIOCHIM BIOPHYS ACTA, V441, P412, DOI 10.1016/0005-2760(76)90238-1
   GROSS NJ, 1981, J APPL PHYSIOL, V51, P1198, DOI 10.1152/jappl.1981.51.5.1198
   GUICE KS, 1987, AM J SURG, V153, P54, DOI 10.1016/0002-9610(87)90201-7
   HELLERSTEIN MK, 1992, AM J PHYSIOL, V263, pE988
   Herndon D N, 1985, Crit Care Clin, V1, P79
   JEFFRIES M K, 1992, Journal of Burn Care and Rehabilitation, V13, P391, DOI 10.1097/00004630-199207000-00001
   Martini WZ, 1999, AM J PHYSIOL-ENDOC M, V277, pE187, DOI 10.1152/ajpendo.1999.277.1.E187
   MARTINI WZ, 2000, AM J PHYSIOL, pE920
   MATSUURA Y, 1966, SURG FORUM, P86
   Murphy Joseph F., 1993, Journal of Burn Care and Rehabilitation, V14, P155, DOI 10.1097/00004630-199303000-00005
   Murton SA, 1998, BRIT J PLAST SURG, V51, P388, DOI 10.1054/bjps.1997.0147
   NISHIMURA N, 1982, CRIT CARE MED, V10, P25, DOI 10.1097/00003246-198201000-00006
   OLDHAM KT, 1989, J SURG RES, V47, P397, DOI 10.1016/0022-4804(89)90090-5
   POST M, 1983, BIOCHIM BIOPHYS ACTA, V750, P68, DOI 10.1016/0005-2760(83)90205-9
   PRUITT BA, 1975, J TRAUMA, V15, P369
   PRUITT BA, 1970, J THORAC CARDIOV SUR, V59, P7, DOI 10.1016/S0022-5223(19)42510-5
   ROONEY SA, 1976, BIOCHIM BIOPHYS ACTA, V450, P121, DOI 10.1016/0005-2760(76)90083-7
   RUBIN JW, 1972, AM J SURG, V123, P461, DOI 10.1016/0002-9610(72)90200-0
   Savendahl L, 1997, AM J CLIN NUTR, V66, P622, DOI 10.1093/ajcn/66.3.622
   Uji Y, 1987, Biomed Chromatogr, V2, P110, DOI 10.1002/bmc.1130020306
   VONWICHERT P, 1977, INTENS CARE MED, V3, P27, DOI 10.1007/BF01683185
   WICHERT PV, 1976, SCAND J RESPIR DIS, V57, P25
   WRIGHT JR, 1987, AM REV RESPIR DIS, V136, P426, DOI 10.1164/ajrccm/136.2.426
   YOUNG SL, 1981, J APPL PHYSIOL, V51, P248, DOI 10.1152/jappl.1981.51.2.248
NR 33
TC 12
Z9 12
U1 0
U2 0
PU LIPPINCOTT WILLIAMS & WILKINS
PI PHILADELPHIA
PA TWO COMMERCE SQ, 2001 MARKET ST, PHILADELPHIA, PA 19103 USA
SN 0090-3493
EI 1530-0293
J9 CRIT CARE MED
JI Crit. Care Med.
PD JUL
PY 2001
VL 29
IS 7
BP 1417
EP 1422
DI 10.1097/00003246-200107000-00020
PG 6
WC Critical Care Medicine
WE Science Citation Index Expanded (SCI-EXPANDED)
SC General & Internal Medicine
GA 453XX
UT WOS:000169944400020
PM 11445701
DA 2022-03-26
ER

PT J
AU Fu, HY
   Du, HY
   Hu, ZS
   Ying, XD
   Zhou, RB
AF Fu, Haiyan
   Du, Hongyang
   Hu, Zhansheng
   Ying, Xiudong
   Zhou, Rongbin
TI Gelsolin expression in liver, spleen and blood plasma provides insights
   into its function in mice following acute insults
SO EUROPEAN JOURNAL OF INFLAMMATION
LA English
DT Article
DE gelsolin; gene expression; sepsis; thermal injury
ID THERMAL-INJURY; SEPSIS; CELLS; PROTEIN; CANCER; RATS
AB Background: Gelsolin (GSN) is an actin-binding plasma protein with a pivotal role in the systemic response to acute tissue damage. The present study investigated GSN expression in the liver, spleen and blood serum in mice after burn.
   Method: A murine model of thermal injury was selected, and the animals were sacrificed at 8, 24, 48 and 72 h after injury. Real-time quantitative polymerase chain reaction (RT-PCR) was performed to determine the messenger RNA (mRNA) expression of GSN, and GSN protein expression was determined by enzyme-linked immunosorbent assay (ELISA).
   Results: We found that GSN mRNA and protein were expressed in the liver, spleen and blood serum of the mice. GSN expression in these tissues was the lowest among the tested time points at 8 h after burn injury. The mortality within 72 h among the mice subjected to burn injury was significantly lower in those treated with GSN than in those not treated with GSN. Treatment with GSN markedly increased the GSN levels in the liver, spleen and blood serum after injury.
   Conclusion: These results indicated that GSN treatment may affect the outcome of thermal injury via changes in the GSN content of multiple tissues.
C1 [Fu, Haiyan; Zhou, Rongbin] Peoples Liberat Army Gen Hosp, 28 Fuxing Rd, Beijing 100853, Peoples R China.
   [Fu, Haiyan; Hu, Zhansheng; Ying, Xiudong] Jinzhou Med Univ, Intens Care Unit, Affiliated Hosp 1, Jinzhou, Peoples R China.
   [Du, Hongyang] Capital Med Univ, Beijing Childrens Hosp, Dept Dermatol, Beijing, Peoples R China.
RP Zhou, RB (通讯作者)，Peoples Liberat Army Gen Hosp, 28 Fuxing Rd, Beijing 100853, Peoples R China.
EM kongzongpifuke@163.com
FU Beijing Natural Science Foundation of ChinaBeijing Natural Science
   Foundation [7163224]; National Science Foundation for Postdoctoral
   Scientists of China (CPSF) [2015M572776]
FX This article was supported by the Beijing Natural Science Foundation of
   China (Grant no. 7163224) and the National Science Foundation for
   Postdoctoral Scientists of China (CPSF) (Grant no. 2015M572776).
CR Chertoff J, 2015, J INTENSIVE CARE, V3, DOI 10.1186/s40560-015-0105-4
   Cohen J, 2002, NATURE, V420, P885, DOI 10.1038/nature01326
   Delano MJ, 2016, J CLIN INVEST, V126, P23, DOI 10.1172/JCI82224
   Erukhimov JA, 2000, AM J RESP CRIT CARE, V162, P288, DOI 10.1164/ajrccm.162.1.9806088
   Fujita H, 2001, INT J CANCER, V93, P773, DOI 10.1002/ijc.1413
   Huang LF, 2009, SHOCK, V31, P322, DOI 10.1097/SHK.0b013e3181834070
   Lee PS, 2007, CRIT CARE MED, V35, P849, DOI 10.1097/01.CCM.0000253815.26311.24
   Li GH, 2012, MED RES REV, V32, P999, DOI 10.1002/med.20231
   Mielnicki LM, 1999, EXP CELL RES, V249, P161, DOI 10.1006/excr.1999.4461
   Mounzer KC, 1999, AM J RESP CRIT CARE, V160, P1673, DOI 10.1164/ajrccm.160.5.9807137
   NELSON TY, 1985, J CLIN INVEST, V75, P1015, DOI 10.1172/JCI111762
   Rahman M, 2004, CLIN CANCER RES, V10, P2208, DOI 10.1158/1078-0432.CCR-0746-3
   Silacci P, 2004, CELL MOL LIFE SCI, V61, P2614, DOI 10.1007/s00018-004-4225-6
   Souza Heraldo Possolo, 2010, Endocrine Metabolic & Immune Disorders-Drug Targets, V10, P285
   Sun HQ, 1999, J BIOL CHEM, V274, P33179, DOI 10.1074/jbc.274.47.33179
   Tanaka H, 2006, INT J CANCER, V118, P1680, DOI 10.1002/ijc.21559
   Wang HH, 2008, CRIT CARE, V12, DOI 10.1186/cc6988
   Yao YM, 1998, INFLAMM RES, V47, P201, DOI 10.1007/s000110050318
   Zhang LT, 2008, SHOCK, V30, P449, DOI 10.1097/SHK.0b013e3181672495
   Zhang Y, 2011, J INTERF CYTOK RES, V31, P249, DOI 10.1089/jir.2010.0019
NR 20
TC 0
Z9 0
U1 0
U2 6
PU SAGE PUBLICATIONS INC
PI THOUSAND OAKS
PA 2455 TELLER RD, THOUSAND OAKS, CA 91320 USA
SN 1721-727X
J9 EUR J INFLAMM
JI Eur. J. Inflamm.
PD DEC
PY 2016
VL 14
IS 3
BP 162
EP 168
DI 10.1177/1721727X16678005
PG 7
WC Immunology
WE Science Citation Index Expanded (SCI-EXPANDED)
SC Immunology
GA EE6RX
UT WOS:000389741000002
OA Bronze
DA 2022-03-26
ER

PT J
AU Dinsdale, RJ
   Devi, A
   Hampson, P
   Wearn, CM
   Bamford, AL
   Hazeldine, J
   Bishop, J
   Ahmed, S
   Watson, C
   Lord, JM
   Moiemen, N
   Harrison, P
AF Dinsdale, R. J.
   Devi, A.
   Hampson, P.
   Wearn, C. M.
   Bamford, A. L.
   Hazeldine, J.
   Bishop, J.
   Ahmed, S.
   Watson, C.
   Lord, J. M.
   Moiemen, N.
   Harrison, P.
TI Changes in novel haematological parameters following thermal injury: A
   prospective observational cohort study
SO SCIENTIFIC REPORTS
LA English
DT Article
ID NEUTROPHIL EXTRACELLULAR TRAPS; IMMATURE GRANULOCYTES; PLATELET COUNT;
   BURNED PATIENTS; BLOOD-LEVELS; SEPSIS; MORTALITY; SCHISTOCYTES;
   IDENTIFICATION; THROMBOCYTES
AB The mortality caused by sepsis is high following thermal injury. Diagnosis is difficult due to the ongoing systemic inflammatory response. Previous studies suggest that cellular parameters may show promise as diagnostic markers of sepsis. The aim of this study was to evaluate the effect of thermal injury on novel haematological parameters and to study their association with clinical outcomes. Haematological analysis was performed using a Sysmex XN-1000 analyser on blood samples acquired on the day of the thermal injury to 12 months post-injury in 39 patients (15-95% TBSA). Platelet counts had a nadir at day 3 followed by a rebound thrombocytosis at day 21, with nadir values significantly lower in septic patients. Measurements of extended neutrophil parameters (NEUT-Y and NEUT-RI) demonstrated that septic patients had significantly higher levels of neutrophil nucleic acid content. A combination of platelet impedance count (PLT-I) and NEUT-Y at day 3 post-injury exhibited good discriminatory power for the identifying septic patients (AUROC = 0.915, 95% CI [0.827, 1.000]). Importantly, the model had improved performance when adjusted for mortality with an AUROC of 0.974 (0.931, 1.000). A combination of PLT-I and NEUT-Y show potential for the early diagnosis of sepsis post-burn injury. Importantly, these tests can be performed rapidly and require a small volume of whole blood highlighting their potential utility in clinical practice.
C1 [Dinsdale, R. J.; Devi, A.; Hampson, P.; Wearn, C. M.; Bamford, A. L.; Lord, J. M.; Moiemen, N.; Harrison, P.] Birmingham Ctr Burns Res, Scar Free Fdn, Birmingham, W Midlands, England.
   [Dinsdale, R. J.; Devi, A.; Hampson, P.; Wearn, C. M.; Hazeldine, J.; Lord, J. M.; Harrison, P.] Univ Birmingham, Inst Inflammat & Ageing, Birmingham, W Midlands, England.
   [Ahmed, S.; Watson, C.] Queen Elizabeth Hosp, Dept Haematol, Birmingham, W Midlands, England.
   [Hazeldine, J.; Bishop, J.; Lord, J. M.] Univ Hosp Birmingham NHS Fdn Trust, NIHR Surg Reconstruct & Microbiol Res Ctr, Birmingham, W Midlands, England.
   [Moiemen, N.] Univ Hosp Birmingham NHS Fdn Trust, Queen Elizabeth Hosp Birmingham, Birmingham, W Midlands, England.
RP Dinsdale, RJ (通讯作者)，Birmingham Ctr Burns Res, Scar Free Fdn, Birmingham, W Midlands, England.; Dinsdale, RJ (通讯作者)，Univ Birmingham, Inst Inflammat & Ageing, Birmingham, W Midlands, England.
EM RXD325@bham.ac.uk
RI Hazeldine, Jon/T-5725-2019; Harrison, Paul/AAN-1916-2021
OI Harrison, Paul/0000-0003-4610-8909; Bishop,
   Jonathan/0000-0003-1789-5886; Moiemen, Naiem/0000-0003-0836-5138; Lord,
   Janet/0000-0003-1030-6786
FU Scar Free Foundation; NIHR Surgical Reconstruction and Microbiology
   Research Centre; Queen Elizabeth Hospital Birmingham Charity [XN-1000];
   National Institute for Health ResearchNational Institute for Health
   Research (NIHR); Queen Elizabeth Hospital Charity [XN-1000]
FX The authors would like to acknowledge The Scar Free Foundation and NIHR
   Surgical Reconstruction and Microbiology Research Centre for funding
   this research. The authors would also like to acknowledge the nursing
   team at the Birmingham Burns Centre and the Birmingham burns consultants
   for their assistance with sample collection, Queen Elizabeth Hospital
   Birmingham Charity for funding the purchase of the Sysmex XN- 1000
   haematology analyser and Sysmex UK for comprehensive analysis of
   extended neutrophil parameters. This work was funded by The Scar Free
   Foundation and National Institute for Health Research. The Sysmex
   XN-1000 Analyser was funded by the Queen Elizabeth Hospital Charity.
CR ALEXANDER JW, 1978, ANN SURG, V188, P809, DOI 10.1097/00000658-197812000-00016
   BESSMAN JD, 1988, AM J CLIN PATHOL, V90, P268, DOI 10.1093/ajcp/90.3.268
   Briggs C, 2007, INT J LAB HEMATOL, V29, P77, DOI 10.1111/j.1751-553X.2007.00909.x
   Brusselaers N, 2010, CRIT CARE, V14, DOI 10.1186/cc9300
   Chen G, 2014, BLOOD, V123, P3818, DOI 10.1182/blood-2013-10-529982
   Cornet E, 2015, INT J LAB HEMATOL, V37, pE123, DOI 10.1111/ijlh.12372
   Gouel-Cheron A, 2012, PLOS ONE, V7, DOI 10.1371/journal.pone.0033095
   Greenhalgh DG, 2007, J BURN CARE RES, V28, P776, DOI 10.1097/BCR.0b013e3181599bc9
   Ha SO, 2015, SCAND J CLIN LAB INV, V75, P36, DOI 10.3109/00365513.2014.965736
   Hampson P, 2017, ANN SURG, V265, P1241, DOI 10.1097/SLA.0000000000001807
   Harrison P, 2001, AM J CLIN PATHOL, V115, P448
   HERGT K, 1972, J TRAUM, V12, P599, DOI 10.1097/00005373-197207000-00008
   HOUSINGER TA, 1993, ARCH SURG-CHICAGO, V128, P65
   Jackson PC, 2014, ANN SURG, V259, P979, DOI 10.1097/SLA.0b013e31829160ca
   Jeschke MG, 2015, EBIOMEDICINE, V2, P1536, DOI 10.1016/j.ebiom.2015.07.040
   Jones CN, 2014, PLOS ONE, V9, DOI 10.1371/journal.pone.0114509
   Kono M, 2014, TRANSFUSION, V54, P2811, DOI 10.1111/trf.12700
   LAWRENCE C, 1992, CRIT CARE MED, V20, P1284, DOI 10.1097/00003246-199209000-00015
   Lesesve JF, 2007, INT J LAB HEMATOL, V29, P149, DOI 10.1111/j.1751-553X.2006.00829.x
   Lesesve JF, 2014, INT J LAB HEMATOL, V36, P439, DOI 10.1111/ijlh.12168
   Levy Mitchell M, 2003, Intensive Care Med, V29, P530
   Luo YL, 2013, CLIN CHIM ACTA, V422, P5, DOI 10.1016/j.cca.2013.03.026
   Mann EA, 2012, SHOCK, V37, P4, DOI 10.1097/SHK.0b013e318237d6bf
   Marck RE, 2013, BURNS, V39, P714, DOI 10.1016/j.burns.2013.01.015
   Mare TA, 2015, CRIT CARE, V19, DOI 10.1186/s13054-015-0778-z
   Nierhaus A, 2013, BMC IMMUNOL, V14, DOI 10.1186/1471-2172-14-8
   SHENG ZY, 1987, J TRAUMA, V27, P587
   Siegenthaler M, 2006, NEW ENGL J MED, V354, P1936, DOI 10.1056/NEJMicm050107
   Stiel L, 2016, CRIT CARE MED, V44, pE1132, DOI 10.1097/CCM.0000000000001851
   Tanaka Y, 2014, J CLIN LAB ANAL, V28, P341, DOI 10.1002/jcla.21691
   Wada A, 2015, PLOS ONE, V10, DOI 10.1371/journal.pone.0141311
   Zini G, 2012, INT J LAB HEMATOL, V34, P107, DOI 10.1111/j.1751-553X.2011.01380.x
NR 32
TC 11
Z9 11
U1 0
U2 7
PU NATURE PUBLISHING GROUP
PI LONDON
PA MACMILLAN BUILDING, 4 CRINAN ST, LONDON N1 9XW, ENGLAND
SN 2045-2322
J9 SCI REP-UK
JI Sci Rep
PD JUN 12
PY 2017
VL 7
AR 3211
DI 10.1038/s41598-017-03222-w
PG 11
WC Multidisciplinary Sciences
WE Science Citation Index Expanded (SCI-EXPANDED)
SC Science & Technology - Other Topics
GA EX2UD
UT WOS:000403081900002
PM 28607467
OA Green Submitted, Green Published, gold
DA 2022-03-26
ER

PT J
AU Jeschke, MG
   Patsouris, D
   Stanojcic, M
   Abdullahi, A
   Rehou, S
   Pinto, R
   Chen, P
   Burnett, M
   Amini-Nik, S
AF Jeschke, Marc G.
   Patsouris, David
   Stanojcic, Mile
   Abdullahi, Abdikarim
   Rehou, Sarah
   Pinto, Ruxandra
   Chen, Peter
   Burnett, Marjorie
   Amini-Nik, Saeid
TI Pathophysiologic Response to Burns in the Elderly
SO EBIOMEDICINE
LA English
DT Article
DE Elderly; Burn; Inflammasome; Inflammation; Hypermetabolism; Morbidity;
   Mortality; Pathophysiologic response; Stem cell; Skin healing
ID ENDOPLASMIC-RETICULUM STRESS; BETA-CATENIN; PEDIATRIC-PATIENTS;
   INFLAMMATORY RESPONSE; INSULIN-RESISTANCE; FATTY-ACIDS; CELLS; SIZE;
   ASSOCIATION; DYSFUNCTION
AB Over the last decades advancements have improved survival and outcomes of severely burned patients except one population, elderly. The Lethal Dose 50 (LD50) burn size in elderly has remained the same over the past three decades, and so has morbidity and mortality, despite the increased demand for elderly burn care. The objective of this study is to gain insights on why elderly burn patients have had such a poor outcome when compared to adult burn patients. The significance of this project is that to this date, burn care providers recognize the extreme poor outcome of elderly, but the reason remains unclear. In this prospective translational trial, we have determined clinical, metabolic, inflammatory, immune, and skin healing aspects. We found that elderly have a profound increased mortality, more premorbid conditions, and stay at the hospital for longer, p > 0.05. Interestingly, we could not find a higher incidence of infection or sepsis in elderly, p > 0.05, but a significant increased incidence of multi organ failure, p < 0.05. These clinical outcomes were associated with a delayed hypermetabolic response, increased hyperglycemic and hyperlipidemic responses, inversed inflammatory response, immune-compromisation and substantial delay in wound healing predominantly due to alteration in characteristics of progenitor cells, p < 0.05. In summary, elderly have substantially different responses to burns when compared to adults associated with increased morbidity and mortality. This study indicates that these responses are complex and not linear, requiring a multi-modal approach to improve the outcome of severely burned elderly. Crown Copyright (C) 2015 Published by Elsevier B.V.
C1 Univ Toronto, Dept Surg, Div Plast Surg, Toronto, ON M4N 3M5, Canada.
   Univ Toronto, Dept Immunol, Toronto, ON M4N 3M5, Canada.
   Sunnybrook Hlth Sci Ctr, Ross Tilley Burn Ctr, Toronto, ON M4N 3M5, Canada.
   Sunnybrook Res Inst, Toronto, ON, Canada.
RP Jeschke, MG (通讯作者)，Univ Toronto, Sunnybrook Hlth Sci Ctr, Ross Tilley Burn Ctr, Dept Surg,Dept Immunol,Div Plast Surg,Sunnybrook, 2075 Bayview Ave,Rm D704, Toronto, ON M4N 3M5, Canada.
EM marc.jeschke@sunnybrook.ca
RI Rehou, Sarah/ABB-2530-2020; Nik, Saeid Amini/B-6640-2014
OI Rehou, Sarah/0000-0002-9152-4218; Nik, Saeid Amini/0000-0002-9185-9456
FU NATIONAL INSTITUTE OF GENERAL MEDICAL SCIENCESUnited States Department
   of Health & Human ServicesNational Institutes of Health (NIH) - USANIH
   National Institute of General Medical Sciences (NIGMS) [R01GM087285]
   Funding Source: NIH RePORTER; NIGMS NIH HHSUnited States Department of
   Health & Human ServicesNational Institutes of Health (NIH) - USANIH
   National Institute of General Medical Sciences (NIGMS) [R01 GM087285]
   Funding Source: Medline
CR Abdullahi A, 2014, CELL MOL LIFE SCI, V71, P3241, DOI 10.1007/s00018-014-1612-5
   Albornoz CR, 2011, BURNS, V37, P1058, DOI 10.1016/j.burns.2011.03.006
   Amini-Nik S, 2014, J CLIN INVEST, V124, P2599, DOI 10.1172/JCI62059
   Amini-Nik S, 2011, STEM CELLS, V29, P1371, DOI 10.1002/stem.688
   Bielefeld KA, 2013, CELL MOL LIFE SCI, V70, P2059, DOI 10.1007/s00018-012-1152-9
   Bielefeld KA, 2011, J BIOL CHEM, V286, P27687, DOI 10.1074/jbc.M111.261677
   Brigham Peter A., 1996, Journal of Burn Care and Rehabilitation, V17, P95, DOI 10.1097/00004630-199603000-00003
   Cazalis MA, 2013, CRIT CARE, V17, DOI 10.1186/cc13150
   Delavary BM, 2011, IMMUNOBIOLOGY, V216, P753, DOI 10.1016/j.imbio.2011.01.001
   Demaret J, 2013, CYTOM PART B-CLIN CY, V84B, P59, DOI 10.1002/cyto.b.21043
   Diao L, 2014, SHOCK, V41, P138, DOI 10.1097/SHK.0000000000000075
   Fu SN, 2011, NATURE, V473, P528, DOI 10.1038/nature09968
   Gauglitz GG, 2008, SHOCK, V30, P503, DOI 10.1097/SHK.0b013e31816e3373
   Gauglitz GG, 2010, SHOCK, V33, P299, DOI 10.1097/SHK.0b013e3181b2f439
   Gauglitz GG, 2010, CRIT CARE MED, V38, P202, DOI 10.1097/CCM.0b013e3181b43236
   Gauglitz GG, 2008, CRIT CARE, V12, DOI 10.1186/cc6932
   Gauglitz GG, 2009, J CLIN ENDOCR METAB, V94, P1656, DOI 10.1210/jc.2008-1947
   Geiger H, 2014, CURR OPIN IMMUNOL, V29, P86, DOI 10.1016/j.coi.2014.05.002
   GERSTEIN AD, 1993, DERMATOL CLIN, V11, P749, DOI 10.1016/S0733-8635(18)30227-4
   Greenhalgh DG, 2007, J BURN CARE RES, V28, P776, DOI 10.1097/BCR.0b013e3181599bc9
   Grimble RF, 2003, CURR OPIN CLIN NUTR, V6, P21, DOI 10.1097/00075197-200301000-00005
   Hardman MJ, 2008, GENOME BIOL, V9, DOI 10.1186/gb-2008-9-5-r80
   HERNDON DN, 1994, ARCH SURG-CHICAGO, V129, P1301
   Herndon DN, 1994, ARCH SURG-CHICAGO, V129, P4
   Jeschke MG, 2008, ANN SURG, V248, P387, DOI 10.1097/SLA.0b013e3181856241
   Jeschke MG, 2007, CRIT CARE, V11, DOI 10.1186/cc6102
   Jeschke MG, 2008, ANN SURG, V248, P126, DOI 10.1097/SLA.0b013e318176c4b3
   Jeschke MG, 2013, ANN SURG, V258, P1119, DOI 10.1097/SLA.0b013e3182984d19
   Jeschke MG, 2011, PLOS ONE, V6, DOI 10.1371/journal.pone.0021245
   Jeschke MG, 2010, AM J RESP CRIT CARE, V182, P351, DOI 10.1164/rccm.201002-0190OC
   Kim JA, 2008, CIRC RES, V102, P401, DOI 10.1161/CIRCRESAHA.107.165472
   Kraft R, 2014, ANN SURG, V259, P381, DOI 10.1097/SLA.0b013e31828c4d04
   Kraft R, 2013, J CLIN ENDOCR METAB, V98, P314, DOI 10.1210/jc.2012-2599
   Kraft R, 2012, LANCET, V379, P1013, DOI 10.1016/S0140-6736(11)61345-7
   Kuang W., 2015, CURR STEM CELL RES T
   Lamkanfi M, 2009, J CELL BIOL, V187, P61, DOI 10.1083/jcb.200903124
   Lundgren RS, 2009, J BURN CARE RES, V30, P307, DOI 10.1097/BCR.0b013e318198a416
   Martin JM, 2010, NUTR REV, V68, P531, DOI 10.1111/j.1753-4887.2010.00313.x
   Nik SA, 2007, EXP CELL RES, V313, P2887, DOI 10.1016/j.yexcr.2007.05.024
   Pham TN, 2009, J BURN CARE RES, V30, P30, DOI 10.1097/BCR.0b013e3181921efc
   Poon R, 2009, BMC CELL BIOL, V10, DOI 10.1186/1471-2121-10-38
   Rani M, 2012, AGING DIS, V3, P171
   Riserus U, 2009, PROG LIPID RES, V48, P44, DOI 10.1016/j.plipres.2008.10.002
   Schneider L, 2010, CELL PHYSIOL BIOCHEM, V25, P279, DOI 10.1159/000276562
   Schultz GS, 2011, WOUND REPAIR REGEN, V19, P134, DOI 10.1111/j.1524-475X.2011.00673.x
   Shi H, 2006, J CLIN INVEST, V116, P3015, DOI 10.1172/JCI28898
   Shumakov VI, 2003, B EXP BIOL MED+, V136, P192, DOI 10.1023/A:1026387411627
   SIMOPOULOS AP, 1991, AM J CLIN NUTR, V54, P438, DOI 10.1093/ajcn/54.3.438
   Singer AJ, 1999, NEW ENGL J MED, V341, P738, DOI 10.1056/NEJM199909023411006
   Solinas G, 2006, P NATL ACAD SCI USA, V103, P16454, DOI 10.1073/pnas.0607626103
   Talukdar S, 2011, TRENDS PHARMACOL SCI, V32, P543, DOI 10.1016/j.tips.2011.04.004
   Teta M, 2005, DIABETES, V54, P2557, DOI 10.2337/diabetes.54.9.2557
   van der Vusse GJ, 2009, DRUG METAB PHARMACOK, V24, P300, DOI 10.2133/dmpk.24.300
   (WHO) OWH, 2002, GRAPHICAL OVERVIEW G
   WOLFE RR, 1987, ANN SURG, V206, P214, DOI 10.1097/00000658-198708000-00016
NR 55
TC 62
Z9 69
U1 0
U2 3
PU ELSEVIER
PI AMSTERDAM
PA RADARWEG 29, 1043 NX AMSTERDAM, NETHERLANDS
SN 2352-3964
J9 EBIOMEDICINE
JI EBioMedicine
PD OCT
PY 2015
VL 2
IS 10
BP 1536
EP 1548
DI 10.1016/j.ebiom.2015.07.040
PG 13
WC Medicine, General & Internal; Medicine, Research & Experimental
WE Science Citation Index Expanded (SCI-EXPANDED)
SC General & Internal Medicine; Research & Experimental Medicine
GA CX8ND
UT WOS:000365959700054
PM 26629550
OA gold, Green Published
DA 2022-03-26
ER

PT J
AU Butler, KL
   Ambravaneswaran, V
   Agrawal, N
   Bilodeau, M
   Toner, M
   Tompkins, RG
   Fagan, S
   Irimia, D
AF Butler, Kathryn L.
   Ambravaneswaran, Vijayakrishnan
   Agrawal, Nitin
   Bilodeau, Maryelizabeth
   Toner, Mehmet
   Tompkins, Ronald G.
   Fagan, Shawn
   Irimia, Daniel
TI Burn Injury Reduces Neutrophil Directional Migration Speed in
   Microfluidic Devices
SO PLOS ONE
LA English
DT Article
ID LEUKOCYTE CHEMOTAXIS INVITRO; POLYMORPHONUCLEAR LEUKOCYTES;
   CELL-MIGRATION; GRADIENT GENERATOR; THERMAL-INJURY; EARLY EXCISION;
   ORGAN FAILURE; INFECTION; COMPLEMENT; EXPRESSION
AB Thermal injury triggers a fulminant inflammatory cascade that heralds shock, end-organ failure, and ultimately sepsis and death. Emerging evidence points to a critical role for the innate immune system, and several studies had documented concurrent impairment in neutrophil chemotaxis with these post-burn inflammatory changes. While a few studies suggest that a link between neutrophil motility and patient mortality might exist, so far, cumbersome assays have prohibited exploration of the prognostic and diagnostic significance of chemotaxis after burn injury. To address this need, we developed a microfluidic device that is simple to operate and allows for precise and robust measurements of chemotaxis speed and persistence characteristics at single-cell resolution. Using this assay, we established a reference set of migration speed values for neutrophils from healthy subjects. Comparisons with samples from burn patients revealed impaired directional migration speed starting as early as 24 hours after burn injury, reaching a minimum at 72-120 hours, correlated to the size of the burn injury and potentially serving as an early indicator for concurrent infections. Further characterization of neutrophil chemotaxis using this new assay may have important diagnostic implications not only for burn patients but also for patients afflicted by other diseases that compromise neutrophil functions.
C1 [Butler, Kathryn L.; Agrawal, Nitin; Bilodeau, Maryelizabeth; Toner, Mehmet; Tompkins, Ronald G.; Fagan, Shawn; Irimia, Daniel] Shriners Hosp Children, Massachusetts Gen Hosp, Dept Surg, Boston, MA USA.
   [Butler, Kathryn L.; Ambravaneswaran, Vijayakrishnan; Agrawal, Nitin; Bilodeau, Maryelizabeth; Toner, Mehmet; Tompkins, Ronald G.; Fagan, Shawn; Irimia, Daniel] Harvard Univ, Sch Med, Boston, MA USA.
   [Ambravaneswaran, Vijayakrishnan; Agrawal, Nitin; Toner, Mehmet; Irimia, Daniel] Shriners Hosp Children, Massachusetts Gen Hosp, Ctr Engn Med & Surg Serv, BioMEMS Resource Ctr, Boston, MA USA.
RP Butler, KL (通讯作者)，Shriners Hosp Children, Massachusetts Gen Hosp, Dept Surg, Boston, MA USA.
EM dirimia@hms.harvard.edu
RI Irimia, Daniel/S-5404-2019; Irimia, Daniel/A-4095-2008
OI Irimia, Daniel/0000-0001-7347-2082; Irimia, Daniel/0000-0001-7347-2082
FU National Institutes of HealthUnited States Department of Health & Human
   ServicesNational Institutes of Health (NIH) - USA [R01M092804]; Shriners
   Hospitals for Children; NATIONAL INSTITUTE OF BIOMEDICAL IMAGING AND
   BIOENGINEERINGUnited States Department of Health & Human
   ServicesNational Institutes of Health (NIH) - USANIH National Institute
   of Biomedical Imaging & Bioengineering (NIBIB) [P41EB002503] Funding
   Source: NIH RePORTER; NATIONAL INSTITUTE OF GENERAL MEDICAL
   SCIENCESUnited States Department of Health & Human ServicesNational
   Institutes of Health (NIH) - USANIH National Institute of General
   Medical Sciences (NIGMS) [R01GM092804] Funding Source: NIH RePORTER
FX This work was supported in part by funds from the National Institutes of
   Health (R01M092804) and the Shriners Hospitals for Children. The funders
   had no role in study design, data collection and analysis, decision to
   publish, or preparation of the manuscript.
CR Abhyankar VV, 2008, LAB CHIP, V8, P1507, DOI 10.1039/b803533d
   Abhyankar VV, 2006, LAB CHIP, V6, P389, DOI 10.1039/b514133h
   Adams JM, 2001, J TRAUMA, V51, P452, DOI 10.1097/00005373-200109000-00005
   Agrawal N, 2008, LAB CHIP, V8, P2054, DOI 10.1039/b813588f
   Alam HB, 2007, SURG CLIN N AM, V87, P55, DOI 10.1016/j.suc.2006.09.015
   BABCOCK GF, 1990, CLIN IMMUNOL IMMUNOP, V54, P117, DOI 10.1016/0090-1229(90)90011-E
   BJERKNES R, 1990, BLOOD CELLS, V16, P127
   BJORNSON AB, 1993, J INFECT DIS, V168, P120, DOI 10.1093/infdis/168.1.120
   BOYDEN S, 1962, J EXP MED, V115, P453, DOI 10.1084/jem.115.3.453
   BRANSKI LK, 2009, ANN SURG
   Cheng SY, 2007, LAB CHIP, V7, P763, DOI 10.1039/b618463d
   Cheng XH, 2007, LAB CHIP, V7, P170, DOI 10.1039/b612966h
   Chung BG, 2006, LAB CHIP, V6, P764, DOI 10.1039/b512667c
   DAVIGNON LC, BURNS
   DECHALAIN TMB, 1994, BURNS, V20, P416, DOI 10.1016/0305-4179(94)90033-7
   DEITCH EA, 1990, J TRAUMA, V30, P259, DOI 10.1097/00005373-199003000-00003
   Frevert CW, 2006, LAB CHIP, V6, P849, DOI 10.1039/b515560f
   GERISCH G, 1981, J CELL SCI, V52, P1
   Greenhalgh DG, 2007, J BURN CARE RES, V28, P776, DOI 10.1097/BCR.0b013e3181599bc9
   HARTMAN RS, 1994, BIOPHYS J, V67, P2535, DOI 10.1016/S0006-3495(94)80743-X
   Hasslen Sharon R., 1993, Journal of Burn Care and Rehabilitation, V14, P303, DOI 10.1097/00004630-199305000-00001
   HERNDON DN, 1989, ANN SURG, V209, P547, DOI 10.1097/00000658-198905000-00006
   Hill GE, 2003, J TRAUMA, V54, P908, DOI 10.1097/01.TA.0000022460.21283.53
   Ipaktchi K, 2006, CRIT CARE MED, V34, pS239, DOI 10.1097/01.CCM.0000232625.63460.D4
   Irimia D, 2006, LAB CHIP, V6, P191, DOI 10.1039/b511877h
   Irimia D, 2007, LAB CHIP, V7, P1783, DOI 10.1039/b710524j
   Jeon NL, 2002, NAT BIOTECHNOL, V20, P826, DOI 10.1038/nbt712
   Kasuga K, 2008, J IMMUNOL, V181, P8677, DOI 10.4049/jimmunol.181.12.8677
   Keenan TM, 2010, LAB CHIP, V10, P116, DOI 10.1039/b913494h
   Kim D, 2009, LAB CHIP, V9, P1797, DOI 10.1039/b901613a
   KIM Y, 1989, BURNS, V15, P93, DOI 10.1016/0305-4179(89)90137-X
   Lakshman R, 2001, J CLIN PATHOL, V54, P7, DOI 10.1136/jcp.54.1.7
   Lin F, 2005, ANN BIOMED ENG, V33, P475, DOI 10.1007/s10439-005-2503-6
   Lin F, 2004, BIOCHEM BIOPH RES CO, V319, P576, DOI 10.1016/j.bbrc.2004.05.029
   Liu YX, 2008, BIOMED MICRODEVICES, V10, P499, DOI 10.1007/s10544-007-9158-z
   Malawista SE, 1997, P NATL ACAD SCI USA, V94, P11577, DOI 10.1073/pnas.94.21.11577
   MANKTELOW A, 1986, J TRAUMA, V26, P143, DOI 10.1097/00005373-198602000-00008
   Mileski W., 1993, Journal of Burn Care and Rehabilitation, V14, P610, DOI 10.1097/00004630-199311000-00005
   MILESKI WJ, 1994, EUR J PEDIATR SURG, V4, P225, DOI 10.1055/s-2008-1066110
   MILESKI WJ, 1993, J SURG RES, V54, P349, DOI 10.1006/jsre.1993.1056
   MOORE FD, 1986, NEW ENGL J MED, V314, P948, DOI 10.1056/NEJM198604103141503
   Murray CK, 2007, ARCH SURG-CHICAGO, V142, P639, DOI 10.1001/archsurg.142.7.639
   Nagrath S, 2007, NATURE, V450, P1235, DOI 10.1038/nature06385
   NELSON RD, 1975, J IMMUNOL, V115, P1650
   NWARIAKU FE, 1995, J TRAUMA, V39, P285, DOI 10.1097/00005373-199508000-00016
   O'Keefe GE, 2001, J AM COLL SURGEONS, V192, P153, DOI 10.1016/S1072-7515(00)00785-7
   Ong YS, 2006, BURNS, V32, P145, DOI 10.1016/j.burns.2005.09.005
   Pereira C, 2005, INT J BIOCHEM CELL B, V37, P1948, DOI 10.1016/j.biocel.2005.05.009
   Pereira Clifford T, 2005, Adv Surg, V39, P245, DOI 10.1016/j.yasu.2005.05.005
   RANSJO U, 1977, BURNS, V3, P171, DOI 10.1016/0305-4179(77)90006-7
   Russom A, 2008, CLIN CHEM, V54, P891, DOI 10.1373/clinchem.2007.099150
   Saadi W, 2007, BIOMED MICRODEVICES, V9, P627, DOI 10.1007/s10544-007-9051-9
   Saffle JR, 2007, J BURN CARE RES, V28, P382, DOI 10.1097/BCR.0B013E318053D3A1
   Salinas J, 2008, J TRAUMA, V64, pS321, DOI 10.1097/TA.0b013e31816bf4f7
   SOLOMKIN JS, 1990, J TRAUMA, V30, pS80
   SOLOMKIN JS, 1984, ANN SURG, V200, P742, DOI 10.1097/00000658-198412000-00012
   Tharp WG, 2006, J LEUKOCYTE BIOL, V79, P539, DOI 10.1189/jlb.0905516
   TOMPKINS RG, 1988, ANN SURG, V208, P577, DOI 10.1097/00000658-198811000-00006
   Walker GM, 2005, LAB CHIP, V5, P611, DOI 10.1039/b417245k
   WARDEN GD, 1975, ANN SURG, V181, P363, DOI 10.1097/00000658-197503000-00019
   WARDEN GD, 1974, J CLIN INVEST, V54, P1001, DOI 10.1172/JCI107815
   White CE, 2008, CRIT CARE MED, V36, pS318, DOI 10.1097/CCM.0b013e31817e2d64
   Williams FN, 2009, CRIT CARE, V13, DOI 10.1186/cc8170
   Wu XW, 2002, ARCH SURG-CHICAGO, V137, P1049, DOI 10.1001/archsurg.137.9.1049
   ZICHA D, 1991, J CELL SCI, V99, P769
   ZIGMOND SH, 1977, J CELL BIOL, V75, P606, DOI 10.1083/jcb.75.2.606
NR 66
TC 85
Z9 86
U1 0
U2 21
PU PUBLIC LIBRARY SCIENCE
PI SAN FRANCISCO
PA 1160 BATTERY STREET, STE 100, SAN FRANCISCO, CA 94111 USA
SN 1932-6203
J9 PLOS ONE
JI PLoS One
PD JUL 30
PY 2010
VL 5
IS 7
AR e11921
DI 10.1371/journal.pone.0011921
PG 12
WC Multidisciplinary Sciences
WE Science Citation Index Expanded (SCI-EXPANDED)
SC Science & Technology - Other Topics
GA 633QZ
UT WOS:000280520300030
PM 20689600
OA gold, Green Submitted, Green Published
DA 2022-03-26
ER

PT J
AU Sheridan, R
   Weber, J
   Prelack, K
   Petras, L
   Lydon, M
   Tompkins, R
AF Sheridan, R
   Weber, J
   Prelack, K
   Petras, L
   Lydon, M
   Tompkins, R
TI Early burn center transfer shortens the length of hospitalization and
   reduces complications in children with serious burn injuries
SO JOURNAL OF BURN CARE & REHABILITATION
LA English
DT Article
ID PROMPT ESCHAR EXCISION; MORTALITY
AB Prompt transfer of the child with acute burns can be difficult from distant or inaccessible locations, and it is believed that the outcomes of children with serious burns whose transfer to a specialized burn care facility is delayed may be compromised. A 4-year experience with 16 consecutive children with serious burns (greater than or equal to 20% of the body surface area) whose transfer to a burn care facility was delayed for 5 or more days was reviewed to document the difficulties that can follow such delays. These 16 children had an average age of 8.6 +/- 1.6 years and an average wound size of 57.6% +/- 5.8% of the body surface area, and they arrived a mean of 16.3 +/- 3.4 days after the injury (range, 5 to 44 days). These children had undergone an average of 1 operation, excluding escharotomies, at referring facilities. Only 4 (25%) of the children had no infectious focus at transfer, and at admission resistant bacteria were recovered from 9 (56%) of the children and fungal organisms were found in 10 (63%). Compared with a concurrently managed matched control group of patients admitted to the burn center within 24 hours of injury, the delayed-transfer group had statistically significantly more bacteremia, renal dysfunction, wound sepsis, and central venous catheter days. It was also more expensive to manage these children; the delayed-transfer group required statistically significantly longer to achieve 95% wound closure, and they had greater total lengths of hospital stay and more rehabilitation days. The early transfer of children with serious burns to a specialized burn center may truncate hospitalization and thereby reduce costs.
C1 Shriners Burn Inst, Boston, MA 02114 USA.
   Massachusetts Gen Hosp, Surg Serv, Boston, MA 02114 USA.
   Harvard Univ, Sch Med, Dept Surg, Boston, MA 02115 USA.
RP Sheridan, R (通讯作者)，Shriners Burn Inst, 51 Blossom St, Boston, MA 02114 USA.
CR BENNETT JV, 1986, HOSP INFECT, P151
   DECAMP MM, 1988, JAMA-J AM MED ASSOC, V260, P530, DOI 10.1001/jama.260.4.530
   GARNER JS, 1988, AM J INFECT CONTROL, V16, P128, DOI 10.1016/0196-6553(88)90053-3
   Heimbach D, 1988, J Burn Care Rehabil, V9, P549
   HERNDON DN, 1989, ANN SURG, V209, P547, DOI 10.1097/00000658-198905000-00006
   HERNDON DN, 1987, J TRAUMA, V27, P208, DOI 10.1097/00005373-198702000-00020
   Sheridan R L, 1994, J Intensive Care Med, V9, P6
   TOMPKINS RG, 1988, ANN SURG, V208, P577, DOI 10.1097/00000658-198811000-00006
   TOMPKINS RG, 1986, ANN SURG, V204, P272, DOI 10.1097/00000658-198609000-00006
NR 9
TC 57
Z9 57
U1 0
U2 2
PU MOSBY-YEAR BOOK INC
PI ST LOUIS
PA 11830 WESTLINE INDUSTRIAL DR, ST LOUIS, MO 63146-3318 USA
SN 0273-8481
J9 J BURN CARE REHABIL
JI J. Burn Care Rehabil.
PD SEP-OCT
PY 1999
VL 20
IS 5
BP 347
EP 350
DI 10.1097/00004630-199909000-00002
PG 4
WC Emergency Medicine; Rehabilitation; Surgery
WE Science Citation Index Expanded (SCI-EXPANDED)
SC Emergency Medicine; Rehabilitation; Surgery
GA 237DM
UT WOS:000082640100001
PM 10501318
DA 2022-03-26
ER

PT J
AU Gao, XX
   Wang, YW
   Duan, SL
   Hu, ZX
   Lai, ZQ
   Huang, PP
   Zheng, R
   Li, XX
   Li, JP
   Yu, S
   Zhang, LM
   Yang, N
   Yang, L
   Zhao, JM
   Du, G
AF Gao, Xingxin
   Wang, Yiwei
   Duan, Siliang
   Hu, Zixi
   Lai, Zongqiang
   Huang, Panpan
   Zheng, Rong
   Li, Xiaoxue
   Li, Jieping
   Yu, Sheng
   Zhang, Liming
   Yang, Nuo
   Yang, Lei
   Zhao, Jinmin
   Du, Gang
TI Role of CD64(+) neutrophils in the diagnosis of infection for the
   patients with burns
SO INTERNATIONAL JOURNAL OF CLINICAL AND EXPERIMENTAL PATHOLOGY
LA English
DT Article
DE Burns; CD64; infection; WBC
ID GAMMA-RI EXPRESSION; BACTERIAL-INFECTION; MUSCLE CATABOLISM; MARKER;
   SEPSIS; UNIT; MORTALITY
AB Infection, particularly in the patients with major burns, is a serious threat to people's lives. New methods and biomarkers are needed to predict and prevent the infection occurs. The aim of the current study was to explore the trend of CD64(+) neutrophils in the peripheral blood of patients with burns injection. In this study, 86 patients with burns were divided into two groups, 44 cases in Infection Group and 42 in Control Group, depend on whether complicated infection or not. Here, we described a new biomarker, CD64(+) neutrophils, will be increased in the patients who has an infection and investigated the expression levels of CD64 in the neutrophils from different patients' peripheral blood samples with an immunostaining method and western blot. The quantity of WBCs and neutrophils were much more in the infection groups compared to the control group (P < 0.001), as well as the percentage of CD64(+) cells have the same change according to the flow cytometry analysis. The results of western blot and immunostaining showed that CD64 expression level was highly increased in the infection group. It is considered that CD64(+) cells in peripheral blood of patients with burns complicated by infection increased significantly, and so this study provided a new diagnostic biomarker for burns concurrent infection.
C1 [Gao, Xingxin; Zhang, Liming; Yang, Nuo; Yang, Lei; Du, Gang] Guangxi Med Univ, Affiliated Hosp 1, Nanning 530021, Guangxi, Peoples R China.
   [Wang, Yiwei; Hu, Zixi; Lai, Zongqiang; Huang, Panpan; Zheng, Rong; Li, Xiaoxue; Li, Jieping] Guangxi Med Univ, Nanning 530021, Guangxi, Peoples R China.
   [Duan, Siliang; Yu, Sheng] Guangxi Univ Sci & Technol, Coll Med, Liuzhou 545005, Guangxi, Peoples R China.
   [Zhao, Jinmin; Du, Gang] Guangxi Med Univ, Pharmaceut Coll, Nanning 530021, Guangxi, Peoples R China.
   [Zhao, Jinmin; Du, Gang] Res Ctr Regenerat Med & Guangxi Coinnovat Ctr Bio, Guangxi, Peoples R China.
RP Zhao, JM (通讯作者)，Guangxi Med Univ, Pharmaceut Coll, Nanning 530021, Guangxi, Peoples R China.; Du, G (通讯作者)，Guangxi Med Univ, Dept Joint Surg, Nanning 530021, Guangxi, Peoples R China.; Yang, L (通讯作者)，Guangxi Med Univ, Affiliated Hosp 1, Dept Burns & Plast, Nanning 530021, Guangxi, Peoples R China.
EM 1730951693@qq.com
OI Zhao, Jinmin/0000-0002-1047-8820
FU Guangxi Department of Education: general project [KY2015YB071]; Guangxi
   Natural Science Foundation: Youth Fund [2014-GXNSFBA118177]
FX This work was supported, in part, by grants from Guangxi Department of
   Education: general project (Nos. KY2015YB071); Guangxi Natural Science
   Foundation: Youth Fund 2014-GXNSFBA118177).
CR Alikhani MY, 2012, ACTA MICROBIOL IMM H, V59, P367, DOI 10.1556/AMicr.59.2012.3.7
   Bache SE, 2013, BURNS, V39, P220, DOI 10.1016/j.burns.2012.12.005
   Chen QQ, 2014, INT J CLIN EXP PATHO, V7, P7806
   Coetzee E, 2013, S AFR J SURG, V51, P50, DOI [10.7196/SAJS.1134, 10.7196/sajs.1134]
   Eriksson O, 2015, SCAND J CLIN LAB INV, V75, P428, DOI 10.3109/00365513.2015.1031690
   Farias MG, 2014, J IMMUNOL METHODS, V414, P65, DOI 10.1016/j.jim.2014.07.011
   Fjaertoft G, 2007, SCAND J INFECT DIS, V39, P525, DOI 10.1080/00365540601113693
   Groselj-Grenc M, 2008, MEDIAT INFLAMM, V2008, DOI 10.1155/2008/202646
   Hart DW, 2000, ANN SURG, V232, P455, DOI 10.1097/00000658-200010000-00001
   Hart DW, 2000, SURGERY, V128, P312, DOI 10.1067/msy.2000.108059
   Hemeda M, 2003, BURNS, V29, P353, DOI 10.1016/S0305-4179(03)00044-5
   Hoffmann JJML, 2009, CLIN CHEM LAB MED, V47, P903, DOI 10.1515/CCLM.2009.224
   Hsu KH, 2011, RESPIROLOGY, V16, P152, DOI 10.1111/j.1440-1843.2010.01876.x
   Kowalik Kinga, 2003, Ginekol Pol, V74, P439
   Leid JG, 2012, J ANTIMICROB CHEMOTH, V67, P138, DOI 10.1093/jac/dkr408
   Liao AY, 2014, BURNS, V40, P443, DOI 10.1016/j.burns.2013.08.006
   Liu YJ, 2013, EUR REV MED PHARMACO, V17, P1311
   Murphy KD, 2003, EXPERT OPIN PHARMACO, V4, P369, DOI 10.1517/eoph.4.3.369.22245
   Ng PC, 2004, PEDIATR RES, V56, P796, DOI 10.1203/01.PDR.0000142586.47798.5E
   Olawoye OA, 2014, BURNS, V40, P1794, DOI 10.1016/j.burns.2014.04.008
   Ooi CJ, 2015, J GASTROEN HEPATOL, V1, P45
   Rossaint J, 2016, MINERVA UROL NEFROL, V68, P49
   Schiff DE, 1997, BLOOD, V90, P3187, DOI 10.1182/blood.V90.8.3187
   Tao LJ, 2015, BURNS, V41, P1831, DOI 10.1016/j.burns.2015.08.003
   Wan SG, 2015, J INFECTION, V70, P543, DOI 10.1016/j.jinf.2014.12.002
   Wang FL, 2011, CRIT CARE, V15, DOI 10.1186/cc10004
   Wang XD, 2015, INT C NUMER SIMUL, P19, DOI 10.1109/NUSOD.2015.7292801
   Yang AP, 2016, CLIN CHEM LAB MED, V54, P345, DOI 10.1515/cclm-2015-0277
NR 28
TC 0
Z9 0
U1 0
U2 3
PU E-CENTURY PUBLISHING CORP
PI MADISON
PA 40 WHITE OAKS LN, MADISON, WI 53711 USA
SN 1936-2625
J9 INT J CLIN EXP PATHO
JI Int. J. Clin. Exp. Pathol.
PY 2016
VL 9
IS 9
BP 9276
EP 9282
PG 7
WC Oncology; Pathology
WE Science Citation Index Expanded (SCI-EXPANDED)
SC Oncology; Pathology
GA EA5JD
UT WOS:000386654900055
DA 2022-03-26
ER

PT J
AU JONES, EB
AF JONES, EB
TI PROPHYLACTIC ANTILIPOPOLYSACCHARIDE FREEZE-DRIED PLASMA IN MAJOR BURNS -
   A DOUBLE-BLIND CONTROLLED TRIAL
SO BURNS
LA English
DT Article
AB A double-blind controlled trial to test the efficacy of freeze-dried plasma containing a high titre of anti-lipopolysaccharide (anti-LPS) IgG in preventing or reducing sepsis in bums was carried out on 60 consecutive consenting adult burn victims with burns between 20 and 55 per cent of body surface area. Statistics failed to demonstrate a reduction in the mortality (P = 0.12) but did demonstrate a reduction in the incidence of burn wound infection (P = 0.0443), a fall in endotoxin levels in the first week (P = 0.041) and a rise in the anti-endotoxin levels after 5 units of anti-LPS plasma (P = 0.027). The logistics of carrying out such a trial are difficult but a larger patient population and modification of the original protocol might demonstrate a significant fall in mortality and morbidity. It was felt that some of the positive benefits of the high titre anti-LPS plasma might be due to Factors other than the anti-LPS IgG.
RP JONES, EB (通讯作者)，ST AUGUSTINES MED CTR 2,391 CLARK RD,DURBAN 4001,SOUTH AFRICA.
NR 0
TC 6
Z9 6
U1 0
U2 1
PU BUTTERWORTH-HEINEMANN LTD
PI OXFORD
PA LINACRE HOUSE JORDAN HILL, OXFORD, OXON, ENGLAND OX2 8DP
SN 0305-4179
J9 BURNS
JI Burns
PD JUN
PY 1995
VL 21
IS 4
BP 267
EP 272
DI 10.1016/0305-4179(94)00004-H
PG 6
WC Critical Care Medicine; Dermatology; Surgery
WE Science Citation Index Expanded (SCI-EXPANDED)
SC General & Internal Medicine; Dermatology; Surgery
GA RA250
UT WOS:A1995RA25000005
PM 7662126
DA 2022-03-26
ER

PT J
AU Capek, KD
   Culnan, DM
   Desai, MH
   Herndon, DN
AF Capek, Karel D.
   Culnan, Derek M.
   Desai, Manubhai H.
   Herndon, David N.
TI Fifty Years of Burn Care at Shriners Hospitals for Children, Galveston
SO ANNALS OF PLASTIC SURGERY
LA English
DT Article
DE sepsis; burn; inflammation; hypertrophic scar; survival; charity;
   Shriners Hospitals for Children; Masonry; Shriner
ID TEMPORARY SKIN TRANSPLANTATION; HYPERTROPHIC SCAR; NATIONAL INSTITUTE;
   PEDIATRIC-PATIENTS; INHALATION INJURY; THERMAL-INJURY; EARLY EXCISION;
   CONTRACTURES; MANAGEMENT; SURVIVORS
AB More than 50 years ago, Shriners Hospitals for Children expanded their philanthropy to include care for burned children. In so doing, the effects of their work weightily expanded from rehabilitation and quality of life outcomes to include survival proper. As the first facility dedicated to the care of burned children, originally designated the Shriners Burn Institute, the Galveston hospital remains the cornerstone of this endeavor. Shriners maintains charitable pediatric hospitals, provide care irrespective of the patient's or the family's ability to pay, and promote research. The sole criterion for admission at Shriners Hospitals for Children is the determination by a surgeon at a Shriners hospital that "the child's trouble may be corrected or improved." This philanthropic effort to provide medical care for children is one expression of the human commonality recognized by Shriners. In this article, we provide some background information on how this hospital came into existence as well as a global summary of its interventions toward greater survival and more complete rehabilitation of burned children. Based on the findings presented herein, we assert that there is less suffering and less loss of life due to childhood burns today than in previous years. We attribute much of this improvement to the simple voluntary collective decision by Shriners to provide alms for burned children.
C1 [Capek, Karel D.; Desai, Manubhai H.; Herndon, David N.] Univ Texas Med Branch, Shriners Hosp Children, 815 Market St, Galveston, TX 77550 USA.
   [Culnan, Derek M.] Merit Hlth Cent Hosp, JMS Burn & Reconstruct Ctr, Jackson, MS USA.
RP Capek, KD (通讯作者)，Univ Texas Med Branch, Shriners Hosp Children, 815 Market St, Galveston, TX 77550 USA.
EM karel.capekmd@gmail.com
RI Capek, Karel D./W-7504-2018; Herndon, David/AAC-3354-2020
OI Capek, Karel D./0000-0001-5614-9929; 
FU National Institute on Disability, Independent Living, and Rehabilitation
   ResearchUnited States Department of Health & Human Services
   [90DPBU0003-01-00]; National Institutes of HealthUnited States
   Department of Health & Human ServicesNational Institutes of Health (NIH)
   - USA [P50GM060338, R01GM056687, T32GM08256]; Shriners Hospitals for
   Children [71000, 84080]; NATIONAL INSTITUTE OF GENERAL MEDICAL
   SCIENCESUnited States Department of Health & Human ServicesNational
   Institutes of Health (NIH) - USANIH National Institute of General
   Medical Sciences (NIGMS) [T32GM008256, P50GM060338, R01GM056687] Funding
   Source: NIH RePORTER
FX The study was supported by the National Institute on Disability,
   Independent Living, and Rehabilitation Research (Grants:
   90DPBU0003-01-00), the National Institutes of Health (Grants:
   P50GM060338, R01GM056687, T32GM08256), and Shriners Hospitals for
   Children (Grants: 71000 and 84080).
CR ALLMAN RM, 1987, ANN INTERN MED, V107, P641, DOI 10.7326/0003-4819-107-5-641
   [Anonymous], 2005, FUNCT AESTH REC BURN
   Barret JP, 2000, BURNS, V26, P190, DOI 10.1016/S0305-4179(99)00113-8
   Barret JP, 1999, PLAST RECONSTR SURG, V103, P1139, DOI 10.1097/00006534-199904040-00006
   Barret JP, 1999, BURNS, V25, P505, DOI 10.1016/S0305-4179(99)00037-6
   BAUR PS, 1978, J TRAUMA, V18, P8, DOI 10.1097/00005373-197801000-00003
   BAUR PS, 1975, SURG GYNECOL OBSTET, V141, P22
   BECKER JM, 1956, ARCH SURG-CHICAGO, V73, P207
   BLOCKER T G Jr, 1956, South Med J, V49, P1304
   BLOCKER TG, 1947, TEX REP BIOL MED, V5, P309
   Bondoc C C, 1966, Surg Forum, V17, P475
   BROU J, 1990, J TRAUMA, V30, P579, DOI 10.1097/00005373-199005000-00009
   BRUCK HM, 1970, J TRAUM, V10, P658, DOI 10.1097/00005373-197008000-00006
   BULL JP, 1971, LANCET, V2, P1133
   BUNCHMAN HH, 1974, PLAST RECONSTR SURG, V54, P531, DOI 10.1097/00006534-197411000-00002
   BUNCHMAN HH, 1975, AM J SURG, V130, P700, DOI 10.1016/0002-9610(75)90424-9
   BURKE JF, 1974, NEW ENGL J MED, V290, P269, DOI 10.1056/NEJM197401312900509
   BURKE JF, 1978, SURG CLIN N AM, V58, P1141
   BURKE JF, 1975, ANN SURG, V182, P183, DOI 10.1097/00000658-197509000-00002
   BURNS BF, 1993, BURNS, V19, P429, DOI 10.1016/0305-4179(93)90068-J
   CALHOUN JH, 1992, CLIN ORTHOP RELAT R, P117
   Capek K, 2017, J BURN CARE RES
   Capek K, 2017, 129 ANN SESS SO SURG
   Capek KD, 2018, J AM COLL SURG
   Capek KD, 2017, J TRAUMA ACUTE CARE
   Chondronikola M, 2014, J BURN CARE RES, V35, P409, DOI 10.1097/BCR.0000000000000017
   COPE O, 1947, ANN SURG, V126, P1010, DOI 10.1097/00000658-194712000-00013
   Cronin TD, 1957, T 1 INT C PLAST SURG, V123
   CURRERI PW, 1980, ANN SURG, V192, P472, DOI 10.1097/00000658-198010000-00006
   Dahinterova J, 1969, SB VED PR LEK FAK S, P513
   DESAI M H, 1991, Journal of Burn Care and Rehabilitation, V12, P482, DOI 10.1097/00004630-199109000-00016
   DESAI M H, 1991, Journal of Burn Care and Rehabilitation, V12, P540, DOI 10.1097/00004630-199111000-00009
   DESAI MH, 1989, POSTGRAD MED, V86, P69
   Desai MH, 1998, J BURN CARE REHABIL, V19, P210, DOI 10.1097/00004630-199805000-00004
   DESAI MH, 1988, J TRAUMA, V28, P140, DOI 10.1097/00005373-198802000-00002
   DESAI MH, 1992, ARCH SURG-CHICAGO, V127, P159, DOI 10.1001/archsurg.1992.01420020041006
   DESAI MH, 1991, SURG GYNECOL OBSTET, V172, P257
   DOBRKOVS.M, 1968, ANN NY ACAD SCI, V150, P560, DOI 10.1111/j.1749-6632.1968.tb14708.x
   ERDELYI R, 1956, Plast Reconstr Surg (1946), V18, P146
   Fara M, 2007, Acta Chir Plast, V49, P59
   Feldman MJ, 2018, J BURN CARE RES, V39, P183, DOI 10.1097/BCR.0000000000000583
   Finnerty CC, 2017, J TRAUMA ACUTE CARE, V83, P532, DOI 10.1097/TA.0000000000001644
   GARBADE F A, 1952, Tex State J Med, V48, P32
   Goldman A S, 1970, Tex Med, V66, P21
   Goverman J, 2017, J BURN CARE RES, V38, pE240, DOI 10.1097/BCR.0000000000000361
   HAJEK S, 1963, Acta Chir Plast, V5, P193
   Hargest T S, 1969, AORN J, V10, P50, DOI 10.1016/S0001-2092(08)70643-4
   Hargest TS, US patent, Patent No. [3,428,9731969, 34289731969]
   Harvin J S, 1970, Nurs Clin North Am, V5, P181
   Herndon D N, 1989, J Burn Care Rehabil, V10, P309, DOI 10.1097/00004630-198907000-00004
   Herndon DN, 2016, ANN SURG, V264, P421, DOI 10.1097/SLA.0000000000001844
   HERNDON DN, 1984, SURG GYNECOL OBSTET, V159, P210
   HERNDON DN, 1989, ANN SURG, V209, P547, DOI 10.1097/00000658-198905000-00006
   HERNDON DN, 1987, J TRAUMA, V27, P208, DOI 10.1097/00005373-198702000-00020
   HERNDON DN, 1987, J TRAUMA, V27, P195, DOI 10.1097/00005373-198702000-00018
   Herndon DN, 2005, PRINCIPLES PRACTICE
   Herndon DN, 2018, TOTAL BURN CARE
   Herndon HTAD, 2016, 18 INT SOC BURN INJ
   Herndon HTAD, 2015, 47 AM BURN ASS APR 2
   Huang T, 2015, EFFICACY TRIDENT FLA
   Huang T T, 1978, Clin Plast Surg, V5, P571
   HUANG TT, 1975, PLAST RECONSTR SURG, V56, P21, DOI 10.1097/00006534-197507000-00005
   HUANG TT, 1992, PLAST RECONSTR SURG, V90, P399, DOI 10.1097/00006534-199209000-00006
   HUANG TT, 1981, PLAST RECONSTR SURG, V67, P585, DOI 10.1097/00006534-198105000-00001
   HUANG TT, 1978, PLAST RECONSTR SURG, V61, P70, DOI 10.1097/00006534-197801000-00012
   HUANG TT, 1990, PLAST RECONSTR SURG, V86, P275, DOI 10.1097/00006534-199008000-00012
   HUANG TT, 1979, PLAST RECONSTR SURG, V63, P299, DOI 10.1097/00006534-197903000-00001
   Huang TTHH, 2014, 46 AM BURN ASS MARCH
   Kazis LE, 2016, JAMA PEDIATR, V170, P534, DOI 10.1001/jamapediatrics.2015.4722
   Klein MB, 2008, J BURN CARE RES, V29, P632, DOI 10.1097/BCR.0b013e31817db951
   KLEN R, 1968, PLAST RECONSTR SURG, V41, P471, DOI 10.1097/00006534-196805000-00009
   Kolar J, 1966, Rozhl Chir, V45, P41
   KOUMANS RKJ, 1969, SURGERY, V66, P89
   Larson D L, 1974, Clin Plast Surg, V1, P653
   LARSON DL, 1971, J TRAUM, V11, P807, DOI 10.1097/00005373-197110000-00001
   Lee JO, 2017, ANN PLAS SURG, V79, P346, DOI 10.1097/SAP.0000000000001071
   LINARES HA, 1973, J TRAUMA, V13, P70, DOI 10.1097/00005373-197301000-00013
   LINARES HA, 1972, J INVEST DERMATOL, V59, P323, DOI 10.1111/1523-1747.ep12627386
   MCCAULEY RL, 1983, J TRAUMA, V23, P143, DOI 10.1097/00005373-198302000-00013
   MCCAULEY RL, 1989, PLAST RECONSTR SURG, V83, P676, DOI 10.1097/00006534-198904000-00013
   MCCAULEY RL, 1990, POSTGRAD MED, V88, P67
   Meyer WJ, 1997, J PAIN SYMPTOM MANAG, V13, P50, DOI 10.1016/S0885-3924(96)00201-1
   Mlcak R, 1998, BURNS, V24, P213, DOI 10.1016/S0305-4179(98)00012-6
   MOORE FD, 1970, SURG CLIN N AM, V50, P1249
   MOSEROVA J, 1964, Cas Lek Cesk, V103, P791
   Murphy ME, 2015, J BURN CARE RES, V36, P521, DOI 10.1097/BCR.0000000000000156
   MUSIL J, 1964, Cas Lek Cesk, V103, P1196
   Nam JJ, 2014, J BURN CARE RES, V35, P176, DOI 10.1097/BCR.0b013e31828cb25e
   Osler T, 2010, J TRAUMA, V68, P690, DOI 10.1097/TA.0b013e3181c453b3
   Patel DD, 2016, BURNS, V42, P1825, DOI 10.1016/j.burns.2016.06.008
   Pensler J M, 1986, J Burn Care Rehabil, V7, P488, DOI 10.1097/00004630-198611000-00008
   Peskova H, 1970, Acta Chir Plast, V12, P195
   PONTEN B, 1981, BRIT J PLAST SURG, V34, P215, DOI 10.1016/S0007-1226(81)80097-5
   Postel S., 2017, REPLENISH VIRTUOUS C
   RUTAN RL, 1990, ARCH SURG-CHICAGO, V125, P392
   Schneider JC, 2015, J BURN CARE RES, V36, P151, DOI 10.1097/BCR.0000000000000145
   SENZ EDWARD H., 1955, CALIFORNIA MED, V83, P362
   SHANNON DW, 1957, P ROY SOC MED, V50, P885, DOI 10.1177/003591575705001023
   Sheridan RL, 2014, J TRAUMA ACUTE CARE, V76, P828, DOI 10.1097/TA.0b013e3182ab111c
   SHETLAR MR, 1971, P SOC EXP BIOL MED, V138, P298
   SHETLAR MR, 1972, P SOC EXP BIOL MED, V139, P544
   SHIRANI KZ, 1987, ANN SURG, V205, P82, DOI 10.1097/00000658-198701000-00015
   Simone JV, 2003, BRIT J HAEMATOL, V120, P549, DOI 10.1046/j.1365-2141.2003.04111.x
   SLOAN DF, 1976, PLAST RECONSTR SURG, V58, P340, DOI 10.1097/00006534-197609000-00014
   Swonk D., 2003, PASSIONATE EC FINDIN
   Talon MD, 2014, 46 AM BURN ASS MARCH
   TAYLOR JW, 1977, AM J SURG, V133, P218, DOI 10.1016/0002-9610(77)90084-8
   VRABEC R, 1962, Acta Chir Orthop Traumatol Cech, V29, P559
   WATSON LC, 1976, AM J SURG, V132, P790, DOI 10.1016/0002-9610(76)90460-8
   WILLIS B, 1970, AM J OCCUP THER, V24, P187
   Wurzer P, 2016, DISABIL REHABIL, P1
NR 111
TC 5
Z9 5
U1 0
U2 1
PU LIPPINCOTT WILLIAMS & WILKINS
PI PHILADELPHIA
PA TWO COMMERCE SQ, 2001 MARKET ST, PHILADELPHIA, PA 19103 USA
SN 0148-7043
EI 1536-3708
J9 ANN PLAS SURG
JI Ann. Plast. Surg.
PD MAR
PY 2018
VL 80
SU 2
BP S90
EP S94
DI 10.1097/SAP.0000000000001376
PG 5
WC Surgery
WE Science Citation Index Expanded (SCI-EXPANDED)
SC Surgery
GA IF5HG
UT WOS:000473111300003
PM 29461291
OA Green Accepted
DA 2022-03-26
ER

PT J
AU Goertz, O
   Lauer, H
   von der Lohe, L
   Lehnhardt, M
   Schossleitner, K
   Petzelbauer, M
   Petzelbauer, P
AF Goertz, Ole
   Lauer, Henrik
   von der Lohe, Leon
   Lehnhardt, Marcus
   Schossleitner, Klaudia
   Petzelbauer, Max
   Petzelbauer, Peter
TI Peptide XIB13 reduces capillary leak in a rodent burn model
SO MICROVASCULAR RESEARCH
LA English
DT Article
ID ENDOTHELIAL PERMEABILITY; VASCULAR-PERMEABILITY; MONOCLONAL-ANTIBODY;
   THICKNESS BURN; INJURY; CINGULIN; INHIBITION; MECHANISM; ISCHEMIA;
   GEF-H1
AB Objective: Edema due to capillary leak is a generalized and life threatening event in sepsis and major burns for which there is no causal treatment. Local burn wounds are an ideal model to investigate the impact of a new therapeutic agent on edema formation. We aimed to identify peptide sequences of cingulin that can attenuate stress-induced endothelial cytoskeleton disarrangement in vitro and which reduce burn-induced edema in vivo.
   Methods: Cingulin-derived peptides were screened in high content cell culture assays monitoring actin displacement and endothelial cell/cell contacts. The ears of male hairless mice (n = 44) were inflicted with full thickness burns using a hot air jet. Mice with and without burn injuries were treated with Xib13 or solvent by continuous intraperitoneal application for 3 days. Edema, microcirculation, leukocyte-endothelial interactions and angiogenesis - measured as non-perfused area - were investigated over a 12-day period using intravital fluorescence microscopy.
   Results: Xib13 reduced endothelial stress formation and stabilized endothelial tight junctions in cell-cultures. In the burn model, Xib13 improved angiogenesis compared to controls (non-perfused area on day 12: 5.7 +/- 1.5% vs. 12.0 +/- 2.1%; p < 0.05). Edema was significantly reduced at all observation points in Xib13-treated animals as compared to controls (day 12: 67.6 +/- 2.6% vs. 83.2 +/- 6.4%).
   Conclusion: Xib13 improved angiogenesis, reduced edema formation and showed no side effects on other physiological parameters. Since edema formation is a serious parameter for burn conversion and is associated with survival it could provide anew treatment option for patients with burn injuries. (C) 2014 Elsevier Inc. All rights reserved.
C1 [Goertz, Ole; Lauer, Henrik; von der Lohe, Leon; Lehnhardt, Marcus] Ruhr Univ Bochum, BG Univ Hosp Bergmannsheil, Dept Plast & Hand Surg, Burn Ctr, Bochum, Germany.
   [Schossleitner, Klaudia; Petzelbauer, Max; Petzelbauer, Peter] Med Univ Vienna, Dept Dermatol, Skin & Endothelium Res Div, Vienna, Austria.
RP Goertz, O (通讯作者)，Ruhr Univ Bochum, BG Univ Hosp Bergmannsheil, Dept Plast & Hand Surg, Burn Ctr, Bochum, Germany.
EM ole.goertz@rub.de; Peter.Petzelbauer@meduniwien.ac.at
RI Schossleitner, Klaudia/AFQ-7865-2022
OI Schossleitner, Klaudia/0000-0003-1202-5961; Lauer,
   Henrik/0000-0002-6603-0443; Petzelbauer, Peter/0000-0001-7080-5259
FU Vienna Science and Technology Fund (wwTF) [LS11-008]
FX This work was funded by the Vienna Science and Technology Fund (wwTF)
   LS11-008.
CR Aijaz S, 2005, DEV CELL, V8, P777, DOI 10.1016/j.devcel.2005.03.003
   Battal MN, 1996, BURNS, V22, P531, DOI 10.1016/0305-4179(96)00024-1
   Birukova AA, 2010, AM J PHYSIOL-LUNG C, V298, pL837, DOI 10.1152/ajplung.00263.2009
   BOYKIN JV, 1980, PLAST RECONSTR SURG, V66, P191, DOI 10.1097/00006534-198008000-00002
   CHOI M, 1995, PLAST RECONSTR SURG, V96, P1177, DOI 10.1097/00006534-199510000-00027
   D'Atri F, 2002, J BIOL CHEM, V277, P27757, DOI 10.1074/jbc.M203717200
   Goertz O, 2012, BURNS, V38, P1010, DOI 10.1016/j.burns.2012.02.018
   Goertz O, 2011, BURNS, V37, P656, DOI 10.1016/j.burns.2011.01.004
   Goertz O, 2011, J SURG RES, V167, pE395, DOI 10.1016/j.jss.2011.01.034
   Goertz Ole, 2009, Eplasty, V9, pe13
   Goertz O, 2010, ANN PLAS SURG, V64, P217, DOI 10.1097/SAP.0b013e3181a1473b
   Groger M, 2007, J INVEST DERMATOL, V127, P2893, DOI 10.1038/sj.jid.5701031
   Grunwald TB, 2008, PLAST RECONSTR SURG, V121, p311E, DOI 10.1097/PRS.0b013e318172ae1f
   Guillemot L, 2012, J CELL SCI, V125, P5005, DOI 10.1242/jcs.101261
   Gunji H, 1996, BURNS, V22, P399, DOI 10.1016/0305-4179(95)00170-0
   Hashimoto I, 2003, PLAST RECONSTR SURG, V111, P2307, DOI 10.1097/01.PRS.0000060796.93369.27
   Knezevic II, 2009, J BIOL CHEM, V284, P5381, DOI 10.1074/jbc.M808958200
   Langer S, 2005, BURNS, V31, P168, DOI 10.1016/j.burns.2004.09.014
   Mehta D, 2006, PHYSIOL REV, V86, P279, DOI 10.1152/physrev.00012.2005
   Mileski WJ, 2003, J TRAUMA, V54, P950, DOI 10.1097/01.TA.0000030626.84680.11
   Mitsunaga JK, 2012, ACTA CIR BRAS, V27, P417, DOI 10.1590/S0102-86502012000600010
   ROBSON MC, 1979, PLAST RECONSTR SURG, V63, P781, DOI 10.1097/00006534-197963060-00003
   Singh V, 2007, ANN PLAS SURG, V59, P109, DOI 10.1097/01.sap.0000252065.90759.e6
   Tian XY, 2014, J BIOL CHEM, V289, P5168, DOI 10.1074/jbc.M113.493924
   Zhu HF, 2007, WORLD J SURG, V31, P624, DOI 10.1007/s00268-007-0727-3
NR 25
TC 7
Z9 7
U1 0
U2 1
PU ACADEMIC PRESS INC ELSEVIER SCIENCE
PI SAN DIEGO
PA 525 B ST, STE 1900, SAN DIEGO, CA 92101-4495 USA
SN 0026-2862
EI 1095-9319
J9 MICROVASC RES
JI Microvasc. Res.
PD MAY
PY 2014
VL 93
BP 98
EP 104
DI 10.1016/j.mvr.2014.04.003
PG 7
WC Peripheral Vascular Disease
WE Science Citation Index Expanded (SCI-EXPANDED)
SC Cardiovascular System & Cardiology
GA AI0TD
UT WOS:000336562000016
PM 24769395
DA 2022-03-26
ER

PT J
AU Noel, G
   Wang, QA
   Osterburg, A
   Schwemberger, S
   James, L
   Haar, L
   Giacalone, N
   Thomas, I
   Ogle, C
AF Noel, Greg
   Wang, Quan
   Osterburg, Andrew
   Schwemberger, Sandy
   James, Laura
   Haar, Lauren
   Giacalone, Nicholas
   Thomas, Ingrid
   Ogle, Cora
TI A RIBONUCLEOTIDE REDUCTASE INHIBITOR REVERSES BURN-INDUCED INFLAMMATORY
   DEFECTS
SO SHOCK
LA English
DT Article
DE Inflammation; inflammatory monocyte; gemcitabine; neutrophils; nitric
   oxide; myelopoiesis
ID THERMAL-INJURY; BONE-MARROW; SUPPRESSOR-CELLS; GEMCITABINE; INFECTION;
   SEPSIS; CANCER; MYELOPOIESIS; NEUTROPHILS; MECHANISMS
AB Immature myeloid cells have been implicated as a source of postburn inflammation, and the appearance of these cells correlates with enhanced upregulation of hematopoiesis. The role of proliferative cells in postburn immune changes has not been directly tested. Gemcitabine, a ribonucleotide reductase inhibitor, has been shown to deplete proliferative immature myeloid cells in tumor models while sparing mature cells, leading to restored lymphocyte function and tumor regression. We treated burn mice at postburn day 6 (PBD6) with 120 mg/kg gemcitabine. On PBD8, splenocytes were taken and stimulated with LPS, peptidoglycan, or concanavalin A. The blood and spleen cell populations were enumerated by flow cytometry or automated cell counter. In addition, mice treated with gemcitabine were given LPS or infected with Pseudomonas aeruginosa at PBD8, and mortality was monitored. Gemcitabine depleted burn-induced polymorphonuclear leukocytes and inflammatory monocytes without affecting mature F4/80 macrophages. This was accompanied by reduced TNF alpha, IL-6, and IL-10 production by burn splenocytes. Burn splenocytes stimulated with mitogens exhibited increased nitric oxide production relative to sham mice. In vivo treatment of burn mice with gemcitabine blocked these burn-induced changes without damaging lymphocyte function. Treatment of burn mice with gemcitabine ameliorated burn-induced susceptibility to LPS and infiltration of polymorphonuclear leukocytes into the liver and lung. Finally, gemcitabine treatment blocked the protective effect of burn injury upon P. aeruginosa infection. Our report shows that proliferative cells are major drivers of postburn immune changes and provides evidence that implicates immature myeloid cells in these processes.
C1 [Noel, Greg; Osterburg, Andrew; Schwemberger, Sandy; Haar, Lauren; Ogle, Cora] Shriners Hosp Children, Cincinnati, OH 45229 USA.
   [Wang, Quan; James, Laura; Giacalone, Nicholas; Thomas, Ingrid; Ogle, Cora] Univ Cincinnati, Dept Surg, Cincinnati, OH 45267 USA.
RP Noel, G (通讯作者)，Shriners Hosp Children, Res Room 408,3229 Burnet Ave, Cincinnati, OH 45229 USA.
EM gnoel@shrinenet.org
OI Giacalone, Nicholas/0000-0002-1235-5197
FU Shriners of North America [86300, 8740, 8510]
FX This study was supported by the Shriners of North America (grant no.
   86300, 8740, and 8510).
CR Basu S, 2002, BLOOD, V100, P854, DOI 10.1182/blood.V100.3.854
   HEWETT JA, 1992, LAB INVEST, V66, P347
   Hoesel LM, 2005, SHOCK, V24, P40, DOI 10.1097/01.shk.0000170353.80318.d5
   Kusmartsev S, 2006, CANCER IMMUNOL IMMUN, V55, P237, DOI 10.1007/s00262-005-0048-z
   Kusmartsev S, 2003, J LEUKOCYTE BIOL, V74, P186, DOI 10.1189/jlb.0103010
   Maung AA, 2008, J IMMUNOL, V180, P2450, DOI 10.4049/jimmunol.180.4.2450
   MOSS NM, 1988, SURGERY, V104, P882
   Movahedi K, 2008, BLOOD, V111, P4233, DOI 10.1182/blood-2007-07-099226
   Murphy TJ, 2005, J LEUKOCYTE BIOL, V77, P16, DOI 10.1189/jlb.0704382
   Noel G, 2007, SHOCK, V27, P312, DOI 10.1097/01.shk.0000239753.75088.5e
   Noel JG, 2005, SHOCK, V23, P115, DOI 10.1097/01.shk.0000154239.00887.18
   Noel JG, 2007, SHOCK, V28, P684, DOI 10.1097/shk.0b013e31805362ed
   Ostrand-Rosenberg S, 2009, J IMMUNOL, V182, P4499, DOI 10.4049/jimmunol.0802740
   Rodriguez S, 2009, BLOOD, V114, P4064, DOI 10.1182/blood-2009-04-214916
   Santangelo S, 2000, J TRAUMA, V48, P826, DOI 10.1097/00005373-200005000-00005
   Serbina NV, 2003, IMMUNITY, V19, P59, DOI 10.1016/S1074-7613(03)00171-7
   Shih CH, 2005, AM J PHYSIOL-CELL PH, V289, pC757, DOI 10.1152/ajpcell.00589.2004
   SHIPLEY LA, 1992, DRUG METAB DISPOS, V20, P849
   Shoup M, 1998, ANN SURG, V228, P112, DOI 10.1097/00000658-199807000-00017
   STIERITZ DD, 1975, J INFECT DIS, V131, P688, DOI 10.1093/infdis/131.6.688
   Suzuki E, 2005, CLIN CANCER RES, V11, P6713, DOI 10.1158/1078-0432.CCR-05-0883
   Suzuki E, 2007, CANCER BIOL THER, V6, P880, DOI 10.4161/cbt.6.6.4090
   Takao Y, 2005, ANESTH ANALG, V100, P810, DOI 10.1213/01.ANE.0000144775.19385.8C
   VANFURTH R, 1973, J EXP MED, V138, P1314, DOI 10.1084/jem.138.6.1314
NR 24
TC 17
Z9 17
U1 0
U2 1
PU LIPPINCOTT WILLIAMS & WILKINS
PI PHILADELPHIA
PA 530 WALNUT ST, PHILADELPHIA, PA 19106-3621 USA
SN 1073-2322
J9 SHOCK
JI Shock
PD NOV
PY 2010
VL 34
IS 5
BP 535
EP 544
DI 10.1097/SHK.0b013e3181e14f78
PG 10
WC Critical Care Medicine; Hematology; Surgery; Peripheral Vascular Disease
WE Science Citation Index Expanded (SCI-EXPANDED)
SC General & Internal Medicine; Hematology; Surgery; Cardiovascular System
   & Cardiology
GA 667ZU
UT WOS:000283238700015
PM 20386495
DA 2022-03-26
ER

PT J
AU Horton, JW
   White, DJ
   Maass, DL
   Hybki, DP
   Haudek, S
   Giroir, B
AF Horton, JW
   White, DJ
   Maass, DL
   Hybki, DP
   Haudek, S
   Giroir, B
TI Antioxidant vitamin therapy alters burn trauma-mediated cardiac NF-kappa
   B activation and cardiomyocyte cytokine secretion
SO JOURNAL OF TRAUMA-INJURY INFECTION AND CRITICAL CARE
LA English
DT Article; Proceedings Paper
CT 60th Annual Meeting of the
   American-Association-for-the-Surgery-of-Trauma
CY OCT 11-15, 2000
CL SAN ANTONIO, TX
SP Amer Assoc Surg Trauma
DE antioxidant vitamin therapy; cardiac contractile function; rat trauma;
   TNF-alpha; interleukin-1 beta; interleukin-6
ID TUMOR-NECROSIS-FACTOR; CRITICALLY ILL PATIENTS; LIPID-PEROXIDATION;
   ALPHA-TOCOPHEROL; IN-VITRO; INJURY; INTERLEUKIN-1-BETA; CELLS; MYOCYTES;
   SEPSIS
AB Background: This study examined the effects of antioxidant vitamins A, C, and E on nuclear transcription factor-kappa B (NF-kappaB) nuclear translocation, on secretion of inflammatory cytokines by cardiac myocytes, and on cardiac function after major burn trauma.
   Methods: Adult rats were divided into four experimental groups: group I, shams; group II, shams given oral antioxidant vitamins (vitamin C, 38 mg/kg; vitamin E, 27 U/kg; vitamin A, 41 U/kg 24 hours before and immediately after burn); group III, burns (third-degree scald burn over 40% total body surface area) given lactated Ringer's solution (4 mL/kg/% burn); and group IV, burns given lactated Ringer's solution plus vitamins as described above. Hearts were collected 4, 8,12, and 24 hours after burn to assay for NF-KB nuclear translocation, and hearts collected 24 hours after burn were examined for cardiac contractile function or tumor necrosis factor-alpha secretion by cardiomyocytes.
   Results: Compared with shams, left ventricular pressure was lower in burns given lactated Ringer's solution (group]III) (88 +/- 3 vs. 64 +/- 5 mm Hg,p < 0.01) as was +dP/dt max (2,190 <plus/minus> 30 vs. 1,321 +/- 122 mm Hg/s) and -dP/dt max (1,775 +/- 71 vs. 999 +/- 96 mm Hg,p < 0.01). Burn injury in the absence of vitamin therapy (group III) produced cardiac NF-<kappa>B nuclear migration 4 hours after burn and cardiomyocyte secretion of tumor necrosis factor-alpha, interleukin-1 beta, and interleukin-6 by 24 hours after burn. Antioxidant therapy in burns (group IV) improved cardiac function, producing left ventricular pressure and +/- dP/dt (82 +/- 2 mm Hg, 1,880 +/- 44 mm Hg, and 1,570 +/- 46 mm Hg/s) comparable to those measured in shams. Antioxidant vitamins in burns inhibited NF-KB nuclear migration at all times after burn and reduced burn-mediated cytokine secretion by cardiomyocytes.
   Conclusion: These data suggest that antioxidant vitamin therapy in burn trauma provides cardioprotection, at least in part, by inhibiting translocation of the transcription factor NF-KB and interrupting cardiac inflammatory cytokine secretion.
C1 Univ Texas, SW Med Ctr, Dept Surg, Dallas, TX 75390 USA.
   Univ Texas, SW Med Ctr, Dept Pediat, Dallas, TX 75390 USA.
RP Horton, JW (通讯作者)，Univ Texas, SW Med Ctr, Dept Surg, 5323 Harry Hines Blvd, Dallas, TX 75390 USA.
EM jureta.horton@utsouthwestern.edu
FU PHS HHSUnited States Department of Health & Human ServicesUnited States
   Public Health Service [2P5021861-36] Funding Source: Medline
CR Baeuerle PA, 1996, CELL, V87, P13, DOI 10.1016/S0092-8674(00)81318-5
   BAEUERLE PA, 1991, BIOCHIM BIOPHYS ACTA, V1072, P63, DOI 10.1016/0304-419X(91)90007-8
   BAEUERLE PA, 1994, ANNU REV IMMUNOL, V12, P141, DOI 10.1146/annurev.immunol.12.1.141
   BALS S, 1990, CELL CALCIUM, V11, P385, DOI 10.1016/0143-4160(90)90050-5
   Blackwell TS, 1996, BRIT J ANAESTH, V77, P110, DOI 10.1093/bja/77.1.110
   Bohrer H, 1997, J CLIN INVEST, V100, P972, DOI 10.1172/JCI119648
   BRABHAT J, 1995, ANN INTERN MED, V123, P860
   Bryant D, 1998, CIRCULATION, V97, P1375, DOI 10.1161/01.CIR.97.14.1375
   Cain BS, 1999, CRIT CARE MED, V27, P1309, DOI 10.1097/00003246-199907000-00018
   CANNON JG, 1992, CRIT CARE MED, V20, P1414, DOI 10.1097/00003246-199210000-00009
   Chandrasekar B, 1997, FEBS LETT, V401, P30, DOI 10.1016/S0014-5793(96)01426-3
   CYNOBER L, 1985, CLIN CHIM ACTA, V148, P247, DOI 10.1016/0009-8981(85)90151-2
   DARYANI R, 1990, J TRAUMA, V30, P1330
   DEMARTIN R, 1993, EMBO J, V12, P2773, DOI 10.1002/j.1460-2075.1993.tb05938.x
   DEMLING RH, 1990, SURGERY, V107, P85
   DEMLING RH, 1990, J TRAUMA, V30, P69, DOI 10.1097/00005373-199001000-00010
   Demling Robert, 1995, Journal of Burn Care and Rehabilitation, V16, P104, DOI 10.1097/00004630-199503000-00003
   FANTONE JC, 1983, CHEST, V83, pS46
   Fox ES, 1997, J IMMUNOL, V158, P5418
   GRYNKIEWICZ G, 1985, J BIOL CHEM, V260, P3440
   Horton JW, 1998, J TRAUMA, V44, P254, DOI 10.1097/00005373-199802000-00002
   Horton JW, 1996, AM J PHYSIOL-HEART C, V271, pH2615, DOI 10.1152/ajpheart.1996.271.6.H2615
   HORTON JW, 1996, P AM BURN ASS, V28, P76
   KELLER RS, 1992, CIRC SHOCK, V27, P29
   Kumar A, 1996, J EXP MED, V183, P949, DOI 10.1084/jem.183.3.949
   LALONDE C, 1992, CRIT CARE MED, V20, P789, DOI 10.1097/00003246-199206000-00016
   LALONDE C, J BURN CARE REHABIL, V197, P187
   LIU XS, 1995, BURNS, V21, P29, DOI 10.1016/0305-4179(95)90777-W
   MACHLIN LJ, 1987, FASEB J, V1, P441, DOI 10.1096/fasebj.1.6.3315807
   MARANO MA, 1990, SURG GYNECOL OBSTET, V170, P32
   MATSUDA T, 1992, BURNS, V18, P127, DOI 10.1016/0305-4179(92)90009-J
   MATSUDA T, 1991, Journal of Burn Care and Rehabilitation, V12, P525, DOI 10.1097/00004630-199111000-00007
   Matsuda Takayoshi, 1993, Journal of Burn Care and Rehabilitation, V14, P624, DOI 10.1097/00004630-199311000-00007
   Matsuda Takayoshi, 1992, Journal of Burn Care and Rehabilitation, V13, P560, DOI 10.1097/00004630-199209000-00009
   MCDONOUGH PM, 1989, CELL CALCIUM, V10, P171, DOI 10.1016/0143-4160(89)90071-7
   Meldrum DR, 1997, J MOL CELL CARDIOL, V29, P2849, DOI 10.1006/jmcc.1997.0506
   MURRAY JD, 1992, FASEB J, V6, pA2042
   NATANSON C, 1994, ANN INTERN MED, V120, P771, DOI 10.7326/0003-4819-120-9-199405010-00009
   Nguyen Thuan T., 1993, Journal of Burn Care and Rehabilitation, V14, P602, DOI 10.1097/00004630-199311000-00004
   NIKI E, 1987, ANN NY ACAD SCI, V498, P186, DOI 10.1111/j.1749-6632.1987.tb23761.x
   Norman DAM, 1998, CARDIOVASC RES, V39, P434, DOI 10.1016/S0008-6363(98)00118-7
   PENG M, 1995, CELL MOL BIOL RES, V41, P189
   RAI K, 1975, J TRAUMA, V15, P419, DOI 10.1097/00005373-197505000-00008
   SCHRECK R, 1992, FREE RADICAL RES COM, V17, P221, DOI 10.3109/10715769209079515
   SCHREIBER E, 1989, NUCLEIC ACIDS RES, V17, P6419, DOI 10.1093/nar/17.15.6419
   Sheeran PW, 1998, J SURG RES, V76, P192, DOI 10.1006/jsre.1998.5352
   SHENKAR R, 1996, AM J PHYSIOL, V270, P1729
   SZEBENI A, 1981, BURNS, V7, P313, DOI 10.1016/0305-4179(81)90002-4
   TAKEDA K, 1984, CRIT CARE MED, V12, P957, DOI 10.1097/00003246-198411000-00007
   TURBEVILLE T, 1998, SHOCK S, V9, P8
   WARD PA, 1985, J CLIN INVEST, V76, P517, DOI 10.1172/JCI112001
   WOOLLISCROFT JO, 1990, BURNS, V16, P92, DOI 10.1016/0305-4179(90)90164-R
NR 52
TC 66
Z9 74
U1 0
U2 1
PU LIPPINCOTT WILLIAMS & WILKINS
PI PHILADELPHIA
PA TWO COMMERCE SQ, 2001 MARKET ST, PHILADELPHIA, PA 19103 USA
SN 0022-5282
EI 1529-8809
J9 J TRAUMA
JI J. Trauma-Injury Infect. Crit. Care
PD MAR
PY 2001
VL 50
IS 3
BP 397
EP 406
DI 10.1097/00005373-200103000-00002
PG 10
WC Critical Care Medicine; Surgery
WE Science Citation Index Expanded (SCI-EXPANDED); Conference Proceedings Citation Index - Science (CPCI-S)
SC General & Internal Medicine; Surgery
GA 413UD
UT WOS:000167629500003
PM 11265018
DA 2022-03-26
ER

PT J
AU Pauzenberger, R
   Radtke, C
   Ederer, IA
   Hacker, S
   Waldmann, A
   Sternat, N
   Franke, I
   Thury, A
   Harpain, L
   Stievano, S
AF Pauzenberger, Reinhard
   Radtke, Christine
   Ederer, Ines A.
   Hacker, Stefan
   Waldmann, Anna
   Sternat, Nikolaus
   Franke, Isabella
   Thury, Alexander
   Harpain, Lucie
   Stievano, Simona
TI Does obesity impact the outcome of severely burned patients?
SO INTERNATIONAL WOUND JOURNAL
LA English
DT Article
DE BMI; burn; morbidity; mortality; obesity
ID BODY-MASS INDEX; CARDIOVASCULAR RISK-FACTORS; REVERSE EPIDEMIOLOGY;
   MORTALITY; SURVIVAL; SURGERY; PARADOX; CARE
AB Although obesity appears to be an important predictor of mortality and morbidity, little data about the impact of body mass index (BMI) on the outcome of severely burned patients are available. Patients admitted to the General Hospital Vienna between 1994 and 2014, who underwent surgery because of burn injuries, were enrolled in this study. BMI was used to divide patients into five groups: BMI 18.5 to 24.9, 25 to 29.9, 30 to 34.9, 35 to 39.9, and > 40. The groups were compared in terms of difference of mortality and morbidity. Of 460 patients, 34.3% (n = 158) died. Mortality rates were the lowest in patients with obesity class III and the highest in patients with BMI 35 to 39.9 (BMI 18.5-24.9: 30.5%, BMI 25-29.9: 31.5%, BMI 30-34.9: 41.3%, BMI 35-39.9: 55.5%, BMI > 40: 30%; P = .031). BMI was not found to be an independent risk factor when corrected with age, percent total body surface area burned, full-thickness burns, and inhalation injury. No significant differences in length of stay, inhalation trauma, pneumonia, wound infection, sepsis, and invasive ventilation were observed. BMI as an independent risk factor for severely burned patients could not be confirmed via multivariate analysis.
C1 [Pauzenberger, Reinhard; Radtke, Christine; Hacker, Stefan] Med Univ Vienna, Div Plast & Reconstruct Surg, Dept Surg, Wahringer Gurtel 18-20, A-1090 Vienna, Austria.
   [Ederer, Ines A.] Eberhard Karls Univ Tuebingen, BG Trauma Ctr, Dept Hand Plast & Reconstruct Surg, Tubingen, Germany.
   [Hacker, Stefan] Marienhosp Stuttgart, Dept Facial Plast Surg, Stuttgart, Germany.
   [Waldmann, Anna; Sternat, Nikolaus; Franke, Isabella; Thury, Alexander; Harpain, Lucie; Stievano, Simona] Med Univ Vienna, Div Plast & Reconstruct Surg, Vienna, Austria.
RP Pauzenberger, R (通讯作者)，Med Univ Vienna, Div Plast & Reconstruct Surg, Dept Surg, Wahringer Gurtel 18-20, A-1090 Vienna, Austria.
EM reinhard.pauzenberger@meduniwien.ac.at
RI ; Radtke, Christine/B-8491-2018
OI Stievano, Simona/0000-0002-0895-6213; Hacker,
   Stefan/0000-0002-6376-4687; Radtke, Christine/0000-0001-6877-5038
CR Amptoulach S, 2015, J SURG RES, V199, P378, DOI 10.1016/j.jss.2015.05.059
   Bischoff SC, 2012, INT J OBESITY, V36, P614, DOI 10.1038/ijo.2011.107
   Bochicchio GV, 2006, J AM COLL SURGEONS, V203, P533, DOI 10.1016/j.jamcollsurg.2006.07.001
   Calle EE, 1999, NEW ENGL J MED, V341, P1097, DOI 10.1056/NEJM199910073411501
   Colohan SM, 2010, J BURN CARE RES, V31, P529, DOI 10.1097/BCR.0b013e3181e4d680
   Fachgesellschaften AdWM, SEPS PRAV DIAGN THER
   Farrell RT, 2008, J BURN CARE RES, V29, P102, DOI 10.1097/BCR.0b013e31815f5984
   Flegal KM, 2013, JAMA-J AM MED ASSOC, V309, P71, DOI 10.1001/jama.2012.113905
   Ghanem AM, 2011, BURNS, V37, P208, DOI 10.1016/j.burns.2010.08.010
   Goutos I, 2012, J BURN CARE RES, V33, P471, DOI 10.1097/BCR.0b013e318247959b
   Haslam DW, 2005, LANCET, V366, P1197, DOI 10.1016/S0140-6736(05)67483-1
   Jeschke MG, 2013, ANN SURG, V258, P1119, DOI 10.1097/SLA.0b013e3182984d19
   Kahn SE, 2006, NATURE, V444, P840, DOI 10.1038/nature05482
   Kalantar-Zadeh K, 2004, J AM COLL CARDIOL, V43, P1439, DOI 10.1016/j.jacc.2003.11.039
   Kalantar-Zadeh K, 2003, KIDNEY INT, V63, P793, DOI 10.1046/j.1523-1755.2003.00803.x
   Kraft R, 2012, LANCET, V379, P1013, DOI 10.1016/S0140-6736(11)61345-7
   Li SJ, 2017, EUR J CARDIO-THORAC, V51, P817, DOI 10.1093/ejcts/ezw386
   Liodaki E, 2014, BURNS, V40, P1738, DOI 10.1016/j.burns.2014.04.016
   Livingston EH, 2000, J SURG RES, V91, P106, DOI 10.1006/jsre.2000.5909
   Murphy CV, 2011, J BURN CARE RES, V32, P583, DOI 10.1097/BCR.0b013e31822dc3da
   Nasraway SA, 2006, CRIT CARE MED, V34, P964, DOI 10.1097/01.CCM.0000205758.18891.70
   PASULKA PS, 1986, ANN INTERN MED, V104, P540, DOI 10.7326/0003-4819-104-4-540
   Ray JJ, 2015, J SURG RES, V198, P450, DOI 10.1016/j.jss.2015.03.049
   Rios-Diaz AJ, 2017, AM J SURG, V214, P385, DOI 10.1016/j.amjsurg.2016.05.006
   SHERIDAN RL, 1992, J TRAUMA, V33, P818, DOI 10.1097/00005373-199212000-00004
   TOBIASEN J, 1982, ANN EMERG MED, V11, P260, DOI 10.1016/S0196-0644(82)80096-6
   World Health Organization, BOD MASS IND BMI 201
NR 27
TC 1
Z9 1
U1 0
U2 1
PU WILEY
PI HOBOKEN
PA 111 RIVER ST, HOBOKEN 07030-5774, NJ USA
SN 1742-4801
EI 1742-481X
J9 INT WOUND J
JI Int. Wound J.
PD APR
PY 2020
VL 17
IS 2
BP 380
EP 386
DI 10.1111/iwj.13282
EA JAN 2020
PG 7
WC Dermatology; Surgery
WE Science Citation Index Expanded (SCI-EXPANDED)
SC Dermatology; Surgery
GA KR3MH
UT WOS:000505284100001
PM 31898396
OA hybrid, Green Published
DA 2022-03-26
ER

PT J
AU Griffin, R
   Poe, AM
   Cross, JM
   Rue, LW
   McGwin, G
AF Griffin, Russell
   Poe, Ashley M.
   Cross, James M.
   Rue, Loring W., III
   McGwin, Gerald, Jr.
TI The Association Between Blood Alcohol Level and Infectious Complications
   Among Burn Patients
SO JOURNAL OF BURN CARE & RESEARCH
LA English
DT Article
ID ACUTE ETHANOL EXPOSURE; PNEUMONIA; INJURY
AB Approximately 50% of fatal and 15% of nonfatal burn-injured patients have detectable blood alcohol content (BAC) at the time of admission, and it is hypothesized that alcohol exacerbates burn-related immunosuppression. The purpose of this study x-vas to evaluate the association between BAC and infectious complications in burn patients. The study population consisted of 1161 burn patients admitted to a large academic burn center between January 1998 and June 2007. Patients were categorized into no BAC (0.0 g/100 ml), low/moderate BAC (> 0.0 and < 0.1 g/100 ml) and high BAC (>= 0.1 g/100 ml) groups based oil BAC at time of admission. Risk ratios (RRs) and 95% confidence intervals (CIs) were calculated for associations between pneumonia, sepsis, urinary tract infection, line infection, and wound infection and BAC, adjusted for total burn surface area and inhalation injury. Relative to no BAC patients, both low/moderate and high BAC patients had nonsignificantly increased risk for most infectious complications. High BAC patients were at significantly increased risk for any infectious complication (RR 2.06, CI 1.25-3.41) and pneumonia (RR. 2.06, CI 1.04-4.09) and a nonsignificantly increased risk of urinary tract infection (RR 2.12, CI 0.0.94-4.78). Results suggest that preinjury alcohol consumption places patients at all increased risk for infectious complications, most notably pneumonia. Further Studies examining the relationship between alcohol and pneumonia among burn patients will help elucidate the reason for the increased risk observed in the current study and suggest ways to prevent infection for this particular subgroup of burn patients. (J Burn Care Res 2009;30:395-399)
C1 [Griffin, Russell; Poe, Ashley M.; Cross, James M.; Rue, Loring W., III; McGwin, Gerald, Jr.] Univ Alabama Birmingham, Ctr Injury Sci, Birmingham, AL 35294 USA.
   [Cross, James M.; Rue, Loring W., III; McGwin, Gerald, Jr.] Univ Alabama Birmingham, Sect Trauma Bruns & Surg Crit Care, Sch Med, Div Gen Surg,Dept Surg, Birmingham, AL 35294 USA.
   [McGwin, Gerald, Jr.] Univ Alabama Birmingham, Sch Publ Hlth, Dept Epidemiol, Birmingham, AL 35294 USA.
RP Griffin, R (通讯作者)，Univ Alabama Birmingham, Ctr Injury Sci, 115 Kracke Bldg,1922 7th Ave S, Birmingham, AL 35294 USA.
CR *AM BRUN ASS, BURN INC TREATM US 2
   Brezel B S, 1988, J Burn Care Rehabil, V9, P169, DOI 10.1097/00004630-198803000-00009
   Choudhry MA, 2000, ALCOHOL, V21, P239, DOI 10.1016/S0741-8329(00)00093-8
   CORTESE MM, 1992, ARCH INTERN MED, V152, P2277, DOI 10.1001/archinte.152.11.2277
   Edelman DA, 2007, J BURN CARE RES, V28, P241, DOI 10.1097/BCR.0B013E318031D049
   ESPOSITO AL, 1984, ARCH INTERN MED, V144, P945, DOI 10.1001/archinte.144.5.945
   Faunce DE, 2003, ALCOHOL CLIN EXP RES, V27, P1199, DOI 10.1097/01.ALC.0000075833.92139.35
   Faunce DE, 1997, J LEUKOCYTE BIOL, V62, P733, DOI 10.1002/jlb.62.6.733
   Greiffenstein P, 2007, ALCOHOL CLIN EXP RES, V31, P704, DOI 10.1111/j.1530-0277.2007.00355.x
   Grobmyer S. R., 1996, Journal of Burn Care and Rehabilitation, V17, P532, DOI 10.1097/00004630-199611000-00010
   KOLLS JK, 1995, AM J PHYSIOL-LUNG C, V268, pL991, DOI 10.1152/ajplung.1995.268.6.L991
   Levy DT, 2004, MED SCI MONITOR, V10, pCR17
   MCGILL V, 1995, J TRAUMA, V38, P931, DOI 10.1097/00005373-199506000-00019
   NAPOLITANO LM, 1995, J TRAUMA, V38, P198, DOI 10.1097/00005373-199502000-00008
   NELSON S, 1989, LIFE SCI, V44, P673, DOI 10.1016/0024-3205(89)90472-4
   Nelson S, 2000, LUNG BIOL HEALTH DIS, V141, P131
   Rue Loring W. III, 1995, Journal of Burn Care and Rehabilitation, V16, P262, DOI 10.1097/00004630-199505000-00008
   SAFFLE JR, 1993, CRIT CARE MED, V21, P1673, DOI 10.1097/00003246-199311000-00016
   SHIRANI KZ, 1987, ANN SURG, V205, P82, DOI 10.1097/00000658-198701000-00015
   Szabo G, 2004, ALCOHOL CLIN EXP RES, V28, P824, DOI 10.1097/01.ALC.0000127104.80398.9B
   Zhang P, 1998, ALCOHOL CLIN EXP RES, V22, P135, DOI 10.1097/00000374-199802000-00018
NR 21
TC 23
Z9 23
U1 0
U2 3
PU OXFORD UNIV PRESS
PI OXFORD
PA GREAT CLARENDON ST, OXFORD OX2 6DP, ENGLAND
SN 1559-047X
EI 1559-0488
J9 J BURN CARE RES
JI J. Burn Care Res.
PD MAY-JUN
PY 2009
VL 30
IS 3
BP 395
EP 399
DI 10.1097/BCR.0b013e3181a28966
PG 5
WC Critical Care Medicine; Dermatology; Surgery
WE Science Citation Index Expanded (SCI-EXPANDED)
SC General & Internal Medicine; Dermatology; Surgery
GA 444BJ
UT WOS:000265954600005
PM 19349899
DA 2022-03-26
ER

PT J
AU Knuth, CM
   Auger, C
   Jeschke, MG
AF Knuth, Carly M.
   Auger, Christopher
   Jeschke, Marc G.
TI Burn-induced hypermetabolism and skeletal muscle dysfunction
SO AMERICAN JOURNAL OF PHYSIOLOGY-CELL PHYSIOLOGY
LA English
DT Article
DE burn injury; hypermetabolism; inflammation; muscle dysfunction
ID WHITE ADIPOSE-TISSUE; EXOGENOUS GROWTH-HORMONE; INSULIN-RESISTANCE;
   PROTEIN-SYNTHESIS; MITOCHONDRIAL DYSFUNCTION; OXANDROLONE TREATMENT;
   ELECTRICAL INJURIES; ENERGY-EXPENDITURE; WHOLE-BODY; LEAN MASS
AB Critical illnesses, including sepsis, cancer cachexia, and burn injury, invoke a milieu of systemic metabolic and inflammatory derangements that ultimately results in increased energy expenditure leading to fat and lean mass catabolism. Burn injuries present a unique clinical challenge given the magnitude and duration of the hypermetabolic response compared with other forms of critical illness, which drastically increase the risk of morbidity and mortality. Skeletal muscle metabolism is particularly altered as a consequence of burn-induced hypermetabolism, as it primarily provides a main source of fuel in support of wound healing. Interestingly, muscle catabolism is sustained long after the wound has healed, indicating that additional mechanisms beyond wound healing are involved. In this review, we discuss the distinctive pathophysiological response to burn injury with a focus on skeletal muscle function and metabolism. We first examine the diverse consequences on skeletal muscle dysfunction between thermal, electrical, and chemical burns. We then provide a comprehensive overview of the known mechanisms underlying skeletal muscle dysfunction that may be attributed to hypermetabolism. Finally, we review the most promising current treatment options to mitigate muscle catabolism, and by extension improve morbidity and mortality, and end with future directions that have the potential to significantly improve patient care.
C1 [Knuth, Carly M.; Jeschke, Marc G.] Univ Toronto, Inst Med Sci, Toronto, ON, Canada.
   [Jeschke, Marc G.] Univ Toronto, Dept Surg, Toronto, ON, Canada.
   [Jeschke, Marc G.] Univ Toronto, Dept Immunol, Toronto, ON, Canada.
   [Auger, Christopher] Sunnybrook Res Inst, Dept Biol Sci, Toronto, ON, Canada.
   [Jeschke, Marc G.] Sunnybrook Hlth Sci Ctr, Ross Tilley Burn Ctr, Toronto, ON, Canada.
RP Jeschke, MG (通讯作者)，Univ Toronto, Inst Med Sci, Toronto, ON, Canada.; Jeschke, MG (通讯作者)，Univ Toronto, Dept Surg, Toronto, ON, Canada.; Jeschke, MG (通讯作者)，Univ Toronto, Dept Immunol, Toronto, ON, Canada.; Jeschke, MG (通讯作者)，Sunnybrook Hlth Sci Ctr, Ross Tilley Burn Ctr, Toronto, ON, Canada.
EM marc.jeschke@sunnybrook.ca
RI Jeschke, Marc/D-3501-2019
OI Jeschke, Marc/0000-0003-0870-1664
FU Canadian Institutes of Health Research (CIHR)Canadian Institutes of
   Health Research (CIHR) [123336]; Canada Foundation for Innovation (CFI)
   Leader's Opportunity FundCanada Foundation for Innovation [25407];
   National Institutes of Health (NIH National Institute of General Medical
   Sciences)United States Department of Health & Human ServicesNational
   Institutes of Health (NIH) - USANIH National Institute of General
   Medical Sciences (NIGMS) [R01GM133961]
FX This study was supported by Canadian Institutes of Health Research
   (CIHR; Grant 123336) , Canada Foundation for Innovation (CFI) Leader's
   Opportunity Fund (Grant 25407) and National Institutes of Health (NIH
   National Institute of General Medical Sciences Grant R01GM133961) .
CR Abdullahi A, 2019, CELL DEATH DIS, V10, DOI 10.1038/s41419-019-2103-2
   Abdullahi A, 2019, ANN SURG, V269, P554, DOI 10.1097/SLA.0000000000002465
   Abdullahi A, 2017, ENDOCR REV, V38, P538, DOI 10.1210/er.2017-00163
   Abdullahi A, 2017, SHOCK, V47, P33, DOI 10.1097/SHK.0000000000000749
   Abdullahi A, 2016, TRENDS ENDOCRIN MET, V27, P542, DOI 10.1016/j.tem.2016.06.006
   Anderson AR, 2015, MMWR SURVEILL SUMM, V64, P47
   Arnoldo BD, 2004, J BURN CARE REHABIL, V25, P479, DOI 10.1097/01.BCR.0000144536.22284.5C
   Auger C, 2019, MOL METAB, V29, P12, DOI 10.1016/j.molmet.2019.08.011
   Auger C, 2018, SCI REP-UK, V8, DOI 10.1038/s41598-018-24017-7
   Auger C, 2017, BBA-MOL BASIS DIS, V1863, P2633, DOI 10.1016/j.bbadis.2017.02.019
   Auger C, 2017, BBA-MOL BASIS DIS, V1863, P2705, DOI 10.1016/j.bbadis.2017.07.006
   Barayan D, 2020, SHOCK, V53, P137, DOI 10.1097/SHK.0000000000001439
   Barillo DJ, 2004, BURNS, V30, P448, DOI 10.1016/j.burns.2004.01.032
   Barrow RE, 2004, BURNS, V30, P72, DOI 10.1016/j.burns.2003.07.003
   Barrow RE, 2003, ANN SURG, V237, P422, DOI 10.1097/00000658-200303000-00018
   Bartelt A, 2014, NAT REV ENDOCRINOL, V10, P24, DOI 10.1038/nrendo.2013.204
   Bayliss TJ, 2011, EXPERT OPIN BIOL TH, V11, P1663, DOI 10.1517/14712598.2011.627850
   Biolo G, 2002, J CLIN ENDOCR METAB, V87, P3378, DOI 10.1210/jc.87.7.3378
   Blears E, 2021, BURNS, V47, P756, DOI 10.1016/j.burns.2021.01.009
   Bonetto A, 2012, AM J PHYSIOL-ENDOC M, V303, pE410, DOI 10.1152/ajpendo.00039.2012
   Bouillaud F, 2009, BBA-BIOENERGETICS, V1787, P377, DOI 10.1016/j.bbabio.2009.01.003
   Brightwell CR, 2020, AM J PHYSIOL-CELL PH, V319, pC277, DOI 10.1152/ajpcell.00337.2019
   Brooks NC, 2013, MOL MED, V19, P72, DOI 10.2119/molmed.2012.00348
   Brown DA, 2016, J BURN CARE RES, V37, pE218, DOI 10.1097/BCR.0000000000000240
   Busiello RA, 2015, FRONT PHYSIOL, V6, DOI 10.3389/fphys.2015.00036
   Carter EA, 2014, J BURN CARE RES, V35, P470, DOI 10.1097/BCR.0000000000000036
   Chao T, 2018, MED SCI SPORT EXER, V50, P427, DOI 10.1249/MSS.0000000000001459
   Chao T, 2015, SHOCK, V44, P397, DOI 10.1097/SHK.0000000000000454
   CHOO JJ, 1992, AM J PHYSIOL, V263, pE50, DOI 10.1152/ajpendo.1992.263.1.E50
   Cioffi F, 2009, BIOFACTORS, V35, P417, DOI 10.1002/biof.54
   Clark AT, 2020, J BURN CARE RES, V41, P33, DOI 10.1093/jbcr/irz190
   Clark DE, 2013, PHYS THER, V93, P186, DOI 10.2522/ptj.20110417
   Coletti D, 2005, GENESIS, V43, P120, DOI 10.1002/gene.20160
   Cree MG, 2008, AM J SURG, V196, P234, DOI 10.1016/j.amjsurg.2007.09.048
   Cree MG, 2008, AM J PHYSIOL-ENDOC M, V294, pE1, DOI 10.1152/ajpendo.00562.2007
   Cree MG, 2007, ANN SURG, V245, P214, DOI 10.1097/01.sla.0000250409.51289.ca
   Cree MG, 2009, BURNS, V35, P63, DOI 10.1016/j.burns.2008.04.010
   Rosa SCD, 2020, PHYSIOL REP, V8, DOI 10.14814/phy2.14607
   Demling RH, 1999, BURNS, V25, P215, DOI 10.1016/S0305-4179(98)00159-4
   Di Meo S, 2017, J ENDOCRINOL, V233, pR15, DOI 10.1530/JOE-16-0598
   Diaz EC, 2015, BURNS, V41, P649, DOI 10.1016/j.burns.2014.10.010
   Diego AM, 2013, J BURN CARE RES, V34, pE311, DOI 10.1097/BCR.0b013e3182839ae9
   Dreckmann SC, 2019, PLOS ONE, V14, DOI 10.1371/journal.pone.0226425
   Drummond MJ, 2009, J APPL PHYSIOL, V106, P1374, DOI 10.1152/japplphysiol.91397.2008
   Elijah IE, 2012, BURNS, V38, P481, DOI 10.1016/j.burns.2011.12.004
   Evers LH, 2010, EXP DERMATOL, V19, P777, DOI 10.1111/j.1600-0625.2010.01105.x
   Fang CH, 2007, AM J PHYSIOL-REG I, V293, pR1545, DOI 10.1152/ajpregu.00244.2007
   Finnerty CC, 2017, J PHYSIOL-LONDON, V595, P6687, DOI 10.1113/JP274841
   Foncerrada G, 2017, J BURN CARE RES, V38, pE647, DOI 10.1097/BCR.0000000000000443
   Fry CS, 2016, J PHYSIOL-LONDON, V594, P5223, DOI 10.1113/JP272520
   Garcia-Sanchez V, 1999, BURNS, V25, P357, DOI 10.1016/S0305-4179(98)00189-2
   Gauglitz GG, 2011, CURR OPIN CLIN NUTR, V14, P176, DOI 10.1097/MCO.0b013e3283428df1
   Gauglitz GG, 2010, SHOCK, V33, P299, DOI 10.1097/SHK.0b013e3181b2f439
   George B, 2021, INFLAMM RES, V70, P51, DOI 10.1007/s00011-020-01426-x
   GORE DC, 1993, ANN SURG, V218, P679, DOI 10.1097/00000658-199321850-00015
   Gore DC, 2005, J TRAUMA, V59, P316, DOI 10.1097/01.ta.0000180387.34057.5a
   GORE DC, 1991, ARCH SURG-CHICAGO, V126, P38
   Gore DC, 2005, ANN SURG, V241, P334, DOI 10.1097/01.sla.0000152013.23032.d1
   Gore DC, 2002, CRIT CARE MED, V30, P2438, DOI 10.1097/00003246-200211000-00006
   Gore DC, 2006, JPEN-PARENTER ENTER, V30, P331, DOI 10.1177/0148607106030004331
   Guilherme A, 2019, NAT REV ENDOCRINOL, V15, P207, DOI 10.1038/s41574-019-0165-y
   Gus EI, 2020, BURNS, V46, P19, DOI 10.1016/j.burns.2018.03.009
   Haddad F, 2005, J APPL PHYSIOL, V98, P911, DOI 10.1152/japplphysiol.01026.2004
   Hart DW, 2000, SURGERY, V128, P312, DOI 10.1067/msy.2000.108059
   Herndon DN, 2001, NEW ENGL J MED, V345, P1223, DOI 10.1056/NEJMoa010342
   Hollyoak Maureen A., 1995, Journal of Burn Care and Rehabilitation, V16, P233, DOI 10.1097/00004630-199505000-00003
   HUSSMANN J, 1995, BURNS, V21, P530, DOI 10.1016/0305-4179(95)00037-C
   Jatoi A, 2010, LUNG CANCER, V68, P234, DOI 10.1016/j.lungcan.2009.06.020
   Jeschke MG, 2020, NAT REV DIS PRIMERS, V6, DOI 10.1038/s41572-020-0145-5
   Jeschke MG, 2016, ANN SURG, V264, P518, DOI 10.1097/SLA.0000000000001845
   Jeschke MG, 2012, PLOS ONE, V7, DOI 10.1371/journal.pone.0035465
   Jeschke MG, 2011, PLOS ONE, V6, DOI 10.1371/journal.pone.0021245
   Jeschke MG, 2010, AM J RESP CRIT CARE, V182, P351, DOI 10.1164/rccm.201002-0190OC
   Jeschke MG, 2009, J CELL MOL MED, V13, P1857, DOI 10.1111/j.1582-4934.2009.00644.x
   Kamei Y, 2020, NUTRIENTS, V12, DOI 10.3390/nu12010261
   Kashiwagi S, 2017, SHOCK, V47, P61, DOI 10.1097/SHK.0000000000000729
   Khan N, 2008, MOL MED REP, V1, P813, DOI 10.3892/mmr_00000033
   Klein GL, 1998, J CLIN ENDOCR METAB, V83, P21, DOI 10.1210/jc.83.1.21
   Knuth CM, 2021, SHOCK, V56, P744, DOI 10.1097/SHK.0000000000001743
   Kraft R, 2011, PEDIATR CRIT CARE ME, V12, pE275, DOI 10.1097/PCC.0b013e31820ac2c5
   LANG CH, 1992, ENDOCRINOLOGY, V130, P43, DOI 10.1210/en.130.1.43
   Lecker SH, 2006, J AM SOC NEPHROL, V17, P1807, DOI 10.1681/ASN.2006010083
   Lee DH, 2019, J AM ACAD ORTHOP SUR, V27, pE1, DOI 10.5435/JAAOS-D-17-00833
   Lee H, 2009, CANCER CELL, V15, P283, DOI 10.1016/j.ccr.2009.02.015
   Lu XM, 2013, INT J BURNS TRAUMA, V3, P37
   Ma L, 2017, PLOS ONE, V12, DOI 10.1371/journal.pone.0186128
   Majetschak M, 2010, J BURN CARE RES, V31, P243, DOI 10.1097/BCR.0b013e3181d0f55d
   Malagaris I, 2019, CLIN NUTR, V38, P1348, DOI 10.1016/j.clnu.2018.05.027
   Martini WZ, 2001, JPEN-PARENTER ENTER, V25, P310, DOI 10.1177/0148607101025006310
   Mazzetto-Betti KC, 2009, BURNS, V35, P707, DOI 10.1016/j.burns.2008.10.002
   McElhinny AS, 2004, J CELL SCI, V117, P3175, DOI 10.1242/jcs.01158
   McKee D, 2014, PLAST SURG-CHIR PLAS, V22, P95, DOI 10.1177/229255031402200202
   Merritt EK, 2013, J BURN CARE RES, V34, pE297, DOI 10.1097/BCR.0b013e31827a2a9c
   MORITZ AR, 1947, AM J PATHOL, V23, P695
   Mowlavi A, 2000, ANN PLAS SURG, V45, P629, DOI 10.1097/00000637-200045060-00010
   Naghavi M, 2015, LANCET, V385, P117, DOI 10.1016/S0140-6736(14)61682-2
   Nakazawa H, 2017, SCI REP-UK, V7, DOI 10.1038/s41598-017-07011-3
   Nakazawa H, 2017, PLOS ONE, V12, DOI 10.1371/journal.pone.0170391
   Norbury WB, 2008, J CLIN ENDOCR METAB, V93, P1270, DOI 10.1210/jc.2006-2158
   Ogunbileje JO, 2016, AM J PHYSIOL-ENDOC M, V311, pE436, DOI 10.1152/ajpendo.00535.2015
   Ojeda S, 2018, J BURN CARE RES, V39, P963, DOI 10.1093/jbcr/iry014
   Olah G, 2011, SHOCK, V36, P18, DOI 10.1097/SHK.0b013e3182168d8f
   Padfield KE, 2005, P NATL ACAD SCI USA, V102, P5368, DOI 10.1073/pnas.0501211102
   Palao R, 2010, BURNS, V36, P295, DOI 10.1016/j.burns.2009.07.009
   Palmieri TL, 2006, J BURN CARE RES, V27, P742, DOI 10.1097/01.BCR.0000238098.43888.07
   Patsouris D, 2015, CELL REP, V13, P1538, DOI 10.1016/j.celrep.2015.10.028
   Pedroso FE, 2012, J CACHEXIA SARCOPENI, V3, P199, DOI 10.1007/s13539-012-0062-x
   Pereira C, 2005, INT J BIOCHEM CELL B, V37, P1948, DOI 10.1016/j.biocel.2005.05.009
   Petersen MC, 2018, PHYSIOL REV, V98, P2133, DOI 10.1152/physrev.00063.2017
   Petruzzelli M, 2014, CELL METAB, V20, P433, DOI 10.1016/j.cmet.2014.06.011
   Pham TN, 2008, J BURN CARE RES, V29, P902, DOI 10.1097/BCR.0b013e31818ba14d
   Porro LJ, 2013, J PEDIATR-US, V162, P799, DOI 10.1016/j.jpeds.2012.09.015
   Porter C, 2016, LANCET, V388, P1417, DOI 10.1016/S0140-6736(16)31469-6
   Porter C, 2016, J BURN CARE RES, V37, P53, DOI 10.1097/BCR.0000000000000308
   Porter C, 2014, AM J PHYSIOL-ENDOC M, V307, pE462, DOI 10.1152/ajpendo.00206.2014
   Porter C, 2013, BURNS, V39, P1039, DOI 10.1016/j.burns.2013.03.018
   Porter C, 2013, INT J BURNS TRAUMA, V3, P9
   Przkora R, 2006, J TRAUMA, V60, P968, DOI 10.1097/01.ta.0000214580.27501.19
   Rivas E, 2018, AM J PHYSIOL-ENDOC M, V314, pE232, DOI 10.1152/ajpendo.00194.2017
   Rolfe DFS, 1997, PHYSIOL REV, V77, P731, DOI 10.1152/physrev.1997.77.3.731
   SAKURAI Y, 1995, ANN SURG, V222, P283, DOI 10.1097/00000658-199509000-00007
   Sidossis LS, 2015, CELL METAB, V22, P219, DOI 10.1016/j.cmet.2015.06.022
   Sommerhalder Christian, 2020, Curr Probl Surg, V57, P100709, DOI 10.1016/j.cpsurg.2019.100709
   Song JQ, 2019, PHYSIOL REP, V7, DOI 10.14814/phy2.14158
   Song JQ, 2015, SHOCK, V44, P479, DOI 10.1097/SHK.0000000000000444
   Stanojcic M, 2018, ANN SURG, V267, P576, DOI 10.1097/SLA.0000000000002097
   Sugita H, 2005, AM J PHYSIOL-ENDOC M, V288, pE585, DOI 10.1152/ajpendo.00321.2004
   Sugita M, 2012, METABOLISM, V61, P127, DOI 10.1016/j.metabol.2011.06.001
   Suman OE, 2003, J APPL PHYSIOL, V94, P2273, DOI 10.1152/japplphysiol.00849.2002
   Tanaka H, 2018, LEGAL MED-TOKYO, V32, P75, DOI 10.1016/j.legalmed.2017.11.001
   TROPEA BI, 1992, J BIOMECH ENG-T ASME, V114, P241, DOI 10.1115/1.2891378
   Tschop J, 2009, SHOCK, V31, P157, DOI 10.1097/SHK.0b013e31817fbf4d
   Tzika AA, 2009, INT J MOL MED, V24, P387, DOI 10.3892/ijmm_00000244
   VAUGHAN GM, 1982, J TRAUMA, V22, P263, DOI 10.1097/00005373-198204000-00001
   Vidal-Puig AJ, 2000, J BIOL CHEM, V275, P16258, DOI 10.1074/jbc.M910179199
   Vinaik R, 2018, SCI REP-UK, V8, DOI 10.1038/s41598-018-33486-9
   Wilkinson SB, 2008, J PHYSIOL-LONDON, V586, P3701, DOI 10.1113/jphysiol.2008.153916
   WILMORE DW, 1978, SURG CLIN N AM, V58, P1173
   WILMORE DW, 1974, ANN SURG, V180, P653, DOI 10.1097/00000658-197410000-00031
   WILMORE DW, 1977, ANN SURG, V186, P444, DOI 10.1097/00000658-197710000-00006
   Wolf SE, 2003, ANN SURG, V237, P801, DOI 10.1097/00000658-200306000-00008
   WOLFE RR, 1991, SURGERY, V110, P54
   WOLFE RR, 1987, NEW ENGL J MED, V317, P403, DOI 10.1056/NEJM198708133170702
   WOLFE RR, 1987, ANN SURG, V206, P214, DOI 10.1097/00000658-198708000-00016
   Yakabe M, 2018, PLOS ONE, V13, DOI 10.1371/journal.pone.0191318
   Yousuf Y, 2020, STEM CELL RES THER, V11, DOI 10.1186/s13287-019-1480-x
   Yousuf Y, 2017, STEM CELL RES THER, V8, DOI 10.1186/s13287-017-0686-z
   Yu YM, 1999, JPEN-PARENTER ENTER, V23, P160, DOI 10.1177/0148607199023003160
   ZELT RG, 1988, PLAST RECONSTR SURG, V82, P1027, DOI 10.1097/00006534-198812000-00014
   Zhang QH, 2006, INT J MOL MED, V18, P1223
NR 150
TC 1
Z9 2
U1 1
U2 1
PU AMER PHYSIOLOGICAL SOC
PI BETHESDA
PA 9650 ROCKVILLE PIKE, BETHESDA, MD 20814 USA
SN 0363-6143
EI 1522-1563
J9 AM J PHYSIOL-CELL PH
JI Am. J. Physiol.-Cell Physiol.
PD JUL
PY 2021
VL 321
IS 1
BP C58
EP C71
DI 10.1152/ajpcell.00106.2021
PG 14
WC Cell Biology; Physiology
WE Science Citation Index Expanded (SCI-EXPANDED)
SC Cell Biology; Physiology
GA WC6WT
UT WOS:000704397000007
PM 33909503
DA 2022-03-26
ER

PT J
AU DESAI, MH
   HERNDON, DN
   RUTAN, RL
   ABSTON, S
   LINARES, HA
AF DESAI, MH
   HERNDON, DN
   RUTAN, RL
   ABSTON, S
   LINARES, HA
TI ISCHEMIC INTESTINAL COMPLICATIONS IN PATIENTS WITH BURNS
SO SURGERY GYNECOLOGY & OBSTETRICS
LA English
DT Article
ID ACUTE GASTRODUODENAL DISEASE; BLOOD-FLOW; HEMORRHAGIC-SHOCK;
   CIRCULATION; INJURY; TRAUMA; TRACT; ACID
AB Enteral bacterial translocation has been implicated as a major cause of morbidity in instances of trauma, but little clinical evidence of the loss of intestinal mucosal integrity has been documented.  A retrospective review of the medical and autopsy records of all patients admitted between 1982 and 1988 was performed to describe the incidence of intestinal pathologic findings.  Of all deaths, a total of 53 per cent of adults (> 18 years old) and 61 per cent of children (zero to 17 years old) were noted to have ischemic intestinal pathologic findings on autopsy, ranging from superficial necrosis to full thickness mucosal necrosis extending into the omentum.  More than 80 per cent of these patients were septic at the time of death, with endogenous intestinal flora species most frequently identified as the causative agent.  Less than 1 per cent (n = 16) of the patients admitted were clinically identified with intestinal pathologic examination, surgically explored and underwent resection of the intestine.  Despite intervention, this group suffered a 69 per cent mortality rate.  Although the documentation of bacterial translocation in a human model may be obscured by other potential sources of contamination, for example, burn wound, in combination with the immunosuppression inherent to the thermally injured, may lead to bacterial contamination of the systemic circulation and, therefore, may be a significant contributor to morbidity and mortality after thermal injury.
C1 UNIV TEXAS,MED BRANCH,GALVESTON,TX 77550.
RP DESAI, MH (通讯作者)，SHRINERS BURN INST,610 TEXAS AVE,GALVESTON,TX 77550, USA.
RI Herndon, David/AAC-3354-2020
CR BANKS RO, 1985, FED PROC, V44, P2743
   BERG RD, 1983, HUMAN INTESTINAL MIC, P333
   BOHLEN HG, 1984, PHYSL INTESTINAL CIR, P143
   Curling T B, 1842, Med Chir Trans, V25, P260
   CURTIS LE, 1973, AM J SURG, V125, P474, DOI 10.1016/0002-9610(73)90085-8
   CZAJA AJ, 1976, ARCH SURG-CHICAGO, V111, P243
   CZAJA AJ, 1974, NEW ENGL J MED, V291, P925, DOI 10.1056/NEJM197410312911801
   Deitch E A, 1987, J Burn Care Rehabil, V8, P475, DOI 10.1097/00004630-198708060-00005
   DRAPANAS T, 1971, ANN SURG, V173, P628, DOI 10.1097/00000658-197105000-00002
   FROST SS, 1989, CONT GASTROENT, V2, P35
   GRANGER DN, 1983, GASTROENTEROLOGY, V84, P1035
   Harkins HN, 1938, SURGERY, V3, P608
   HILTON JG, 1987, LIFE SCI, V41, P2195, DOI 10.1016/0024-3205(87)90515-7
   HOWERTON EE, 1972, J TRAUM, V12, P335, DOI 10.1097/00005373-197204000-00010
   INOUE S, 1988, J SURG RES, V44, P479, DOI 10.1016/0022-4804(88)90152-7
   MCALHANY JC, 1974, TEAM APPROACH, P512
   MCCLELLAND RN, 1971, AM J SURG, V121, P134, DOI 10.1016/0002-9610(71)90090-0
   PRUITT BA, 1974, BURNS TEAM APPROACH, P536
   RICHARDSON RS, 1973, ARCH SURG-CHICAGO, V106, P191
   ROTHE CF, 1983, PHYSIOL REV, V63, P1281, DOI 10.1152/physrev.1983.63.4.1281
   SEAVITT S, 1967, BRIT J SURG, V54, P32
   YEO CJ, 1982, J CLIN INVEST, V70, P1329, DOI 10.1172/JCI110735
   ZEIGLER TR, 1988, 8TH ANN M SURG INF S
   ZINNER MJ, 1975, SURGERY, V77, P807
NR 24
TC 43
Z9 44
U1 0
U2 0
PU FRANKLIN H MARTIN FOUNDATION
PI CHICAGO
PA 55 E ERIE ST, CHICAGO, IL 60611
SN 0039-6087
J9 SURG GYNECOL OBSTET
JI Surg. Gynecol. Obstet.
PD APR
PY 1991
VL 172
IS 4
BP 257
EP 261
PG 5
WC Obstetrics & Gynecology; Surgery
WE Science Citation Index Expanded (SCI-EXPANDED)
SC Obstetrics & Gynecology; Surgery
GA FE199
UT WOS:A1991FE19900002
PM 2006448
DA 2022-03-26
ER

PT J
AU Ganesamoni, S
   Kate, V
   Sadasivan, J
AF Ganesamoni, SivaRam
   Kate, Vikram
   Sadasivan, Jagdish
TI Epidemiology of hospitalized burn patients in a tertiary care hospital
   in South India
SO BURNS
LA English
DT Article
DE Burns; Burn prevention; Thermal injury; Facial burns; Self-immolation
ID EASTERN SRI-LANKA; WOUND INFECTIONS; RISK-FACTORS; MORTALITY; GENDER;
   INJURIES; PATTERNS; SEPSIS; PREVENTION; MANAGEMENT
AB Background: The epidemiological pattern of burns varies widely in different parts of the world. To suggest effective preventive measures, an insight into the pattern of injury is desirable. However, data on burn victims and outcome is limited from this part of the world.
   Methods: This study was conducted in the Department of Surgery, from April 2006 to April 2007. All consecutive patients with major burns admitted for in-hospital treatment during the study period were included in the study. The data collected included age, gender, cause and mode of burns, presence or absence of inhalational injury, facial burns, time delay from burn injury to admission in the hospital, burns depth, total body surface area distribution of burns, associated injuries and co-morbid illness, microbiological profile and outcome. Inhalational injury was assessed by clinical examination as bronchoscopy was not available.
   Results: A total of 222 consecutive patients admitted for in-hospital treatment of burn injury were included in the study. 177 patients were adults and 45 were <13 years of age. The female:male ratio was 1.7:1. In adults, 52.5% of burns were due to non-intentional injury and 43.9% were due to self-immolation. In patients <13 years of age, 95.6% of cases were due to non-intentional injury. The mean TBSA was 48.75% and 30.18% of patients had predominantly deep burns. The overall mortality was 60.8%. The predominant organisms colonizing the burn wound were Pseudomonas aeruginosa (81.1%) followed by Acinetobacter species and MRSA. Multivariate logistic regression analysis of factors predicting survival in patients with burn injury showed that TBSA > 30%, age > 20 years, female gender and presence of facial injury were statistically significant as predictors of risk of death.
   Conclusions: In patients with burns, total body surface area involvement more than 30%, age more than 20 years, female gender and presence of facial injury are statistically significant, as predictors of poor outcome and risk of death. The strongest association was seen with facial injury, which increased the risk of death by fourfold. (C) 2009 Elsevier Ltd and ISBI. All rights reserved.
C1 [Ganesamoni, SivaRam; Kate, Vikram; Sadasivan, Jagdish] Jawaharlal Inst Postgrad Med Educ & Res, Dept Surg, Dhanvantari Nagar 605006, Puducherry, India.
RP Kate, V (通讯作者)，Jawaharlal Inst Postgrad Med Educ & Res, Dept Surg, Dhanvantari Nagar 605006, Puducherry, India.
EM drvikramkate@gmail.com
RI Kate, Vikram/AAI-1547-2019
OI Ganesamoni, Sivaram/0000-0002-2727-4760; Kate,
   Vikram/0000-0003-3953-8492
CR Agnihotri N, 2004, BURNS, V30, P241, DOI 10.1016/j.burns.2003.11.010
   Ahuja RB, 2002, BURNS, V28, P555, DOI 10.1016/S0305-4179(02)00069-4
   Alberts MJ, 2006, STROKE, V37, P12
   Albrecht MA, 2006, J AM COLL SURGEONS, V203, P546, DOI 10.1016/j.jamcollsurg.2006.06.013
   Altoparlak U, 2004, BURNS, V30, P660, DOI 10.1016/j.burns.2004.03.005
   Anlatici R, 2002, BURNS, V28, P231, DOI 10.1016/S0305-4179(01)00095-X
   ARTZ CP, 1970, SURG CLIN N AM, V50, P1193
   Atiyeh BS, 2005, WORLD J SURG, V29, P131, DOI 10.1007/s00268-004-1082-2
   Church D, 2006, CLIN MICROBIOL REV, V19, P403, DOI 10.1128/CMR.19.2.403-434.2006
   Davies JWL, 1990, BURNS S1, V17, pS1
   Eachempati SR, 1999, ARCH SURG-CHICAGO, V134, P1342, DOI 10.1001/archsurg.134.12.1342
   ELDANAF A, 1995, BURNS, V21, P517, DOI 10.1016/0305-4179(95)00035-A
   Forjuoh SN, 2006, BURNS, V32, P529, DOI 10.1016/j.burns.2006.04.002
   Garner WL, 2005, BURNS, V31, pS32, DOI 10.1016/j.burns.2004.10.002
   Ghosh A, 2000, BURNS, V26, P605, DOI 10.1016/S0305-4179(00)00021-8
   GUPTA M, 1993, BURNS, V19, P47, DOI 10.1016/0305-4179(93)90100-M
   JAYARAMAN V, 1993, BURNS, V19, P339, DOI 10.1016/0305-4179(93)90124-Q
   Kobayashi K, 2005, BURNS, V31, pS3, DOI 10.1016/j.burns.2004.10.007
   Kumar V, 2003, BURNS, V29, P31, DOI 10.1016/S0305-4179(02)00235-8
   Laloe V, 2004, BURNS, V30, P207, DOI 10.1016/j.burns.2003.10.018
   Laloe V, 2002, BURNS, V28, P778, DOI 10.1016/S0305-4179(02)00202-4
   Laloe V, 2002, BURNS, V28, P475, DOI 10.1016/S0305-4179(02)00047-5
   Marsh D, 1996, BURNS, V22, P225, DOI 10.1016/0305-4179(95)00114-X
   Mayhall CG, 2003, CLIN INFECT DIS, V37, P543, DOI 10.1086/376993
   Muller MJ, 2001, BRIT J SURG, V88, P583, DOI 10.1046/j.1365-2168.2001.01726.x
   O'Keefe GE, 2001, J AM COLL SURGEONS, V192, P153, DOI 10.1016/S1072-7515(00)00785-7
   Offner PJ, 1999, ARCH SURG-CHICAGO, V134, P935, DOI 10.1001/archsurg.134.9.935
   Pruitt BA, 1998, WORLD J SURG, V22, P135
   RALEIGH VS, 1992, BRIT J PSYCHIAT, V161, P365, DOI 10.1192/bjp.161.3.365
   Rawlins JM, 2006, BURNS, V32, P97, DOI 10.1016/j.burns.2005.08.013
   Revathi G, 1998, BURNS, V24, P347, DOI 10.1016/S0305-4179(98)00009-6
   Ryan CM, 1998, NEW ENGL J MED, V338, P362, DOI 10.1056/NEJM199802053380604
   Saadat M, 2005, BURNS, V31, P306, DOI 10.1016/j.burns.2004.10.012
   SARMA BP, 1994, BURNS, V20, P253, DOI 10.1016/0305-4179(94)90194-5
   SAWHNEY CP, 1989, BURNS, V15, P362, DOI 10.1016/0305-4179(89)90099-5
   Schroder J, 1998, ARCH SURG-CHICAGO, V133, P1200, DOI 10.1001/archsurg.133.11.1200
   Song C, 2005, BURNS, V31, pS18, DOI 10.1016/j.burns.2004.10.005
   Subrahmanyam M, 1996, BURNS, V22, P439, DOI 10.1016/0305-4179(96)00001-0
   Tredget EE, 2004, BURNS, V30, P3, DOI 10.1016/j.burns.2003.08.007
   Zellweger R, 1997, CRIT CARE MED, V25, P106, DOI 10.1097/00003246-199701000-00021
NR 40
TC 41
Z9 44
U1 0
U2 3
PU ELSEVIER SCI LTD
PI OXFORD
PA THE BOULEVARD, LANGFORD LANE, KIDLINGTON, OXFORD OX5 1GB, OXON, ENGLAND
SN 0305-4179
EI 1879-1409
J9 BURNS
JI Burns
PD MAY
PY 2010
VL 36
IS 3
BP 422
EP 429
DI 10.1016/j.burns.2009.06.212
PG 8
WC Critical Care Medicine; Dermatology; Surgery
WE Science Citation Index Expanded (SCI-EXPANDED)
SC General & Internal Medicine; Dermatology; Surgery
GA 584YA
UT WOS:000276789100020
PM 19782475
DA 2022-03-26
ER

PT J
AU CASTELL, LM
   BEVAN, SJ
   CALDER, P
   NEWSHOLME, EA
AF CASTELL, LM
   BEVAN, SJ
   CALDER, P
   NEWSHOLME, EA
TI THE ROLE OF GLUTAMINE IN THE IMMUNE-SYSTEM AND IN INTESTINAL FUNCTION IN
   CATABOLIC STATES
SO AMINO ACIDS
LA English
DT Review
DE AMINO ACIDS; GLUTAMINE; IMMUNE SYSTEM FUNCTION; INTESTINAL FUNCTION;
   SEPSIS
ID TOTAL PARENTERAL-NUTRITION; PROMOTES BACTERIAL TRANSLOCATION; ABDOMINAL
   SURGICAL TRAUMA; AMINO-ACID METABOLISM; SKELETAL-MUSCLE; SEPTIC RATS;
   GASTROINTESTINAL-TRACT; PROTEIN-SYNTHESIS; NITROGEN-BALANCE; BURN INJURY
AB Glutamine is designated a non-essential amino acid: however, evidence is accumulating that glutamine becomes essential when catabolic conditions prevail.
   It has been established that glutamine is an important fuel for lymphocytes and macrophages, even when resting. Plasma and muscle glutamine concentrations are decreased after trauma such as burns, major surgery, and in sepsis. The effectiveness of the immune system is decreased after trauma: this may be due, in part, to the decrease in plasma glutamine concentrations.
   Most studies on sepsis in humans have shown plasma glutamine concentrations to be decreased: this may be due to an increased rate of utilization of glutamine by lymphocytes and macrophages during proliferation or phagocytosis. In contrast, several studies on rats show increased plasma glutamine levels in sepsis. A species difference in the way in which glutamine is metabolised could be the main reason for the conflicting results. Other contributory factors could be diurnal variation and timing of sample collection.
   A substantial amount of dietary glutamine is taken up by intestinal cells. When the supply of glutamine via the diet is decreased, glutamine is taken up from the circulation by the intestine. In total parenteral nutrition (TPN) sepsis can sometimes occur because the gut is ''rested'', leading to villous atrophy and increased gut mucosal barrier permeability. There is now a move towards the use of enteral nutrition in preference to TPN. Provision of exogenous glutamine has had beneficial effects in humans and animals, particularly in improving intestinal function. The safety and efficacy of glutamine administration to humans is discussed in detail.
C1 OXFORD NUTR LTD, OXFORD, ENGLAND.
RP CASTELL, LM (通讯作者)，UNIV OXFORD, DEPT BIOCHEM, OXFORD OX1 3QU, ENGLAND.
RI Calder, Philip C/E-9739-2013
OI Calder, Philip C/0000-0002-6038-710X
CR ALEXANDER JW, 1990, JPEN-PARENTER ENTER, V14, pS170, DOI 10.1177/014860719001400505
   ALVERDY JC, 1990, JPEN-PARENTER ENTER, V14, pS109, DOI 10.1177/014860719001400415
   ALVERDY JC, 1988, SURGERY, V104, P185
   ARDAWI MSM, 1988, CLIN SCI, V75, P93, DOI 10.1042/cs0750093
   ARDAWI MSM, 1988, CLIN SCI, V74, P165, DOI 10.1042/cs0740165
   ARDAWI MSM, 1992, CLIN SCI, V82, P573
   ARDAWI MSM, 1985, ESSAYS BIOCHEM, V21, P1
   ARDAWI MSM, 1991, J LAB CLIN MED, V118, P26
   ARDAWI MSM, 1990, J LAB CLIN MED, V115, P660
   ARDAWI MSM, 1983, BIOCHEM J, V212, P835, DOI 10.1042/bj2120835
   ARNOW PM, 1993, CLIN INFECT DIS, V16, P778, DOI 10.1093/clind/16.6.778
   ASKANAZI J, 1980, ANN SURG, V192, P78, DOI 10.1097/00000658-198007000-00014
   AUSTGEN TR, 1992, J TRAUMA, V32, P600, DOI 10.1097/00005373-199205000-00011
   BAKER CC, 1980, AM J SURG, V140, P144, DOI 10.1016/0002-9610(80)90431-6
   BRAMBILLA G, 1970, CANCER RES, V30, P2665
   CALDER PC, 1994, CLIN NUTR, V13, P2, DOI 10.1016/0261-5614(94)90003-5
   CARRIE AL, 1989, THESIS OXFORD U
   CASTELL LM, 1992, P NUTR SOC, V52, pA70
   CASTELL LM, 1994, IN PRESS NUTRITION
   CLOWES GHA, 1980, JPEN-PARENTER ENTER, V4, P195, DOI 10.1177/0148607180004002195
   CRABTREE B, 1985, CURR TOP CELL REGUL, V25, P21
   CROUCH J, 1991, JPEN, V15, pS25
   DECHELOTTE P, 1991, AM J PHYSIOL, V260, pG677, DOI 10.1152/ajpgi.1991.260.5.G677
   DEITCH EA, 1986, ARCH SURG-CHICAGO, V121, P97
   DUDRICK PS, 1992, JPNE, V16, pS19
   EPSTEIN MD, 1992, PLAST RECONSTR SURG, V90, P524, DOI 10.1097/00006534-199209000-00032
   FELIG P, 1975, ANNU REV BIOCHEM, V44, P933, DOI 10.1146/annurev.bi.44.070175.004441
   FONG YM, 1990, SURGERY, V107, P321
   FOX AD, 1988, JPEN-PARENTER ENTER, V12, P325, DOI 10.1177/0148607188012004325
   FRANKEL WL, 1993, JPEN-PARENTER ENTER, V17, P47, DOI 10.1177/014860719301700147
   GIL RT, 1989, ARCH INTERN MED, V149, P1139, DOI 10.1001/archinte.149.5.1139
   GOTTSCHLICH M, 1993, J PARENTERAL ENTERAL, V17, P439
   GREEN DR, 1988, IMMUNOL TODAY, V9, P253, DOI 10.1016/0167-5699(88)91300-X
   HAMBLETON P, 1980, BRIT J EXP PATHOL, V61, P208
   HAMMARQVIST F, 1989, ANN SURG, V209, P455, DOI 10.1097/00000658-198904000-00011
   HAMMARQVIST F, 1990, ANN SURG, V212, P637, DOI 10.1097/00000658-199011000-00012
   HARDY G, 1993, LANCET, V342, P186, DOI 10.1016/0140-6736(93)91400-G
   Hardy G., 1992, Proceedings of the Nutrition Society, V51, p136A
   HARDY G, 1992, CLIN NUTR S, V11, P33
   HUGHES CA, 1980, CLIN SCI, V59, P317, DOI 10.1042/cs0590317
   HWANG TL, 1987, SURG FORUM, V38, P56
   INOUE Y, 1993, JPEN-PARENTER ENTER, V17, P41, DOI 10.1177/014860719301700141
   JIANG ZM, 1993, JPEN-PARENTER ENTER, V17, P134, DOI 10.1177/0148607193017002134
   KHAN K, 1991, CLIN NUTR, V10, P193, DOI 10.1016/0261-5614(91)90038-E
   KLIMBERG VS, 1990, CANCER-AM CANCER SOC, V66, P62, DOI 10.1002/1097-0142(19900701)66:1<62::AID-CNCR2820660113>3.0.CO;2-E
   KOGA Y, 1975, ARCH SURG-CHICAGO, V110, P742
   KOVACEVIC Z, 1983, PHYSIOL REV, V63, P547, DOI 10.1152/physrev.1983.63.2.547
   KWEON M N, 1991, Amino Acids (Vienna), V1, P7, DOI 10.1007/BF00808086
   LLOP JM, 1993, JPEN-PARENTER ENTER, V17, P575, DOI 10.1177/0148607193017006575
   LUND J, 1986, CLIN SCI, V71, P487, DOI 10.1042/cs0710487
   MALDONADO J, 1988, CLIN NUTR, V7, P165, DOI 10.1016/0261-5614(88)90020-9
   Martinez M J, 1993, Nutr Hosp, V8, P79
   MATTHEWS DE, 1990, CLIN NUTR, V9, P50, DOI 10.1016/0261-5614(90)90084-6
   MOORE FA, 1992, ANN SURG, V216, P172, DOI 10.1097/00000658-199208000-00008
   NABER AHJ, 1991, SCAND J GASTROENTERO, V26, P118, DOI 10.3109/00365529109111239
   Newsholme E A, 1987, Biochem Soc Symp, V54, P145
   NEWSHOLME EA, 1985, Q J EXP PHYSIOL CMS, V70, P473, DOI 10.1113/expphysiol.1985.sp002935
   NEWSHOLME EA, 1985, BIOSCIENCE REP, V5, P393, DOI 10.1007/BF01116556
   NEWSHOLME EA, 1990, JPEN-PARENTER ENTER, V14, pS63, DOI 10.1177/014860719001400406
   NEWSHOLME P, 1987, BIOCHEM J, V242, P631, DOI 10.1042/bj2420631
   ODWYER ST, 1990, CLIN NUTRITION ENTER
   PACITTI AJ, 1992, J SURG RES, V53, P298, DOI 10.1016/0022-4804(92)90051-Z
   PARRYBILLINGS M, 1992, ARCH SURG-CHICAGO, V127, P1237
   PARRYBILLINGS M, 1989, INT J BIOCHEM, V21, P419, DOI 10.1016/0020-711X(89)90366-2
   PARRYBILLINGS M, 1990, LANCET, V336, P523, DOI 10.1016/0140-6736(90)92083-T
   PARRYBILLINGS M, 1989, THESIS U OXFORD
   PAYNEJAMES JJ, 1994, IN PRESS RECENT ADV, V10
   PLANAS M, 1992, JPEN, V17, P299
   PLATELL C, 1991, J GASTROEN HEPATOL, V6, P345, DOI 10.1111/j.1440-1746.1991.tb00868.x
   ROSENBLATT S, 1983, ARCH SURG-CHICAGO, V118, P167
   ROTH E, 1990, JPEN-PARENTER ENTER, V14, pS130, DOI 10.1177/014860719001400419
   ROTH E, 1988, CLIN SCI, V75, P641, DOI 10.1042/cs0750641
   Roth E, 1982, Clin Nutr, V1, P25, DOI 10.1016/0261-5614(82)90004-8
   SAITO H, 1987, JPEN-PARENTER ENTER, V11, P1, DOI 10.1177/014860718701100101
   SCHELTINGA MR, 1991, ANN SURG, V214, P385, DOI 10.1097/00000658-199110000-00003
   SMITH RJ, 1990, JPEN-PARENTER ENTER, V14, pS94, DOI 10.1177/014860719001400412
   SOUBA WW, 1990, J SURG RES, V48, P1, DOI 10.1016/0022-4804(90)90136-P
   SOUBA WW, 1990, ANN SURG, V213, P373
   STEHLE P, 1989, LANCET, V1, P231
   STINNETT JD, 1982, ANN SURG, V195, P75, DOI 10.1097/00000658-198201001-00012
   STJERNSTROM H, 1986, CLIN NUTR, V5, P123, DOI 10.1016/0261-5614(86)90020-8
   SZONDY Z, 1991, BIOCHEM J, V278, P471, DOI 10.1042/bj2780471
   VANDERHULST RRWJ, 1993, LANCET, V341, P1363, DOI 10.1016/0140-6736(93)90939-E
   WEBER FL, 1977, AM J PHYSIOL, V232, pE263, DOI 10.1152/ajpendo.1977.232.3.E263
   WILMORE DW, 1988, SURGERY, V104, P917
   WINDMUELLER HG, 1982, ADV ENZYMOL RAMB, V53, P201
   WINDMUELLER HG, 1980, J BIOL CHEM, V255, P107
   Yoshida S, 1992, JPEN, V16, p30S
   ZIEGLER TR, 1990, JPEN-PARENTER ENTER, V14, pS137, DOI 10.1177/0148607190014004201
   ZIEGLER TR, 1993, CLIN NUTR, V12, P82, DOI 10.1016/0261-5614(93)90157-Y
   ZIEGLER TR, 1992, ANN INTERN MED, V116, P821, DOI 10.7326/0003-4819-116-10-821
NR 91
TC 27
Z9 27
U1 0
U2 4
PU SPRINGER WIEN
PI WIEN
PA SACHSENPLATZ 4-6, PO BOX 89, A-1201 WIEN, AUSTRIA
SN 0939-4451
EI 1438-2199
J9 AMINO ACIDS
JI Amino Acids
PY 1994
VL 7
IS 3
BP 231
EP 243
DI 10.1007/BF00807699
PG 13
WC Biochemistry & Molecular Biology
WE Science Citation Index Expanded (SCI-EXPANDED)
SC Biochemistry & Molecular Biology
GA PV525
UT WOS:A1994PV52500001
PM 24186121
DA 2022-03-26
ER

PT J
AU Horton, JW
   Sanders, B
   White, DJ
   Maass, DL
AF Horton, Jureta W.
   Sanders, Billy
   White, D. Jean
   Maass, David L.
TI The effects of early excision and grafting on myocardial inflammation
   and function after burn injury
SO JOURNAL OF TRAUMA-INJURY INFECTION AND CRITICAL CARE
LA English
DT Article; Proceedings Paper
CT 33rd Critical Care Congress of the Society-of-Critical-Care-Medicine
CY FEB 20-25, 2004
CL ORLANDO, FL
SP Soc Critical Care Med
DE excision of burned eschar; inflammatory cytokines; left ventricular
   function; Sprague-Dawley rats; myocardial contractility
ID CARDIAC CONTRACTILE FUNCTION; WOUND EXCISION; MATRIX METALLOPROTEINASES;
   BACTERIAL TRANSLOCATION; THERMAL-INJURY; TNF-ALPHA; POSTBURN; TRAUMA;
   ACTIVATION; SECRETION
AB Background: Sepsis is a frequent complication of burn injury despite absence of confirmed infection. Numerous investigators have proposed that the burn wound itself is a primary stimulus for postburn inflammation, and that early excision of the burn wound attenuates the hypermetabolic and inflammatory responses to burn injury. However, others have suggested that aggressive fluid resuscitation and correction of postburn fluid and electrolyte deficits should be the primary focus of intervention in the first 24 hours postburn. This present study determined whether excision and grafting of the burned wound within 30 minutes after injury abrogated myocardial inflammation and contractile defects that occur after burn injury.
   Methods: In group 1, Sprague Dawley rats were given a third-degree burn over 20% total body surface area (TBSA), whereas rats in group 2 had burns over 30% TBSA and no wound excision. Rats in groups 3 and 4 had burn over 20% and 30% TBSA, respectively, followed by wound excision and grafting (WE/G)within 30 minutes after completing burn injury. Group 5 included sham burn with no excision, whereas rats in groups 6 and 7 included shams that had either 20% or 30% normal skin excised and grafted to provide appropriate surgical controls. All rats received lactated Ringer's (4 mL/kg/% burn or percent wound excision). Twenty-four hours postburn, hearts were perfused (Langendorff) to assess ventricular function; myocytes were isolated to examine cytokine secretion and Ca2+/Na+ homeostasis.
   Results: Burn in the absence of wound excision produced myocardial inflammation and contractile defects as indicted by a lower left ventricular pressure and lower rate of left ventricular pressure rise (+dP/dt) and fall (-dP/dt) response to maximal increases in preload or perfusate Ca2+ compared with responses measured in sham hearts. WE/G within 30 minutes after burn injury reduced myocyte secretion of proinflammatory cytokines and improved left ventricular pressure and +/- dP/dt responses to inotropic challenge.
   Conclusion: Cutaneous burn injury and the loss of the skin barrier function contribute, in part, to the myocardial inflammation which, in turn, contributes to myocardial contractile dysfunction that is characteristic of major burn injury.
C1 Univ Texas, SW Med Ctr, Dept Surg, Dallas, TX 75390 USA.
RP Horton, JW (通讯作者)，Univ Texas, SW Med Ctr, Dept Surg, 5323 Harry Hines Blvd, Dallas, TX 75390 USA.
EM jureta.horton@utsouthwestern.edu
FU NATIONAL INSTITUTE OF GENERAL MEDICAL SCIENCESUnited States Department
   of Health & Human ServicesNational Institutes of Health (NIH) - USANIH
   National Institute of General Medical Sciences (NIGMS) [P50GM021681]
   Funding Source: NIH RePORTER; NIGMS NIH HHSUnited States Department of
   Health & Human ServicesNational Institutes of Health (NIH) - USANIH
   National Institute of General Medical Sciences (NIGMS) [5 P50
   GM21681-40] Funding Source: Medline
CR ADAMS HR, 1984, AM HEART J, V108, P1477, DOI 10.1016/0002-8703(84)90695-1
   Ballard-Croft C, 2001, AM J PHYSIOL-HEART C, V280, pH1970, DOI 10.1152/ajpheart.2001.280.5.H1970
   Barret JP, 2003, PLAST RECONSTR SURG, V111, P744, DOI 10.1097/01.PRS.0000041445.76730.23
   Barret JP, 2003, ARCH SURG-CHICAGO, V138, P127, DOI 10.1001/archsurg.138.2.127
   Carlson D, 2005, SHOCK, V23, P16
   Carlson DL, 2003, AM J PHYSIOL-HEART C, V284, pH804, DOI 10.1152/ajpheart.00394.2001
   DEMLING RH, 1990, SURGERY, V108, P28
   DESAI MH, 1990, ANN SURG, V211, P753, DOI 10.1097/00000658-199006000-00015
   DROST AC, 1993, J TRAUMA, V35, P335, DOI 10.1097/00005373-199309000-00001
   Etoh T, 2001, AM J PHYSIOL-HEART C, V281, pH987, DOI 10.1152/ajpheart.2001.281.3.H987
   Hart DW, 2003, J TRAUMA, V54, P755, DOI 10.1097/01.TA.0000060260.61478.A7
   Herndon DN, 2004, LANCET, V363, P1895, DOI 10.1016/S0140-6736(04)16360-5
   HERNDON DN, 1989, ANN SURG, V209, P547, DOI 10.1097/00000658-198905000-00006
   HERNDON DN, 1993, CRIT CARE MED, V21, pS50, DOI 10.1097/00003246-199302001-00010
   Horton JW, 2004, AM J PHYSIOL-HEART C, V287, pH2241, DOI 10.1152/ajpheart.00390.2004
   Horton JW, 1998, J APPL PHYSIOL, V84, P695, DOI 10.1152/jappl.1998.84.2.695
   Horton JW, 2004, AM J PHYSIOL-HEART C, V286, pH202, DOI 10.1152/ajpheart.00706.2003
   HORTON JW, 1995, J AM COLL SURGEONS, V181, P289
   Horton JW, 2001, AM J PHYSIOL-HEART C, V280, pH1591, DOI 10.1152/ajpheart.2001.280.4.H1591
   HORTON JW, 1994, SHOCK, V1, P286, DOI 10.1097/00024382-199404000-00007
   HORTON JW, 2004, SHOCK, V32, P1338
   JANZEKOVIC Z, 1975, J TRAUMA, V15, P42
   LALONDE C, 1987, SURGERY, V102, P862
   Lu L, 2000, AM J PHYSIOL-HEART C, V279, pH601, DOI 10.1152/ajpheart.2000.279.2.H601
   Maass DL, 2002, SHOCK, V17, P293, DOI 10.1097/00024382-200204000-00009
   Mann DL, 1998, CIRCULATION, V98, P1699, DOI 10.1161/01.CIR.98.17.1699
   Murphy JT, 1999, ARCH SURG-CHICAGO, V134, P1091, DOI 10.1001/archsurg.134.10.1091
   Nagase H, 1999, J BIOL CHEM, V274, P21491, DOI 10.1074/jbc.274.31.21491
   Nguyen TT, 1996, ANN SURG, V223, P14, DOI 10.1097/00000658-199601000-00004
   Peterson JT, 2000, CARDIOVASC RES, V46, P307, DOI 10.1016/S0008-6363(00)00029-8
   Romanic AM, 2002, CARDIOVASC RES, V54, P549, DOI 10.1016/S0008-6363(02)00254-7
   Sambol JT, 2002, SHOCK, V18, P272, DOI 10.1097/00024382-200209000-00012
   TAN J, 2005, IN PRESS SHOCK
   Thomas JA, 2003, AM J PHYSIOL-HEART C, V285, pH597, DOI 10.1152/ajpheart.0655.2001
   White DJ, 2004, CRIT CARE MED, V32, P1338, DOI 10.1097/01.CCM.0000128571.39037.09
   White J, 2003, AM J PHYSIOL-HEART C, V285, pH1616, DOI 10.1152/ajpheart.00061.2002
   Wu XW, 2002, ARCH SURG-CHICAGO, V137, P1049, DOI 10.1001/archsurg.137.9.1049
   YOUNG PK, 1994, J INVEST DERMATOL, V103, P660, DOI 10.1111/1523-1747.ep12398424
NR 38
TC 8
Z9 8
U1 0
U2 0
PU LIPPINCOTT WILLIAMS & WILKINS
PI PHILADELPHIA
PA TWO COMMERCE SQ, 2001 MARKET ST, PHILADELPHIA, PA 19103 USA
SN 0022-5282
EI 1529-8809
J9 J TRAUMA
JI J. Trauma-Injury Infect. Crit. Care
PD NOV
PY 2006
VL 61
IS 5
BP 1069
EP 1077
DI 10.1097/01.ta.0000195978.18035.a4
PG 9
WC Critical Care Medicine; Surgery
WE Science Citation Index Expanded (SCI-EXPANDED); Conference Proceedings Citation Index - Science (CPCI-S)
SC General & Internal Medicine; Surgery
GA 105TB
UT WOS:000242054100008
PM 17099511
DA 2022-03-26
ER

PT J
AU Kavanaugh, MJ
   Clark, C
   Goto, M
   Kovacs, EJ
   Gamelli, RL
   Sayeed, MM
   Choudhry, MA
AF Kavanaugh, MJ
   Clark, C
   Goto, M
   Kovacs, EJ
   Gamelli, RL
   Sayeed, MM
   Choudhry, MA
TI Effect of acute alcohol ingestion prior to burn injury on intestinal
   bacterial growth and barrier function
SO BURNS
LA English
DT Article
DE thermal injury; intestinal permeability; bacterial translocation; T
   cell; dendritic cell
ID MULTIPLE ORGAN FAILURE; T-CELL RESPONSES; THERMAL-INJURY; DENDRITIC
   CELLS; ETHANOL-CONSUMPTION; ESCHERICHIA-COLI; IMMUNE-RESPONSES;
   TRANSLOCATION; GUT; SEPSIS
AB Previous studies from our laboratory have shown that acute alcohol (EtOH) ingestion prior to burn injury enhances intestinal bacterial translocation. This study tested if increased intestinal bacterial translocation in alcohol and burn injured rats is due to an overgrowth in intestinal bacteria. We determined if the translocation was accompanied with alterations in intestinal permeability and immune cell population. Rats (225-250 g) were gavaged with alcohol to achieve a blood EtOH level in the range of 100 mg/dl prior to burn or sham injury (25% total body surface area). Two days after injury. we found that acute alcohol ingestions prior to burn injury results in a significant increase in bacterial Counts in small intestine. The increase in intestinal bacterial Counts accompanied a significant increase in intestinal permeability. Finally, immunohistochemical analysis revealed a substantial (p < 0.05) loss of both T cell and dendritic cells in intestine of alcohol and burn injured rats compared with intestine of rats receiving either burn or sham injury. Altogether, results presented in this manuscript suggest that increase in intestinal bacterial growth along with alterations in intestinal permeability and immune status contribute to the increase in bacterial translocation observed in alcohol and burn injured rats. (c) 2004 Elsevier Ltd and ISBI. All rights reserved.
C1 Univ Alabama, Surg Res Ctr, Birmingham, AL 35294 USA.
   Univ Alabama, Dept Surg, Birmingham, AL 35294 USA.
   Loyola Univ, Chicago Med Ctr, Burn & Shock Trauma Inst, Maywood, IL 60153 USA.
   Loyola Univ, Chicago Med Ctr, Alcohol Res Program, Maywood, IL 60153 USA.
   Loyola Univ, Chicago Med Ctr, Dept Surg, Maywood, IL 60153 USA.
   Loyola Univ, Chicago Med Ctr, Dept Cell Biol Neurobiol & Anat, Maywood, IL 60153 USA.
RP Choudhry, MA (通讯作者)，Univ Alabama, Surg Res Ctr, Volker Hall G 094,1670 Univ Blvd, Birmingham, AL 35294 USA.
EM mashkoor.choudhry@ccc.uab.edu
FU NATIONAL INSTITUTE OF GENERAL MEDICAL SCIENCESUnited States Department
   of Health & Human ServicesNational Institutes of Health (NIH) - USANIH
   National Institute of General Medical Sciences (NIGMS) [R01GM042577,
   R01GM053235] Funding Source: NIH RePORTER; NATIONAL INSTITUTE ON ALCOHOL
   ABUSE AND ALCOHOLISMUnited States Department of Health & Human
   ServicesNational Institutes of Health (NIH) - USANIH National Institute
   on Alcohol Abuse & Alcoholism (NIAAA) [R21AA012901] Funding Source: NIH
   RePORTER; NIAAA NIH HHSUnited States Department of Health & Human
   ServicesNational Institutes of Health (NIH) - USANIH National Institute
   on Alcohol Abuse & Alcoholism (NIAAA) [AA12901] Funding Source: Medline;
   NIGMS NIH HHSUnited States Department of Health & Human ServicesNational
   Institutes of Health (NIH) - USANIH National Institute of General
   Medical Sciences (NIGMS) [GM53235, GM42577] Funding Source: Medline
CR Bahrami S, 1996, CURR TOP MICROBIOL, V216, P239
   BARBER A, 1993, SEMIN NEPHROL, V13, P416
   BARON P, 1994, J SURG RES, V57, P197, DOI 10.1006/jsre.1994.1131
   BERG RD, 1988, ARCH SURG-CHICAGO, V123, P1359
   BJARNASON I, 1995, GASTROENTEROLOGY, V108, P1566, DOI 10.1016/0016-5085(95)90708-4
   BRATHWAITE CEM, 1993, J TRAUMA, V34, P586, DOI 10.1097/00005373-199304000-00017
   BRENAN M, 1992, J EXP MED, V175, P1457, DOI 10.1084/jem.175.6.1457
   Choudhry MA, 2001, SHOCK, V16, P183, DOI 10.1097/00024382-200116030-00003
   Choudhry MA, 1998, J IMMUNOL, V160, P929
   Choudhry MA, 2002, AM J PHYSIOL-GASTR L, V282, pG937, DOI 10.1152/ajpgi.00235.2001
   CHOUDHRY MA, 2004, YB INTENSIVE CARE EM, P15
   Cook RT, 1998, ALCOHOL CLIN EXP RES, V22, P1927, DOI 10.1097/00000374-199812000-00007
   Efron P, 2003, SHOCK, V20, P386, DOI 10.1097/01.SHK.0000092698.10326.6f
   Faunce DE, 1997, J LEUKOCYTE BIOL, V62, P733, DOI 10.1002/jlb.62.6.733
   Freestone PP, 2002, SHOCK, V18, P465, DOI 10.1097/00024382-200211000-00014
   Gianotti L., 1993, Journal of Burn Care and Rehabilitation, V14, P336, DOI 10.1097/00004630-199305000-00004
   Gonnella PA, 1998, J IMMUNOL, V160, P4708
   HAUM A, 1995, BURNS, V21, P194, DOI 10.1016/0305-4179(95)80008-C
   HERNDON DN, 1993, CRIT CARE MED, V21, P50
   HOYT DB, 1994, SHOCK, V2, P23, DOI 10.1097/00024382-199407000-00005
   Jerrells TR, 1998, ALCOHOL CLIN EXP RES, V22, p212S, DOI 10.1111/j.1530-0277.1998.tb04004.x
   JONES WG, 1990, INFECT IMMUN, V58, P3257, DOI 10.1128/IAI.58.10.3257-3261.1990
   JONES WG, 1990, ANN SURG, V211, P399, DOI 10.1097/00000658-199004000-00004
   KAWAKAMI M, 1991, J SURG RES, V51, P210, DOI 10.1016/0022-4804(91)90096-5
   Kelly JL, 1999, SHOCK, V12, P39, DOI 10.1097/00024382-199907000-00006
   Kelsall BL, 2002, NAT IMMUNOL, V3, P699, DOI 10.1038/ni0802-699
   Kerksiek KM, 1999, CURR OPIN IMMUNOL, V11, P400, DOI 10.1016/S0952-7915(99)80067-3
   Lyte M, 2004, TRENDS MICROBIOL, V12, P14, DOI 10.1016/j.tim.2003.11.004
   MAEJIMA K, 1984, INFECT IMMUN, V43, P6, DOI 10.1128/IAI.43.1.6-10.1984
   Maier R V, 2001, Surg Infect (Larchmt), V2, P133, DOI 10.1089/109629601750469456
   MCGILL V, 1995, J TRAUMA, V38, P931, DOI 10.1097/00005373-199506000-00019
   Messingham KAN, 2002, ALCOHOL, V28, P137, DOI 10.1016/S0741-8329(02)00278-1
   MORRIS SE, 1990, J TRAUMA, V30, P639
   MUNSTER AM, 2000, MULTIPLE ORGAN FAILU, P86
   NAPOLITANO LM, 1995, J TRAUMA, V38, P198, DOI 10.1097/00005373-199502000-00008
   Neutra MR, 1996, CELL, V86, P345, DOI 10.1016/S0092-8674(00)80106-3
   O'Sullivan ST, 1997, BRIT J PLAST SURG, V50, P615, DOI 10.1016/S0007-1226(97)90507-5
   Peterson JD, 1998, P NATL ACAD SCI USA, V95, P3071, DOI 10.1073/pnas.95.6.3071
   Phelan H, 2002, J TRAUMA, V52, P675, DOI 10.1097/00005373-200204000-00010
   Ravindranath T, 2001, CRIT CARE MED, V29, P2245, DOI 10.1097/00003246-200112000-00002
   Rescigno M, 2001, NAT IMMUNOL, V2, P361, DOI 10.1038/86373
   Sibley D, 2000, J INFECT DIS, V182, P482, DOI 10.1086/315728
   Sir O, 2000, AM J PHYSIOL-REG I, V278, pR1224, DOI 10.1152/ajpregu.2000.278.5.R1224
   Soderstrom CA, 1998, ALCOHOL CLIN EXP RES, V22, P1470, DOI 10.1111/j.1530-0277.1998.tb03937.x
   Sparkes BG, 1997, BURNS, V23, P106, DOI 10.1016/S0305-4179(96)00089-7
   Swank GM, 1996, WORLD J SURG, V20, P411, DOI 10.1007/s002689900065
   SZABO G, 1994, J CLIN IMMUNOL, V14, P340, DOI 10.1007/BF01546318
   TRAVIS S, 1992, CLIN SCI, V82, P471, DOI 10.1042/cs0820471
   Turnbull E, 2001, IMMUNOL REV, V184, P58, DOI 10.1034/j.1600-065x.2001.1840106.x
NR 49
TC 48
Z9 50
U1 0
U2 0
PU ELSEVIER SCI LTD
PI OXFORD
PA THE BOULEVARD, LANGFORD LANE, KIDLINGTON, OXFORD OX5 1GB, OXON, ENGLAND
SN 0305-4179
EI 1879-1409
J9 BURNS
JI Burns
PD MAY
PY 2005
VL 31
IS 3
BP 290
EP 296
DI 10.1016/j.burns.2004.09.021
PG 7
WC Critical Care Medicine; Dermatology; Surgery
WE Science Citation Index Expanded (SCI-EXPANDED)
SC General & Internal Medicine; Dermatology; Surgery
GA 926YE
UT WOS:000229158800006
PM 15774282
DA 2022-03-26
ER

PT J
AU Sakya, J
   Sah, SK
   Bhandari, KB
   Pathak, LR
   Bhandari, SB
   Ghimire, S
   Devkota, B
   Hussmann, J
AF Sakya, Jaswan
   Sah, Sujit Kumar
   Bhandari, Khakindra Bahadur
   Pathak, Laxmi Raj
   Bhandari, Santosh Bikram
   Ghimire, Sudha
   Devkota, Bhimsen
   Hussmann, Jurgen
TI Perception of Community and Hospital Personnel on Burn Treatment and
   Outcome in Nepal
SO JOURNAL OF NEPAL MEDICAL ASSOCIATION
LA English
DT Article
DE burn injuries; hospitals; Nepal; outcomes; qualitative
AB Introduction: Globally, eleven million people sustain burn injuries every year enough to require medical attention. WHO has estimated Disability associated limited years of 84,000 per year just due to deformities and 2100 people die every year due to burn injuries in Nepal. The overall objective of the study is to explore the effectiveness of burn injuries treatment and management approach of hospitals.
   Methods: This qualitative study approached to 40 Health Personnel for Key Informants Interviews and 18 Focus Group Discussions with community people at the ten referral hospitals of eight district from May-june 2016. Qualitative data were analyzed using At.Lasti Software.
   Results: Female burn victims are brought late to the hospital compared to male patients and false reporting about incident is usually done by her attendants. More than three-fourth (80%) of the hospitals and about one-third male and female from FGD reported that the community people seek home remedy first rather than medical treatment. Majority of the medical doctors and nursing chiefs reported that first degree cases accounts for 50% of the total burn cases with a success rate of 80%. Medical and Nursing staff reported that deformities like hypertrophic scar, keloids, joint stiffness and compartment syndrome are mostly observed during the treatment. Hypothermia and sepsis were the major causes of death in most of the burn patients.
   Conclusions: Usually, people who engaged in house and agriculture works, have visited public health posts/hospitals more frequently due to financial constraints and transportation issues where quality of burn care services are unavailable.
C1 [Sakya, Jaswan; Sah, Sujit Kumar; Bhandari, Khakindra Bahadur; Pathak, Laxmi Raj; Bhandari, Santosh Bikram; Ghimire, Sudha] Sushma Koirala Mem Hosp, Kathmandu, Nepal.
   [Devkota, Bhimsen] Tribhuwan Univ, Kritipur, Nepal.
   [Hussmann, Jurgen] Interplast Germany, Plast & Reconstruct Surg, Bad Kreuznach, Germany.
RP Sah, SK (通讯作者)，Sushma Koirala Mem Hosp, Kathmandu, Nepal.
EM sujitmph12@gmail.com
FU Interplast Germany
FX This qualitative study was conducted by Sushma Koirala Memorial Hospital
   with financial support of Interplast Germany. We are grateful to Dr.
   Jurgen Hussmann, Nepal Country Health Director, Mr. Hein Stahl, Nepal
   Country Director, Dr. Ruediger Lohamann, Interplast Germany for their
   generous support, valuable input, facilitation and monitoring visit for
   quality assurance. We are indebted to the efforts of SKMH's staffs and
   consultants in timely accomplishment of the study. This acknowledgement
   would be futile without special gratitude to all the 10 hospitals'
   Medical Superintendents, Doctors, Nursing In-charges, Medical recorders
   and community people for their valuable time for interviews and
   enthusiastically sharing their experiences and opinions with our
   research team.
CR Abdul Aziz UB, 2015, INDIAN J FORENSIC CO, V2, P130
   [Anonymous], ANN REP 2008 9 GOV N
   BARRADAS R, 1995, BURNS, V21, P191, DOI 10.1016/0305-4179(95)80007-B
   Cochran W.G., 1977, SAMPLING TECHNIQUES, V3rd
   Deshpande J. D., 2012, International Journal of Biomedical and Advance Research, V3, P263, DOI 10.7439/ijbar.v3i4.424
   Gadge SJ, 2014, J ACAD IND RES, V2, P2278
   Ghani A N, 1987, Med J Malaysia, V42, P238
   Jagannath HS, 2011, NATL J COMMUNITY MED, V2, P19
   Maske AN, 2016, INT SURG J, V3, P1234
   Mazumder A, 2013, J INDIAN ACAD FORENS, V35, P44
   Murray CJ, GLOBAL BURDEN DIS CO
   Shanmugakrishnan RR, 2008, INDIAN J PLAST SURG, V41, P34, DOI 10.4103/0970-0358.41108
   Shrivastava P. S., 2012, Progress in Health Sciences, V2, P21
   Tyler M, 2008, BAILEY LOVES SHORT P, P378
   World Health Organization, 2018, WHO BURNS FACT SHEET
   World Health Organization (WHO), 2008, GLOB BURD DIS 2004 U
NR 16
TC 0
Z9 0
U1 3
U2 3
PU NEPAL MEDICAL ASSOC
PI KATHMANDU
PA NMA BUILDING, SIDDIHI SADAN, PO BOX 189, EXHIBITION RD, KATHMANDU,
   00000, NEPAL
SN 0028-2715
EI 1815-672X
J9 J NEPAL MED ASSOC
JI J. Nepal Med. Assoc.
PD NOV-DEC
PY 2018
VL 56
IS 214
BP 924
EP 930
DI 10.31729/jnma.3889
PG 7
WC Public, Environmental & Occupational Health; Medicine, General &
   Internal
WE Science Citation Index Expanded (SCI-EXPANDED)
SC Public, Environmental & Occupational Health; General & Internal Medicine
GA HG8LL
UT WOS:000455253100006
PM 31065136
OA gold, Green Published
DA 2022-03-26
ER

PT J
AU Nakazawa, H
   Yamada, M
   Tanaka, T
   Kramer, J
   Yu, YM
   Fischman, AJ
   Martyn, JAJ
   Tompkins, RG
   Kaneki, M
AF Nakazawa, Harumasa
   Yamada, Marina
   Tanaka, Tomokazu
   Kramer, Joshua
   Yu, Yong-Ming
   Fischman, Alan J.
   Martyn, J. A. Jeevendra
   Tompkins, Ronald G.
   Kaneki, Masao
TI Role of Protein Farnesylation in Burn-Induced Metabolic Derangements and
   Insulin Resistance in Mouse Skeletal Muscle
SO PLOS ONE
LA English
DT Article
ID NITRIC-OXIDE SYNTHASE; ENDOPLASMIC-RETICULUM STRESS; CRITICALLY-ILL
   PATIENTS; FARNESYLTRANSFERASE INHIBITOR; GLUCOSE-TOLERANCE; POTENTIAL
   ROLE; BASE DEFICIT; KINASE B; MICE; LACTATE
AB Objective
   Metabolic derangements, including insulin resistance and hyperlactatemia, are a major complication of major trauma (e.g., burn injury) and affect the prognosis of burn patients. Protein farnesylation, a posttranslational lipid modification of cysteine residues, has been emerging as a potential component of inflammatory response in sepsis. However, farnesylation has not yet been studied in major trauma. To study a role of farnesylation in burn-induced metabolic aberration, we examined the effects of farnesyltransferase (FTase) inhibitor, FTI-277, on burn-induced insulin resistance and metabolic alterations in mouse skeletal muscle.
   Methods
   A full thickness burn (30% total body surface area) was produced under anesthesia in male C57BL/6 mice at 8 weeks of age. After the mice were treated with FTI-277 (5 mg/kg/day, IP) or vehicle for 3 days, muscle insulin signaling, metabolic alterations and inflammatory gene expression were evaluated.
   Results
   Burn increased FTase expression and farnesylated proteins in mouse muscle compared with sham-burn at 3 days after burn. Simultaneously, insulin-stimulated phosphorylation of insulin receptor (IR), insulin receptor substrate (IRS)-1, Akt and GSK-3 beta was decreased. Protein expression of PTP-1B (a negative regulator of IR-IRS-1 signaling), PTEN (a negative regulator of Akt-mediated signaling), protein degradation and lactate release by muscle, and plasma lactate levels were increased by burn. Burn-induced impaired insulin signaling and metabolic dysfunction were associated with increased inflammatory gene expression. These burn-induced alterations were reversed or ameliorated by FTI-277.
   Conclusions
   Our data demonstrate that burn increased FTase expression and protein farnesylation along with insulin resistance, metabolic alterations and inflammatory response in mouse skeletal muscle, all of which were prevented by FTI-277 treatment. These results indicate that increased protein farnesylation plays a pivotal role in burn-induced metabolic dysfunction and inflammatory response. Our study identifies FTase as a novel potential molecular target to reverse or ameliorate metabolic derangements in burn patients.
C1 [Nakazawa, Harumasa; Yamada, Marina; Tanaka, Tomokazu; Martyn, J. A. Jeevendra; Kaneki, Masao] Harvard Univ, Massachusetts Gen Hosp, Sch Med, Dept Anesthesia Crit Care & Pain Med, Charlestown, MA 02129 USA.
   [Yamada, Marina; Yu, Yong-Ming; Fischman, Alan J.; Martyn, J. A. Jeevendra; Kaneki, Masao] Shriners Hosp Children, Boston, MA USA.
   [Kramer, Joshua] Harvard Univ, Massachusetts Gen Hosp, Sch Med, Dept Pathol, Boston, MA 02115 USA.
   [Yu, Yong-Ming; Tompkins, Ronald G.] Harvard Univ, Massachusetts Gen Hosp, Sch Med, Dept Surg, Boston, MA 02115 USA.
RP Kaneki, M (通讯作者)，Harvard Univ, Massachusetts Gen Hosp, Sch Med, Dept Anesthesia Crit Care & Pain Med, Charlestown, MA 02129 USA.
EM mkaneki@helix.mgh.harvard.edu
FU Shriners Hospitals for Children [71000, 85800, 84203]; National
   Institutes of Health(NIGMS)United States Department of Health & Human
   ServicesNational Institutes of Health (NIH) - USANIH National Institute
   of General Medical Sciences (NIGMS) [P50GM02700]; NATIONAL INSTITUTE OF
   GENERAL MEDICAL SCIENCESUnited States Department of Health & Human
   ServicesNational Institutes of Health (NIH) - USANIH National Institute
   of General Medical Sciences (NIGMS) [P50GM021700] Funding Source: NIH
   RePORTER
FX This work was supported by a research grant to MK (71000, 85800) and a
   fellowship to MY (84203) from Shriners Hospitals for Children, and to
   RGT (P50GM02700) from National Institutes of Health(NIGMS). The funders
   had no role in study design, date collection and analysis, decision to
   publish, or preparation of the manuscript.
CR Andel D, 2007, BURNS, V33, P973, DOI 10.1016/j.burns.2007.06.016
   Beffa DC, 2011, BURNS, V37, P222, DOI 10.1016/j.burns.2010.10.010
   Birle D, 2002, J IMMUNOL, V169, P286, DOI 10.4049/jimmunol.169.1.286
   Bonab AA, 2010, INT J MOL MED, V26, P311, DOI 10.3892/ijmm_00000467
   Bruning JC, 1998, MOL CELL, V2, P559, DOI 10.1016/S1097-2765(00)80155-0
   Calisto KL, 2010, PLOS ONE, V5, DOI 10.1371/journal.pone.0014232
   Callahan Leigh Ann, 2009, Crit Care Med, V37, pS354, DOI 10.1097/CCM.0b013e3181b6e439
   Cree MG, 2008, AM J PHYSIOL-ENDOC M, V294, pE1, DOI 10.1152/ajpendo.00562.2007
   Crossland H, 2008, J PHYSIOL-LONDON, V586, P5589, DOI 10.1113/jphysiol.2008.160150
   Dare AJ, 2009, FREE RADICAL BIO MED, V47, P1517, DOI 10.1016/j.freeradbiomed.2009.08.019
   DeFronzo RA, 2011, NEW ENGL J MED, V364, P1104, DOI 10.1056/NEJMoa1010949
   Elchebly M, 1999, SCIENCE, V283, P1544, DOI 10.1126/science.283.5407.1544
   Fogerty MD, 2010, J TRAUMA, V69, P99, DOI 10.1097/TA.0b013e3181df61b1
   Gore DC, 2000, J TRAUMA, V49, P673, DOI 10.1097/00005373-200010000-00015
   Gunst J, 2010, SEMIN DIALYSIS, V23, P157, DOI 10.1111/j.1525-139X.2010.00702.x
   Hojlund K, 2006, CURR DIABETES REV, V2, P375, DOI 10.2174/1573399810602040375
   Jeng JC, 2002, BURNS, V28, P161, DOI 10.1016/S0305-4179(01)00098-5
   Jeschke MG, 2014, ANN SURG, V259, P814, DOI 10.1097/SLA.0b013e31828dfbf1
   Jeschke MG, 2012, ANN SURG, V255, P370, DOI 10.1097/SLA.0b013e31823e76e7
   Kamolz LP, 2005, BURNS, V31, P986, DOI 10.1016/j.burns.2005.06.019
   Kaneki M, 2007, ANTIOXID REDOX SIGN, V9, P319, DOI 10.1089/ars.2006.1464
   Kaneki M, 2013, METABOLISM, V62, P341, DOI 10.1016/j.metabol.2012.08.010
   Kaneki M, 2009, CRIT CARE MED, V37, P2856, DOI 10.1097/CCM.0b013e3181aff7bb
   Kido Y, 2000, J CLIN INVEST, V105, P199, DOI 10.1172/JCI7917
   KREISBERG RA, 1972, NEW ENGL J MED, V287, P132, DOI 10.1056/NEJM197207202870307
   Krinsley J, 2010, CRIT CARE, V14, DOI 10.1186/cc9275
   Lantos J, 2010, SHOCK, V33, P562, DOI 10.1097/SHK.0b013e3181cd8c88
   Lee HY, 2011, SHOCK, V36, P580, DOI 10.1097/SHK.0b013e3182366872
   Li YQ, 2011, SURGERY, V150, P442, DOI 10.1016/j.surg.2011.07.003
   Long YC, 2011, MOL CELL BIOL, V31, P430, DOI 10.1128/MCB.00983-10
   LOVEJOY J, 1992, METABOLISM, V41, P22, DOI 10.1016/0026-0495(92)90185-D
   Lu XM, 2013, INT J BURNS TRAUMA, V3, P37
   Martyn JAJ, 2008, ANESTHESIOLOGY, V109, P137, DOI 10.1097/ALN.0b013e3181799d45
   Nantais DE, 1996, J LEUKOCYTE BIOL, V60, P423, DOI 10.1002/jlb.60.3.423
   PEDROSO FE, 2012, J CACHEXIA SARCOPENI
   Riesenman PJ, 2007, J BURN CARE RES, V28, P342, DOI 10.1097/BCR.0B013E318031A1FE
   Robinson K, 2011, BEST PRACT RES CL EN, V25, P835, DOI 10.1016/j.beem.2011.04.008
   Schernthaner G, 2010, DIABETES OBES METAB, V12, P1023, DOI 10.1111/j.1463-1326.2010.01262.x
   Sekiya M, 2009, CELL METAB, V10, P219, DOI 10.1016/j.cmet.2009.08.004
   Shinozaki S, 2011, J BIOL CHEM, V286, P34959, DOI 10.1074/jbc.M110.187666
   Shinozaki S, 2010, BIOCHEM BIOPH RES CO, V391, P1459, DOI 10.1016/j.bbrc.2009.12.094
   Sinha R, 2002, DIABETES, V51, P1022, DOI 10.2337/diabetes.51.4.1022
   Stein W, 2011, J HEART LUNG TRANSPL, V30, P761, DOI 10.1016/j.healun.2011.01.720
   Sugita H, 2005, AM J PHYSIOL-ENDOC M, V288, pE585, DOI 10.1152/ajpendo.00321.2004
   Sugita H, 2005, J BIOL CHEM, V280, P14203, DOI 10.1074/jbc.M411226200
   Sugita M, 2007, ARTERIOSCL THROM VAS, V27, P1390, DOI 10.1161/ATVBAHA.107.140673
   Sugita M, 2012, METABOLISM, V61, P127, DOI 10.1016/j.metabol.2011.06.001
   Sun H, 1999, P NATL ACAD SCI USA, V96, P6199, DOI 10.1073/pnas.96.11.6199
   Ueki K, 1998, J BIOL CHEM, V273, P5315, DOI 10.1074/jbc.273.9.5315
   Van den Berghe G, 2001, NEW ENGL J MED, V345, P1359, DOI 10.1056/NEJMoa011300
   Vandesompele J, 2002, GENOME BIOL, V3, DOI 10.1186/gb-2002-3-7-research0034
   Vazquez F, 2000, MOL CELL BIOL, V20, P5010, DOI 10.1128/MCB.20.14.5010-5018.2000
   VESTAL DJ, 1995, J LEUKOCYTE BIOL, V58, P607, DOI 10.1002/jlb.58.5.607
   Wang HC, 1999, SCIENCE, V285, P248, DOI 10.1126/science.285.5425.248
   Wei W, 2005, AM J PHYSIOL-REG I, V288, pR580, DOI 10.1152/ajpregu.00341.2004
   Xue XH, 2006, J PHARMACOL EXP THER, V317, P53, DOI 10.1124/jpet.105.095976
   Yang W, 2011, J PHARMACOL EXP THER, V339, P832, DOI 10.1124/jpet.111.183558
   Zhang LT, 2008, SHOCK, V30, P449, DOI 10.1097/SHK.0b013e3181672495
NR 58
TC 13
Z9 13
U1 0
U2 0
PU PUBLIC LIBRARY SCIENCE
PI SAN FRANCISCO
PA 1160 BATTERY STREET, STE 100, SAN FRANCISCO, CA 94111 USA
SN 1932-6203
J9 PLOS ONE
JI PLoS One
PD JAN 16
PY 2015
VL 10
IS 1
AR e0116633
DI 10.1371/journal.pone.0116633
PG 20
WC Multidisciplinary Sciences
WE Science Citation Index Expanded (SCI-EXPANDED)
SC Science & Technology - Other Topics
GA AZ4OS
UT WOS:000348202900004
PM 25594415
OA Green Published, Green Submitted, gold
DA 2022-03-26
ER

PT J
AU Davies, A
   Spickett-Jones, F
   Jenkins, ATA
   Young, AE
AF Davies, A.
   Spickett-Jones, F.
   Jenkins, A. T. A.
   Young, A. E.
TI A systematic review of intervention studies demonstrates the need to
   develop a minimum set of indicators to report the presence of burn wound
   infection
SO BURNS
LA English
DT Review
DE Burn wound infection; Systematic review; Outcome definition; Diagnostic
   indicators
ID PARTIAL THICKNESS BURNS; 1-PERCENT SILVER SULFADIAZINE;
   CLINICAL-EVALUATION; PEDIATRIC-PATIENTS; GLUCOSE CONTROL; ALOE-VERA;
   MANAGEMENT; DRESSINGS; EFFICACY; THERAPY
AB Introduction: Burn wound infections result in delayed healing and increased pain, scarring, sepsis risk and healthcare costs. Clinical decision making about burn wound infection should be supported by evidence syntheses. Validity of evidence from systematic reviews may be reduced if definitions of burn wound infectionvary between trials. This review aimed to determine whether burn wound infectionis defined, and whether there is variation in the indicators used to define burn wound infectionacross studies testing interventions for patients with burns.
   Method: Searches were carried out in four databases (Ovid Medline, Ovid Embase, Cinahl, CochraneRegister of Trials) to identify studies evaluating interventions for patients with burns and reporting a burn wound infection outcome. Pre-defined inclusion and exclusion criteria were systematically applied to select relevant studies. Data were systematically extracted and reported narratively.
   Results: 2056 studies were identified, of which 72 met the inclusion criteria, comprising 71 unique datasets. 52.1% of studies were randomised controlled trials. Twenty-eight (38.0%) studies reporting a burn wound infection outcome did not reporthow they had defined it. In the methods of included studies, 59 studies (83.1%) reported that they planned to measure burn wound infection as an outcome. Of these, 44 studies (74.6%) described how they had defined burn wound infection; 6 studies (13.6%) reported use of a previously developed consensus-informed definition of burn wound infection, and 41 studies (69.5%) described the specific indicators used to define it. Studies used between one (11 studies; 26.8%) and nine indicators (2 studies; 4.9%) to define burn wound infection (median = 3, inter-quartile range = 2). The most commonly used indicator was presence of bacteria in the wound (61.0% of studies). Only 13 studies (31.7%) defined burn wound infection using the same indicators as at least one other study.
   Discussion and conclusions: Within intervention studies reporting burn wound infection outcomes, a definition of this outcome is commonly not provided, or it varies between studies. This will prevent evidence synthesis to identify effective treatments for patients with burn injuries. Since there is no objective method for assessing burn wound infection, expert consensus is needed to agree a minimum set of indicators (Core Indicator Set) reported in all trials reporting burn wound infection as an outcome. (C) 2020 Elsevier Ltd and ISBI. All rights reserved.
C1 [Davies, A.] Univ Bristol, Ctr Acad Child Hlth, Bristol, Avon, England.
   [Davies, A.; Spickett-Jones, F.; Young, A. E.] Bristol Royal Hosp Children, Childrens Burns Res Ctr, Bristol, Avon, England.
   [Jenkins, A. T. A.] Univ Bath, Dept Chem, Bath, Avon, England.
   [Young, A. E.] Univ Bristol, Bristol Ctr Surg Res, Bristol, Avon, England.
RP Young, AE (通讯作者)，Univ Bristol, Bristol Ctr Surg Res, Bristol, Avon, England.
EM amber.young1@nhs.net
RI Jenkins, Toby/C-2124-2009; Young, Amber/H-2988-2018
OI Jenkins, Toby/0000-0002-8981-3029; Davies, Anna/0000-0003-0743-6547;
   Young, Amber/0000-0001-7205-492X
FU Medical Research CouncilUK Research & Innovation (UKRI)Medical Research
   Council UK (MRC)European Commission [MR/N006496/1]; EPSRCUK Research &
   Innovation (UKRI)Engineering & Physical Sciences Research Council
   (EPSRC) [EP/R51164X/1]; MRCUK Research & Innovation (UKRI)Medical
   Research Council UK (MRC) [MR/N006496/1, MC_PC_14122] Funding Source:
   UKRI
FX This work was supported by the Medical Research Council Grant:
   MR/N006496/1 and EPSRC grant: EP/R51164X/1.
CR Abedini F, 2013, INT WOUND J, V10, P573, DOI 10.1111/j.1742-481X.2012.01024.x
   Adly OA, 2010, BURNS, V36, P703, DOI 10.1016/j.burns.2009.09.003
   Ahmed T. A., 2011, Indian Journal of Novel Drug Delivery, V3, P264
   Al Shlash SO, 2016, INT J BURNS TRAUMA, V6, P30
   [Anonymous], 2017, COCHRANE DB SYST REV
   Aramwit P, 2013, ARCH DERMATOL RES, V305, P585, DOI 10.1007/s00403-013-1371-4
   Barajas-Nava LA, 2013, COCHRANE DB SYST REV, DOI 10.1002/14651858.CD008738.pub2
   Borders S, 2013, FOUND REV, V5, P14, DOI 10.9707/1944-5660.1167
   Brown M, 2016, J BURN CARE RES, V37, pE340, DOI 10.1097/BCR.0000000000000273
   Bruce J, 2001, J HOSP INFECT, V49, P99, DOI 10.1053/jhin.2001.1045
   Bujang-Safawi E, 2010, BURNS, V36, P876, DOI 10.1016/j.burns.2009.07.001
   Chahed Jamila, 2014, Afr J Paediatr Surg, V11, P323, DOI 10.4103/0189-6725.143141
   Chong SJ, 2013, DIVING HYPERB MED, V43, P157
   Church D, 2006, CLIN MICROBIOL REV, V19, P403, DOI 10.1128/CMR.19.2.403-434.2006
   Cutting KF, 2005, CLIN IDENTIFICATION
   Dallal MMS, 2016, BURNS, V42, P578, DOI 10.1016/j.burns.2015.05.001
   Danilla S, 2009, BURNS, V35, P956, DOI 10.1016/j.burns.2009.04.031
   Davies A, 2017, BURNS, V43, P215, DOI 10.1016/j.burns.2016.07.032
   Evans D, 2003, J CLIN NURS, V12, P77, DOI 10.1046/j.1365-2702.2003.00662.x
   Finnerty CC, 2014, J AM COLL SURGEONS, V218, P783, DOI 10.1016/j.jamcollsurg.2014.01.038
   Fischer S, 2016, BURNS, V42, P457, DOI 10.1016/j.burns.2015.08.034
   Genuino GAS, 2014, BURNS, V40, P1267, DOI 10.1016/j.burns.2014.07.024
   Gille J, 2014, BURNS, V40, P871, DOI 10.1016/j.burns.2013.11.021
   Glat PM, 2015, J WOUND CARE, V24, pS4, DOI 10.12968/jowc.2015.24.Sup4a.S4
   Greenhalgh DG, 2007, J BURN CARE RES, V28, P776, DOI 10.1097/BCR.0b013e3181599bc9
   Greenhalgh DG, 2013, J BURN CARE RES, V34, P576, DOI 10.1097/BCR.0b013e3182a22ea5
   Grippaudo FR, 2010, BURNS, V36, P871, DOI 10.1016/j.burns.2009.10.021
   Halstead FD, 2018, BURNS, V44, P39, DOI 10.1016/j.burns.2017.06.008
   Highton L, 2013, BURNS, V39, P136, DOI 10.1016/j.burns.2012.05.005
   Horan TC, 2008, AM J INFECT CONTROL, V36, P309, DOI 10.1016/j.ajic.2008.03.002
   Hubik DJ, 2011, BURNS, V37, P594, DOI 10.1016/j.burns.2011.01.006
   Hyland EJ, 2015, BURNS, V41, P700, DOI 10.1016/j.burns.2015.02.001
   Jeschke MG, 2016, ANN SURG, V264, P518, DOI 10.1097/SLA.0000000000001845
   Jeschke MG, 2012, PLOS ONE, V7, DOI 10.1371/journal.pone.0035465
   Jeschke MG, 2010, ANN SURG, V252, P521, DOI 10.1097/SLA.0b013e3181f2774c
   Jeschke MG, 2010, AM J RESP CRIT CARE, V182, P351, DOI 10.1164/rccm.201002-0190OC
   Kahn SA, 2015, J BURN CARE RES, V36, pE220, DOI 10.1097/BCR.0000000000000114
   Kahn SA, 2011, J BURN CARE RES, V32, P309, DOI 10.1097/BCR.0b013e31820aaf7f
   Kallstrom G, 2014, J CLIN MICROBIOL, V52, P2753, DOI 10.1128/JCM.00522-14
   Karimi H, 2017, J BURN CARE RES, V38, pE568, DOI 10.1097/BCR.0000000000000422
   Kee ELG, 2015, BURNS, V41, P946, DOI 10.1016/j.burns.2014.11.005
   Kee EG, 2013, TRIALS, V14, DOI 10.1186/1745-6215-14-403
   Kement M, 2011, ULUS TRAVMA ACIL CER, V17, P123, DOI 10.5505/tjtes.2011.66563
   Khorasani EN, 2010, BURNS, V36, P1067, DOI 10.1016/j.burns.2009.12.005
   Kibor D K, 2014, East Afr Med J, V91, P33
   Kishikova L, 2014, BURNS, V40, P1530, DOI 10.1016/j.burns.2014.01.020
   Lantinga MA, 2016, NEPHRON, V134, P205, DOI 10.1159/000446664
   Lau CT, 2016, PEDIATR SURG INT, V32, P577, DOI 10.1007/s00383-016-3895-0
   Yuan L, 2015, BURNS, V41, P1086, DOI 10.1016/j.burns.2014.12.004
   Lu GZ, 2011, J CLIN BIOCHEM NUTR, V48, P222, DOI 10.3164/jcbn.10-91
   Mainetti S, 2013, J WOUND CARE, V22, P681, DOI 10.12968/jowc.2013.22.12.681
   Malik KI, 2010, INT WOUND J, V7, P413, DOI 10.1111/j.1742-481X.2010.00717.x
   Martirosyan EV, 2014, NEW ARMEN MED J, V8, P33
   Mason SA, 2016, ANN SURG, V13
   Mayes T, 2015, J BURN CARE RES, V36, P92, DOI 10.1097/BCR.0000000000000139
   Merchant N, 2014, J TRAUMA ACUTE CARE, V77, P640, DOI 10.1097/TA.0000000000000405
   Mitchell BG, 2018, JT COMM J QUAL PATIE, V44, P613, DOI 10.1016/j.jcjq.2018.02.002
   Mitha A, 2012, ACTA PAEDIATR, V101, pe350, DOI 10.1111/j.1651-2227.2012.02716.x
   Moher D, 2009, BMJ-BRIT MED J, V339, DOI [10.1136/bmj.b2535, 10.1186/2046-4053-4-1, 10.1136/bmj.g7647, 10.1136/bmj.i4086, 10.1016/j.ijsu.2010.02.007]
   Mosier MJ, 2011, J BURN CARE RES, V32, P104, DOI 10.1097/BCR.0b013e318204b3be
   Muangman P, 2016, INT J LOW EXTR WOUND, V15, P203, DOI 10.1177/1534734616652552
   Muangman P, 2010, INT WOUND J, V7, P271, DOI 10.1111/j.1742-481X.2010.00690.x
   Muir Gray JM., 1996, EVIDENCE BASED HEALT
   Nagoba BS, 2010, BURNS, V36, P1242, DOI 10.1016/j.burns.2010.05.011
   Najmi M, 2015, BURNS, V41, P493, DOI 10.1016/j.burns.2014.08.010
   Nasiri E, 2016, J ETHNOPHARMACOL, V189, P107, DOI 10.1016/j.jep.2016.05.029
   Niven DJ, 2018, BMC MED, V16, DOI 10.1186/s12916-018-1018-6
   Ostlie DJ, 2012, J PEDIATR SURG, V47, P1204, DOI 10.1016/j.jpedsurg.2012.03.028
   Panahi Y, 2012, ASIAN BIOMED, V6, P273, DOI 10.5372/1905-7415.0602.053
   PAPINI RPG, 1995, BRIT J SURG, V82, P505, DOI 10.1002/bjs.1800820423
   Park JH, 2013, BURNS, V39, P1386, DOI 10.1016/j.burns.2013.03.015
   Peck MD, 1998, J BURN CARE REHABIL, V19, P386, DOI 10.1097/00004630-199809000-00005
   Barretto MGP, 2010, REV ASSOC MED BRAS, V56, P51, DOI 10.1590/S0104-42302010000100016
   Rafla K, 2011, BURNS, V37, P5, DOI 10.1016/j.burns.2009.06.198
   Rashaan ZM, 2016, TRIALS, V17, DOI 10.1186/s13063-016-1240-5
   Rose T, 2014, INT J BURNS TRAUMA, V4, P66
   Rosenberg L, 2014, BURNS, V40, P466, DOI 10.1016/j.burns.2013.08.013
   Ryssel H, 2010, WOUND REPAIR REGEN, V18, P439, DOI 10.1111/j.1524-475X.2010.00610.x
   Schiefer JL, 2017, BURNS, V43, P539, DOI 10.1016/j.burns.2016.09.005
   Scholten-Jaegers SMHJ, 2017, J BURN CARE RES, V38, pE432, DOI 10.1097/BCR.0000000000000448
   Shahzad MN, 2013, J PAK MED ASSOC, V63, P225
   Silla RC, 2006, BURNS, V32, P139, DOI 10.1016/j.burns.2005.09.002
   Silverstein P, 2011, J BURN CARE RES, V32, P617, DOI 10.1097/BCR.0b013e318236fe31
   Tan HB, 2014, COCHRANE DB SYST REV, DOI 10.1002/14651858.CD007174.pub2
   Tang HT, 2015, J TRAUMA ACUTE CARE, V78, P1000, DOI 10.1097/TA.0000000000000620
   Tasleem Samiyah, 2013, J Ayub Med Coll Abbottabad, V25, P145
   Tunis SR, 2016, J COMP EFFECT RES, V5, P193, DOI 10.2217/cer-2015-0007
   Verbelen J, 2014, BURNS, V40, P416, DOI 10.1016/j.burns.2013.07.008
   Vicic VK, 2013, ASIA PAC J CLIN NUTR, V22, P543, DOI 10.6133/apjcn.2013.22.4.13
   Wang CJ, 2016, EXP THER MED, V12, P2527, DOI 10.3892/etm.2016.3645
   Weissman O, 2013, BURNS, V39, P1316, DOI 10.1016/j.burns.2013.03.005
   Wibbenmeyer L, 2012, J BURN CARE RES, V33, P358, DOI 10.1097/BCR.0b013e31823746d2
   Yan H, 2012, BURNS, V38, P877, DOI 10.1016/j.burns.2012.02.001
   Yang B, 2015, PAK J MED SCI, V31, P1334, DOI 10.12669/pjms.316.7734
   Young AE, 2019, BMJ OPEN, V9, DOI 10.1136/bmjopen-2018-025135
   Zajicek R, 2011, BURNS, V37, pS24
NR 96
TC 4
Z9 4
U1 2
U2 19
PU ELSEVIER SCI LTD
PI OXFORD
PA THE BOULEVARD, LANGFORD LANE, KIDLINGTON, OXFORD OX5 1GB, OXON, ENGLAND
SN 0305-4179
EI 1879-1409
J9 BURNS
JI Burns
PD NOV
PY 2020
VL 46
IS 7
BP 1487
EP 1497
DI 10.1016/j.burns.2020.03.009
PG 11
WC Critical Care Medicine; Dermatology; Surgery
WE Science Citation Index Expanded (SCI-EXPANDED)
SC General & Internal Medicine; Dermatology; Surgery
GA OH7EG
UT WOS:000582756600001
PM 32340771
OA Green Submitted
DA 2022-03-26
ER

PT J
AU Wynn, JL
   Wilson, CS
   Hawiger, J
   Scumpia, PO
   Marshall, AF
   Liu, JH
   Zharkikh, I
   Wong, HR
   Lahni, P
   Benjamin, JT
   Plosa, EJ
   Weitkamp, JH
   Sherwood, ER
   Moldawer, LL
   Ungaro, R
   Baker, HV
   Lopez, MC
   McElroy, SJ
   Colliou, N
   Mohamadzadeh, M
   Moore, DJ
AF Wynn, James Lawrence
   Wilson, Chris S.
   Hawiger, Jacek
   Scumpia, Philip O.
   Marshall, Andrew F.
   Liu, Jin-Hua
   Zharkikh, Irina
   Wong, Hector R.
   Lahni, Patrick
   Benjamin, John T.
   Plosa, Erin J.
   Weitkamp, Jorn-Hendrik
   Sherwood, Edward R.
   Moldawer, Lyle L.
   Ungaro, Ricardo
   Baker, Henry V.
   Lopez, M. Cecilia
   McElroy, Steven J.
   Colliou, Natacha
   Mohamadzadeh, Mansour
   Moore, Daniel Jensen
TI Targeting IL-17A attenuates neonatal sepsis mortality induced by IL-18
SO PROCEEDINGS OF THE NATIONAL ACADEMY OF SCIENCES OF THE UNITED STATES OF
   AMERICA
LA English
DT Article
DE IL-18; IL-17; sepsis; neonate; pathogenesis
ID BURN-INJURED MICE; NECROTIZING ENTEROCOLITIS; T-CELLS; POLYMICROBIAL
   SEPSIS; INTERLEUKIN-1 FAMILY; EPITHELIAL-CELLS; IMMUNE-RESPONSE; HOST
   RESPONSE; GAMMA-DELTA; EXPRESSION
AB Interleukin (IL)-18 is an important effector of innate and adaptive immunity, but its expression must also be tightly regulated because it can potentiate lethal systemic inflammation and death. Healthy and septic human neonates demonstrate elevated serum concentrations of IL-18 compared with adults. Thus, we determined the contribution of IL-18 to lethality and its mechanism in a murine model of neonatal sepsis. We find that IL-18-null neonatal mice are highly protected from polymicrobial sepsis, whereas replenishing IL-18 increased lethality to sepsis or endotoxemia. Increased lethality depended on IL-1 receptor 1 (IL-1R1) signaling but not adaptive immunity. In genome-wide analyses of blood mRNA from septic human neonates, expression of the IL-17 receptor emerged as a critical regulatory node. Indeed, IL-18 administration in sepsis increased IL-17A production by murine intestinal gamma delta T cells as well as Ly6G(+) myeloid cells, and blocking IL-17A reduced IL-18-potentiated mortality to both neonatal sepsis and endotoxemia. We conclude that IL-17A is a previously unrecognized effector of IL-18-mediated injury in neonatal sepsis and that disruption of the deleterious and tissue-destructive IL-18/IL-1/IL-17A axis represents a novel therapeutic approach to improve outcomes for human neonates with sepsis.
C1 [Wynn, James Lawrence; Zharkikh, Irina] Univ Florida, Dept Pediat, Gainesville, FL 32610 USA.
   [Wynn, James Lawrence] Univ Florida, Dept Pathol Immunol & Lab Med, Gainesville, FL 32610 USA.
   [Wilson, Chris S.; Sherwood, Edward R.; Moore, Daniel Jensen] Vanderbilt Univ, Dept Pathol Microbiol & Immunol, Nashville, TN 37232 USA.
   [Hawiger, Jacek] Vanderbilt Univ, Dept Med, Nashville, TN 37232 USA.
   [Hawiger, Jacek] Vanderbilt Univ, Dept Mol Physiol & Biophys, Nashville, TN 37232 USA.
   [Scumpia, Philip O.] Univ Calif Los Angeles, Div Dermatol, Los Angeles, CA 90095 USA.
   [Marshall, Andrew F.; Liu, Jin-Hua; Benjamin, John T.; Plosa, Erin J.; Weitkamp, Jorn-Hendrik; Moore, Daniel Jensen] Vanderbilt Univ, Dept Pediat, Nashville, TN 37232 USA.
   [Wong, Hector R.; Lahni, Patrick] Univ Cincinnati, Coll Med, Dept Pediat, Cincinnati Childrens Hosp Med Ctr, Cincinnati, OH 45229 USA.
   [Sherwood, Edward R.] Vanderbilt Univ, Med Ctr, Dept Anesthesiol, Nashville, TN 37232 USA.
   [Moldawer, Lyle L.; Ungaro, Ricardo] Univ Florida, Coll Med, Dept Surg, Gainesville, FL 32610 USA.
   [Baker, Henry V.; Lopez, M. Cecilia] Univ Florida, Coll Med, Dept Mol Genet & Microbiol, Gainesville, FL 32610 USA.
   [McElroy, Steven J.] Univ Iowa, Dept Pediat, Iowa City, IA 52242 USA.
   [Colliou, Natacha; Mohamadzadeh, Mansour] Univ Florida, Ctr Inflammat & Mucosal Immunol, Gainesville, FL 32610 USA.
RP Wynn, JL (通讯作者)，Univ Florida, Dept Pediat, Gainesville, FL 32610 USA.; Wynn, JL (通讯作者)，Univ Florida, Dept Pathol Immunol & Lab Med, Gainesville, FL 32610 USA.
EM james.wynn@peds.ufl.edu
RI McElroy, Steven/AAC-7204-2019; Weitkamp, Joern-Hendrik/AAZ-8272-2020;
   Moore, Daniel/V-6145-2019; Moore, Daniel J/A-4924-2008
OI McElroy, Steven/0000-0002-4321-723X; Weitkamp,
   Joern-Hendrik/0000-0002-6654-4823; Moore, Daniel/0000-0002-6889-9345;
   Moore, Daniel J/0000-0002-6889-9345; Wong, Hector/0000-0001-7989-1173;
   Wynn, James/0000-0001-7052-4836; Moldawer, Lyle/0000-0002-9041-9838
FU NIH/National Institute of General Medical SciencesUnited States
   Department of Health & Human ServicesNational Institutes of Health (NIH)
   - USANIH National Institute of General Medical Sciences (NIGMS)
   [GM106143, T32 GM008554, F31DK107321, GM099771, GM108025, GM097531];
   NIH/National Institute of Diabetes and Digestive and Kidney
   DiseasesUnited States Department of Health & Human ServicesNational
   Institutes of Health (NIH) - USANIH National Institute of Diabetes &
   Digestive & Kidney Diseases (NIDDK) [DK097335, DK090146]; NIH/Eunice
   Kennedy Shriver National Institute of Child Health and Human
   DevelopmentUnited States Department of Health & Human ServicesNational
   Institutes of Health (NIH) - USANIH Eunice Kennedy Shriver National
   Institute of Child Health & Human Development (NICHD) [HD061607];
   University of Florida Department of Pediatrics; Vanderbilt Immunotherapy
   Program; Children's Miracle Network; Gerber Foundation; Vanderbilt
   University Department of Pediatrics; Vanderbilt Turner-Hazinski Awards;
   EUNICE KENNEDY SHRIVER NATIONAL INSTITUTE OF CHILD HEALTH & HUMAN
   DEVELOPMENTUnited States Department of Health & Human ServicesNational
   Institutes of Health (NIH) - USANIH Eunice Kennedy Shriver National
   Institute of Child Health & Human Development (NICHD) [K08HD061607]
   Funding Source: NIH RePORTER; NATIONAL HEART, LUNG, AND BLOOD
   INSTITUTEUnited States Department of Health & Human ServicesNational
   Institutes of Health (NIH) - USANIH National Heart Lung & Blood
   Institute (NHLBI) [K08HL127102] Funding Source: NIH RePORTER; NATIONAL
   INSTITUTE OF DIABETES AND DIGESTIVE AND KIDNEY DISEASESUnited States
   Department of Health & Human ServicesNational Institutes of Health (NIH)
   - USANIH National Institute of Diabetes & Digestive & Kidney Diseases
   (NIDDK) [F31DK107321, R03DK097335, K08DK090146] Funding Source: NIH
   RePORTER; NATIONAL INSTITUTE OF GENERAL MEDICAL SCIENCESUnited States
   Department of Health & Human ServicesNational Institutes of Health (NIH)
   - USANIH National Institute of General Medical Sciences (NIGMS)
   [T32GM008554, R01GM097531, K08GM106143, R25GM062459, R01GM108025]
   Funding Source: NIH RePORTER; Veterans AffairsUS Department of Veterans
   Affairs [I01BX002750] Funding Source: NIH RePORTER
FX We thank Dr. Dorina Avram for her assistance. Support for this work was
   provided by the NIH/National Institute of General Medical Sciences
   Grants GM106143 (to J.L.W.), T32 GM008554 and F31DK107321 (to C.S.W.),
   GM099771 and GM108025 (to H.R.W.), and GM097531 (to L.L.M); NIH/National
   Institute of Diabetes and Digestive and Kidney Diseases Grants DK097335
   (to S.J.M.) and DK090146 (to D.J.M.); NIH/Eunice Kennedy Shriver
   National Institute of Child Health and Human Development Grant HD061607
   (to J.-H.W.); the University of Florida Department of Pediatrics,
   Vanderbilt Immunotherapy Program, The Children's Miracle Network, The
   Gerber Foundation, Vanderbilt University Department of Pediatrics, and
   Vanderbilt Turner-Hazinski Awards.
CR Adkins B, 2004, NAT REV IMMUNOL, V4, P553, DOI 10.1038/nri1394
   Brocklehurst P, 2011, NEW ENGL J MED, V365, P1201, DOI 10.1056/NEJMoa1100441
   Cuenca AG, 2011, INFECT IMMUN, V79, P2746, DOI 10.1128/IAI.01291-10
   Dinarello CA, 2012, NAT REV DRUG DISCOV, V11, P633, DOI 10.1038/nrd3800
   Dinarello CA, 2009, ANNU REV IMMUNOL, V27, P519, DOI 10.1146/annurev.immunol.021908.132612
   Dolinay T, 2012, AM J RESP CRIT CARE, V185, P1225, DOI 10.1164/rccm.201201-0003OC
   Duan JY, 2010, CELL HOST MICROBE, V7, P140, DOI 10.1016/j.chom.2010.01.005
   Egan CE, 2016, J CLIN INVEST, V126, P495, DOI 10.1172/JCI83356
   Flierl MA, 2008, FASEB J, V22, P2198, DOI 10.1096/fj.07-105221
   Freitas A, 2009, J IMMUNOL, V182, P7846, DOI 10.4049/jimmunol.0803039
   Garlanda C, 2013, IMMUNITY, V39, P1003, DOI 10.1016/j.immuni.2013.11.010
   Gelderblom M, 2012, BLOOD, V120, P3793, DOI 10.1182/blood-2012-02-412726
   Gentile LF, 2014, J IMMUNOL, V192, P3156, DOI 10.4049/jimmunol.1301726
   Grobmyer SR, 2000, J CLIN IMMUNOL, V20, P212, DOI 10.1023/A:1006641630904
   Hagberg H, 2005, BJOG-INT J OBSTET GY, V112, P16, DOI 10.1111/j.1471-0528.2005.00578.x
   Heninger E, 2002, EUR J PEDIATR, V161, P410, DOI 10.1007/s00431-002-0968-y
   Joshi VD, 2002, J IMMUNOL, V169, P2536, DOI 10.4049/jimmunol.169.5.2536
   Kingsmore SF, 2008, MOL CELL PROTEOMICS, V7, P1863, DOI 10.1074/mcp.M800175-MCP200
   Kinoshita M, 2004, ANN SURG, V240, P313, DOI 10.1097/01.sla.0000133354.44709.28
   Kinoshita M, 2011, INFECT IMMUN, V79, P2670, DOI 10.1128/IAI.01298-10
   Lalor SJ, 2011, J IMMUNOL, V186, P5738, DOI 10.4049/jimmunol.1003597
   Li L, 2010, J CLIN INVEST, V120, P331, DOI 10.1172/JCI38702
   Maheshwari A, 2014, PEDIATR RES, V76, P100, DOI 10.1038/pr.2014.48
   Mease PJ, 2014, NEW ENGL J MED, V370, P2295, DOI 10.1056/NEJMoa1315231
   Moreno SE, 2006, J IMMUNOL, V177, P3218, DOI 10.4049/jimmunol.177.5.3218
   Munoz M, 2015, IMMUNITY, V42, P321, DOI 10.1016/j.immuni.2015.01.011
   Namachivayam K, 2013, AM J PHYSIOL-GASTR L, V304, pG167, DOI 10.1152/ajpgi.00141.2012
   Nowarski R, 2015, CELL, V163, P1444, DOI 10.1016/j.cell.2015.10.072
   OKAMURA H, 1995, INFECT IMMUN, V63, P3966, DOI 10.1128/IAI.63.10.3966-3972.1995
   Paget C, 2015, IMMUNOL CELL BIOL, V93, P198, DOI 10.1038/icb.2014.94
   Puren AJ, 1998, J CLIN INVEST, V101, P711, DOI 10.1172/JCI1379
   Robertson MJ, 2006, CLIN CANCER RES, V12, P4265, DOI 10.1158/1078-0432.CCR-06-0121
   Schultz MJ, 2003, INFECT IMMUN, V71, P1630, DOI 10.1128/IAI.71.4.1630-1634.2003
   Shrum Bradly, 2014, BMC Res Notes, V7, P233, DOI 10.1186/1756-0500-7-233
   Stoll BJ, 2005, PEDIATR INFECT DIS J, V24, P635, DOI 10.1097/01.inf.0000168749.82105.64
   Turrin NP, 2006, J NEUROSCI, V26, P143, DOI 10.1523/JNEUROSCI.4032-05.2006
   Vanden Berghe T, 2014, AM J RESP CRIT CARE, V189, P282, DOI 10.1164/rccm.201308-1535OC
   Wynn JL, 2008, BLOOD, V112, P1750, DOI 10.1182/blood-2008-01-130500
   Wynn JL, 2007, SHOCK, V28, P675, DOI 10.1097/shk.0b013e3180556d09
   Wynn JL, 2015, MOL MED, V21, P496, DOI 10.2119/molmed.2015.00064
NR 40
TC 56
Z9 57
U1 2
U2 10
PU NATL ACAD SCIENCES
PI WASHINGTON
PA 2101 CONSTITUTION AVE NW, WASHINGTON, DC 20418 USA
SN 0027-8424
J9 P NATL ACAD SCI USA
JI Proc. Natl. Acad. Sci. U. S. A.
PD MAY 10
PY 2016
VL 113
IS 19
BP E2627
EP E2635
DI 10.1073/pnas.1515793113
PG 9
WC Multidisciplinary Sciences
WE Science Citation Index Expanded (SCI-EXPANDED)
SC Science & Technology - Other Topics
GA DL2QA
UT WOS:000375478800013
PM 27114524
OA Green Published, Bronze
DA 2022-03-26
ER

PT J
AU Ravindranath, T
   Al-Ghoul, W
   Namak, S
   Fazal, N
   Durazo-Arvizu, R
   Choudhry, M
   Sayeed, MM
AF Ravindranath, T
   Al-Ghoul, W
   Namak, S
   Fazal, N
   Durazo-Arvizu, R
   Choudhry, M
   Sayeed, MM
TI Effects of burn with and without Escherichia coli infection in rats on
   intestinal vs. splenic T-cell responses
SO CRITICAL CARE MEDICINE
LA English
DT Article
DE thermal injury; gram-negative sepsis; T lymphocyte; T-cell
   proliferation; interleukin-2 production; Ca2+ signaling; concanavalin A;
   Peyer's patch; immunosuppression; thymidine uptake
ID PROLIFERATIVE SUPPRESSION; PROSTAGLANDIN E(2); MEDIATED-IMMUNITY;
   THERMAL-INJURY; CALCIUM; SEPSIS; INTERLEUKIN-10; SUBPOPULATIONS;
   RESISTANCE; EXPRESSION
AB Objective: To evaluate the effect of burn injury with and without an Escherichia coli septic complication on T-cell proliferation, interleukin-2 production, and Ca2+ signaling responses in intestinal Peyer's patch and splenic T cells.
   Design: Prospective, randomized, sham-controlled animal study.
   Setting. University medical center research laboratory.
   Subjects. Adult male Sprague-Dawley rats.
   Interventions. Rats were subjected to a 30% total body surface area, full skin thickness burn. Infection in rats was induced via intraperitoneal inoculation of E coli, 10(9) colony forming units/kg, with or without a prior burn.
   Measurements and Main Results: Rat Peyer's patch and splenic T lymphocytes were isolated by using a nylon wool cell purification protocol. T-cell proliferation, interleukin-2 production, and Ca2+ signaling responses were measured after stimulation of cells with the mitogen, concanavalin A. T-cell proliferation was determined by measuring incorporation of H-3-thymidine into T-cell cultures. Interleukin-2 production by T-cell cultures was measured by using enzyme-linked immunosorbent assay. Intracellular T-cell Ca2+ concentration, [Ca2+](i), was measured by the use of Ca2+-specific fluorescent label, tura-2, and its fluorometric quantification. [Ca2+](i) was also evaluated by the use of digital video imaging of fura-2 loaded individual T cells. T-cell proliferation and interleukin-2 production were suppressed substantially in both Peyer's patch and splenic T cells 3 days after either the initial burn alone or burn followed by the E coli inoculation at 24 hrs after the initial burn. There seemed to be no demonstrable additive effects of E coli infection on the effects produced by burn injury alone. The T-cell proliferation and interleukin-2 production suppressions with burn or burn-plus-infection insults were correlated with attenuated Ca2+ signaling. E coli infection alone suppressed T-cell proliferation in Peyer's patch but not in splenic T cells at 2 days postbacterial inoculation; E coli infection had no effect on Peyer's patch or splenic T cells at 1 day postinjury. On the other hand, burn injury alone caused a substantial T-cell proliferative suppression at 2 days postburn in both Peyer's patch and splenic cells and a significant suppression in T-cell proliferation on day 1 postburn in Peyer's patch but not in the spleen.
   Conclusion. An initial burn injury suppressed T-cell proliferation at a level that it would not be further affected by a subsequent infection even if the infection by itself has the potential of suppressing T-cell proliferation. An earlier onset of T-cell suppression in Peyer's patch cells than in the spleen with burn could be attributable to an initial hypoperfusion-related intestinal mucosal tissue injury. Overall, our study supports the concept that burn injury per se can significantly suppress T-cell mediated immunity and that the intestine is an early tissue site of such suppression.
C1 Loyola Univ, Med Ctr, Dept Surg, Burn & Shock Trauma Inst, Maywood, IL 60153 USA.
   Loyola Univ, Med Ctr, Dept Physiol, Maywood, IL 60153 USA.
   Loyola Univ, Med Ctr, Dept Pediat, Maywood, IL 60153 USA.
   Loyola Univ, Med Ctr, Dept Prevent Med & Epidemiol, Maywood, IL 60153 USA.
   Loyola Univ, Med Ctr, Ronald McDonald Childrens Hosp, Maywood, IL 60153 USA.
RP Sayeed, MM (通讯作者)，Loyola Univ, Med Ctr, Dept Surg, Burn & Shock Trauma Inst, 2160 S 1st Ave, Maywood, IL 60153 USA.
OI Ravindranath, Thyyar/0000-0002-0712-2065
FU NATIONAL INSTITUTE OF GENERAL MEDICAL SCIENCESUnited States Department
   of Health & Human ServicesNational Institutes of Health (NIH) - USANIH
   National Institute of General Medical Sciences (NIGMS) [R01GM053235,
   R01GM056865] Funding Source: NIH RePORTER; NIGMS NIH HHSUnited States
   Department of Health & Human ServicesNational Institutes of Health (NIH)
   - USANIH National Institute of General Medical Sciences (NIGMS) [GM
   53235, GM 56865] Funding Source: Medline
CR Berczi I., 1993, Acta Microbiologica Hungarica, V40, P265
   CETINKALE O, 1993, BURNS, V19, P215, DOI 10.1016/0305-4179(93)90151-W
   CHOUDHRY MA, 1995, INFECT IMMUN, V63, P3101, DOI 10.1128/IAI.63.8.3101-3105.1995
   Choudhry MA, 1996, SHOCK, V6, P101, DOI 10.1097/00024382-199608000-00004
   CHOUDHRY MA, 1994, SHOCK, V1, P466, DOI 10.1097/00024382-199406000-00012
   GOUGH DB, 1988, SURGERY, V104, P292
   Iglesias JL, 1998, J SURG RES, V78, P148, DOI 10.1006/jsre.1997.5250
   KIVILUOTO T, 1989, BURNS, V15, P365, DOI 10.1016/0305-4179(89)90100-9
   KOMADA H, 1985, IMMUNOL INVEST, V14, P435, DOI 10.3109/08820138509047612
   Lyons A, 1997, ANN SURG, V226, P450, DOI 10.1097/00000658-199710000-00006
   MARKLEY K, 1977, INT ARCH ALLER A IMM, V54, P238, DOI 10.1159/000231832
   MILLS GB, 1985, J IMMUNOL, V134, P1640
   MOSS NM, 1988, SURGERY, V104, P882
   NAPOLITANO LM, 1995, J TRAUMA, V39, P104, DOI 10.1097/00005373-199507000-00014
   Nieuwenhuijzen GAP, 1996, EUR J SURG, V162, P259
   Nishimura T, 2000, J TRAUMA, V48, P39, DOI 10.1097/00005373-200001000-00007
   Ogle CK, 1996, J TRAUMA, V41, P298, DOI 10.1097/00005373-199608000-00017
   POWRIE F, 1993, RES IMMUNOL, V144, P639, DOI 10.1016/S0923-2494(05)80019-7
   Sabeh F, 1998, AM J PHYSIOL-REG I, V274, pR476, DOI 10.1152/ajpregu.1998.274.2.R476
   SAITOH D, 1995, AM J EMERG MED, V13, P37, DOI 10.1016/0735-6757(95)90238-4
   SAYEED MM, 1999, CRIT CARE SHOCK, V4, P174
   Schwacha MG, 2000, SHOCK, V14, P623, DOI 10.1097/00024382-200014060-00009
   SUKHTANKAR AY, 1982, BURNS, V8, P168, DOI 10.1016/0305-4179(82)90082-1
   Tamion F, 1997, AM J PHYSIOL-GASTR L, V273, pG314, DOI 10.1152/ajpgi.1997.273.2.G314
   WACHOLTZ MC, 1993, J IMMUNOL, V150, P5338
   WESTFALL MV, 1987, AM J PHYSIOL, V253, pR55, DOI 10.1152/ajpregu.1987.253.1.R55
   WOLDEHIWET Z, 1990, VET MICROBIOL, V22, P153, DOI 10.1016/0378-1135(90)90102-2
   WOLFE JHN, 1982, ARCH SURG-CHICAGO, V117, P1266
   Zellweger R, 1996, J IMMUNOL, V157, P5748
NR 29
TC 13
Z9 13
U1 0
U2 0
PU LIPPINCOTT WILLIAMS & WILKINS
PI PHILADELPHIA
PA 530 WALNUT ST, PHILADELPHIA, PA 19106-3621 USA
SN 0090-3493
J9 CRIT CARE MED
JI Crit. Care Med.
PD DEC
PY 2001
VL 29
IS 12
BP 2245
EP 2250
DI 10.1097/00003246-200112000-00002
PG 6
WC Critical Care Medicine
WE Science Citation Index Expanded (SCI-EXPANDED)
SC General & Internal Medicine
GA 505HN
UT WOS:000172907500002
PM 11801815
DA 2022-03-26
ER

PT J
AU Frankel, JH
   Boe, DM
   Albright, JM
   O'Halloran, EB
   Carter, SR
   Davis, CS
   Ramirez, L
   Burnham, EL
   Gamelli, RL
   Afshar, M
   Kovacs, EJ
AF Frankel, John H.
   Boe, Devin M.
   Albright, Joslyn M.
   O'Halloran, Eileen B.
   Carter, Stewart R.
   Davis, Christopher S.
   Ramirez, Luis
   Burnham, Ellen L.
   Gamelli, Richard L.
   Afshar, Majid
   Kovacs, Elizabeth J.
TI Age-related immune responses after burn and inhalation injury are
   associated with altered clinical outcomes
SO EXPERIMENTAL GERONTOLOGY
LA English
DT Article
DE Burn; Inhalation injury; Aging; Inflammation; Immune mediators
ID ACUTE LUNG INJURY; THERMAL-INJURY; INFLAMMATORY RESPONSE; FLUID
   RESUSCITATION; REPOSITORY; MORTALITY; CYTOKINES; SEVERITY; SEPSIS;
   PROCALCITONIN
AB This prospective study aimed to address changes in inflammatory response between different aged populations of patients who sustained burn and inhalation injury. Plasma and bronchoalveolar lavage (BAL) samples were collected from 104 patients within 15 h of their estimated time of burn injury. Clinical variables, laboratory parameters, and immune mediator profiles were examined in association with clinical outcomes. Older patients were at higher odds for death after burn injury (odds ratio (OR) = 7.37 per 10 years, p=0.004). In plasma collected within 15 h after burn injury, significant increases in the concentrations of interleukin 1 receptor antagonist (IL-1RA), interleukin 2 (IL-2), interleukin 4 (IL-4), interleukin 6 (IL-6), granulocyte colony-stimulating factor (G-CSF), interferon-gamma-induced protein 10 (IP-10) and monocyte chemoattractant protein 1 (MCP-1) (p < 0.05 for all) were observed in the = 65 group. In the BAL fluid, MCP-1 was increased three-fold in the >= 65 group. This study suggests that changes in certain immune mediators were present in the older cohort, in association with in-hospital mortality.
C1 [Frankel, John H.; Boe, Devin M.; Burnham, Ellen L.; Kovacs, Elizabeth J.] Univ Colorado Denver, Dept Surg, Burn Res Program, Anschutz Med Campus, Aurora, CO USA.
   [Boe, Devin M.; Kovacs, Elizabeth J.] Univ Colorado Denver, Grad Program Immunol, Anschutz Med Campus, Aurora, CO USA.
   [Boe, Devin M.; Albright, Joslyn M.; O'Halloran, Eileen B.; Carter, Stewart R.; Davis, Christopher S.; Ramirez, Luis; Gamelli, Richard L.; Kovacs, Elizabeth J.] Loyola Univ Chicago, Dept Surg, Maywood, IL USA.
   [Burnham, Ellen L.; Kovacs, Elizabeth J.] Univ Colorado Denver, Colorado Alcohol Pulm Res Collaborat, Anschutz Med Campus, Aurora, CO USA.
   [Afshar, Majid] Loyola Univ Chicago, Div Pulm & Crit Care Med, Maywood, IL USA.
   [Boe, Devin M.; Albright, Joslyn M.; O'Halloran, Eileen B.; Carter, Stewart R.; Davis, Christopher S.; Afshar, Majid; Kovacs, Elizabeth J.] Loyola Univ Chicago, Burn & Shock Trauma Res Inst, Dept Surg, Alcohol Res Program, Hlth Sci Campus, Maywood, IL USA.
   [Afshar, Majid] Loyola Univ Chicago, Div Publ Hlth Sci, Maywood, IL USA.
RP Kovacs, EJ (通讯作者)，12700 East 19th Ave,Res Complex 2,Mailstop 8620, Aurora, CO 80045 USA.
EM elizabeth.kovacs@ucdenver.edu
RI Afshar, Majid/AAD-8365-2019
OI Afshar, Majid/0000-0002-6368-4652; O'Halloran,
   Eileen/0000-0002-4783-6847
FU NIHUnited States Department of Health & Human ServicesNational
   Institutes of Health (NIH) - USA [RO1 AG018859, RO1 GM115257, R21
   AA023193, R24 AA019661, K23 AA024503]; NATIONAL INSTITUTE OF GENERAL
   MEDICAL SCIENCESUnited States Department of Health & Human
   ServicesNational Institutes of Health (NIH) - USANIH National Institute
   of General Medical Sciences (NIGMS) [R01GM115257] Funding Source: NIH
   RePORTER; NATIONAL INSTITUTE ON AGINGUnited States Department of Health
   & Human ServicesNational Institutes of Health (NIH) - USANIH National
   Institute on Aging (NIA) [R01AG018859] Funding Source: NIH RePORTER;
   NATIONAL INSTITUTE ON ALCOHOL ABUSE AND ALCOHOLISMUnited States
   Department of Health & Human ServicesNational Institutes of Health (NIH)
   - USANIH National Institute on Alcohol Abuse & Alcoholism (NIAAA)
   [R21AA023193, K23AA024503, R24AA019661] Funding Source: NIH RePORTER
FX The authors have no conflicts of interest to disclose. The work herein
   was supported in part by NIH RO1 AG018859 (EJK), RO1 GM115257 (EJK), R21
   AA023193 (EJK), R24 AA019661 (ELB) and K23 AA024503 (MA). We would also
   like to acknowledge and thank the staff of the Burn ICU at Loyola
   University Medical Center and the University of Colorado Anchutz Medical
   Center as well as the Colorado Pulmonary Alcohol Research Collective
   (CoPARC).
CR Albright JM, 2012, CRIT CARE MED, V40, P1113, DOI 10.1097/CCM.0b013e3182374a67
   Arend WR, 2002, CYTOKINE GROWTH F R, V13, P323, DOI 10.1016/S1359-6101(02)00020-5
   Bessey PQ, 2014, J BURN CARE RES, V35, pS218, DOI 10.1097/BCR.0000000000000080
   Carsin H, 1997, BURNS, V23, P218, DOI 10.1016/S0305-4179(96)00124-6
   DAMAS P, 1992, ANN SURG, V215, P356, DOI 10.1097/00000658-199204000-00009
   Davis CS, 2013, ANN SURG, V257, P1137, DOI 10.1097/SLA.0b013e318275f424
   Davis CS, 2012, J BURN CARE RES, V33, P26, DOI 10.1097/BCR.0b013e318234d903
   Dehne MG, 2002, BURNS, V28, P535, DOI 10.1016/S0305-4179(02)00050-5
   DELONG ER, 1988, BIOMETRICS, V44, P837, DOI 10.2307/2531595
   Endorf FW, 2007, J BURN CARE RES, V28, P80, DOI 10.1097/BCR.0B013E31802C889F
   Enkhbaatar P, 2016, LANCET, V388, P1437, DOI 10.1016/S0140-6736(16)31458-1
   ETTENSOHN DB, 1988, CHEST, V94, P281, DOI 10.1378/chest.94.2.281
   Frank JA, 2008, THORAX, V63, P147, DOI 10.1136/thx.2007.079608
   Gauglitz GG, 2008, SHOCK, V30, P503, DOI 10.1097/SHK.0b013e31816e3373
   GUO Y, 1990, CLIN IMMUNOL IMMUNOP, V54, P361, DOI 10.1016/0090-1229(90)90050-Z
   Hassan Z, 2010, BURNS, V36, P212, DOI 10.1016/j.burns.2009.06.205
   Hazeldine J, 2015, AGEING RES REV, V24, P349, DOI 10.1016/j.arr.2015.10.003
   Jeschke MG, 2008, ANN SURG, V248, P387, DOI 10.1097/SLA.0b013e3181856241
   Khan SS, 2004, CYTOM PART B-CLIN CY, V61B, P35, DOI 10.1002/cyto.b.20021
   Klein MB, 2014, ANN SURG, V259, P833, DOI 10.1097/SLA.0000000000000438
   Latenser BA, 2007, J BURN CARE RES, V28, P635, DOI 10.1097/BCR.0B013E31814B25B1
   LOWRY OH, 1951, J BIOL CHEM, V193, P265
   Nacionales DC, 2015, J IMMUNOL, V195, P2396, DOI 10.4049/jimmunol.1500984
   NAVAR PD, 1985, AM J SURG, V150, P716, DOI 10.1016/0002-9610(85)90415-5
   Nylen ES, 1998, CRIT CARE MED, V26, P1001, DOI 10.1097/00003246-199806000-00015
   Osler T, 2010, J TRAUMA, V68, P690, DOI 10.1097/TA.0b013e3181c453b3
   Parsons PE, 2005, CRIT CARE MED, V33, P1, DOI 10.1097/01.CCM.0000149854.61192.DC
   Pham TN, 2009, J BURN CARE RES, V30, P30, DOI 10.1097/BCR.0b013e3181921efc
   Pruitt B, 1996, TOTAL BURN CARE, P13
   RODRIGUEZ JL, 1993, J TRAUMA, V34, P684, DOI 10.1097/00005373-199305000-00011
   SHIRANI KZ, 1987, ANN SURG, V205, P82, DOI 10.1097/00000658-198701000-00015
   Um JY, 2005, CELL MOL LIFE SCI, V62, P824, DOI 10.1007/s00018-004-4267-9
   Vincent JL, 1996, INTENS CARE MED, V22, P707, DOI 10.1007/BF01709751
   Vindenes HA, 1998, EUR J SURG, V164, P647
NR 34
TC 6
Z9 6
U1 0
U2 7
PU PERGAMON-ELSEVIER SCIENCE LTD
PI OXFORD
PA THE BOULEVARD, LANGFORD LANE, KIDLINGTON, OXFORD OX5 1GB, ENGLAND
SN 0531-5565
EI 1873-6815
J9 EXP GERONTOL
JI Exp. Gerontol.
PD MAY
PY 2018
VL 105
SI SI
BP 78
EP 86
DI 10.1016/j.exger.2017.10.022
PG 9
WC Geriatrics & Gerontology
WE Science Citation Index Expanded (SCI-EXPANDED)
SC Geriatrics & Gerontology
GA GA4AK
UT WOS:000428271700011
PM 29080833
OA Green Accepted
DA 2022-03-26
ER

PT J
AU Posluszny, JA
   Muthumalaiappan, K
   Kini, AR
   Szilagyi, A
   He, LK
   Li, YX
   Gamelli, RL
   Shankar, R
AF Posluszny, Joseph A., Jr.
   Muthumalaiappan, Kuzhali
   Kini, Ameet R.
   Szilagyi, Andrea
   He, Li-Ke
   Li, Yanxia
   Gamelli, Richard L.
   Shankar, Ravi
TI Burn Injury Dampens Erythroid Cell Production Through Reprioritizing
   Bone Marrow Hematopoietic Response
SO JOURNAL OF TRAUMA-INJURY INFECTION AND CRITICAL CARE
LA English
DT Article
DE Burn injury; Hematopoiesis; Erythropoiesis; Erythropoietin; Bone marrow
   response
ID RECOMBINANT-HUMAN-ERYTHROPOIETIN; THERMAL-INJURY; SEPSIS;
   DIFFERENTIATION; PROLIFERATION; MACROPHAGES; COMMITMENT; MONOCYTES;
   SEVERITY; RECOVERY
AB Background: Anemia in burn patients is due to surgical blood loss and anemia of critical illness. Because the commitment paradigm of common bone marrow progenitors dictates the production of erythroid, myeloid, and lymphoid cells, we hypothesized that skewed bone marrow lineage commitment decreases red cell production and causes anemia after a burn injury.
   Methods: After anesthesia, B(6)D(2)F(1) mice received a 15% total body surface area dorsal scald burn. The sham group did not receive scald burn. Femoral bone marrow was harvested on 2, 5, 7, 14, and 21 postburn days (PBD). Total bone marrow cells were labeled with specific antibodies to erythroid (CD71/Ter119), myeloid (CD11b), and lymphoid (CD19) lineages and analyzed by flow cytometry. To test whether erythropoietin (EPO) could increase red blood cell production, EPO was administered to sham and burn animals and their reticulocyte response was measured on PBD 2 and PBD 7.
   Results: Burn injury reduced the erythroid cells of the bone marrow from 35% in sham to 17% by PBD 5 and remained at similar level until PBD 21. Myeloid cells, however, increased from 42% in sham to 60% on PBD 5 and 77% on PBD 21. Burn injury reduced reticulocyte counts on PBD 2 and PBD 7 indicating that the erythroid compartment is severely depleted. This depleted compartment, however, responded to EPO but was not sufficient to change red cell production.
   Conclusion: Burn injury skews the bone marrow hematopoietic commitment away from erythroid and toward myeloid cells. Shrinkage of the erythroid compartment contributes to resistance to EPO and the anemia of critical illness.
C1 [Posluszny, Joseph A., Jr.; Muthumalaiappan, Kuzhali; Szilagyi, Andrea; He, Li-Ke; Gamelli, Richard L.; Shankar, Ravi] Loyola Univ, Med Ctr, Burn & Shock Trauma Inst, Maywood, IL 60153 USA.
   [Posluszny, Joseph A., Jr.] Case Western Reserve Univ, Sch Med, Dept Surg, Cleveland, OH 44106 USA.
   [Kini, Ameet R.; Li, Yanxia] Loyola Univ, Med Ctr, Dept Pathol, Maywood, IL 60153 USA.
RP Shankar, R (通讯作者)，Loyola Univ, Med Ctr, Burn & Shock Trauma Inst, 2160 S 1st Ave,Bldg 110, Maywood, IL 60153 USA.
EM rshanka@lumc.edu
OI Posluszny, Joseph/0000-0002-8448-8693
FU NIHUnited States Department of Health & Human ServicesNational
   Institutes of Health (NIH) - USA [T32 GM008750, R03 AI079530-2]; Dr.
   Ralph and Marian C. Falk Medical Research Trust; NATIONAL INSTITUTE OF
   ALLERGY AND INFECTIOUS DISEASESUnited States Department of Health &
   Human ServicesNational Institutes of Health (NIH) - USANIH National
   Institute of Allergy & Infectious Diseases (NIAID) [R03AI079530] Funding
   Source: NIH RePORTER; NATIONAL INSTITUTE OF GENERAL MEDICAL
   SCIENCESUnited States Department of Health & Human ServicesNational
   Institutes of Health (NIH) - USANIH National Institute of General
   Medical Sciences (NIGMS) [T32GM008750] Funding Source: NIH RePORTER
FX Supported by NIH T32 GM008750 (to R.L.G.), NIH R03 AI079530-2 (to K. M.)
   and Dr. Ralph and Marian C. Falk Medical Research Trust (to R.L.G.).
CR Bateman AP, 2009, CRIT CARE MED, V37, P1906, DOI 10.1097/CCM.0b013e3181a000cf
   Bonifer C, 2010, EXPERT REV MOL MED, V12, DOI 10.1017/S1462399410001377
   Charuruks N, 2001, J CLIN LAB ANAL, V15, P260, DOI 10.1002/jcla.1038
   Chen K, 2009, P NATL ACAD SCI USA, V106, P17413, DOI 10.1073/pnas.0909296106
   Cohen MJ, 2007, J TRAUMA, V62, P858, DOI 10.1097/01.ta.0000222975.03874.58
   Cohen MJ, 2004, ANN SURG, V240, P132, DOI 10.1097/01.sla.0000130724.84914.d6
   Corwin HL, 2007, NEW ENGL J MED, V357, P965, DOI 10.1056/NEJMoa071533
   Dovi JV, 2004, THROMB HAEMOSTASIS, V92, P275, DOI 10.1160/TH03-11-0720
   Fonseca Rodrigo B, 2004, Surg Infect (Larchmt), V5, P385, DOI 10.1089/sur.2004.5.385
   HARRIS RL, 1981, J TRAUMA, V21, P13, DOI 10.1097/00005373-198101000-00002
   Kina T, 2000, BRIT J HAEMATOL, V109, P280, DOI 10.1046/j.1365-2141.2000.02037.x
   Lai L, 1998, J IMMUNOL, V160, P3861
   MUNSTER AM, 1973, ANN SURG, V177, P139
   Muthu K, 2008, J BURN CARE RES, V29, P12, DOI 10.1097/BCR.0b013e31815fa499
   Muthu K, 2009, J BURN CARE RES, V30, P8, DOI 10.1097/BCR.0b013e3181921f22
   OKUMURA N, 1992, BLOOD, V80, P642
   Palmieri TL, 2006, CRIT CARE MED, V34, P1602, DOI 10.1097/01.CCM.0000217472.97524.0E
   Posluszny JA, 2011, J TRAUMA, V71, P26, DOI 10.1097/TA.0b013e3181f2d9ed
   Santangelo S, 2001, ANN SURG, V233, P97, DOI 10.1097/00000658-200101000-00015
   STILL JM, 1995, J TRAUMA, V38, P233, DOI 10.1097/00005373-199502000-00015
   TROWBRIDGE IS, 1981, P NATL ACAD SCI-BIOL, V78, P3039, DOI 10.1073/pnas.78.5.3039
   WALKER HL, 1968, J TRAUM, V8, P1049, DOI 10.1097/00005373-196811000-00006
   WALLNER S, 1984, BURNS, V10, P236, DOI 10.1016/0305-4179(84)90002-0
   WALLNER SF, 1982, J TRAUMA, V22, P774, DOI 10.1097/00005373-198209000-00010
   WALLNER SF, 1985, BURNS, V12, P22, DOI 10.1016/0305-4179(85)90179-2
   WANG CQ, 1995, J CELL PHYSIOL, V162, P134, DOI 10.1002/jcp.1041620116
   Wutzler S, 2009, J TRAUMA, V66, P1273, DOI 10.1097/TA.0b013e3181968054
   Yogore MG, 2006, J BURN CARE RES, V27, P835, DOI 10.1097/01.BCR.0000245418.73538.25
   Zhu J, 2002, ONCOGENE, V21, P3295, DOI 10.1038/sj.onc.1205318
NR 29
TC 22
Z9 22
U1 0
U2 2
PU LIPPINCOTT WILLIAMS & WILKINS
PI PHILADELPHIA
PA 530 WALNUT ST, PHILADELPHIA, PA 19106-3621 USA
SN 0022-5282
J9 J TRAUMA
JI J. Trauma-Injury Infect. Crit. Care
PD NOV
PY 2011
VL 71
IS 5
BP 1288
EP 1296
DI 10.1097/TA.0b013e31822e2803
PG 9
WC Critical Care Medicine; Surgery
WE Science Citation Index Expanded (SCI-EXPANDED)
SC General & Internal Medicine; Surgery
GA 849IG
UT WOS:000297118600039
PM 22071930
OA Green Accepted
DA 2022-03-26
ER

PT J
AU RABINOVICI, R
   ESSER, KM
   LYSKO, PG
   YUE, TL
   GRISWOLD, DE
   HILLEGASS, LM
   BUGELSKI, PJ
   HALLENBECK, JM
   FEUERSTEIN, G
AF RABINOVICI, R
   ESSER, KM
   LYSKO, PG
   YUE, TL
   GRISWOLD, DE
   HILLEGASS, LM
   BUGELSKI, PJ
   HALLENBECK, JM
   FEUERSTEIN, G
TI PRIMING BY PLATELET-ACTIVATING-FACTOR OF ENDOTOXIN-INDUCED LUNG INJURY
   AND CARDIOVASCULAR SHOCK
SO CIRCULATION RESEARCH
LA English
DT Article
DE ADULT RESPIRATORY DISTRESS SYNDROME; ENDOTOXIC SHOCK;
   PLATELET-ACTIVATING FACTOR; TNF-ALPHA; THROMBOXANE; LIPOPOLYSACCHARIDE
ID TUMOR-NECROSIS-FACTOR; PAF-RECEPTOR ANTAGONIST; SUPEROXIDE PRODUCTION;
   INDUCED HYPOTENSION; FACTOR-ALPHA; RAT; TNF; INVIVO; CELLS; THROMBOXANE
AB Platelet-activating factor (PAF) is a glycerophospholipid known for its unusual potent vasoactive and proinflammatory activities.  The present study examined whether PAF might serve as a priming factor in endotoxin-induced tumor necrosis factor-alpha (TNF-alpha) synthesis, cardiovascular shock, and lung injury in anesthetized rats.  Intravenous infusion of PAF (1 pmol/kg/min for 60 minutes, n = 5) alone or endotoxin (0.1-mu-g/kg i.v. bolus, n = 5) failed to alter blood pressure, serum TNF-alpha and thromboxane B2, platelet and leukocyte count, and hematocrit, nor was lung histology, myeloperoxidase activity, and water content changed.  In contrast, the combined administration of PAF and endotoxin markedly elevated serum TNF-alpha (1,359 +/- 362 pg/ml, n = 5, p < 0.01) and thromboxane B2 (43 +/- 5 pg/100-mu-l, n = 8, p < 0.01) along with hypotension, hemoconcentration, leukopenia, and thrombocytopenia.  Most notably, the combined regimen caused neutrophil aggregation, adhesion, and accumulation into the lung parenchyma along with platelet-fibrin deposits in postcapillary venules, pulmonary edema, and increased lung myeloperoxidase activity.  The role of PAF in this process was confirmed by 1) the prevention of the priming effect by pretreatment with the PAF antagonist BN 50739 (n = 5), and 2) the failure of lyso-PAF, the cardinal nonactive PAF-metabolite, to prime for endotoxin-induced production of TNF-alpha (n = 4).  These data suggest that PAF could serve as a key mediator in priming for endotoxin-induced tissue injury, especially the typical pulmonary pathophysiology of adult respiratory distress syndrome, a severe pathological outcome of septic shock, burns, and multiple organ injury.
C1 SMITHKLINE BEECHAM PHARMACEUT,DEPT PHARMACOL,KING OF PRUSSIA,PA.
   SMITHKLINE BEECHAM PHARMACEUT,DEPT CELL SCI,KING OF PRUSSIA,PA.
   SMITHKLINE BEECHAM PHARMACEUT,DEPT IMMUNOL,KING OF PRUSSIA,PA.
   SMITHKLINE BEECHAM PHARMACEUT,DEPT EXPTL PATHOL,KING OF PRUSSIA,PA.
   UNIFORMED SERV UNIV HLTH SCI,DEPT NEUROL,BETHESDA,MD 20814.
RP RABINOVICI, R (通讯作者)，THOMAS JEFFERSON UNIV,JEFFERSON MED COLL,DEPT SURG,1025 WALNUT ST,PHILADELPHIA,PA 19107, USA.
CR ANDEREGG K, 1983, BRIT J PHARMACOL, V78, P725, DOI 10.1111/j.1476-5381.1983.tb09426.x
   BERKOW RL, 1987, J IMMUNOL, V139, P3783
   BONAVIDA B, 1990, J LIPID MEDIATOR, V2, pS65
   BRADLEY PP, 1982, J INVEST DERMATOL, V78, P206, DOI 10.1111/1523-1747.ep12506462
   BRAQUET P, 1987, PHARMACOL REV, V39, P97
   CAMUSSI G, 1987, J EXP MED, V166, P1390, DOI 10.1084/jem.166.5.1390
   CHANG SW, 1987, J CLIN INVEST, V79, P1498, DOI 10.1172/JCI112980
   COOK JA, 1980, J CLIN INVEST, V65, P227, DOI 10.1172/JCI109655
   DAVIS BH, 1982, AM J PATHOL, V108, P206
   DEMLING RH, 1990, CIRC SHOCK, V30, P297
   DOEBBER TW, 1985, BIOCHEM BIOPH RES CO, V127, P799, DOI 10.1016/S0006-291X(85)80014-0
   EZRA D, 1987, PROSTAGLANDINS, V34, P41, DOI 10.1016/0090-6980(87)90261-9
   FEUERSTEIN G, 1990, CIRC SHOCK, V30, P265
   FLETCHER JR, 1990, ANN SURG, V211, P312
   FLOCH A, 1989, J LIPID MEDIATOR, V1, P349
   GLASER KB, 1990, J BIOL CHEM, V265, P8658
   GRISWOLD DE, 1989, J PHARMACOL METHOD, V21, P13, DOI 10.1016/0160-5402(89)90018-1
   HARMSEN AG, 1988, INFECT IMMUN, V56, P1858, DOI 10.1128/IAI.56.8.1858-1863.1988
   HAYASHI H, 1989, PLATELET ACTIVATING, P51
   HENTER JI, 1988, EUR J IMMUNOL, V18, P983, DOI 10.1002/eji.1830180703
   HESSE DG, 1988, SURG GYNECOL OBSTET, V166, P147
   HEUER HO, 1990, J LIPID MEDIATOR, V2, pS101
   HOCKING DC, 1990, CIRC RES, V67, P68, DOI 10.1161/01.RES.67.1.68
   INARREA P, 1985, IMMUNOPHARMACOLOGY, V9, P45, DOI 10.1016/0162-3109(85)90046-3
   KOCHANEK PM, 1988, J CEREBR BLOOD F MET, V8, P546, DOI 10.1038/jcbfm.1988.95
   LASFARGUES A, 1986, CELL IMMUNOL, V115, P165
   LEFER AM, 1985, FED PROC, V44, P275
   MATHISON JC, 1988, J CLIN INVEST, V81, P1925, DOI 10.1172/JCI113540
   MYERS AK, 1990, BRIT J PHARMACOL, V99, P499, DOI 10.1111/j.1476-5381.1990.tb12957.x
   NATION JL, 1983, STAIN TECHNOL, V58, P347, DOI 10.3109/10520298309066811
   PAUBERTBRAQUET M, 1990, J LIPID MEDIATOR, V2, pS1
   PINCKARD RN, 1979, J IMMUNOL, V123, P1847
   RABINOVICI R, 1990, J PHARMACOL EXP THER, V255, P256
   RABINOVICI R, 1989, CIRC SHOCK, V29, P115
   Ringler D.H., 1979, LABORATORY RAT, P105
   ROLAPLESZCZYNSKI M, 1988, PROSTAGLANDINS, V35, P802, DOI 10.1016/0090-6980(88)90168-2
   RUFF MR, 1980, J IMMUNOL, V125, P1671
   SALZER WL, 1990, J CLIN INVEST, V85, P1135, DOI 10.1172/JCI114545
   SANCHEZCRESPO M, 1982, IMMUNOPHARMACOLOGY, V4, P173, DOI 10.1016/0162-3109(82)90019-4
   SAUNDERS RN, 1987, ANNU REV PHARMACOL, V27, P237
   SHOHAMI E, 1982, STROKE, V13, P494, DOI 10.1161/01.STR.13.4.494
   STEPHENS KE, 1988, AM REV RESPIR DIS, V137, P1364, DOI 10.1164/ajrccm/137.6.1364
   SUN XM, 1990, AM J PATHOL, V136, P949
   TRACEY KJ, 1987, NATURE, V330, P662, DOI 10.1038/330662a0
   TURNER CR, 1989, CIRC SHOCK, V28, P369
   VERCELLOTTI GM, 1988, BLOOD, V71, P1100
   WAAGE A, 1987, LANCET, V1, P355
   WINSTON S, 1987, CURRENT PROTOCOLS MO
   WORTHEN GS, 1987, AM REV RESPIR DIS, V136, P19, DOI 10.1164/ajrccm/136.1.19
   YUE TL, 1990, PROSTAGLANDINS, V39, P469, DOI 10.1016/0090-6980(90)90031-P
NR 50
TC 79
Z9 79
U1 0
U2 0
PU AMER HEART ASSOC
PI DALLAS
PA 7272 GREENVILLE AVENUE, DALLAS, TX 75231-4596
SN 0009-7330
J9 CIRC RES
JI Circ.Res.
PD JUL
PY 1991
VL 69
IS 1
BP 12
EP 25
DI 10.1161/01.RES.69.1.12
PG 14
WC Cardiac & Cardiovascular Systems; Hematology; Peripheral Vascular
   Disease
WE Science Citation Index Expanded (SCI-EXPANDED)
SC Cardiovascular System & Cardiology; Hematology
GA FV023
UT WOS:A1991FV02300003
PM 1647275
OA Bronze
DA 2022-03-26
ER

PT J
AU Sanchez, JLA
   Pereperez, SB
   Bastida, JL
   Martinez, MM
AF Alfonso Sanchez, Jose-Luis
   Blasco Pereperez, Sergio
   Lopez Bastida, Julio
   Melgar Martinez, Mercedes
TI Cost-utility analysis applied to the treatment of burn patients in a
   specialized center
SO ARCHIVES OF SURGERY
LA English
DT Article
ID CONFIDENCE-INTERVALS; PEDIATRIC BURNS; CARE; MORTALITY; LIFE;
   EPIDEMIOLOGY; AUTOGRAFTS; MANAGEMENT; SURVIVAL; SEPSIS
AB Objective: To discover the total costs and quality of life of burn patients in a specialist center classified by diagnosis-related groups (DRGs).
   Design: Prospective study of 5-year follow-up from January 1, 1997, through December 31, 2001.
   Setting: Burn Center of Valencia.
   Patients: A total of 898 patients treated at the Burn Center of Valencia.
   Main Outcome Measures: Hospital, extrahospital, care-giving, labor, and social costs of the burn patients grouped by DRG(code 457: extensive burns without operating room procedure; code 458: nonextensive burns with skin graft; code 459: nonextensive burns with wound debridement or other operating room procedure; code 460: nonextensive burns without operating room procedure; or code 472: extensive burns with operating room procedure) were studied. The costs were compared with those that the DRG system assigns. The quality of life of the patients at the end of the follow-up period was also studied. To measure quality of life, the EuroQol 5-Dimensions survey was used. Utility calculations and cost-utility analysis were undertaken according to life expectancy.
   Results: The number of quality-adjusted life-years produced by the center was 13 577, with a mean quality-of-life level on release from the study of 0.87. The mean cost per patient, including the social and labor costs, was $95551, with health care costs amounting to only 10%. The mean cost per quality-adjusted life-year was $686.
   Conclusions: The labor costs were the most important and amounted to 56%; together with the social costs, these constituted 85% of the total costs. The DRG code 456 was an option dominated by the remaining DRG codes 458 through 460 and 472. Given the high costs of treating burn patients, a clear health care policy is urgently needed.
C1 Univ Valencia, Dept Prevent Med & Publ Hlth, Valencia 46014, Spain.
   Consortium Univ Gen Hosp Valencia, Prevent Med Serv, Valencia, Spain.
   Consortium Univ Gen Hosp Valencia, Gen Direct Dept, Valencia, Spain.
   Serv Evaluac & Planificat, Serv Canario Salud, Santa Cruz de Tenerife, Canary Isl, Spain.
   Minist Hlth, FIS, Madrid, Spain.
RP Sanchez, JLA (通讯作者)，Univ Valencia, Dept Prevent Med & Publ Hlth, Av Tres Cruces 2, Valencia 46014, Spain.
EM jose.l.alfonso@uv.es
RI Alfonso-Sanchez, Jose/E-5455-2012
OI BASTIDA, JAUME/0000-0002-0294-5927
CR ATIYEH BS, 1995, ANN MEDIT BURNS CLUB, V8, P164
   Barret JP, 2000, ANN SURG, V231, P869, DOI 10.1097/00000658-200006000-00011
   BENNETT JE, 1969, J TRAUM, V9, P776, DOI 10.1097/00005373-196909000-00003
   BERRY CC, 1984, BURNS, V10, P409, DOI 10.1016/0305-4179(84)90080-9
   BONE RC, 1992, CRIT CARE MED, V20, P864, DOI 10.1097/00003246-199206000-00025
   CHASSIN MR, 1982, MED CARE, V20, P165, DOI 10.1097/00005650-198202000-00004
   de Gracia CG, 2001, BURNS, V27, P67, DOI 10.1016/S0305-4179(00)00061-9
   ELDAD A, 1993, BURNS, V19, P235, DOI 10.1016/0305-4179(93)90157-4
   FEENY D, 1989, MED CARE, V27, P190
   Gillespie R, 1987, J Burn Care Rehabil, V8, P199, DOI 10.1097/00004630-198705000-00005
   HERRUZOCABRERA R, 1995, BURNS, V21, P106, DOI 10.1016/0305-4179(95)92134-X
   HODGSON TA, 1982, MILBANK FUND Q, V60, P429, DOI 10.2307/3349801
   Johnson K I, 1988, J Burn Care Rehabil, V9, P102, DOI 10.1097/00004630-198801000-00026
   Kirn DS, 1998, PLAST RECONSTR SURG, V102, P1013, DOI 10.1097/00006534-199809040-00013
   KLARMAN HE, 1968, MED CARE, V6, P48, DOI 10.1097/00005650-196801000-00005
   Lari AR, 2000, BURNS, V26, P49, DOI 10.1016/S0305-4179(99)00102-3
   Lee SS, 2000, BURNS, V26, P741, DOI 10.1016/S0305-4179(00)00050-4
   LOFTS JA, 1991, NZ MED J, V27, P488
   LYNGDORF P, 1986, BURNS, V12, P250, DOI 10.1016/0305-4179(86)90125-7
   MCNEIL BJ, 1981, NEW ENGL J MED, V305, P982, DOI 10.1056/NEJM198110223051704
   Miller PL, 2000, J BURN CARE REHABIL, V21, P300, DOI 10.1067/mbc.2000.107642
   OBRIEN BJ, 1994, MED CARE, V32, P150, DOI 10.1097/00005650-199402000-00006
   PLISKIN JS, 1980, OPER RES, V28, P206, DOI 10.1287/opre.28.1.206
   PRASAD JK, 1987, SURGERY, V101, P213
   RIVERO A, 1999, ANAL DEV DRGS NATL H, P140
   ROBINSON JC, 1986, MILBANK Q, V64, P133, DOI 10.2307/3350008
   RODING H, 1979, ZBL CHIR, V104, P631
   Rossi L A, 1998, Rev Panam Salud Publica, V4, P401
   SACKETT DL, 1978, J CHRON DIS, V31, P697, DOI 10.1016/0021-9681(78)90072-3
   Saffle Jeffrey R., 1995, Journal of Burn Care and Rehabilitation, V16, P219, DOI 10.1097/00004630-199505000-00002
   Saffle Jeffrey R., 1996, Journal of Burn Care and Rehabilitation, V17, P353, DOI 10.1097/00004630-199607000-00013
   Takayanagi K, 1999, Clin Perform Qual Health Care, V7, P70
   Tambour M, 1998, HEALTH ECON, V7, P143, DOI 10.1002/(SICI)1099-1050(199803)7:2<143::AID-HEC322>3.0.CO;2-Q
   TEJERINA C, 1992, BURNS, V18, P15, DOI 10.1016/0305-4179(92)90112-8
   WAKKER P, 1995, HEALTH ECON, V4, P373, DOI 10.1002/hec.4730040503
   Weinsier R L, 1985, J Burn Care Rehabil, V6, P436, DOI 10.1097/00004630-198509000-00011
   WHEELER JRC, 1983, MED CARE, V21, P1192, DOI 10.1097/00005650-198312000-00006
   WORD EL, 1978, BURNS, V5, P343
   Yeong E. K., 1997, Journal of Burn Care and Rehabilitation, V18, P353
   ZEITLIN R, 1993, BURNS, V19, P418, DOI 10.1016/0305-4179(93)90065-G
   Zethraeus N, 1998, HEALTH ECON, V7, P31, DOI 10.1002/(SICI)1099-1050(199802)7:1<31::AID-HEC316>3.0.CO;2-7
NR 41
TC 61
Z9 65
U1 0
U2 4
PU AMER MEDICAL ASSOC
PI CHICAGO
PA 330 N WABASH AVE, STE 39300, CHICAGO, IL 60611-5885 USA
SN 0004-0010
EI 1538-3644
J9 ARCH SURG-CHICAGO
JI Arch. Surg.
PD JAN
PY 2007
VL 142
IS 1
BP 50
EP 57
DI 10.1001/archsurg.142.1.50
PG 8
WC Surgery
WE Science Citation Index Expanded (SCI-EXPANDED); Social Science Citation Index (SSCI)
SC Surgery
GA 126JU
UT WOS:000243510000009
PM 17224500
OA Bronze
DA 2022-03-26
ER

PT J
AU Santucci, SG
   Gobara, S
   Santos, CR
   Fontana, C
   Levin, AS
AF Santucci, SG
   Gobara, S
   Santos, CR
   Fontana, C
   Levin, AS
TI Infections in a burn intensive care unit: experience of seven years
SO JOURNAL OF HOSPITAL INFECTION
LA English
DT Article
DE burns; intensive care; hospital-acquired infection
ID RESISTANT STAPHYLOCOCCUS-AUREUS; NOSOCOMIAL INFECTIONS;
   METHICILLIN-RESISTANT; ACINETOBACTER-BAUMANNII; CATHETER SEPSIS;
   THERMAL-INJURY; RISK-FACTORS; BACTEREMIA; MORTALITY; CHILDREN
AB The objective of this study is to describe infections in a specialized burns intensive care unit from 1993 to 1999. The criteria for admission to the unit are: children with burns involving at least 10% or adults with burns involving at least 20% of total body surface; burns affecting face, perineum or feet; suspected or proven airway injury; electric or chemical burns; age less than one year or above 50; or pre-existing disease with any extent of burns. Surveillance of hospital-acquired infection was prospective. Hospital-acquired infection criteria used were those modified from the Centers for Disease Control and Prevention. Diagnosis of infection using skin biopsy was not done. Over the study period, 320 patients were admitted to our burns intensive care unit. One hundred and seventy-five (55%) developed 388 hospital-acquired infections. The rate for vascular catheter-associated bloodstream infections was 34 per 1000 central line-days. The rate of ventilator associated pneumonia was 26 infections per 1000 ventilator-days. Primary bloodstream was the most common infection with 189 episodes (49%); followed by 83 burn wound infections (21%) and 56 pneumonias (14%). In 76% of these infections and in 97% of the primary bloodstream infections, aetiological agents were identified. The micro-organisms causing infections were Staphylococcus aureus (24%), Pseudomonas aeruginosa (18%), Acinetobacter spp. (14%) and coagulase-negative staphylococci (12%). Candida spp. caused 8% of infections. Gram-positive and Gram-negative organisms exhibited resistance to most antimicrobial agents used for therapy. During the first three days of hospitalization in the burns intensive care unit there were eight infections caused by S. aureus and three of these were resistant to oxacillin. These data provide background information regarding extensive burn patients on which decisions for control and prevention of hospital-acquired infections can be made. (C) 2003 The Hospital Infection Society.
C1 Univ Sao Paulo, Dept Infect Dis, BR-05508 Sao Paulo, Brazil.
RP Levin, AS (通讯作者)，Rua Harmonia 564-52, BR-05435000 Sao Paulo, SP, Brazil.
RI Levin, Anna S/C-8831-2012; Levin, Anna S./AAJ-1712-2021; Fontana,
   Carla/AAE-3757-2020
OI Levin, Anna S/0000-0003-2427-8368; Levin, Anna S./0000-0003-2427-8368; 
CR ASKEW AA, 1990, J PEDIATR SURG, V25, P117, DOI 10.1016/S0022-3468(05)80175-7
   BECKER WK, 1991, ARCH SURG-CHICAGO, V126, P44, DOI 10.1001/archsurg.1991.01410250048008
   CENTER FOR DISEASE CONTROL, 2001, AM J INFECT CONTROL, V6, P404
   CIOFFI WG, 1991, ANN SURG, V213, P575, DOI 10.1097/00000658-199106000-00007
   DEITCH EA, 1990, NEW ENGL J MED, V323, P1249
   EMORI TG, 1991, AM J INFECT CONTROL, V19, P19, DOI 10.1016/0196-6553(91)90157-8
   FRIDKIN SK, 1997, INFECT DIS CLIN N AM, V11, P470
   Gang RK, 2000, BURNS, V26, P359, DOI 10.1016/S0305-4179(99)00170-9
   GARNER JS, 1988, AM J INFECT CONTROL, V16, P128, DOI 10.1016/0196-6553(88)90053-3
   Heggers J P, 1988, J Burn Care Rehabil, V9, P610, DOI 10.1097/00004630-198811000-00007
   Lederer JA, 1999, SHOCK, V11, P153, DOI 10.1097/00024382-199903000-00001
   Lesseva M, 1998, SCAND J INFECT DIS, V30, P585, DOI 10.1080/00365549850161142
   Lesseva MI, 1996, BURNS, V22, P279, DOI 10.1016/0305-4179(95)00144-1
   Levin AS, 1999, CLIN INFECT DIS, V28, P1008, DOI 10.1086/514732
   Lund C, 1944, SURG GYNECOL OBSTET, V79, P352
   LUTERMAN A, 1986, AM J MED, V81, P45, DOI 10.1016/0002-9343(86)90513-9
   MASON AD, 1986, ARCH SURG-CHICAGO, V121, P1027
   Matsumura H, 1996, BURNS, V22, P283, DOI 10.1016/0305-4179(95)00145-X
   Mayhall CG, 1996, HOSP EPIDEMIOLOGY IN, P225
   MERRELL SW, 1989, J TRAUMA, V29, P1362, DOI 10.1097/00005373-198910000-00012
   MULLER MJ, 1994, LANCET, V343, P216, DOI 10.1016/S0140-6736(94)90995-4
   Murray PR., 1995, MANUAL CLIN MICROBIO
   *NAT COMM CLIN LAB, 2000, PERF ANT SUSC TEST
   Pfaller MA, 1999, DIAGN MICR INFEC DIS, V33, P283, DOI 10.1016/S0732-8893(98)00149-7
   PRASAD JK, 1987, SURGERY, V101, P213
   PRUITT BA, 1973, SURGERY, V73, P887
   PRUITT BA, 1992, WORLD J SURG, V16, P57, DOI 10.1007/BF02067116
   Richards MJ, 2000, INFECT CONT HOSP EP, V21, P510, DOI 10.1086/501795
   Saffle Jeffrey R., 1995, Journal of Burn Care and Rehabilitation, V16, P219, DOI 10.1097/00004630-199505000-00002
   SCHLAGER T, 1994, SOUTHERN MED J, V87, P481, DOI 10.1097/00007611-199404000-00011
   SHERIDAN RL, 1995, BURNS, V21, P127, DOI 10.1016/0305-4179(95)92137-2
   SHERIDAN RL, 1994, AM J INFECT CONTROL, V22, P340, DOI 10.1016/0196-6553(94)90032-9
   SPEBAR MJ, 1981, J TRAUMA, V21, P237, DOI 10.1097/00005373-198103000-00007
   Suggs AH, 1999, PEDIATR INFECT DIS J, V18, P410, DOI 10.1097/00006454-199905000-00003
   TADDONIO T E, 1990, Journal of Burn Care and Rehabilitation, V11, P423, DOI 10.1097/00004630-199009000-00009
   TAYLOR GD, 1992, BURNS, V18, P332, DOI 10.1016/0305-4179(92)90158-Q
   TREDGET EE, 1992, WORLD J SURG, V16, P68, DOI 10.1007/BF02067117
   WARDEN GD, 1992, WORLD J SURG, V16, P16, DOI 10.1007/BF02067109
   Weber JM, 1997, AM J INFECT CONTROL, V25, P195, DOI 10.1016/S0196-6553(97)90004-3
   Wisplinghoff H, 1999, CLIN INFECT DIS, V28, P59, DOI 10.1086/515067
   WOOLFREY BF, 1981, AM J CLIN PATHOL, V75, P532
   WURTZ R, 1995, BURNS, V21, P181, DOI 10.1016/0305-4179(95)80005-9
NR 42
TC 143
Z9 157
U1 0
U2 10
PU W B SAUNDERS CO LTD
PI LONDON
PA 24-28 OVAL RD, LONDON NW1 7DX, ENGLAND
SN 0195-6701
J9 J HOSP INFECT
JI J. Hosp. Infect.
PD JAN
PY 2003
VL 53
IS 1
BP 6
EP 13
DI 10.1053/jhin.2002.1340
PG 8
WC Public, Environmental & Occupational Health; Infectious Diseases
WE Science Citation Index Expanded (SCI-EXPANDED)
SC Public, Environmental & Occupational Health; Infectious Diseases
GA 633MH
UT WOS:000180286700002
PM 12495679
DA 2022-03-26
ER

PT J
AU Rustogi, R
   Mill, J
   Fraser, JF
   Kimble, RM
AF Rustogi, R
   Mill, J
   Fraser, JF
   Kimble, RM
TI The use of Acticoat (TM) in neonatal burns
SO BURNS
LA English
DT Article
DE neonate; Acticoat; burns; silver
ID SILVER SULFADIAZINE; EFFICACY; CHLORHEXIDINE; CYTOTOXICITY; ANALGESIA;
   WOUNDS
AB Purpose: To evaluate the safety and efficacy of Acticoat (TM) use in primary burn injuries and other skin injuries in premature neonates.
   Procedures: An audit of eight premature neonates who sustained burn injuries and other cutaneous injuries from various agents were treated with Acticoat (TM). Serum silver levels were measured in three neonates. Wounds were assessed for infection and blood cultures were taken where sepsis was suspected.
   Findings: Neonates ranged from 23 to 28 weeks gestation (weight: 578-1078 g). Causative injury mechanisms included: alcoholic chlorhexidine, alcoholic wipes, electrode jelly, extravasated intravenous fluids, artery illuminator, temperature probe and adhesive tape removal. Total burned body surface area ranged from 1 to 30%. All neonates were treated with Acticoat (TM) dressing changed every 3-7 days. All wounds re-epithelialised by day 28 and scar management was not required. There were four mortalities secondary to problems associated with extreme prematurity. Serum silver levels ranged from 0 to 1 mu mol/L. There were no wound infections or positive blood cultures during the treatment period.
   Conclusions: Acticoat (TM) is a suitable dressing for premature neonates who have sustained burn injury, with the advantage of minimal handling as the dressing need only be changed every 3-7 days. (c) 2005 Published by Elsevier Ltd and ISBI.
C1 Royal Childrens Hosp, Burns Res Grp, Stuart Pegg Paediat Burns Ctr, Brisbane, Qld, Australia.
RP Kimble, RM (通讯作者)，Univ Queensland, Royal Brisbane Hosp, Dept Child Hlth, Herston, Qld 4029, Australia.
EM royk@uq.edu.au
RI Fraser, John F/F-4570-2010; Kimble, Roy M/B-4160-2011
OI Fraser, John/0000-0002-7012-2519; Kimble, Roy/0000-0002-2449-7707
CR Anand KJS, 1999, ARCH PEDIAT ADOL MED, V153, P331
   BAUMGART S, 2005, AVERYS DIS NEWBORN, P364
   BURRELL RE, 1997, IN VITRO IN VIVO ANT
   CLOHERTY P, 1998, MANUAL NEONATAL CARE, P73
   FLIGNER CL, 1985, JAMA-J AM MED ASSOC, V253, P1606, DOI 10.1001/jama.253.11.1606
   Fraser JF, 2004, ANZ J SURG, V74, P139, DOI 10.1046/j.1445-2197.2004.02916.x
   Fraser JF, 2004, BURNS, V30, P35, DOI 10.1016/j.burns.2003.09.008
   GASSET AR, 1975, CAN J OPHTHALMOL, V10, P98
   Langer V S, 1990, Neonatal Netw, V9, P23
   MOORE KL, 1993, DEV HUMAN, P96
   PIWKO JG, 2003, NEONATOLOGY CONSIDER
   RENNIE S, 1999, TXB NEONATOLOGY, P1093
   Simons SHP, 2003, ARCH PEDIAT ADOL MED, V157, P1058, DOI 10.1001/archpedi.157.11.1058
   Tredget EE, 1998, J BURN CARE REHABIL, V19, P531, DOI 10.1097/00004630-199811000-00013
   WAN AT, 1991, CLIN CHEM, V37, P1683
   Wright JB, 1999, AM J INFECT CONTROL, V27, P344, DOI 10.1016/S0196-6553(99)70055-6
NR 16
TC 44
Z9 54
U1 0
U2 6
PU ELSEVIER SCI LTD
PI OXFORD
PA THE BOULEVARD, LANGFORD LANE, KIDLINGTON, OXFORD OX5 1GB, OXON, ENGLAND
SN 0305-4179
EI 1879-1409
J9 BURNS
JI Burns
PD NOV
PY 2005
VL 31
IS 7
BP 878
EP 882
DI 10.1016/j.burns.2005.04.030
PG 5
WC Critical Care Medicine; Dermatology; Surgery
WE Science Citation Index Expanded (SCI-EXPANDED)
SC General & Internal Medicine; Dermatology; Surgery
GA 978GM
UT WOS:000232861600013
PM 16029933
DA 2022-03-26
ER

PT J
AU Chen, XL
   Xia, ZF
   Yu, YX
   Wei, D
   Wang, CR
   Ben, DF
AF Chen, XL
   Xia, ZF
   Yu, YX
   Wei, D
   Wang, CR
   Ben, DF
TI p38 mitogen-activated protein kinase inhibition attenuates burn-induced
   liver injury in rats
SO BURNS
LA English
DT Article
DE burns p38; mitogen-activated protein (MAP) kinase; tumor necrosis
   factor-alpha; interleukin-1 beta; nuclear factor-kappa beta
ID ISCHEMIA-REPERFUSION INJURY; INTESTINAL EPITHELIAL-CELLS; MESSENGER-RNA
   EXPRESSION; NECROSIS-FACTOR-ALPHA; NF-KAPPA-B; HEPATOCELLULAR INJURY;
   TRAUMA; SEPSIS; INTERLEUKIN-1; PROGESTERONE
AB This study was made to evaluate the effect of SB203580, a specific p38 MAP kinase inhibitor. on burn-induced hepatic injury as well as the activation of nuclear factor (NF)-kappa B in severely burned rats. Sprague-Dawley rats were divided into three groups: (1) sham Group, rats underwent sham burn; (2) burn group, rats given third-degree burns over 30% total body surface area (TBSA) and treated with vehicle plus lactated Ringer solution for resuscitation 4 ml/(kg % TBSA); and (3) burn Plus SB203580 group, rats given burn injury and fluid resuscitation plus SB203580 (10 mg/kg i.v., 15 min and 12 It after burn). Hepatocellular injury (measured by serum levels of aspartate aminotransferase (AST) and alanine aminotransferase (ALT)) and hepatocellular function (determined by the indocyanine green dye retention rate (ICG R 15)) were assessed at 24 h post-burn. Liver histologic changes were also analyzed. Burn trauma resulted in increased serum aminotransferases concentrations, decreased ICG R15, elevated serum tumor necrosis factor (TNF)-alpha and interleukin (IL)-1 beta levels and hepatic TNF-alpha and IL-1 beta mRNA expressions, and worsen histologic condition. The level of Nuclear Factor (K) inhibitor (I kappa B alpha) in liver was decreased and DNA-binding activity of Nuclear Factor-kappa B (NF-kappa B) was increased after thermal injury. p38 MAP kinase was more significantly activated in liver harvested from burn rats than from shams. SB203580 inhibited the activation of p38 MAP kinase, reduced the levels of TNF-alpha and IL-1 beta, and prevented burn-mediated liver injury. Both the I kappa B alpha level and NF-kappa B activity in the liver following burns was not affected by administration with SB203580. These findings suggest that (1) p38 MAP kinase activation is one important aspect of the signaling event that may mediate the release of TNF-alpha and IL-1 beta and contributes to burn-induced liver injury and (2) p38 MAP kinase does not influence the activation of NF-kappa B directly in the liver of severely burned rats. (c) 2004 Elsevier Ltd and ISBI. All rights reserved.
C1 Anhui Med Univ, Affiliated Hosp 1, Dept Burns, Hefei 230022, Anhui, Peoples R China.
   Second Mil Med Univ, Changhai Hosp, Burns Ctr, Shanghai 200433, Peoples R China.
RP Chen, XL (通讯作者)，Anhui Med Univ, Affiliated Hosp 1, Dept Burns, 218 Jixi Rd, Hefei 230022, Anhui, Peoples R China.
EM xulinchen@163.net
CR Allan SM, 2001, MOL BRAIN RES, V93, P180, DOI 10.1016/S0169-328X(01)00211-X
   Ballard-Croft C, 2002, J BURN CARE REHABIL, V23, P172, DOI 10.1097/00004630-200205000-00006
   Ballard-Croft C, 2001, AM J PHYSIOL-HEART C, V280, pH1970, DOI 10.1152/ajpheart.2001.280.5.H1970
   Chen XL, 2003, BURNS, V29, P533, DOI 10.1016/S0305-4179(03)00147-5
   Chen XL, 2003, SHOCK, V19, P475, DOI 10.1097/01.shk.0000055242.25446.84
   Eder J, 1997, TRENDS PHARMACOL SCI, V18, P319, DOI 10.1016/S0165-6147(97)01097-3
   Fang WH, 2003, WORLD J GASTROENTERO, V9, P1038
   Gabriel C, 1999, MOL BRAIN RES, V65, P61, DOI 10.1016/S0169-328X(98)00330-1
   HAN J, 1994, SCIENCE, V265, P808, DOI 10.1126/science.7914033
   Herndon DN, 2002, TOTAL BURN CARE
   Huang YS, 1998, BURNS, V24, P706, DOI 10.1016/S0305-4179(98)00123-5
   Jeschke MG, 2001, AM J PHYSIOL-GASTR L, V280, pG1314, DOI 10.1152/ajpgi.2001.280.6.G1314
   Kobayashi M, 2002, SURGERY, V131, P344, DOI 10.1067/msy.2002.121097
   Kuebler JF, 2003, ARCH SURG-CHICAGO, V138, P727, DOI 10.1001/archsurg.138.7.727
   Madrid LV, 2001, J BIOL CHEM, V276, P18934, DOI 10.1074/jbc.M101103200
   MATSUMATA T, 1987, WORLD J SURG, V11, P678, DOI 10.1007/BF01655848
   Matuschak GM, 1996, CLIN CHEST MED, V17, P83, DOI 10.1016/S0272-5231(05)70300-2
   Muller C, 2003, AM J PHYSIOL-GASTR L, V285, pG769, DOI 10.1152/ajpgi.00009.2003
   Ono K, 2000, CELL SIGNAL, V12, P1, DOI 10.1016/S0898-6568(99)00071-6
   Parhar K, 2003, IMMUNOLOGY, V108, P502, DOI 10.1046/j.1365-2567.2003.01603.x
   Salzman AL, 2000, INT J MOL MED, V6, P209
   Seong J, 2003, INT J RADIAT ONCOL, V57, P282, DOI 10.1016/S0360-3016(03)00540-6
   Tadros T, 2004, ANN SURG, V239, P67, DOI 10.1097/01.sla.0000103073.65311.c8
   TOKYAY R, 1993, J APPL PHYSIOL, V74, P1521, DOI 10.1152/jappl.1993.74.4.1521
   Wang Guangyi, 2002, Zhonghua Shao Shang Za Zhi, V18, P282
   Wang Minghai, 2002, Zhonghua Shao Shang Za Zhi, V18, P42
   Wang P, 1996, AM J PHYSIOL-REG I, V270, pR927, DOI 10.1152/ajpregu.1996.270.5.R927
   Wang X, 1999, Zhonghua Zheng Xing Shao Shang Wai Ke Za Zhi, V15, P95
   Yan WS, 2002, SHOCK, V17, P433, DOI 10.1097/00024382-200205000-00016
   Yang J, 2003, J GASTROINTEST SURG, V7, P200, DOI 10.1016/S1091-255X(02)00134-8
   Yang J, 1998, HEPATOLOGY, V28, P1282, DOI 10.1002/hep.510280517
NR 31
TC 26
Z9 32
U1 0
U2 6
PU ELSEVIER SCI LTD
PI OXFORD
PA THE BOULEVARD, LANGFORD LANE, KIDLINGTON, OXFORD OX5 1GB, OXON, ENGLAND
SN 0305-4179
EI 1879-1409
J9 BURNS
JI Burns
PD MAY
PY 2005
VL 31
IS 3
BP 320
EP 330
DI 10.1016/j.burns.2004.10.015
PG 11
WC Critical Care Medicine; Dermatology; Surgery
WE Science Citation Index Expanded (SCI-EXPANDED)
SC General & Internal Medicine; Dermatology; Surgery
GA 926YE
UT WOS:000229158800012
PM 15774288
DA 2022-03-26
ER

PT J
AU Chen, LW
   Wang, JS
   Hwang, B
   Chen, JS
   Hsu, CM
AF Chen, LW
   Wang, JS
   Hwang, B
   Chen, JS
   Hsu, CM
TI Reversal of the effect of albumin on gut barrier function in burn by the
   inhibition of inducible isoform of nitric oxide synthase
SO ARCHIVES OF SURGERY
LA English
DT Article
ID THERMAL-INJURY; BACTERIAL TRANSLOCATION; NEUTROPHIL SEQUESTRATION;
   RESUSCITATION; PERMEABILITY; RATS; FAILURE; SEPSIS; TISSUE; FLUX
AB Hypothesis: The use of albumin in the early resuscitation formula after major burn has been forbidden because of its damaging effect on the gut barrier function. We hypothesize that inhibition of the inducible isoform of nitric oxide synthase to stabilize endothelial permeability and to retain albumin in the vascular space will ameliorate the major trauma-induced gut barrier dysfunction.
   Design, Interventions, and Main Outcome Measures: In experiment 1, specific pathogen-free rats undergoing 35% total body surface area burn or sham burn were given equal volumes (7.5 mL/kg) of isotonic sodium chloride solution or albumin from femoral veins for fluid resuscitation at 0, 4, or 8 hours after burn. In experiment 2, intraperitoneal S-methylisothiourea sulfate (7.5 mg/kg) was given immediately after burn to rats from different groups, as in experiment 1 (SMT groups). At 24 hours after burn, the intestinal mucosa was assayed for myeloperoxidase activity as an index for neutrophil sequestration, the distribution of fluorescein isothiocyanate-dextran across the lumen of small intestine was determined to evaluate the intestinal permeability, and bacterial translocation (BT) to the mesenteric lymph nodes (MLNs) and histological findings in the ileum were also examined.
   Results: Compared with sham burn, burn induced significant increases in intestinal mucosa myeloperoxidase activity, intestinal permeability, BT to the MLNs, and villi sloughing in rats. Albumin administration at 0 or 4 hours after burn enhanced the increases in neutrophil sequestration, permeability, and villi sloughing compared with saline injection at the same times. In contrast, injection of albumin in the burn-SMT group did not aggravate these changes in intestinal myeloperoxidase activity, intestinal permeability, BT to the MLNs, and villi edema. Burn-SMT rats with albumin injections at 4 or 8 hours after burn showed significant 35% and 52% decreases, respectively, in intestinal permeability compared with burn-SMT-saline rats. Use of albumin at 8 hours after burn in combination with S-methylisothiourea significantly attenuated BT to the MLNs and reduced villi edema.
   Conclusions: Early albumin resuscitation aggravated the burn-induced gut damage. Albumin administration and inhibition of the inducible isoform of nitric oxide synthase in combination decreased burn-induced gut barrier dysfunction and reversed the damaging effect of albumin on gut barrier function and decreased BT.
C1 Natl Sun Yat Sen Univ, Dept Biol Sci, Kaohsiung 804, Taiwan.
   Natl Yang Ming Univ, Kaohsiung Vet Gen Hosp, Dept Pathol, Taipei 112, Taiwan.
   Natl Yang Ming Univ, Kaohsiung Vet Gen Hosp, Dept Surg, Taipei 112, Taiwan.
RP Hsu, CM (通讯作者)，Natl Sun Yat Sen Univ, Dept Biol Sci, 70 Lien Hai Rd, Kaohsiung 804, Taiwan.
CR Arkovitz MS, 1996, J PEDIATR SURG, V31, P1009, DOI 10.1016/S0022-3468(96)90075-5
   BARON P, 1994, J SURG RES, V57, P197, DOI 10.1006/jsre.1994.1131
   Baskaran H, 2000, J SURG RES, V93, P88, DOI 10.1006/jsre.2000.5955
   Carsin H, 1997, PRESSE MED, V26, P474
   CARVAJAL HF, 1988, CRIT CARE MED, V16, P695, DOI 10.1097/00003246-198807000-00010
   Chen LW, 1998, BURNS, V24, P699, DOI 10.1016/S0305-4179(98)00114-4
   Chen LW, 1999, SHOCK, V11, P104, DOI 10.1097/00024382-199902000-00006
   DEMLING RH, 1984, SURGERY, V95, P136
   ERSTAD BL, 1991, ARCH INTERN MED, V151, P901, DOI 10.1001/archinte.151.5.901
   Fujii E, 2000, BRIT J PHARMACOL, V130, P90, DOI 10.1038/sj.bjp.0703277
   FURCHGOTT RF, 1980, NATURE, V288, P373, DOI 10.1038/288373a0
   Gianotti L., 1993, Journal of Burn Care and Rehabilitation, V14, P336, DOI 10.1097/00004630-199305000-00004
   GOODE HF, 1995, CLIN SCI, V88, P131, DOI 10.1042/cs0880131
   GOODWIN CW, 1983, ANN SURG, V197, P520, DOI 10.1097/00000658-198305000-00004
   Hansbrough JF, 1996, CRIT CARE MED, V24, P1366, DOI 10.1097/00003246-199608000-00016
   Judkins K, 2000, HOSP MED, V61, P116, DOI 10.12968/hosp.2000.61.2.1276
   MILLER MJS, 1993, J PHARMACOL EXP THER, V264, P11
   OBRIEN R, 1992, J SURG RES, V52, P161, DOI 10.1016/0022-4804(92)90299-F
   OTAMIRI T, 1987, ACTA CHIR SCAND, V153, P51
   Roberts I, 1998, BMJ-BRIT MED J, V317, P235
   Sheridan RL, 1997, J TRAUMA, V43, P448, DOI 10.1097/00005373-199709000-00010
   Sir O, 2000, SHOCK, V14, P113, DOI 10.1097/00024382-200014020-00006
   Soejima K, 2001, AM J RESP CRIT CARE, V163, P745, DOI 10.1164/ajrccm.163.3.9912052
   Sorrells DL, 1996, ARCH SURG-CHICAGO, V131, P1155
   SPAETH G, 1990, SURGERY, V108, P240
   TAKEDA K, 1986, CRIT CARE MED, V14, P719, DOI 10.1097/00003246-198608000-00010
   TOKYAY R, 1993, J APPL PHYSIOL, V74, P1521, DOI 10.1152/jappl.1993.74.4.1521
   WALKER HL, 1968, J TRAUM, V8, P1049, DOI 10.1097/00005373-196811000-00006
NR 28
TC 23
Z9 23
U1 0
U2 1
PU AMER MEDICAL ASSOC
PI CHICAGO
PA 515 N STATE ST, CHICAGO, IL 60610 USA
SN 0004-0010
J9 ARCH SURG-CHICAGO
JI Arch. Surg.
PD NOV
PY 2003
VL 138
IS 11
BP 1219
EP 1225
DI 10.1001/archsurg.138.11.1219
PG 7
WC Surgery
WE Science Citation Index Expanded (SCI-EXPANDED)
SC Surgery
GA 742BV
UT WOS:000186496100010
PM 14609870
OA Bronze
DA 2022-03-26
ER

PT J
AU Silva, CLC
   Rossi, LA
   Canini, SRMD
   Goncalves, N
   Furuya, RK
AF Ciofi Silva, Caroline Lopes
   Rossi, Lidia Aparecida
   Marin da Silva Canini, Silvia Rita
   Goncalves, Natalia
   Furuya, Rejane Kiyomi
TI Site of catheter insertion in burn patients and infection: A systematic
   review
SO BURNS
LA English
DT Review
DE Burns; Catheters; Catheter-related infections
ID CENTRAL VENOUS CATHETERS; SEPSIS; UNIT; GUIDELINES; EMERGENCY;
   COMPLICATIONS; MANAGEMENT; MORTALITY; DIAGNOSIS; CHILDREN
AB The aim of the study was to conduct a systematic review to identify and appraise the evidence on possible association of the site of venous catheter insertion in burn patients and an increased occurrence of catheter-related infection. Searches were performed in "MEDLINE, LILACS, CINAHL, EMBASE, Web of Science and The Cochrane Library. Nine studies were selected for the review; four of them mentioned, directly or indirectly, an association between catheter-related infection and the insertion of the catheter either in the burn wound or in surrounding area, and five studies investigated the occurrence of infection related to both the catheter and the anatomical sites of catheter insertion. Higher infection rates occurred when the catheters were inserted directly in the burn wound or near the wound (level of evidence IV) or in the femoral vein (level of evidence IV). No significant differences in infection occurrence rates were observed between central catheters and peripherally inserted central catheter (level of evidence IV). Further investigations for techniques and types of coverage of venous catheter insertion dressings are important for preventing infection in burn patients. Also, new technologies for venous access must be evaluated. (C) 2013 Elsevier Ltd and ISBI. All rights reserved.
C1 [Ciofi Silva, Caroline Lopes; Rossi, Lidia Aparecida; Marin da Silva Canini, Silvia Rita; Goncalves, Natalia; Furuya, Rejane Kiyomi] Univ Sao Paulo Ribeirao Preto, Coll Nursing, BR-14040902 Ribeirao Preto, SP, Brazil.
RP Rossi, LA (通讯作者)，Univ Sao Paulo Ribeirao Preto, Coll Nursing, Ave Bandeirantes,3900,Campus Univ Bairro Monte Al, BR-14040902 Ribeirao Preto, SP, Brazil.
EM carolineciofi@yahoo.com.br; rizzardo@eerp.usp.br; canini@eerp.usp.br;
   nataliasjbv@gmail.com; re.furuya@gmail.com
RI GONCALVES, NATALIA/N-3163-2016; Canini, Silvia/L-1111-2014; Ciofi-Silva,
   Caroline/J-9134-2015; Rossi, Lidia Aparecida/C-9147-2012
OI GONCALVES, NATALIA/0000-0002-9005-4381; Ciofi-Silva,
   Caroline/0000-0002-6478-7434; Rossi, Lidia
   Aparecida/0000-0002-4141-861X; Ciofi-Silva, Caroline/0000-0003-0893-7255
CR ASKEW AA, 1990, J PEDIATR SURG, V25, P117, DOI 10.1016/S0022-3468(05)80175-7
   Campos CP, 2010, BRAZ J INFECT DIS, V14, P167, DOI 10.1590/S1413-86702010000200009
   Church D, 2006, CLIN MICROBIOL REV, V19, P403, DOI 10.1128/CMR.19.2.403-434.2006
   Crowley M, 2012, J EMERG NURS, V38, P335, DOI 10.1016/j.jen.2012.05.010
   Fearonce G, 2010, J BURN CARE RES, V31, P31, DOI 10.1097/BCR.0b013e3181cb8eaa
   FERGUSON M, 1988, SOUTHERN MED J, V81, P433, DOI 10.1097/00007611-198804000-00005
   FRANCESCHI D, 1989, J TRAUMA, V29, P811, DOI 10.1097/00005373-198906000-00019
   Gallagher J.J., 2007, TOTAL BURN CARE, VThird, DOI 10.1016/B978-1-4160-3274-8.50015-5
   GARNER JS, 1988, AM J INFECT CONTROL, V16, P128, DOI 10.1016/0196-6553(88)90053-3
   Goldstein AM, 1997, J PEDIATR-US, V130, P442, DOI 10.1016/S0022-3476(97)70208-7
   Greenhalgh DG, 2007, J BURN CARE RES, V28, P776, DOI 10.1097/BCR.0b013e3181599bc9
   Herruzo R, 2009, ENFERM INFEC MICR CL, V27, P580, DOI 10.1016/j.eimc.2008.10.006
   HIGGINS JPT, 2011, COCHRANE HDB SYSTEMA, V0001
   KEALEY GP, 1995, J TRAUMA, V38, P344, DOI 10.1097/00005373-199503000-00006
   Lorente L, 2009, MED INTENSIVA, V33, P442, DOI 10.1016/j.medin.2009.03.009
   Mahar PD, 2012, BURNS, V38, P147, DOI 10.1016/j.burns.2011.09.015
   MAKI DG, 1977, J SURG RES, V22, P513, DOI 10.1016/0022-4804(77)90034-8
   Malta M, 2010, REV SAUDE PUBL, V44, P559, DOI 10.1590/S0034-89102010000300021
   Mann EA, 2012, SHOCK, V37, P4, DOI 10.1097/SHK.0b013e318237d6bf
   Melnyk BM, 2011, MAKING CASE EVIDENCE, P3
   Mermel LA, 2011, J CLIN MICROBIOL, V49, P1119, DOI 10.1128/JCM.02601-10
   Mermel LA, 2009, CLIN INFECT DIS, V49, P1, DOI 10.1086/599376
   MURR M M, 1991, Journal of Burn Care and Rehabilitation, V12, P576, DOI 10.1097/00004630-199111000-00014
   O'Grady NP, 2011, AM J INFECT CONTROL, V39, pS1, DOI 10.1016/j.ajic.2011.01.003
   O'Mara MS, 2007, J SURG RES, V142, P341, DOI 10.1016/j.jss.2007.03.063
   Parienti JJ, 2012, CRIT CARE MED, V40, P1627, DOI 10.1097/CCM.0b013e31823e99cb
   Pellizzon Rosely de Fátima, 2004, Acta Cir. Bras., V19, P153, DOI 10.1590/S0102-86502004000200013
   Purdue G F, 1986, J Burn Care Rehabil, V7, P498, DOI 10.1097/00004630-198611000-00011
   RAAD II, 1995, CLIN INFECT DIS, V20, P593, DOI 10.1093/clinids/20.3.593
   Ramos GE, 2002, J BURN CARE REHABIL, V23, P266, DOI 10.1097/00004630-200207000-00007
   Ramritu P, 2008, J ADV NURS, V62, P3, DOI 10.1111/j.1365-2648.2007.04564.x
   Santucci SG, 2003, J HOSP INFECT, V53, P6, DOI 10.1053/jhin.2002.1340
   Sheridan RL, 2006, J BURN CARE RES, V27, P713, DOI 10.1097/01.BCR.0000238087.12064.E0
   Sheridan RL, 2012, J BURN CARE RES, V33, P741, DOI 10.1097/BCR.0b013e318254d4ab
   Still JM, 1998, AM SURGEON, V64, P165
   Vandenbos F, 2003, J INFECTION, V46, P173, DOI 10.1053/jinf.2002.1101
   Walshe LJ, 2002, J CLIN ONCOL, V20, P3276, DOI 10.1200/JCO.2002.11.135
   Warden GD, 2007, TOTAL BURN CARE, V3, P107, DOI [10.1016/B978-1-4160-3274-8.50012-X, DOI 10.1016/B978-1-4160-3274-8.50012-X]
   Weber J, 2004, BURNS, V30, pA16, DOI 10.1016/j.burns.2004.08.003
NR 39
TC 9
Z9 9
U1 1
U2 15
PU ELSEVIER SCI LTD
PI OXFORD
PA THE BOULEVARD, LANGFORD LANE, KIDLINGTON, OXFORD OX5 1GB, OXON, ENGLAND
SN 0305-4179
EI 1879-1409
J9 BURNS
JI Burns
PD MAY
PY 2014
VL 40
IS 3
BP 365
EP 373
DI 10.1016/j.burns.2013.10.026
PG 9
WC Critical Care Medicine; Dermatology; Surgery
WE Science Citation Index Expanded (SCI-EXPANDED)
SC General & Internal Medicine; Dermatology; Surgery
GA AE2FA
UT WOS:000333787500001
PM 24280528
DA 2022-03-26
ER

PT J
AU Satish, L
   Gallo, PH
   Johnson, S
   Yates, CC
   Kathju, S
AF Satish, Latha
   Gallo, Phillip H.
   Johnson, Sandra
   Yates, Cecelia C.
   Kathju, Sandeep
TI Local Probiotic Therapy with Lactobacillus plantarum Mitigates Scar
   Formation in Rabbits after Burn Injury and Infection
SO SURGICAL INFECTIONS
LA English
DT Article
ID PSEUDOMONAS; BACTEREMIA; SEPSIS; ASSOCIATION; EXPRESSION; MATURATION;
   CHAPERONIN; PATIENT
AB Background: Infection is the most common complication in burn-injured patients and is believed to contribute to the hypertrophic scarring frequently observed in such injury. Pseudomonas aeruginosa is a common pathogen in burn wound infection. We examined the effect of local probiotic therapy with Lactobacillus plantarum on the severity of the scarring following burn wounding and infection with P. aeruginosa in a rabbit model.
   Methods: Full-thickness burn wounds were inoculated with control vehicle or L. plantarum; wounds were then challenged with bioluminescent P. aeruginosa. The time course of the ensuing infection was monitored by quantification of the emitted light. After allowing wounds to contract to near completion, they were harvested and analyzed for markers of scar formation.
   Results: Application of L. plantarum curtailed both the severity and the length of the pseudomonal infection. Probiotic therapy significantly reduced both Type I collagen mRNA concentrations and total collagen protein accumulation in infected wounds, consistent with reduced scarring. Surprisingly, the probiotic showed a nearly equivalent effect in uninfected wounds. Masson's trichrome staining confirmed these findings histologically.
   Conclusions: Lactobacillus plantarum shows exciting potential as a therapeutic agent to both counteract burn wound infection and to alleviate scarring even in the absence of infection.
C1 [Satish, Latha; Yates, Cecelia C.; Kathju, Sandeep] McGowan Inst Regenerat Med, Pittsburgh, PA USA.
   [Satish, Latha; Gallo, Phillip H.; Johnson, Sandra; Kathju, Sandeep] Univ Pittsburgh, Dept Plast & Reconstruct Surg, Pittsburgh, PA USA.
   [Yates, Cecelia C.] Univ Pittsburgh, Dept Hlth Promot & Dev, Sch Nursing, Pittsburgh, PA USA.
   [Yates, Cecelia C.] Univ Pittsburgh, Sch Med, Dept Pathol, Pittsburgh, PA USA.
RP Kathju, S (通讯作者)，Univ Pittsburgh, Dept Plast Surg, 3550 Terrace St,Scaife Hall,S680, Pittsburgh, PA 15213 USA.
EM kathjus@upmc.edu
RI Latha, Satish/AAH-4977-2019
OI Latha, Satish/0000-0003-0154-7094
FU Armed Forces Institute of Regenerative Medicine [W81XWH-08-2-0032];
   NATIONAL INSTITUTE OF ARTHRITIS AND MUSCULOSKELETAL AND SKIN
   DISEASESUnited States Department of Health & Human ServicesNational
   Institutes of Health (NIH) - USANIH National Institute of Arthritis &
   Musculoskeletal & Skin Diseases (NIAMS) [R01AR068317] Funding Source:
   NIH RePORTER
FX We thank the Armed Forces Institute of Regenerative Medicine for their
   funding support for this project (W81XWH-08-2-0032). We also extend our
   heartfelt thanks to the Lab Animal Research staff of the
   Allegheny-Singer Research Institute for their assistance in completing
   these experiments.
CR Baker RHJ, 2007, J BURN CARE RES, V28, P152, DOI 10.1097/BCR.0B013E31802CB860
   Bombaro KM, 2003, BURNS, V29, P299, DOI 10.1016/S0305-4179(03)00067-6
   Branski LK, 2009, SURG INFECT, V10, P389, DOI 10.1089/sur.2009.024
   Cutting Keith, 2007, Int Wound J, V4, P177, DOI 10.1111/j.1742-481X.2007.00338.x
   D'Avignon LC, 2008, J TRAUMA, V64, pS277, DOI 10.1097/TA.0b013e318163c3e4
   De Groote MA, 2005, PEDIATR INFECT DIS J, V24, P278, DOI 10.1097/01.inf.0000154588.79356.e6
   FOX CL, 1968, ARCH SURG-CHICAGO, V96, P184
   Franchitto N, 2009, BURNS, V35, P642, DOI 10.1016/j.burns.2008.09.003
   Gan BS, 2002, J INFECT DIS, V185, P1369, DOI 10.1086/340126
   Gangemi EN, 2008, ARCH FACIAL PLAST S, V10, P93, DOI 10.1001/archfaci.10.2.93
   Gomez R, 2009, J AM COLL SURGEONS, V208, P348, DOI 10.1016/j.jamcollsurg.2008.11.012
   Gouriet F, 2012, EUR J CLIN MICROBIOL, V31, P2469, DOI 10.1007/s10096-012-1599-5
   Greenhalgh DG, 2007, J BURN CARE RES, V28, P776, DOI 10.1097/BCR.0b013e3181599bc9
   Hall-Stoodley L, 2009, CELL MICROBIOL, V11, P1034, DOI 10.1111/j.1462-5822.2009.01323.x
   Kathju S, 2006, WOUND REPAIR REGEN, V14, P413, DOI 10.1111/j.1743-6109.2006.00140.x
   Kennedy P, 2010, BURNS, V36, P49, DOI 10.1016/j.burns.2009.02.017
   Koren L, 2007, BURNS, V33, P594, DOI 10.1016/j.burns.2006.09.007
   Li Xiao-Jian, 2002, Di Yi Jun Yi Da Xue Xue Bao, V22, P217
   Mehta A, 2013, BONE MARROW TRANSPL, V48, P461, DOI 10.1038/bmt.2012.153
   Moriarty TF, 2007, BRIT J BIOMED SCI, V64, P101, DOI 10.1080/09674845.2007.11732766
   Murray CK, 2008, BURNS, V34, P1108, DOI 10.1016/j.burns.2008.04.007
   Oliveira GV, 2009, INT WOUND J, V6, P445, DOI 10.1111/j.1742-481X.2009.00638.x
   Peral MC, 2009, INT WOUND J, V6, P73, DOI 10.1111/j.1742-481X.2008.00577.x
   Reid G, 2003, CLIN MICROBIOL REV, V16, P658, DOI 10.1128/CMR.16.4.658-672.2003
   Ryssel H, 2010, WOUND REPAIR REGEN, V18, P439, DOI 10.1111/j.1524-475X.2010.00610.x
   Satish L, 2011, CELL STRESS CHAPERON, V16, P675, DOI 10.1007/s12192-011-0274-6
   Satish L, 2010, PLOS ONE, V5, DOI 10.1371/journal.pone.0010063
   Satish L, 2008, CELL STRESS CHAPERON, V13, P527, DOI 10.1007/s12192-008-0040-6
   Thomas CM, 2012, PLOS ONE, V7, DOI 10.1371/journal.pone.0031951
   Vahabnezhad E, 2013, J CLIN GASTROENTEROL, V47, P437, DOI 10.1097/MCG.0b013e318279abf0
   Valdez JC, 2005, CLIN MICROBIOL INFEC, V11, P472, DOI 10.1111/j.1469-0691.2005.01142.x
   VINDENES H, 1995, BURNS, V21, P575, DOI 10.1016/0305-4179(95)00047-F
   WOESSNER JF, 1961, ARCH BIOCHEM BIOPHYS, V93, P440, DOI 10.1016/0003-9861(61)90291-0
   Yates CC, 2008, AM J PATHOL, V173, P643, DOI 10.2353/ajpath.2008.070990
   Yates CC, 2007, AM J PATHOL, V171, P484, DOI 10.2353/ajpath.2007.061092
   Yates CC, 2010, AM J PATHOL, V176, P1743, DOI 10.2353/ajpath.2010.090564
NR 36
TC 26
Z9 26
U1 1
U2 8
PU MARY ANN LIEBERT, INC
PI NEW ROCHELLE
PA 140 HUGUENOT STREET, 3RD FL, NEW ROCHELLE, NY 10801 USA
SN 1096-2964
EI 1557-8674
J9 SURG INFECT
JI Surg. Infect.
PD FEB-MAR
PY 2017
VL 18
IS 2
BP 119
EP 127
DI 10.1089/sur.2016.090
PG 9
WC Infectious Diseases; Surgery
WE Science Citation Index Expanded (SCI-EXPANDED)
SC Infectious Diseases; Surgery
GA EL3DU
UT WOS:000394500600007
PM 27788042
OA Green Published
DA 2022-03-26
ER

PT J
AU GIANOTTI, L
   ALEXANDER, JW
   GENNARI, R
   PYLES, T
   BABCOCK, GF
AF GIANOTTI, L
   ALEXANDER, JW
   GENNARI, R
   PYLES, T
   BABCOCK, GF
TI ORAL GLUTAMINE DECREASES BACTERIAL TRANSLOCATION AND IMPROVES SURVIVAL
   IN EXPERIMENTAL GUT-ORIGIN SEPSIS
SO JOURNAL OF PARENTERAL AND ENTERAL NUTRITION
LA English
DT Article
ID MICROBIAL TRANSLOCATION; ABDOMINAL RADIATION; SMALL-INTESTINE; BURN
   INJURY; PERITONITIS; METABOLISM; ANALOGS; IMPACT; ORGAN; TRACT
AB Background: Glutamine has been shown to be an important dietary component for the maintenance of gut metabolism. The purpose of this study was to assess the potential benefit of glutamine-enriched diets on experimental gut-derived sepsis. Methods: BALB/c mice were fed either 2% glutamine-supplemented or 1% glycine-supplemented (near-isonitsogenous control) AIN-76A diets. Control mice received either nonsupplemented AIN-76A or regular Purina Rodent Laboratory Mouse Chow 5001 diets. After 10 days of feeding, the mice were transfused with allogeneic blood (from C3H/HeJ mice), and the feeding protocols were continued for an additional 5 days. The mice then underwent gavage with 10(10) Escherichia coli labeled with either indium-111 oxine or [C-14]glucose followed immediately by a 20% burn injury. Some mice were observed 10 days postburn for survival rates. Others were killed 4 hours after burn, and the mesenteric lymph nodes, liver, and spleen were harvested to determine radionuclide and bacterial colony counts. The percentages of viable translocated E coli were also calculated. Results: Mice fed glutamine-enriched diets had a lower degree of translocation (as measured by both radionuclide and bacterial counts) to the tissues than did the other groups and had an improvement in the ability to kill translocated E coli (as measured by the percentage of viable bacteria). Survival was significantly higher in the group fed 2% glutamine (81%) compared with the groups fed 1% glycine (36%), AIN-76A (35%), and Purina Rodent Laboratory Mouse Chow 5001 (36%) diets (p < .004). Conclusions: Glutamine-supplemented enteral diets may exert important benefits in preventing gut-origin sepsis after trauma.
C1 UNIV CINCINNATI,COLL MED,DEPT SURG,DIV TRANSPLANTAT,CINCINNATI,OH 45267.
OI GENNARI, Roberto/0000-0001-8327-7985
FU NATIONAL INSTITUTE OF ALLERGY AND INFECTIOUS DISEASESUnited States
   Department of Health & Human ServicesNational Institutes of Health (NIH)
   - USANIH National Institute of Allergy & Infectious Diseases (NIAID)
   [R01AI012936] Funding Source: NIH RePORTER; NIAID NIH HHSUnited States
   Department of Health & Human ServicesNational Institutes of Health (NIH)
   - USANIH National Institute of Allergy & Infectious Diseases (NIAID) [AI
   12936] Funding Source: Medline
CR ALEXANDER JW, 1991, ANN SURG, V213, P558, DOI 10.1097/00000658-199106000-00005
   ALEXANDER JW, 1990, ANN SURG, V212, P496, DOI 10.1097/00000658-199010000-00012
   ALVERDY JC, 1990, JPEN-PARENTER ENTER, V14, P1, DOI 10.1177/014860719001400101
   ARDAWI MSM, 1982, BIOCHEM J, V208, P743, DOI 10.1042/bj2080743
   BARBER AE, 1990, JPEN-PARENTER ENTER, V14, P335, DOI 10.1177/0148607190014004335
   BURKE DJ, 1989, ARCH SURG-CHICAGO, V124, P1369
   FOX AD, 1988, JPEN-PARENTER ENTER, V12, P325, DOI 10.1177/0148607188012004325
   FUKUSHIMA R, 1992, ANN SURG, V216, P438, DOI 10.1097/00000658-199210000-00007
   GIANOTTI L, 1993, ANN SURG, V217, P644, DOI 10.1097/00000658-199306000-00006
   GIANOTTI L, 1992, TRANSFUSION, V32, P312, DOI 10.1046/j.1537-2995.1992.32492263443.x
   GIANOTTI L, 1993, AM J SURG, V165, P195, DOI 10.1016/S0002-9610(05)80425-8
   GIANOTTI L, 1994, CRIT CARE MED, V22, P265, DOI 10.1097/00003246-199402000-00018
   GIANOTTI L, 1993, CIRC SHOCK, V40, P243
   INOUE Y, 1993, JPEN-PARENTER ENTER, V17, P41, DOI 10.1177/014860719301700141
   KAFLKEWITZ D, 1983, AM J CLIN NUTR, V37, P1025
   KLIMBERG VS, 1990, ARCH SURG-CHICAGO, V125, P1040, DOI 10.1001/archsurg.1990.01410200104017
   KLIMBERG VS, 1990, CANCER-AM CANCER SOC, V66, P62, DOI 10.1002/1097-0142(19900701)66:1<62::AID-CNCR2820660113>3.0.CO;2-E
   MARSHALL JC, 1988, ARCH SURG-CHICAGO, V123, P309
   RUSH BF, 1988, ANN SURG, V207, P549, DOI 10.1097/00000658-198805000-00009
   SOUBA WW, 1990, J SURG RES, V48, P1, DOI 10.1016/0022-4804(90)90136-P
   SOUBA WW, 1985, JPEN-PARENTER ENTER, V9, P608, DOI 10.1177/0148607185009005608
   SOUBA WW, 1990, J SURG RES, V48, P383, DOI 10.1016/0022-4804(90)90080-L
   TANDOW G, 1983, MOL IMMUNOL, V20, P255
   THAKUR ML, 1977, J NUCL MED, V18, P1012
   WELLS CL, 1990, NUTRITION, V6, P70
   WELLS CL, 1987, ARCH SURG-CHICAGO, V122, P48
   WILMORE DW, 1988, SURGERY, V104, P917
   WINDMUELLER HG, 1974, J BIOL CHEM, V249, P5070
NR 28
TC 151
Z9 158
U1 0
U2 0
PU AMER SOC PARENTERAL & ENTERAL NUTRITION
PI SILVER SPRING
PA 8630 FENTON STREET SUITE 412, SILVER SPRING, MD 20910
SN 0148-6071
J9 JPEN-PARENTER ENTER
JI J. Parenter. Enter. Nutr.
PD JAN-FEB
PY 1995
VL 19
IS 1
BP 69
EP 74
DI 10.1177/014860719501900169
PG 6
WC Nutrition & Dietetics
WE Science Citation Index Expanded (SCI-EXPANDED)
SC Nutrition & Dietetics
GA QA886
UT WOS:A1995QA88600012
PM 7658604
DA 2022-03-26
ER

PT J
AU Cobrado, L
   Silva, AP
   Pina-Vaz, C
   Rodrigues, A
AF Cobrado, Luis
   Silva, Ana Pinto
   Pina-Vaz, Cidalia
   Rodrigues, Acacio
TI Effective Disinfection of a Burn Unit after Two Cases of Sepsis Caused
   by Multi-Drug-Resistant Acinetobacter baumannii
SO SURGICAL INFECTIONS
LA English
DT Article
DE Acinetobacter baumannii; burn unit disinfection; healthcare-associated
   infections
ID DRY-MIST; ENVIRONMENTAL CONTAMINATION; STAPHYLOCOCCUS-AUREUS; PEROXIDE;
   DECONTAMINATION; BACTERIA; EFFICACY; AEROSOL; SYSTEM
AB Background: The healthcare environment is a potential source of microbial pathogens, which may promote infectious cross-transmission. Terminal automated cleaning methods such as hydrogen peroxide systems have proven to be more successful than manual techniques. The aim of this study was to evaluate the effectiveness of an automated aerosolized hydrogen peroxide/silver cations dry-mist system. The goal was to prevent microbial transmission to patients in a clinical setting after two cases of sepsis caused by multi-drug resistant Acinetobacter baumannii had been diagnosed in a burn unit that relied on manual cleaning techniques. Materials and Methods: Samples were taken from room surfaces before and after the dry-mist system cycle, which was used to disinfect all burn unit rooms after patient discharge. The disinfection effectiveness was assessed using contact plate cultures, with microbial growth represented as the total number of colony forming units per square centimeter (CFUs/cm(2)). Results: No positive cultures from surface samples were observed after the intervention with the dry-mist system. Specifically, no further Acinetobacter baumannii growth was detected. Conclusions: Our results support the use of the hydrogen peroxide/silver cations dry-mist system as an adjunct to standard manual cleaning and disinfection protocols used in the healthcare environment because of its broad-spectrum and high antimicrobial activity. This system may be a valuable option to consider, particularly in the control of microbial outbreaks.
C1 [Cobrado, Luis; Silva, Ana Pinto; Pina-Vaz, Cidalia; Rodrigues, Acacio] Univ Porto, Dept Pathol, Div Microbiol, Porto, Portugal.
   [Cobrado, Luis; Silva, Ana Pinto; Pina-Vaz, Cidalia; Rodrigues, Acacio] Univ Porto, Ctr Hlth Technol & Serv Res, Porto, Portugal.
   [Rodrigues, Acacio] Ctr Hosp Sao Joao, Dept Plast & Reconstruct Surg, Burn Unit, Porto, Portugal.
RP Cobrado, L (通讯作者)，Univ Porto, Fac Med, Dept Pathol, Div Microbiol, Alameda Prof Hernani Monteiro, P-4200 Porto, Portugal.
EM lcobrado@med.up.pt
RI Rodrigues, Acacio G/K-1467-2013; Silva, Ana/K-1838-2013; Pina-Vaz,
   Cidalia/K-1835-2013; Cobrado, Luis/K-2971-2013
OI Rodrigues, Acacio G/0000-0003-4246-5212; Silva, Ana/0000-0003-4212-5955;
   Pina-Vaz, Cidalia/0000-0003-4936-1301; Cobrado, Luis/0000-0002-0763-9769
FU Foundation for Science and TechnologyPortuguese Foundation for Science
   and Technology [SFRH/BPD/102831/2014]
FX Ana Pinto Silva was supported by Foundation for Science and Technology
   (SFRH/BPD/102831/2014). For the remaining authors, no competing
   financial interests exist.
CR Andersen BM, 2006, J HOSP INFECT, V62, P149, DOI 10.1016/j.jhin.2005.07.020
   Barbut F, 2009, INFECT CONT HOSP EP, V30, P507, DOI 10.1086/597232
   Boyce JM, 2007, J HOSP INFECT, V65, P50, DOI 10.1016/S0195-6701(07)60015-2
   Dancer SJ, 2008, LANCET INFECT DIS, V8, P101, DOI 10.1016/S1473-3099(07)70241-4
   Grare M, 2008, J CLIN MICROBIOL, V46, P2955, DOI 10.1128/JCM.00250-08
   Holmdahl T, 2011, INFECT CONT HOSP EP, V32, P831, DOI 10.1086/661104
   Huang SS, 2006, ARCH INTERN MED, V166, P1945, DOI 10.1001/archinte.166.18.1945
   Kramer A, 2006, BMC INFECT DIS, V6, DOI 10.1186/1471-2334-6-130
   Lautenbach E, 2007, AM J HEALTH-SYST PH, V64, pS3, DOI 10.2146/ajhp070477
   Otter JA, 2009, J CLIN MICROBIOL, V47, P205, DOI 10.1128/JCM.02004-08
   Piskin N, 2011, AM J INFECT CONTROL, V39, P757, DOI 10.1016/j.ajic.2010.12.003
   Strassle P, 2012, AM J INFECT CONTROL, V40, P1005, DOI 10.1016/j.ajic.2012.05.027
   WEINSTEIN RA, 1991, AM J MED, V91, pS179, DOI 10.1016/0002-9343(91)90366-6
NR 13
TC 4
Z9 5
U1 0
U2 1
PU MARY ANN LIEBERT, INC
PI NEW ROCHELLE
PA 140 HUGUENOT STREET, 3RD FL, NEW ROCHELLE, NY 10801 USA
SN 1096-2964
EI 1557-8674
J9 SURG INFECT
JI Surg. Infect.
PD JUL
PY 2018
VL 19
IS 5
BP 541
EP 543
DI 10.1089/sur.2017.311
EA MAY 2018
PG 3
WC Infectious Diseases; Surgery
WE Science Citation Index Expanded (SCI-EXPANDED)
SC Infectious Diseases; Surgery
GA GL0WY
UT WOS:000434481900001
PM 29847211
DA 2022-03-26
ER

PT J
AU Jeschke, MG
   Kraft, R
   Emdad, F
   Kulp, GA
   Williams, FN
   Herndon, DN
AF Jeschke, Marc G.
   Kraft, Robert
   Emdad, Fatemeh
   Kulp, Gabriela A.
   Williams, Felicia N.
   Herndon, David N.
TI Glucose Control in Severely Thermally Injured Pediatric Patients What
   Glucose Range Should Be the Target?
SO ANNALS OF SURGERY
LA English
DT Article
ID INTENSIVE INSULIN THERAPY; ENERGY-EXPENDITURE; MUSCLE CATABOLISM;
   HYPERGLYCEMIA; SEPSIS; ASSOCIATION; MANAGEMENT; MORTALITY; SURVIVAL;
   KINETICS
AB Objective: To determine which glucose levels are associated with improved morbidity and mortality in thermally injured patients. Summary background data: Tight euglycemic control was rapidly implemented in intensive care units around the world, but there is increasing evidence that tight euglycemic control is associated with detrimental outcomes. Currently, no study exists that indicates which glucose range should be targeted.
   Methods: Two-hundred and eight severely burned pediatric patients with burns over 30% of their total body surface area were included in this trial. Several statistical models were used to determine the daily average and 6 AM glucose target that were associated with improved morbidity and mortality. Patients were then divided into good glucose controlled and poor glucose controlled patients and demographics, clinical outcomes, infection, sepsis, inflammatory, and hypermetabolic responses were determined.
   Results: Statistical modeling showed that hyperglycemia is a strong predictor of adverse hospital outcome and that daily 6 AM glucose level of 130 mg/dL and daily average glucose levels of 140 mg/dL are associated with improved morbidity and mortality postburn. When patients were divided into good glucose control and poor glucose control, we found that patients with glucose levels of 130 mg/dL exert attenuated hypermetabolic and inflammatory responses, as well as significantly lower incidence of infections, sepsis, and mortality compared with patients with poor glucose control, P < 0.05.
   Conclusions: Given the controversy over glucose range, glucose target, and risks and detrimental outcomes associated with hypoglycemia we suggest that in severely burned patient's blood glucose of 130 mg/dL should be targeted.
C1 [Jeschke, Marc G.; Kraft, Robert; Emdad, Fatemeh; Kulp, Gabriela A.; Williams, Felicia N.; Herndon, David N.] Shriners Hosp Children, Galveston, TX 77550 USA.
   [Jeschke, Marc G.; Kraft, Robert; Emdad, Fatemeh; Kulp, Gabriela A.; Williams, Felicia N.; Herndon, David N.] Univ Texas Med Branch, Dept Surg, Galveston, TX USA.
RP Jeschke, MG (通讯作者)，Sunnybrook Res Inst, Rm D704,2075 Bayview Ave, Toronto, ON M4N 3M5, Canada.
EM majeschk@utmb.edu
RI Herndon, David/AAC-3354-2020
FU American Surgical Association Foundation, Shriners Hospitals for
   Children [8490, 8660, 8640, 8760, 9145]; National Institutes of
   HealthUnited States Department of Health & Human ServicesNational
   Institutes of Health (NIH) - USA [R01-GM56687, T32 GM008256,
   KO1-HL70451, RO1-HD049471, P50 GM60338]; National Institute of
   Disability and Rehabilitation Research [H133A020102, H133A70019]; EUNICE
   KENNEDY SHRIVER NATIONAL INSTITUTE OF CHILD HEALTH & HUMAN
   DEVELOPMENTUnited States Department of Health & Human ServicesNational
   Institutes of Health (NIH) - USANIH Eunice Kennedy Shriver National
   Institute of Child Health & Human Development (NICHD) [R01HD049471]
   Funding Source: NIH RePORTER; NATIONAL HEART, LUNG, AND BLOOD
   INSTITUTEUnited States Department of Health & Human ServicesNational
   Institutes of Health (NIH) - USANIH National Heart Lung & Blood
   Institute (NHLBI) [K01HL070451] Funding Source: NIH RePORTER; NATIONAL
   INSTITUTE OF GENERAL MEDICAL SCIENCESUnited States Department of Health
   & Human ServicesNational Institutes of Health (NIH) - USANIH National
   Institute of General Medical Sciences (NIGMS) [R01GM056687, P50GM060338,
   T32GM008256, R01GM087285] Funding Source: NIH RePORTER
FX Supported by the American Surgical Association Foundation, Shriners
   Hospitals for Children (8490, 8660, 8640, 8760, and 9145), National
   Institutes of Health (R01-GM56687, T32 GM008256, KO1-HL70451,
   RO1-HD049471, and P50 GM60338), National Institute of Disability and
   Rehabilitation Research (H133A020102 and H133A70019).
CR Brunkhorst FM, 2008, NEW ENGL J MED, V358, P125, DOI 10.1056/NEJMoa070716
   Dellinger RP, 2008, CRIT CARE MED, V36, P296, DOI 10.1097/01.CCM.0000298158.12101.41
   Ellger B, 2006, DIABETES, V55, P1096, DOI 10.2337/diabetes.55.04.06.db05-1434
   Finfer S, 2009, NEW ENGL J MED, V360, P1283, DOI 10.1056/NEJMoa0810625
   Finnerty CC, 2006, SHOCK, V26, P13, DOI 10.1097/01.shk.0000223120.26394.7d
   Finney SJ, 2003, JAMA-J AM MED ASSOC, V290, P2041, DOI 10.1001/jama.290.15.2041
   Gauglitz GG, 2008, J BURN CARE RES, V29, P683, DOI 10.1097/BCR.0b013e31818481ce
   Gore DC, 2002, CRIT CARE MED, V30, P2438, DOI 10.1097/00003246-200211000-00006
   Gore DC, 2001, J TRAUMA, V51, P540, DOI 10.1097/00005373-200109000-00021
   Gore DC, 2000, J TRAUMA, V49, P673, DOI 10.1097/00005373-200010000-00015
   Greenhalgh DG, 2007, J BURN CARE RES, V28, P776, DOI 10.1097/BCR.0b013e3181599bc9
   Hampton RY, 2000, CURR BIOL, V10, pR518, DOI 10.1016/S0960-9822(00)00583-2
   Hart DW, 2000, ANN SURG, V232, P455, DOI 10.1097/00000658-200010000-00001
   Hart DW, 2000, SURGERY, V128, P312, DOI 10.1067/msy.2000.108059
   Hemmila MR, 2008, SURGERY, V144, P629, DOI 10.1016/j.surg.2008.07.001
   Ingels C, 2006, EUR HEART J, V27, P2716, DOI 10.1093/eurheartj/ehi855
   Jeschke MG, 2008, ANN SURG, V248, P387, DOI 10.1097/SLA.0b013e3181856241
   Jeschke MG, 2007, CRIT CARE MED, V35, P579, DOI 10.1097/01.CCM.0000253812.09236.98
   Jeschke MG, 2009, J CELL MOL MED, V13, P1857, DOI 10.1111/j.1582-4934.2009.00644.x
   Mecott GA, 2010, SHOCK, V33, P5, DOI 10.1097/SHK.0b013e3181af0494
   Mlcak RP, 2006, ANN SURG, V244, P121, DOI 10.1097/01.sla.0000217678.78472.d3
   Mori K, 2000, CELL, V101, P451, DOI 10.1016/S0092-8674(00)80855-7
   Preiser JC, 2007, CRIT CARE MED, V35, pS503, DOI 10.1097/01.CCM.0000278046.24345.C7
   Ron D, 2007, NAT REV MOL CELL BIO, V8, P519, DOI 10.1038/nrm2199
   Van den Berghe G, 2006, NEW ENGL J MED, V354, P449, DOI 10.1056/NEJMoa052521
   Van den Berghe G, 2001, NEW ENGL J MED, V345, P1359, DOI 10.1056/NEJMoa011300
   Vlasselaers D, 2009, LANCET, V373, P547, DOI 10.1016/S0140-6736(09)60044-1
   WOLFE RR, 1977, AM J PHYSIOL, V232, pE415, DOI 10.1152/ajpendo.1977.232.4.E415
NR 28
TC 49
Z9 50
U1 0
U2 4
PU LIPPINCOTT WILLIAMS & WILKINS
PI PHILADELPHIA
PA TWO COMMERCE SQ, 2001 MARKET ST, PHILADELPHIA, PA 19103 USA
SN 0003-4932
EI 1528-1140
J9 ANN SURG
JI Ann. Surg.
PD SEP
PY 2010
VL 252
IS 3
BP 521
EP 528
DI 10.1097/SLA.0b013e3181f2774c
PG 8
WC Surgery
WE Science Citation Index Expanded (SCI-EXPANDED)
SC Surgery
GA 642TS
UT WOS:000281242000013
PM 20739853
OA Green Accepted
DA 2022-03-26
ER

PT J
AU Redman, DP
   Friedman, B
   Law, E
   Still, JM
AF Redman, DP
   Friedman, B
   Law, E
   Still, JM
TI Experience with necrotizing fasciitis at a burn care center
SO SOUTHERN MEDICAL JOURNAL
LA English
DT Article
ID SOFT-TISSUE INFECTIONS; MANAGEMENT; MORTALITY
[truncated: 2,708,684 more chars]
