# Supplementary material for: A bibliometric analysis of publications on burn sepsis using VOSviewer
Source: Front Med (Lausanne). 2022 Sep 14;9:971393. doi: 10.3389/fmed.2022.971393 (PMC9515469; doi:10.3389/fmed.2022.971393)
Supplement: Supplementary file 1 [file Data_Sheet_1.ZIP › data package (5).txt]

FN Clarivate Analytics Web of Science
VR 1.0
PT J
AU Fang, CH
   Li, BG
   James, JH
   Fischer, JE
   Hasselgren, PO
AF Fang, CH
   Li, BG
   James, JH
   Fischer, JE
   Hasselgren, PO
TI The anabolic effects of IGF-1 in skeletal muscle after burn injury are
   not caused by increased cell volume
SO JOURNAL OF PARENTERAL AND ENTERAL NUTRITION
LA English
DT Article
ID GROWTH-FACTOR-I; PROTEIN-SYNTHESIS; GLUCOSE-TRANSPORT; SEPTIC RATS;
   INSULIN; INVITRO; PROTEOLYSIS; DEGRADATION; SEPSIS; MICROTUBULES
AB Background: In a recent report, insulin-like growth factor 1 (IGF-1) stimulated protein synthesis and inhibited protein breakdown in skeletal muscle after burn injury. The mechanism of the anabolic effects of IGF-1 in skeletal muscle is not known. We tested the hypotheses that IGF-1 stimulates protein synthesis and inhibits protein breakdown in skeletal muscle secondary to cell swelling and that cell swelling in itself induces an anabolic response in muscle tissue. Methods: Extensor digitorum longus muscles from control and burned rats were incubated in the absence or presence of 1 mu g/mL of IGF-1. Protein synthesis and breakdown rates were determined by measuring incorporation of C-14-phenylalanine into protein and net release of tyrosine, respectively. Cell volume was measured by determining wet and dry weight and by using H-3-mannitol as an extracellular marker. Results: IGF-1 stimulated protein synthesis and inhibited protein breakdown in muscles from nonburned and burned rats without influencing cell volume. Incubating muscles in hypo-osmotic medium increased cell volume by 17% and inhibited protein breakdown by 14% but did not influence protein synthesis. Conclusions: The anabolic effects of IGF-1 in skeletal muscle are not caused by increased cell volume. The results differ from those reported previously in liver cells in which the anabolic effects of IGF-1 were associated with cell swelling. The role of changes in cell volume in the regulation of protein metabolism may be different in skeletal muscle than in other tissues.
C1 Univ Cincinnati, Med Ctr, Dept Surg, Cincinnati, OH 45267 USA.
   Shriners Hosp Children, Cincinnati, OH USA.
RP Hasselgren, PO (通讯作者)，Univ Cincinnati, Med Ctr, Dept Surg, 231 Bethesda Ave, Mail Locat 0558, Cincinnati, OH 45267 USA.
FU NATIONAL INSTITUTE OF DIABETES AND DIGESTIVE AND KIDNEY DISEASESUnited
   States Department of Health & Human ServicesNational Institutes of
   Health (NIH) - USANIH National Institute of Diabetes & Digestive &
   Kidney Diseases (NIDDK) [R01DK037908] Funding Source: NIH RePORTER;
   NIDDK NIH HHSUnited States Department of Health & Human ServicesNational
   Institutes of Health (NIH) - USANIH National Institute of Diabetes &
   Digestive & Kidney Diseases (NIDDK) [DK37908] Funding Source: Medline
CR BARACOS VE, 1995, AM J PHYSIOL-ENDOC M, V268, pE996, DOI 10.1152/ajpendo.1995.268.5.E996
   BOUDRIAU S, 1993, J HISTOCHEM CYTOCHEM, V41, P1013, DOI 10.1177/41.7.8515044
   BRINKLEY BR, 1979, INT REV CYTOL, V63, P59
   BUSCH GL, 1994, P NATL ACAD SCI USA, V91, P9165, DOI 10.1073/pnas.91.19.9165
   CIOFFI WG, 1994, ANN SURG, V220, P310, DOI 10.1097/00000658-199409000-00007
   CLARK AS, 1983, BIOCHEM J, V212, P649, DOI 10.1042/bj2120649
   DOWNEY RS, 1986, SURGERY, V99, P265
   Fang CH, 1997, JPEN-PARENTER ENTER, V21, P245, DOI 10.1177/0148607197021005245
   FANG CH, 1995, J AM COLL SURGEONS, V180, P33
   FANG CH, 1995, J AM COLL SURGEONS, V180, P161
   Goldberg A L, 1975, Methods Enzymol, V39, P82
   HALLANGERAS M, 1991, METABOLISM, V40, P247, DOI 10.1016/0026-0495(91)90105-6
   HAMILTON MT, 1993, AM J PHYSIOL, V265, pR1318, DOI 10.1152/ajpregu.1993.265.6.R1318
   HASSELGREN PO, 1990, BIOCHEM J, V267, P37, DOI 10.1042/bj2670037
   HASSELGREN PO, 1987, ARCH SURG-CHICAGO, V122, P228
   HASSELGREN PO, 1988, ARCH SURG-CHICAGO, V123, P640
   Haussinger D, 1996, BIOCHEM J, V313, P697
   HAUSSINGER D, 1991, FEBS LETT, V283, P70, DOI 10.1016/0014-5793(91)80556-I
   HENRIKSEN EJ, 1991, ACTA PHYSIOL SCAND, V143, P381, DOI 10.1111/j.1748-1716.1991.tb09249.x
   HUANG KF, 1993, ARCH SURG-CHICAGO, V128, P47
   HUMMEL RP, 1988, METABOLISM, V37, P1120, DOI 10.1016/0026-0495(88)90187-4
   KANO Y, 1991, CELL STRUCT FUNCT, V16, P251, DOI 10.1247/csf.16.251
   LINDINGER MI, 1987, J APPL PHYSIOL, V63, P426, DOI 10.1152/jappl.1987.63.1.426
   MALTIN CA, 1985, BIOCHEM J, V232, P927, DOI 10.1042/bj2320927
   RANNELS DE, 1982, LIFE SCI, V30, P1679
   STROCK LL, 1990, SURGERY, V108, P161
   Tiao G, 1997, J CLIN INVEST, V99, P163, DOI 10.1172/JCI119143
   TIAO G, 1994, J CLIN INVEST, V94, P2255, DOI 10.1172/JCI117588
   VOMDAHL S, 1995, BIOCHEM J, V308, P529, DOI 10.1042/bj3080529
   WEBER K, 1979, MICROTUBULES, P279
   Wing SS, 1996, BIOCHEM J, V319, P455, DOI 10.1042/bj3190455
   YOUNG DA, 1986, J BIOL CHEM, V261, P6049
NR 32
TC 8
Z9 8
U1 0
U2 1
PU AMER SOC PARENTERAL & ENTERAL NUTRITION
PI SILVER SPRING
PA 8630 FENTON STREET SUITE 412, SILVER SPRING, MD 20910 USA
SN 0148-6071
J9 JPEN-PARENTER ENTER
JI J. Parenter. Enter. Nutr.
PD MAY-JUN
PY 1998
VL 22
IS 3
BP 115
EP 119
DI 10.1177/0148607198022003115
PG 5
WC Nutrition & Dietetics
WE Science Citation Index Expanded (SCI-EXPANDED)
SC Nutrition & Dietetics
GA ZK161
UT WOS:000073291500001
PM 9586787
DA 2022-03-26
ER

PT J
AU Morsy, M
   Slomka, T
   Shukla, A
   Uppal, D
   Bomb, R
   Akinseye, OA
   Koshy, SKG
   Garg, N
AF Morsy, Mohamed
   Slomka, Teresa
   Shukla, Anuj
   Uppal, Dipan
   Bomb, Ritin
   Akinseye, Oluwaseun A.
   Koshy, Santhosh K. G.
   Garg, Nadish
TI Clinical and echocardiographic predictors of new-onset atrial
   fibrillation in patients admitted with blunt trauma
SO ECHOCARDIOGRAPHY-A JOURNAL OF CARDIOVASCULAR ULTRASOUND AND ALLIED
   TECHNIQUES
LA English
DT Article
DE atrial fibrillation; blunt thoracic trauma; echocardiography
ID LEFT-VENTRICULAR HYPERTROPHY; RISK-FACTORS; MORTALITY; MASS
AB BackgroundAtrial fibrillation (AF) is a common arrhythmia after trauma or burn injury; however, its predisposing factors are not well known. Moreover, little is known about its effect on mortality and other short-term clinical outcomes.
   ObjectivesThis study is aimed at identifying risk factors for new-onset AF in patients admitted with blunt trauma or burn injuries at a Level 1 academic trauma center, and to determine its effects on the short-term clinical outcomes.
   MethodsThis case-control study compared patients with new-onset AF with a cohort of patients without AF during the hospital stay after trauma or burn injury. Patients with prior AF or lack of transthoracic echocardiogram were excluded. Demographic, clinical factors including injury severity score and echocardiographic parameters were compared in both cohorts. Risks of short-term clinical outcomes, namely persistent AF, new stroke, myocardial infarction, or death, were compared.
   ResultsOlder age, sepsis, CHADS2-VASC score >1, larger left atrium (LA) size, left ventricular hypertrophy (LVH), and left ventricular diastolic dysfunction imposed a significant risk for new-onset AF on univariate analysis. On multivariate, independent predictors of new-onset AF were LA dilation and LVH. LA enlargement increased odds of new-onset AF by 23-fold (OR 23; CI: 5.7-92, P<0.0001) and the presence of LVH increased the odds of new-onset AF more than 20-fold (OR 20.8; CI: 5-87, P<0.0001).
   ConclusionsDilated LA and LVH are independent predictors of new-onset AF in the patients with blunt trauma or burn. New-onset AF did not confer increased risk for in-hospital mortality.
C1 [Morsy, Mohamed; Slomka, Teresa; Shukla, Anuj; Uppal, Dipan; Bomb, Ritin; Akinseye, Oluwaseun A.; Koshy, Santhosh K. G.; Garg, Nadish] UTHSC, Div Cardiol, Memphis, TN 38163 USA.
RP Garg, N (通讯作者)，UTHSC, Div Cardiol, Memphis, TN 38163 USA.
EM ndgarg@gmail.com
OI Garg, Nadish/0000-0002-5104-7728
CR Allessie MA, 2001, CIRCULATION, V103, P769
   BAKER SP, 1974, J TRAUMA, V14, P187, DOI 10.1097/00005373-197403000-00001
   Chatterjee S, 2014, AM J CARDIOL, V114, P1049, DOI 10.1016/j.amjcard.2014.07.015
   Janse MJ, 1997, EUR HEART J, V18, pC12
   Kahan T, 1998, J HYPERTENS, V16, pS23
   Lang RM, 2015, J AM SOC ECHOCARDIOG, V28, P1, DOI 10.1016/j.echo.2014.10.003
   LEVY D, 1990, NEW ENGL J MED, V322, P1561, DOI 10.1056/NEJM199005313222203
   Moss TJ, 2017, CRIT CARE MED, V45, P790, DOI 10.1097/CCM.0000000000002325
   Nagueh SF, 2016, J AM SOC ECHOCARDIOG, V29, P277, DOI 10.1016/j.echo.2016.01.011
   Nair Girish M, 2014, J Atr Fibrillation, V6, P972, DOI 10.4022/jafib.972
   Pritchett AM, 2005, J AM COLL CARDIOL, V45, P87, DOI 10.1016/j.jacc.2004.09.054
   Psaty BM, 1997, CIRCULATION, V96, P2455
   Ravelli F, 1997, CIRCULATION, V96, P1686, DOI 10.1161/01.CIR.96.5.1686
   Seguin P, 2004, CRIT CARE MED, V32, P722, DOI 10.1097/01.CCM.0000114579.56430.E0
   Seguin P, 2006, INTENS CARE MED, V32, P398, DOI 10.1007/s00134-005-0032-2
   Shaver CM, 2015, CRIT CARE MED, V43, P2104, DOI 10.1097/CCM.0000000000001166
   SUGISHITA Y, 1994, CLIN CARDIOL, V17, P71, DOI 10.1002/clc.4960170206
   Tsao CW, 2015, J AM HEART ASSOC, V4, DOI 10.1161/JAHA.115.002188
   Tsioufis C, 2009, J HUM HYPERTENS, V23, P674, DOI 10.1038/jhh.2009.13
   VAZIRI SM, 1994, CIRCULATION, V89, P724, DOI 10.1161/01.CIR.89.2.724
   Verdecchia P, 2003, HYPERTENSION, V41, P218, DOI 10.1161/01.HYP.0000052830.02773.E4
   Walkey AJ, 2013, AM HEART J, V165, P949, DOI 10.1016/j.ahj.2013.03.020
   Walkey AJ, 2011, JAMA-J AM MED ASSOC, V306, P2248, DOI 10.1001/jama.2011.1615
NR 23
TC 3
Z9 4
U1 0
U2 0
PU WILEY
PI HOBOKEN
PA 111 RIVER ST, HOBOKEN 07030-5774, NJ USA
SN 0742-2822
EI 1540-8175
J9 ECHOCARDIOGR-J CARD
JI Echocardiography-J. Cardiovasc. Ultrasound Allied Tech.
PD OCT
PY 2018
VL 35
IS 10
BP 1519
EP 1524
DI 10.1111/echo.14090
PG 6
WC Cardiac & Cardiovascular Systems
WE Science Citation Index Expanded (SCI-EXPANDED)
SC Cardiovascular System & Cardiology
GA GW0LY
UT WOS:000446559700005
PM 29981181
DA 2022-03-26
ER

PT J
AU Lederer, JA
   Brownstein, BH
   Lopez, MC
   MacMillan, S
   Delisle, AJ
   MacConmara, MP
   Choudhry, MA
   Xiao, WZ
   Lekousi, S
   Cobb, JP
   Baker, HV
   Mannick, JA
   Chaudry, IH
AF Lederer, James A.
   Brownstein, Bernard H.
   Lopez, M. Cecilia
   MacMillan, Sandra
   Delisle, Adam J.
   MacConmara, Malcolm P.
   Choudhry, Mashkoor A.
   Xiao, Wenzhong
   Lekousi, Steven
   Cobb, J. Perren
   Baker, Henry V.
   Mannick, John A.
   Chaudry, Irshad H.
CA Inflammat & Host Response Injury
TI Comparison of longitudinal leukocyte gene expression after burn injury
   or trauma-hemorrhage in mice
SO PHYSIOLOGICAL GENOMICS
LA English
DT Article
DE inflammation; gene microarray; immune response; gene microarray
   analysis; pathway analysis
ID ORGAN DYSFUNCTION SYNDROME; THERMAL-INJURY; INFLAMMATORY RESPONSE;
   SYSTEMIC INFLAMMATION; IMMUNE SUPPRESSION; PATHOGENESIS; SEPSIS; MODEL;
   SUSCEPTIBILITY; PERITONEAL
AB A primary objective of the large collaborative project entitled "Inflammation and the Host Response to Injury" was to identify leukocyte genes that are differentially expressed after two different types of injury in mouse models and to test the hypothesis that both forms of injury would induce similar changes in gene expression. We report here the genes that are expressed in white blood cells (WBCs) and in splenocytes at 2 h, 1 day, 3 days, and 7 days after burn and sham injury or trauma-hemorrhage (T-H) and sham T-H. Affymetrix Mouse Genome 430 2.0 GeneChips were used to profile gene expression, and the results were analyzed by dCHIP, BRB Array Tools, and Ingenuity Pathway Analysis (IPA) software. We found that the highest number of genes differentially expressed following burn injury were at day 1 for both WBCs (4,989) and for splenocytes (4,715) and at day 1 for WBCs (1,167) and at day 3 for splenocytes (1,117) following T-H. The maximum overlap of genes that were expressed after both forms of injury were at day 1 in WBCs (136 genes) and at day 7 in splenocytes (433 genes). IPA revealed that the cell-to-cell signaling, cell death, immune response, antiapoptosis, and cell cycle control pathways were affected most significantly. In summary, this report provides a database of genes that are modulated in WBCs and splenocytes at sequential time points after burn or T-H in mice and reveals that relatively few leukocyte genes are expressed in common after these two forms of injury.
C1 [Lederer, James A.; Delisle, Adam J.; MacConmara, Malcolm P.; Mannick, John A.] Harvard Univ, Brigham & Womens Hosp, Sch Med, Dept Surg, Boston, MA 02115 USA.
   [Brownstein, Bernard H.; MacMillan, Sandra; Cobb, J. Perren] Washington Univ, Sch Med, Dept Surg, St Louis, MO 63110 USA.
   [Lopez, M. Cecilia; Baker, Henry V.] Dept Mol Genet & Microbiol, Gainesville, FL USA.
   [Choudhry, Mashkoor A.; Chaudry, Irshad H.] Univ Alabama Birmingham, Surg Res Ctr, Birmingham, AL USA.
   [Xiao, Wenzhong] Stanford Univ, Stanford, CA 94305 USA.
   [Lekousi, Steven] Massachusetts Gen Hosp, Dept Mol Biol, Boston, MA 02114 USA.
RP Lederer, JA (通讯作者)，Harvard Univ, Brigham & Womens Hosp, Sch Med, Dept Surg, 75 Francis St, Boston, MA 02115 USA.
EM jlederer@rics.bwh.harvard.edu
RI Smith, Richard D/J-3664-2012
OI Smith, Richard D/0000-0002-2381-2349; Baker, Henry/0000-0002-8273-5320;
   Moldawer, Lyle/0000-0002-9041-9838; xiao, wenzhong/0000-0003-4944-6380
FU NIGMS NIH HHSUnited States Department of Health & Human ServicesNational
   Institutes of Health (NIH) - USANIH National Institute of General
   Medical Sciences (NIGMS) [U54 GM062119, 1U54-GM-62119-03] Funding
   Source: Medline; NATIONAL INSTITUTE OF GENERAL MEDICAL SCIENCESUnited
   States Department of Health & Human ServicesNational Institutes of
   Health (NIH) - USANIH National Institute of General Medical Sciences
   (NIGMS) [U54GM062119] Funding Source: NIH RePORTER
CR AYALA A, 1991, J IMMUNOL, V147, P4147
   AYALA A, 1994, ARCH SURG-CHICAGO, V129, P1172
   BAUE AE, 1994, SHOCK, V2, P385, DOI 10.1097/00024382-199412000-00001
   Baue AE, 2006, SHOCK, V26, P438, DOI 10.1097/01.shk.0000228172.32587.7a
   Bone RC, 1996, CRIT CARE MED, V24, P1125, DOI 10.1097/00003246-199607000-00010
   Brownstein BH, 2006, PHYSIOL GENOMICS, V24, P298, DOI 10.1152/physiolgenomics.00213.2005
   Calvano SE, 2005, NATURE, V437, P1032, DOI 10.1038/nature03985
   Faist E, 1996, WORLD J SURG, V20, P454, DOI 10.1007/s002689900071
   Feezor RJ, 2004, PHYSIOL GENOMICS, V19, P247, DOI 10.1152/physiolgenomics.00020.2004
   Fry DE, 2000, AM SURGEON, V66, P126
   HANSBROUGH JF, 1990, J TRAUMA, V30, P671, DOI 10.1097/00005373-199006000-00003
   Huang YS, 1998, BURNS, V24, P706, DOI 10.1016/S0305-4179(98)00123-5
   KUPPER TS, 1984, J IMMUNOL, V133, P3047
   Lederer JA, 1999, SHOCK, V11, P153, DOI 10.1097/00024382-199903000-00001
   Li C, 2001, P NATL ACAD SCI USA, V98, P31, DOI 10.1073/pnas.011404098
   Mack VE, 1996, ARCH SURG-CHICAGO, V131, P1303
   Mannick JA, 2001, J AM COLL SURGEONS, V193, P237, DOI 10.1016/S1072-7515(01)01011-0
   Moore FA, 1996, J TRAUMA, V40, P501, DOI 10.1097/00005373-199604000-00001
   MOORE FA, 1995, SURG CLIN N AM, V75, P257, DOI 10.1016/S0039-6109(16)46587-4
   MOSS NM, 1988, SURGERY, V104, P882
   Munford RS, 2001, AM J RESP CRIT CARE, V163, P316, DOI 10.1164/ajrccm.163.2.2007102
   O'Sullivan ST, 1997, BRIT J PLAST SURG, V50, P615, DOI 10.1016/S0007-1226(97)90507-5
   OSULLIVAN ST, 1995, ANN SURG, V222, P482
   Pereira CT, 2006, J AM COLL SURGEONS, V202, P536, DOI 10.1016/j.jamcollsurg.2005.11.002
   Pfaffl MW, 2001, NUCLEIC ACIDS RES, V29, DOI 10.1093/nar/29.9.e45
   Rajnik M, 2002, SHOCK, V17, P322, DOI 10.1097/00024382-200204000-00015
   RODRICK ML, 1986, LYMPHOKINE RES, V5, pS75
   Ross J, 2001, GENOME BIOL, V2, DOI 10.1186/gb-2001-2-2-reviews3004
   Ryan CM, 1998, NEW ENGL J MED, V338, P362, DOI 10.1056/NEJM199802053380604
   Sauaia A, 1996, WORLD J SURG, V20, P392, DOI 10.1007/s002689900062
   STEPHAN RN, 1987, SURGERY, V102, P147
   Utsunomiya T, 1997, BURNS, V23, P281, DOI 10.1016/S0305-4179(96)00132-5
   Vindenes HA, 1998, EUR J SURG, V164, P647
   Wilmore D W, 1974, Clin Plast Surg, V1, P603
   Wilmore DW, 2000, WORLD J SURG, V24, P705, DOI 10.1007/s002689910113
   WOOD JJ, 1984, ANN SURG, V200, P311, DOI 10.1097/00000658-198409000-00008
   ZELLWEGER R, 1995, SHOCK, V4, P149, DOI 10.1097/00024382-199508000-00012
NR 37
TC 21
Z9 25
U1 0
U2 3
PU AMER PHYSIOLOGICAL SOC
PI BETHESDA
PA 9650 ROCKVILLE PIKE, BETHESDA, MD 20814 USA
SN 1094-8341
EI 1531-2267
J9 PHYSIOL GENOMICS
JI Physiol. Genomics
PD FEB 19
PY 2008
VL 32
IS 3
BP 299
EP 310
DI 10.1152/physiolgenomics.00086.2007
PG 12
WC Cell Biology; Genetics & Heredity; Physiology
WE Science Citation Index Expanded (SCI-EXPANDED)
SC Cell Biology; Genetics & Heredity; Physiology
GA 314NO
UT WOS:000256816300003
PM 17986522
DA 2022-03-26
ER

PT J
AU Yoshida, S
   Lee, JO
   Nakamura, K
   Suzuki, S
   Hendon, DN
   Kobayashi, M
   Suzuki, F
AF Yoshida, Shohei
   Lee, Jong O.
   Nakamura, Kiwamu
   Suzuki, Sumihiro
   Hendon, David N.
   Kobayashi, Makiko
   Suzuki, Fujio
TI Effect of Glycyrrhizin on Pseudomonal Skin Infections in Human-Mouse
   Chimeras
SO PLOS ONE
LA English
DT Article
ID NF-KAPPA-B; ACTIVE COMPONENT; LICORICE ROOTS; CHRONIC HEPATITIS; CELLS;
   ACID; MACROPHAGES; EXPRESSION; PHAGOCYTOSIS; REPLICATION
AB In our previous studies, peripheral blood lineage(-)CD34(+)CD31(+) cells (CD31(+) IMC) appearing in severely burned patients have been characterized as inhibitor cells for the production of beta-defensins (HBDs) by human epidermal keratinocytes (NHEK). In this study, the effect of glycyrrhizin on pseudomonal skin infections was studied in a chimera model of thermal injury. Two different chimera models were utilized. Patient chimeras were created in murine antimicrobial peptide-depleted NOD-SCID IL-2r gamma(null) mice that were grafted with unburned skin tissues of severely burned patients and inoculated with the same patient peripheral blood CD31(+) IMC. Patient chimera substitutes were created in the same mice that were grafted with NHEK and inoculated with experimentally induced CD31(+) IMC. In the results, both groups of chimeras treated with glycyrrhizin resisted a 20 LD50 dose of P. aeruginosa skin infection, while all chimeras in both groups treated with saline died within 3 days of the infection. Human antimicrobial peptides were detected from the grafted site tissues of both groups of chimeras treated with glycyrrhizin, while the peptides were not detected in the same area tissues of controls. HBD-1 was produced by keratinocytes in transwell-cultures performed with CD31(+) IMC and glycyrrhizin. Also, inhibitors (IL-10 and CCL2) of HBD-1 production by keratinocytes were not detected in cultures of patient CD31(+) IMC treated with glycyrrhizin. These results indicate that sepsis stemming from pseudomonal grafted site infections in a chimera model of burn injury is controllable by glycyrrhizin. Impaired antimicrobial peptide production at the infection site of severely burned patients may be restored after treatment with glycyrrhizin.
C1 [Yoshida, Shohei; Nakamura, Kiwamu; Kobayashi, Makiko; Suzuki, Fujio] Univ Texas Med Branch, Dept Internal Med, Galveston, TX 77555 USA.
   [Lee, Jong O.; Hendon, David N.; Kobayashi, Makiko; Suzuki, Fujio] Shriners Hosp Children, Galveston, TX 77550 USA.
   [Suzuki, Sumihiro] Univ N Texas, Hlth Sci Ctr, Dept Biostat, Ft Worth, TX USA.
RP Suzuki, F (通讯作者)，Univ Texas Med Branch, Dept Internal Med, Galveston, TX 77555 USA.
EM fsuzuki@utmb.edu
FU Shriners Hospitals for Children [85110]
FX This work was supported by the Shriners Hospitals for Children Grant
   #85110. The funders had no role in study design, data collection and
   analysis, decision to publish, or preparation of the manuscript.
CR ABE N, 1982, MICROBIOL IMMUNOL, V26, P535, DOI 10.1111/j.1348-0421.1982.tb00207.x
   ARMANINI D, 1983, CLIN ENDOCRINOL, V19, P609, DOI 10.1111/j.1365-2265.1983.tb00038.x
   Braff MH, 2006, CURR TOP MICROBIOL, V306, P91
   Cherng JM, 2006, EUR J PHARMACOL, V547, P10, DOI 10.1016/j.ejphar.2006.06.080
   Cherng JM, 2004, ANTIVIR RES, V62, P27, DOI 10.1016/j.antiviral.2003.11.005
   Church D, 2006, CLIN MICROBIOL REV, V19, P403, DOI 10.1128/CMR.19.2.403-434.2006
   Cinatl J, 2003, LANCET, V361, P2045, DOI 10.1016/S0140-6736(03)13615-X
   Dai JH, 2001, IMMUNOLOGY, V103, P235, DOI 10.1046/j.1365-2567.2001.01224.x
   Di Paola R, 2009, INTENS CARE MED, V35, P687, DOI 10.1007/s00134-008-1334-y
   FRAZIERJESSEN MR, 1995, J IMMUNOL, V154, P1838
   Harder J, 1997, NATURE, V387, P861, DOI 10.1038/43088
   Heggers JP., 2002, TOTAL BURN CARE, P120, DOI DOI 10.1038/SREP41441
   Herndon DN, 2007, TOTAL BURN CARE
   Honda H, 2012, J LEUKOCYTE BIOL, V91, P967, DOI 10.1189/jlb.0112038
   Hunsicker LM, 2001, CLINICAL MANAGEMENT OF INFECTIONS IN IMMUNOCOMPROMISED INFANTS AND CHILDREN, P327
   Iino S, 2001, HEPATOL RES, V19, P31, DOI 10.1016/S1386-6346(00)00079-6
   ITO M, 1988, ANTIVIR RES, V10, P289, DOI 10.1016/0166-3542(88)90047-2
   Itoh K., 1983, INT CONG SERIES EXCE, V641, P460
   Jones VC, 2010, J IMMUNOL, V184
   Kobayashi M, 2008, J LEUKOCYTE BIOL, V83, P1354, DOI 10.1189/jlb.0807541
   LEHRER RI, 1993, ANNU REV IMMUNOL, V11, P105, DOI 10.1146/annurev.iy.11.040193.000541
   LEVEY RH, 1966, P NATL ACAD SCI USA, V56, P1130, DOI 10.1073/pnas.56.4.1130
   Li M, 2011, J CLIN ENDOCR METAB, V96, P2502, DOI 10.1210/jc.2011-0055
   Ma CH, 2013, J ETHNOPHARMACOL, V148, P755, DOI 10.1016/j.jep.2013.04.021
   Maree AFM, 2008, J APPL PHYSIOL, V104, P157, DOI 10.1152/japplphysiol.00514.2007
   Menegazzi M, 2008, PHARMACOL RES, V58, P22, DOI 10.1016/j.phrs.2008.05.012
   Milner SM, 1999, BURNS, V25, P411, DOI 10.1016/S0305-4179(98)00192-2
   Mollica L, 2007, CHEM BIOL, V14, P431, DOI 10.1016/j.chembiol.2007.03.007
   MUKAIDA N, 1991, J IMMUNOL, V146, P1212
   NUMAZAKI K, 1994, J LEUKOCYTE BIOL, V55, P24, DOI 10.1002/jlb.55.1.24
   O'Brien BA, 2002, DIABETES, V51, P2481, DOI 10.2337/diabetes.51.8.2481
   Ortega MR, 2000, BURNS, V26, P724, DOI 10.1016/S0305-4179(00)00052-8
   Piganelli JD, 1998, DIABETES, V47, P1212, DOI 10.2337/diabetes.47.8.1212
   POMPEI R, 1979, NATURE, V281, P689, DOI 10.1038/281689a0
   Salminen A, 2008, CELL MOL LIFE SCI, V65, P2979, DOI 10.1007/s00018-008-8103-5
   Sato H, 1996, ANTIVIR RES, V30, P171, DOI 10.1016/0166-3542(96)00942-4
   Sawamura D, 2005, GENE THER, V12, P857, DOI 10.1038/sj.gt.3302472
   Schrofelbauer B, 2009, BIOCHEM J, V421, P473, DOI 10.1042/BJ20082416
   STORMER FC, 1993, FOOD CHEM TOXICOL, V31, P303, DOI 10.1016/0278-6915(93)90080-I
   SUZUKI F, 1974, P SOC EXP BIOL MED, V146, P78
   Takenaka K, 2007, NAT IMMUNOL, V8, P1313, DOI 10.1038/ni1527
   Tsuyada A, 2012, CANCER RES, V72, P2768, DOI 10.1158/0008-5472.CAN-11-3567
   Utsunomiya T, 1997, ANTIMICROB AGENTS CH, V41, P551, DOI 10.1128/AAC.41.3.551
   Utsunomiya T, 1999, CLIN EXP IMMUNOL, V116, P291
   Wolkerstorfer A, 2009, ANTIVIR RES, V83, P171, DOI 10.1016/j.antiviral.2009.04.012
   Yoshida S, 2013, PLOS ONE
   Yoshida T, 2010, J LEUKOCYTE BIOL, V87, P35, DOI 10.1189/jlb.1208760
NR 47
TC 9
Z9 9
U1 0
U2 6
PU PUBLIC LIBRARY SCIENCE
PI SAN FRANCISCO
PA 1160 BATTERY STREET, STE 100, SAN FRANCISCO, CA 94111 USA
SN 1932-6203
J9 PLOS ONE
JI PLoS One
PD JAN 30
PY 2014
VL 9
IS 1
AR e83747
DI 10.1371/journal.pone.0083747
PG 9
WC Multidisciplinary Sciences
WE Science Citation Index Expanded (SCI-EXPANDED)
SC Science & Technology - Other Topics
GA 302PJ
UT WOS:000330617100003
PM 24497916
OA Green Submitted, Green Published, gold
DA 2022-03-26
ER

PT J
AU Zivin, JR
   Gooley, T
   Zager, RA
   Ryan, MJ
AF Zivin, JR
   Gooley, T
   Zager, RA
   Ryan, MJ
TI Hypocalcemia: A pervasive metabolic abnormality in the critically ill
SO AMERICAN JOURNAL OF KIDNEY DISEASES
LA English
DT Article
DE calcium (Ca); hypocalcemia (HC); intensive care unit (ICU); critical
   illness; cytokines; Acute Physiology and Chronic Health Evaluation II
   (APACHE II)
ID PARATHYROID-HORMONE SECRETION; CALCIUM ADMINISTRATION INCREASES; SERUM
   IONIZED CALCIUM; MAGNESIUM-DEFICIENCY; BLOOD-TRANSFUSION;
   HYPOVITAMINOSIS D; SEPTIC SHOCK; MORTALITY; HYPOMAGNESEMIA;
   1,25-DIHYDROXYVITAMIN-D
AB Hypocalcemia has been reported in critically III patients, most commonly in association with sepsis syndrome. However, the severity and Incidence of hypocalcemia in nonseptic but critically ill patients has not been well defined. Therefore, the goal of this study was to identify and compare the frequency and degree of hypocalcemia in critically ill patients with differing underlying illnesses (those admitted to medical, surgical, trauma, neurosurgical, burn, respiratory, and coronary Intensive care units [ICUs]; group A; n = 99). Results were compared with the frequency and degree of hypocalcemia in non-critically ill ICU patients (initially admitted to an ICU but discharged within 48 hours; group B; n = 50) or hospitalized non-ICU patients (group C; n = 50). Incidences of hypocalcemia (ionized calcium [Ca] < 1.16 mmol/L [less than normal]) were 88%, 66%, and 26% for groups A, B, and C, respectively (P < 0.001). In group A, the frequency of hypocalcemia did not depend on the ICU setting or presence of sepals. However, the occurrence of hypocalcemia correlated with both Acute Physiology and Chronic Health Evaluation II score (r = -0.39; P < 0.001) and patient mortality (eg, hazard ratio for death, 1.65 for Ca decrements of 0.1 mmol/L; P < 0.002). Hypomagnesemia, number of blood transfusions, and presence of acute renal failure were each associated with depressed Ca levels. A weak association (r = -0.12; P = 0.09) was noted between serum Ca level and QT interval. Clinical concern stemming from hypocalcemia was underscored by the substantial use of intravenous (IV) Ca therapy (similar to2 to 3 g IV). We conclude that hypocalcemia is extremely common in hospitalized patients (up to 88%) and correlates with severity of illness, but not with a specific illness per se. Whether it directly impacts patient survival remains unknown. Resolution of this issue appears to be critical because of the frequency with which it leads to high-dose IV Ca therapy. (C) 2001 by the National Kidney Foundation, Inc.
C1 Univ Washington, Harborview Med Ctr, Dept Med, Seattle, WA 98104 USA.
   Fred Hutchinson Canc Res Ctr, Seattle, WA 98104 USA.
RP Ryan, MJ (通讯作者)，Univ Washington, Harborview Med Ctr, Dept Med, 325 9th Ave,Box 359764, Seattle, WA 98104 USA.
EM mjryan@u.washington.edu
FU NATIONAL INSTITUTE OF DIABETES AND DIGESTIVE AND KIDNEY DISEASESUnited
   States Department of Health & Human ServicesNational Institutes of
   Health (NIH) - USANIH National Institute of Diabetes & Digestive &
   Kidney Diseases (NIDDK) [R01DK054200, R01DK038432, R37DK038432] Funding
   Source: NIH RePORTER; NIDDK NIH HHSUnited States Department of Health &
   Human ServicesNational Institutes of Health (NIH) - USANIH National
   Institute of Diabetes & Digestive & Kidney Diseases (NIDDK) [DK-38432,
   DK-54200] Funding Source: Medline
CR ADERKA D, 1987, ARCH INTERN MED, V147, P232, DOI 10.1001/archinte.147.2.232
   BRONER CW, 1990, CRIT CARE MED, V18, P921, DOI 10.1097/00003246-199009000-00004
   CARDENASRIVERO N, 1989, J PEDIATR-US, V114, P946, DOI 10.1016/S0022-3476(89)80435-4
   CARLON GC, 1980, CRIT CARE MED, V8, P209, DOI 10.1097/00003246-198004000-00002
   CARLON GC, 1978, ARCH SURG-CHICAGO, V113, P882
   Carlstedt F, 1997, EUR J CLIN INVEST, V27, P977, DOI 10.1046/j.1365-2362.1997.2310778.x
   CHERNOW B, 1989, CHEST, V95, P391, DOI 10.1378/chest.95.2.391
   CHERNOW B, 1982, CRIT CARE MED, V10, P848, DOI 10.1097/00003246-198212000-00008
   DEMERS B, 1993, CLIN INFECT DIS, V16, P792, DOI 10.1093/clind/16.6.792
   DENLINGER JK, 1976, BRIT J ANAESTH, V48, P995, DOI 10.1093/bja/48.10.995
   DESAI TK, 1988, AM J MED, V84, P209, DOI 10.1016/0002-9343(88)90415-9
   DESAI TK, 1987, KIDNEY INT, V32, pS225
   DESAI TK, 1988, CRIT CARE MED, V16, P578, DOI 10.1097/00003246-198806000-00002
   DROP LJ, 1975, ANESTHESIOLOGY, V43, P300, DOI 10.1097/00000542-197509000-00005
   Druml W, 1998, MINER ELECTROL METAB, V24, P220, DOI 10.1159/000057374
   ERDMANN E, 1991, BRIT J ANAESTH, V67, P178, DOI 10.1093/bja/67.2.178
   FATEMI S, 1991, J CLIN ENDOCR METAB, V73, P1067, DOI 10.1210/jcem-73-5-1067
   GALLARDO J, 1991, REV MED CHILE, V119, P262
   HARRIGAN C, 1983, J TRAUMA, V23, P488, DOI 10.1097/00005373-198306000-00008
   Hatherill M, 1999, ARCH DIS CHILD, V81, P417, DOI 10.1136/adc.81.5.417
   Hebert P, 1997, CRIT CARE MED, V25, P749, DOI 10.1097/00003246-199705000-00007
   HENRICH WL, 1984, NEW ENGL J MED, V310, P19, DOI 10.1056/NEJM198401053100105
   HINKLE JE, 1971, BRIT J ANAESTH, V43, P1108, DOI 10.1093/bja/43.12.1108
   HOWLAND WS, 1976, SURG GYNECOL OBSTET, V143, P895
   KAHN RC, 1979, ANESTH ANALG, V58, P274
   KATZ AM, 1979, AM J CARDIOL, V44, P188, DOI 10.1016/0002-9149(79)90270-4
   Leicht E, 1992, Magnes Res, V5, P33
   Lepage R, 1999, J CLIN ENDOCR METAB, V84, P2654, DOI 10.1210/jc.84.8.2654
   LIND L, 1995, INTENS CARE MED, V21, P63, DOI 10.1007/BF02425156
   Lind L, 2000, CRIT CARE MED, V28, P93, DOI 10.1097/00003246-200001000-00015
   MALCOLM DS, 1989, CRIT CARE MED, V17, P900, DOI 10.1097/00003246-198909000-00012
   MASSRY SG, 1974, KIDNEY INT, V5, P437, DOI 10.1038/ki.1974.62
   MASSRY SG, 1986, AM J NEPHROL, V6, P19, DOI 10.1159/000167211
   MAYNARD JC, 1986, ANN INTERN MED, V104, P358, DOI 10.7326/0003-4819-104-3-358
   MEHTA PM, 1987, CRIT CARE CLIN, V3, P747
   Oberhoffer M, 1999, CRIT CARE MED, V27, P1814, DOI 10.1097/00003246-199909000-00018
   PIETREK J, 1978, KIDNEY INT, V13, P178, DOI 10.1038/ki.1978.25
   PORTER DL, 1983, AM SURGEON, V49, P369
   REINHART RA, 1985, CRIT CARE MED, V13, P506, DOI 10.1097/00003246-198506000-00015
   Romagnoli E, 1999, BRIT J NUTR, V81, P133, DOI 10.1017/S0007114599000264
   RUBEIZ GJ, 1993, CRIT CARE MED, V21, P203, DOI 10.1097/00003246-199302000-00010
   RUDE RK, 1985, J CLIN ENDOCR METAB, V61, P933, DOI 10.1210/jcem-61-5-933
   RUDE RK, 1978, J CLIN ENDOCR METAB, V47, P800, DOI 10.1210/jcem-47-4-800
   RUDE RK, 1976, CLIN ENDOCRINOL, V5, P209, DOI 10.1111/j.1365-2265.1976.tb01947.x
   RYZEN E, 1985, CRIT CARE MED, V13, P19, DOI 10.1097/00003246-198501000-00006
   RYZEN E, 1989, MAGNESIUM, V8, P201
   SAHA H, 1993, NEPHRON, V63, P159, DOI 10.1159/000187175
   SANCHEZ GJ, 1989, J PEDIATR-US, V114, P952, DOI 10.1016/S0022-3476(89)80436-6
   Scheinin B, 1989, Acta Anaesthesiol Belg, V40, P101
   SPERBER SJ, 1990, REV INFECT DIS, V12, P736
   TAYLOR B, 1978, CAN J SURG, V21, P429
   Thomas MK, 1998, NEW ENGL J MED, V338, P777, DOI 10.1056/NEJM199803193381201
   Viallon A, 1999, CLIN INFECT DIS, V28, P1313, DOI 10.1086/514793
   VINCENT JL, 1995, INTENS CARE MED, V21, P838, DOI 10.1007/BF01700968
   Whang KT, 1998, J CLIN ENDOCR METAB, V83, P3296, DOI 10.1210/jc.83.9.3296
   WOO P, 1979, J SURG RES, V26, P605, DOI 10.1016/0022-4804(79)90056-8
   ZALOGA GP, 1992, CIRC SHOCK, V37, P226
   Zaloga GP, 2000, CRIT CARE MED, V28, P266, DOI 10.1097/00003246-200001000-00054
   ZALOGA GP, 1985, ANN SURG, V202, P587, DOI 10.1097/00000658-198511000-00009
   ZALOGA GP, 1987, ANN INTERN MED, V107, P36, DOI 10.7326/0003-4819-107-1-36
   ZEGER SL, 1986, BIOMETRICS, V42, P121, DOI 10.2307/2531248
NR 61
TC 143
Z9 149
U1 0
U2 5
PU W B SAUNDERS CO-ELSEVIER INC
PI PHILADELPHIA
PA 1600 JOHN F KENNEDY BOULEVARD, STE 1800, PHILADELPHIA, PA 19103-2899 USA
SN 0272-6386
EI 1523-6838
J9 AM J KIDNEY DIS
JI Am. J. Kidney Dis.
PD APR
PY 2001
VL 37
IS 4
BP 689
EP 698
DI 10.1016/S0272-6386(01)80116-5
PG 10
WC Urology & Nephrology
WE Science Citation Index Expanded (SCI-EXPANDED)
SC Urology & Nephrology
GA 453FG
UT WOS:000169905400003
PM 11273867
DA 2022-03-26
ER

PT J
AU Yim, H
   Park, JM
   Cho, YS
   Kim, D
   Hur, J
   Chun, W
   Kim, JH
   Seo, DK
AF Yim, Haejun
   Park, Jin Mo
   Cho, Yong Suk
   Kim, Dohern
   Hur, Jun
   Chun, Wook
   Kim, Jong Hyun
   Seo, Dong Kook
TI A Clinical Study of Stevens-Johnson Syndrome and Toxic Epidermal
   Necrolysis: Efficacy of Treatment in Burn Intensive Care Unit
SO JOURNAL OF THE KOREAN SURGICAL SOCIETY
LA English
DT Article
DE Burn intensive care unit; Stevens-Johnson syndrome; Toxic epidermal
   necrolysis
ID ERYTHEMA MULTIFORME
AB Purpose: Stevens-Johnson syndrome (SJS) and toxic epidermal necrolysis (TEN), potentially life-threatening skin diseases with organ failures caused by drug, require specialized intensive care. However, SJS and TEN have usually been managed in general wards and intensive care Units by most doctors. This study describes the efficacy of treatment in the burn intensive care unit. (BICU) compared to previous general treatments.
   Methods: To investigate the clinical features, outcomes and benefits of I I patients with SJS and TEN treated in our burn intensive care Unit. Data on 11 patients who were treated between January 2004 and December 2008 were collected via a retrospective chart review. Also, the data were reviewed with previous literatures on SJS and TEN treatments.
   Results: Patients were classified with overlap SJS/TEN (n=4, 36.36%) or TEN (n=7, 63.64%). Nonsteroidal anti-inflammatory drugs (NSAIDs) were the most. common causative agents. Hepatitis was the most common organ involvement in both overlap SJS/TEN (n=1, 9.1%) and TEN (n=4, 36.36%). Renal dysfunction (n=4, 36.36%) and respiratory disorders (n=3, 27.27%) were seen in some cases. Mean time of total reepithelization was 9 days and mean hospital day was 14.66 days. Two patients with TEN cited from sepsis with multi-organ failure, and the mortality rate was 18.18%.
   Conclusion: Adequate treatment of SJS and TEN in the BICU supports efficacy with a low mortality rate, short healing time, short hospitalization and fewer complications. (J Korean Surg Soc 2010;78:133-139)
C1 [Yim, Haejun; Cho, Yong Suk; Kim, Dohern; Hur, Jun; Chun, Wook; Kim, Jong Hyun] Hallym Univ, Dept Surg, Hangang Sacred Heart Hosp, Burn Ctr,Coll Med, Seoul 150719, South Korea.
   [Seo, Dong Kook] Hallym Univ, Dept Plast Surg, Hangang Sacred Heart Hosp, Burn Ctr,Coll Med, Seoul 150719, South Korea.
   [Park, Jin Mo] Yonsei Univ, Coll Med, Dept Dermatol, Seoul, South Korea.
   [Park, Jin Mo] Yonsei Univ, Coll Med, Cutaneous Biol Res Inst, Seoul, South Korea.
RP Cho, YS (通讯作者)，Hallym Univ, Dept Gen Surg, Hangang Sacred Heart Hosp, Med Ctr, 94-200 Yeongdeungpo Dong,7 Ga, Seoul 150719, South Korea.
RI Kym, Dohern/B-8966-2014
OI Kym, Dohern/0000-0001-9178-0599; Yim, Haejun/0000-0002-1566-5000
CR BASTUJIGARIN S, 1993, ARCH DERMATOL, V129, P92, DOI 10.1001/archderm.129.1.92
   CHAN HL, 1990, ARCH DERMATOL, V126, P43, DOI 10.1001/archderm.126.1.43
   CHOI SW, 2006, J KOREAN BURN SOC, V9, P74
   FRITSCH PO, 2003, FITZPATRICKS DERMATO, P543
   Halebian P, 1983, J BURN CARE REHABIL, V4, P176
   HALEBIAN PH, 1986, ANN SURG, V204, P503, DOI 10.1097/00000658-198611000-00001
   Kim EJ, 2006, KOREAN J DERMATOL, V44, P574
   Kim JW, 2004, KOREAN J DERMATOL, V42, P579
   KIM KJ, 2002, KOREAN J DERMATOL, V40, P766
   KIM PS, 1983, J BURN CARE REHABIL, V4, P91
   KIM YG, 1991, KOREAN J DERMATOL, V29, P602
   LEE JY, 2006, J ASTHMA ALLERGY CLI, V26, P277
   Lohmeier K, 2005, BRIT J DERMATOL, V152, P150, DOI 10.1111/J.1365-2133.2004.06258.X
   McGee T, 1998, PLAST RECONSTR SURG, V102, P1018, DOI 10.1097/00006534-199809040-00014
   McKenna JK, 2004, IMMUNOL ALLERGY CLIN, V24, P399, DOI 10.1016/j.iac.2004.03.007
   Pereira FA, 2007, J AM ACAD DERMATOL, V56, P181, DOI 10.1016/j.jaad.2006.04.048
   REVUZ J, 1987, ARCH DERMATOL, V123, P1160, DOI 10.1001/archderm.123.9.1160
   ROUJEAU JC, 1990, ARCH DERMATOL, V126, P37, DOI 10.1001/archderm.126.1.37
   ROUJEAU JC, 1995, NEW ENGL J MED, V333, P1600, DOI 10.1056/NEJM199512143332404
   RUIZMALDONADO R, 1985, J AM ACAD DERMATOL, V13, P623, DOI 10.1016/S0190-9622(85)70207-1
   SCHOPF E, 1991, ARCH DERMATOL, V127, P839, DOI 10.1001/archderm.127.6.839
   STROM BL, 1991, ARCH DERMATOL, V127, P831, DOI 10.1001/archderm.127.6.831
   Viard I, 1998, SCIENCE, V282, P490, DOI 10.1126/science.282.5388.490
   Wolkenstein P, 1998, LANCET, V352, P1586, DOI 10.1016/S0140-6736(98)02197-7
NR 24
TC 1
Z9 1
U1 0
U2 1
PU KOREAN SURGICAL SOCIETY
PI SEOUL
PA 3304HO, 101 DONG, BROWNSTONE SEOUL, 335, JUNGMIN-DONG, JUNG-GU, SEOUL,
   100-859, SOUTH KOREA
SN 2233-7903
J9 J KOREAN SURG SOC
JI J. Korean Surg. Soc.
PD MAR
PY 2010
VL 78
IS 3
BP 133
EP 139
DI 10.4174/jkss.2010.78.3.133
PG 7
WC Surgery
WE Science Citation Index Expanded (SCI-EXPANDED)
SC Surgery
GA 571VG
UT WOS:000275783400001
OA gold
DA 2022-03-26
ER

PT J
AU Yamamoto, Y
   Enkhbaatar, P
   Sakurai, H
   Rehberg, S
   Asmussen, S
   Ito, H
   Sousse, LE
   Cox, RA
   Deyo, DJ
   Traber, LD
   Traber, MG
   Herndon, DN
   Traber, DL
AF Yamamoto, Yusuke
   Enkhbaatar, Perenlei
   Sakurai, Hiroyuki
   Rehberg, Sebastian
   Asmussen, Sven
   Ito, Hiroshi
   Sousse, Linda E.
   Cox, Robert A.
   Deyo, Donald J.
   Traber, Lillian D.
   Traber, Maret G.
   Herndon, David N.
   Traber, Daniel L.
TI Development of a long-term ovine model of cutaneous burn and smoke
   inhalation injury and the effects of early excision and skin
   autografting
SO BURNS
LA English
DT Article
DE Wound healing; Wet-to-thy weight ratio; Net fluid balance; Plasma
   protein; Oncotic pressure; Hematocrit; Neutrophils
ID ACUTE LUNG INJURY; WOUND EXCISION; BLOOD-LOSS; SHEEP; CHILDREN;
   HYPERMETABOLISM; CATABOLISM; EXPOSURE; SEPSIS
AB Smoke inhalation injury frequently increases the risk of pneumonia and mortality in burn patients. The pathophysiology of acute lung injury secondary to burn and smoke inhalation is well studied, but long-term pulmonary function, especially the process of lung tissue healing following burn and smoke inhalation, has not been fully investigated. By contrast, early burn excision has become the standard of care in the management of major burn injury. While many clinical studies and small-animal experiments support the concept of early burn wound excision, and show improved survival and infectious outcomes, we have developed a new chronic ovine model of burn and smoke inhalation injury with early excision and skin grafting that can be used to investigate lung pathophysiology over a period of 3 weeks.
   Materials and methods: Eighteen female sheep were surgically prepared for this study under isoflurane anesthesia. The animals were divided into three groups: an Early Excision group (20% TBSA, third-degree cutaneous burn and 36 breaths of cotton smoke followed by early excision and skin autografting at 24 h after injury, n = 6), a Control group (20% TBSA, third-degree cutaneous burn and 36 breaths of cotton smoke without early excision, n = 6) and a Sham group (no injury, no early excision, n = 6). After induced injury, all sheep were placed on a ventilator and fluid-resuscitated with Lactated Ringers solution (4 mL/% TBS/kg). At 24 h post-injury, early excision was carried out to fascia, and skin grafting with meshed autografts (20/1000 in., 1:4 ratio) was performed under isoflurane anesthesia. At 48 h post-injury, weaning from ventilator was begun if PaO2/FiO(2) was above 250 and sheep were monitored for 3 weeks.
   Results: At 96 h post-injury, all animals were weaned from ventilator. There are no significant differences in PaO2/FiO(2) between Early Excision and Control groups at any points. All animals were survived for 3 weeks without infectious complication in Early Excision and Sham groups, whereas two out of six animals in the Control group had abscess in lung. The percentage of the wound healed surviving area (mean +/- SD) was 74.7 +/- 7.8% on 17 days post-surgery in the Early Excision group. Lung wet-to-dry weight ratio (mean +/- SD) was significantly increased in the Early Excision group vs. Sham group (p < 0.05). The calculated net fluid balance significantly increased in the early excision compared to those seen in the Sham and Control groups. Plasma protein, oncotic pressure, hematocrit of % baseline, hemoglobin of % baseline, white blood cell and neutrophil were significantly decreased in the Early Excision group vs. Control group.
   Conclusions: The early excision model closely resembles practice in a clinical setting and allows long-term observations of pulmonary function following burn and smoke inhalation injury. Further studies are warranted to assess lung tissue scarring and measuring collagen deposition, lung compliance and diffusion capacity. Published by Elsevier Ltd and ISBI
C1 [Yamamoto, Yusuke; Enkhbaatar, Perenlei; Sakurai, Hiroyuki; Rehberg, Sebastian; Asmussen, Sven; Ito, Hiroshi; Sousse, Linda E.; Cox, Robert A.; Deyo, Donald J.; Traber, Lillian D.; Herndon, David N.; Traber, Daniel L.] Univ Texas Med Branch, Shriners Burns Hosp Children, Dept Anesthesiol, Invest Intens Care Unit, Galveston, TX 77555 USA.
   [Traber, Maret G.] Oregon State Univ, Linus Pauling Inst, Corvallis, OR 97331 USA.
   [Yamamoto, Yusuke] Tokyo Womens Med Univ, Dept Plast & Reconstruct Surg, Shinjuku Ku, Tokyo 1628666, Japan.
RP Traber, DL (通讯作者)，Univ Texas Med Branch, Shriners Burns Hosp Children, Dept Anesthesiol, Invest Intens Care Unit, 601 Harborside Dr, Galveston, TX 77555 USA.
EM dltraber@utmb.edu
RI Traber, Maret G./ABI-2511-2020; Rehberg, Sebastian/AAD-5191-2019;
   Herndon, David/AAC-3354-2020
OI Traber, Maret G./0000-0002-2892-4024; 
FU National Institute [GM66312-01]; Shriners of North America [8450, 8630,
   8520, 8954]; NATIONAL INSTITUTE OF GENERAL MEDICAL SCIENCESUnited States
   Department of Health & Human ServicesNational Institutes of Health (NIH)
   - USANIH National Institute of General Medical Sciences (NIGMS)
   [P01GM066312] Funding Source: NIH RePORTER
FX National Institute supported this work for General Medical Sciences
   Grant GM66312-01 and Grants 8450, 8630, 8520 and 8954 from the Shriners
   of North America.
CR Alpard SK, 2000, CRIT CARE MED, V28, P1469, DOI 10.1097/00003246-200005000-00036
   Barret JP, 2003, PLAST RECONSTR SURG, V111, P744, DOI 10.1097/01.PRS.0000041445.76730.23
   Barret JP, 2003, ARCH SURG-CHICAGO, V138, P127, DOI 10.1001/archsurg.138.2.127
   Barret JP, 1999, BURNS, V25, P509, DOI 10.1016/S0305-4179(99)00038-8
   Branski LK, 2008, BURNS, V34, P1119, DOI 10.1016/j.burns.2008.03.013
   Darling GE, 1996, J TRAUMA, V40, P83, DOI 10.1097/00005373-199601000-00016
   Desai Manu H., 1993, Journal of Burn Care and Rehabilitation, V14, P12, DOI 10.1097/00004630-199301000-00004
   DESAI MH, 1990, ANN SURG, V211, P753, DOI 10.1097/00000658-199006000-00015
   Enkhbaatar P, 2008, CLIN SCI, V114, P321, DOI 10.1042/CS20070254
   Enkhbaatar P, 2007, CRIT CARE MED, V35, P2805, DOI 10.1097/01.CCM.0000291647.18329.83
   FOGARTY PW, 1991, THORAX, V46, P914, DOI 10.1136/thx.46.12.914
   Gomez M, 2001, J BURN CARE REHABIL, V22, P111, DOI 10.1097/00004630-200103000-00005
   Hart DW, 2003, J TRAUMA, V54, P755, DOI 10.1097/01.TA.0000060260.61478.A7
   HERNDON DN, 1989, ANN SURG, V209, P547, DOI 10.1097/00000658-198905000-00006
   Hoyt D, 2003, J TRAUMA, V54, P761
   KIMURA R, 1988, J APPL PHYSIOL, V64, P1107, DOI 10.1152/jappl.1988.64.3.1107
   Middelkoop E, 2004, BIOMATERIALS, V25, P1559, DOI 10.1016/S0142-9612(03)00502-7
   Mizutani A, 2008, J APPL PHYSIOL, V105, P678, DOI 10.1152/japplphysiol.00232.2007
   Mlcak R, 1998, BURNS, V24, P213, DOI 10.1016/S0305-4179(98)00012-6
   Palmieri TL, 2009, J BURN CARE RES, V30, P201, DOI 10.1097/BCR.0b013e3181923e93
   Palmieri TL, 2009, J BURN CARE RES, V30, P206, DOI 10.1097/BCR.0b013e3181923ea4
   Park GY, 2003, CHEST, V123, P475, DOI 10.1378/chest.123.2.475
   PEARCE ML, 1965, CIRC RES, V16, P482, DOI 10.1161/01.RES.16.5.482
   Pham TN, 2007, SURG CLIN N AM, V87, P185, DOI 10.1016/j.suc.2006.09.013
   RENNEKAMPFF OH, 1995, SURGERY, V118, P884, DOI 10.1016/S0039-6060(05)80280-6
   Singer AJ, 2003, ACAD EMERG MED, V10, P1029, DOI 10.1197/S1069-6563(03)00339-7
   Singer AJ, 2000, ACAD EMERG MED, V7, P1, DOI 10.1111/j.1553-2712.2000.tb01881.x
   Soejima K, 2001, AM J RESP CRIT CARE, V163, P745, DOI 10.1164/ajrccm.163.3.9912052
   Soejima K, 2001, AM J PHYSIOL-LUNG C, V280, pL1233, DOI 10.1152/ajplung.2001.280.6.L1233
   Sullivan TP, 2001, WOUND REPAIR REGEN, V9, P66, DOI 10.1046/j.1524-475x.2001.00066.x
   Suzuki M, 2005, BURNS, V31, P331, DOI 10.1016/j.burns.2004.10.016
   Tasaki O, 2002, J TRAUMA, V52, P351, DOI 10.1097/00005373-200202000-00023
   Wu XW, 2002, ARCH SURG-CHICAGO, V137, P1049, DOI 10.1001/archsurg.137.9.1049
   Yamamoto Y, 2009, J PLAST RECONSTR AES, V62, P244, DOI 10.1016/j.bjps.2007.11.078
NR 34
TC 11
Z9 11
U1 1
U2 9
PU ELSEVIER SCI LTD
PI OXFORD
PA THE BOULEVARD, LANGFORD LANE, KIDLINGTON, OXFORD OX5 1GB, OXON, ENGLAND
SN 0305-4179
EI 1879-1409
J9 BURNS
JI Burns
PD SEP
PY 2012
VL 38
IS 6
BP 908
EP 916
DI 10.1016/j.burns.2012.01.003
PG 9
WC Critical Care Medicine; Dermatology; Surgery
WE Science Citation Index Expanded (SCI-EXPANDED)
SC General & Internal Medicine; Dermatology; Surgery
GA 991HP
UT WOS:000307692400018
PM 22459154
OA Green Accepted
DA 2022-03-26
ER

PT J
AU PAPPO, I
   POLACHECK, I
   ZMORA, O
   FEIGIN, E
   FREUND, HR
AF PAPPO, I
   POLACHECK, I
   ZMORA, O
   FEIGIN, E
   FREUND, HR
TI ALTERED GUT BARRIER FUNCTION TO CANDIDA DURING PARENTERAL-NUTRITION
SO NUTRITION
LA English
DT Article
DE CANDIDA ALBICANS; SEPSIS; TRANSLOCATION; TOTAL PARENTERAL NUTRITION
ID BURN INJURY; BACTERIAL TRANSLOCATION; GASTROINTESTINAL-TRACT;
   COLONIZATION; INFECTION; SEPSIS; CATHETER; ALBICANS; FLORA
AB We hypothesize that catheter-related sepsis with Candida during total parenteral nutrition (TPN) is caused by Candida translocation from the gut. Fifty male Sabra rats weighing 330 +/- 40 g were randomized into four groups and put into metabolic cages: group 1 (n = 16), nonoperated free-feeding controls; group 2 (n = 10); infused with normal saline and free feeding; group 3 (n = 14), infused with TPN solution for a total of 36 kcal and 1.5 g protein 100 g(-1) body wt day(-1); group 4 (n =10), same TPN regimen as group 3 but also receiving oral and intravenous antibiotics. On day 7, all animals received 1.5 x 10(10) viable Candida albicans CBS 562 cells by gavage, and 24 h later, the number of Candida colony-forming units in blood, mesenteric lymph nodes, and kidneys was determined. No growth of Candida was detected in group 1 or group 2. Positive Candida cultures were found in the blood, mesenteric lymph nodes, and kidneys of groups 3 and 4, although levels reached statistical significance only for mesenteric lymph nodes in group 3. Because Candida growth occurred exclusively in groups receiving TPN and bowel rest, we conclude that altered gut-barrier function-to Candida occurs during TPN and speculate that Candida sepsis during TPN might be the result of Candida translocation from the gut due to the combination of high-density Candida colonization and favorable local conditions in the gut induced by TPN and bowel rest.
C1 HEBREW UNIV JERUSALEM,HADASSAH MED SCH,DEPT SURG,IL-91010 JERUSALEM,ISRAEL.
   HEBREW UNIV JERUSALEM,HADASSAH MED SCH,DEPT CLIN MICROBIOL,IL-91010 JERUSALEM,ISRAEL.
CR ALEXANDER JW, 1991, ANN SURG, V213, P558, DOI 10.1097/00000658-199106000-00005
   ALEXANDER JW, 1990, ANN SURG, V212, P496, DOI 10.1097/00000658-199010000-00012
   BJORNSON HS, 1982, SURGERY, V92, P720
   BURKE D, 1989, ARCH SURG-CHICAGO, V124, P1386
   CARMON M, 1992, CLIN NUTR, V11, P240, DOI 10.1016/0261-5614(92)90033-M
   COLE GT, 1988, J MED VET MYCOL, V26, P173
   DEITCH EA, 1990, J TRAUMA, V30, pS184
   DEITCH EA, 1989, J TRAUMA, V29, P1679, DOI 10.1097/00005373-198912000-00017
   DESAI MH, 1992, ARCH SURG-CHICAGO, V127, P159, DOI 10.1001/archsurg.1992.01420020041006
   FISHER Virginia., 1930, Proceedings of the Society for Experimental Biology and Medicine, V28, P948
   FREUND HR, 1990, JPEN-PARENTER ENTER, V14, P39, DOI 10.1177/014860719001400139
   FREUND HR, 1985, J SURG RES, V38, P356, DOI 10.1016/0022-4804(85)90049-6
   GOLDMANN DA, 1973, JAMA-J AM MED ASSOC, V223, P1360, DOI 10.1001/jama.223.12.1360
   INOUE S, 1988, J SURG RES, V44, P479, DOI 10.1016/0022-4804(88)90152-7
   INOUE S, 1989, JPEN-PARENTER ENTER, V13, P565, DOI 10.1177/0148607189013006565
   JOHNSON LR, 1975, GASTROENTEROLOGY, V68, P1177
   JONES WG, 1989, SURG FORUM, V40, P20
   KENNEDY MJ, 1990, MYCOPATHOLOGIA, V109, P123, DOI 10.1007/BF00436792
   KRAUSE W, 1969, LANCET, V1, P598
   PAPPO I, 1991, J SURG RES, V51, P106, DOI 10.1016/0022-4804(91)90078-Z
   SITGESSERRA A, 1984, JPEN-PARENTER ENTER, V8, P668, DOI 10.1177/0148607184008006668
   SOLOMKIN JS, 1982, ANN SURG, V195, P177, DOI 10.1097/00000658-198202000-00010
   WELLS CL, 1988, REV INFECT DIS, V10, P958
   WOLOCHOW H, 1966, J INFECT DIS, V116, P523, DOI 10.1093/infdis/116.4.523
NR 24
TC 23
Z9 24
U1 0
U2 1
PU ELSEVIER SCIENCE INC
PI NEW YORK
PA 655 AVENUE OF THE AMERICAS, NEW YORK, NY 10010
SN 0899-9007
J9 NUTRITION
JI Nutrition
PD MAR-APR
PY 1994
VL 10
IS 2
BP 151
EP 154
PG 4
WC Nutrition & Dietetics
WE Science Citation Index Expanded (SCI-EXPANDED)
SC Nutrition & Dietetics
GA NH756
UT WOS:A1994NH75600007
PM 8025369
DA 2022-03-26
ER

PT J
AU Paret, G
   Ziv, T
   Augarten, A
   Barzilai, A
   Ben-Abraham, R
   Vardi, A
   Manisterski, Y
   Barzilay, Z
AF Paret, G
   Ziv, T
   Augarten, A
   Barzilai, A
   Ben-Abraham, R
   Vardi, A
   Manisterski, Y
   Barzilay, Z
TI Acute respiratory distress syndrome in children: a 10 year experience
SO ISRAEL MEDICAL ASSOCIATION JOURNAL
LA English
DT Article
DE acute respiratory distress syndrome; mechanical ventilation; respiratory
   failure; pediatrics; predictors of mortality
ID EXTRACORPOREAL MEMBRANE-OXYGENATION; ARTERIAL OXYGEN; FAILURE;
   PREDICTORS; MORTALITY; SURVIVAL; GRADIENT; DEATH
AB Background: Acute respiratory distress syndrome is a well-recognized condition resulting in high permeability pulmonary edema associated with a high morbidity.
   Objectives: To examine a 10 year experience of pre disposing factors, describe the clinical course, and assess predictors of mortality in children with this syndrome.
   Methods: The medical records of all admissions to the pediatric intensive care unit over a 10 year period were evaluated to identify children with ARDS'. Patients were considered to have ARDS if they met all of the following criteria: acute onset of diffuse bilateral pulmonary infiltrates of non-cardiac origin and severe hypoxemia defined by <200 partial pressure of oxygen during greater than or equal to 6 cm H2O positive end-expiratory pressure for a minimum of 24 hours. The medical records were reviewed for demographic, clinical, and physiologic information including PaO22/forced expiratory O-2, alveolar-arterial O-2 difference, and ventilation index.
   Results: We identified 39 children with the adult respiratory distress syndrome. Mean age was 7.4 years (range 50 days to 16 years) and the male:female ratio was 24:15. Predisposing insults included sepsis, pneumonias, malignancy, major trauma, shock, aspiration, near drowning, burns, and envenomation. The mortality rate was 61.5%. Predictors of death included the PaO2/FIO2, ventilation index and A-aDO(2)(3) on the second day after diagnosis. Nonsurvivors had significantly lower PaO2/FIO2 (116+/-12 vs. 175+/-8.3, P<0.001), and higher A-aDO(2) (368+/-28.9 vs. 228.0+/-15.5, P<0.001) and ventilation index (43.3+/-2.9 vs. 53.1+/-18.0, P<0.001) than survivors.
   Conclusions: Local mortality outcome for ARDS is comparable to those in tertiary referral institutions in the United States and Western Europe. The PaO2/FIO2, A-aDO(2) and ventilation index are valuable for predicting outcome in ARDS by the second day of conventional therapy. The development of a local risk profile may allow early application of innovative therapies in this population.
C1 Chaim Sheba Med Ctr, Dept Pediat Intens Care, IL-52621 Tel Hashomer, Israel.
   Tel Aviv Univ, Sackler Fac Med, IL-69978 Tel Aviv, Israel.
RP Paret, G (通讯作者)，Chaim Sheba Med Ctr, Dept Pediat Intens Care, IL-52621 Tel Hashomer, Israel.
CR ADOLPH V, 1991, J PEDIATR SURG, V26, P326, DOI 10.1016/0022-3468(91)90511-Q
   BONE RC, 1989, CHEST, V96, P849, DOI 10.1378/chest.96.4.849
   DAVIS SL, 1993, J PEDIATR-US, V123, P35, DOI 10.1016/S0022-3476(05)81534-3
   DIXON WJ, 1990, MED USES STAT, P281
   HOLBROOK PR, 1980, PEDIATR CLIN N AM, V27, P677
   KNAUS WA, 1985, ANN SURG, V202, P685, DOI 10.1097/00000658-198512000-00004
   KUTTNIG M, 1991, ANAESTHESIST, V40, P282
   LAGAKOS W, 1992, MED USES STAT, P281
   MARSH TD, 1988, PEDIATRICS, V82, P162
   MOLER FW, 1993, CRIT CARE MED, V21, P1604, DOI 10.1097/00003246-199310000-00033
   MURRAY JF, 1988, AM REV RESPIR DIS, V138, P720, DOI 10.1164/ajrccm/138.3.720
   PAULSON TE, 1995, J PEDIATR-US, V127, P163, DOI 10.1016/S0022-3476(95)70291-1
   PFENNINGER J, 1982, J PEDIATR-US, V101, P352, DOI 10.1016/S0022-3476(82)80057-7
   Pfenninger J, 1996, PAEDIATR ANAESTH, V6, P173, DOI 10.1111/j.1460-9592.1996.tb00423.x
   RIVERA RA, 1990, ANAESTH INTENS CARE, V18, P385, DOI 10.1177/0310057X9001800316
   TAMBURRO RF, 1991, J PEDIATR-US, V119, P935, DOI 10.1016/S0022-3476(05)83048-3
   TIMMONS OD, 1995, CHEST, V108, P789, DOI 10.1378/chest.108.3.789
   TIMMONS OD, 1991, J PEDIATR-US, V119, P896, DOI 10.1016/S0022-3476(05)83039-2
NR 18
TC 13
Z9 13
U1 0
U2 0
PU ISRAEL MEDICAL ASSOC JOURNAL
PI RAMAT GAN
PA 2 TWIN TOWERS, 11TH FL, 35 JABOTINSKY ST, PO BOX 3604, RAMAT GAN 52136,
   ISRAEL
SN 1565-1088
J9 ISRAEL MED ASSOC J
JI Isr. Med. Assoc. J.
PD NOV
PY 1999
VL 1
IS 3
BP 149
EP 153
PG 5
WC Medicine, General & Internal
WE Science Citation Index Expanded (SCI-EXPANDED)
SC General & Internal Medicine
GA 305BF
UT WOS:000086518400005
PM 10731322
DA 2022-03-26
ER

PT J
AU Zhou, R
   Fang, YT
   Wang, CY
   Zhou, SS
AF Zhou, Ran
   Fang, Yuting
   Wang, Chunyan
   Zhou, Shusheng
TI Knowledge, attitudes, and practices related to augmented renal clearance
   among pediatricians in China A cross-sectional study
SO MEDICINE
LA English
DT Article
DE clearance; critical care; knowledge; pediatricians; surveys and
   questionnaires; vancomycin
ID THERAPY; IMPACT
AB Our purpose was to assess pediatricians' knowledge of augmented renal clearance (ARC). We conducted cross-sectional analyses of 500 pediatricians from 16 tertiary hospitals in Anhui Province, China. Pediatricians provided demographic information and were asked questions about their knowledge of ARC, including risk factors, evaluation tools, and the impact on patient prognosis, with a focus on the attitude and practice of pediatricians related to adjusting vancomycin regimens when ARC occurs. A total of 491 valid questionnaires were finally included, only 276 pediatricians stated that they "know about ARC." Compared with the "do not know about ARC" group, the "know about ARC" group was younger (43.7 +/- 8.0 vs 48.0 +/- 7.9, P < .001), and their main source of ARC knowledge was from social networking platforms. A total of 193 (70%) chose at least 4 of the following factors as risk factors for children with ARC: severe trauma, sepsis, burns, major surgery, lower disease severity, and hematological malignancies. A total of 110 (40%) and 105 (38%) pediatricians chose the Schwartz formula and cystatin C, respectively, as the indicators to evaluate the renal function of ARC children. Concerning the estimated glomerular filtration rate threshold to identify ARC children, 201 (73%) pediatricians chose 130 mL/min/1.73 m(2), while 55 (20%) chose "age-dependent ARC thresholds." Overall, 220 (80%) respondents indicated that ARC would impact the treatment effect of vancomycin, but 149/220 (68%) were willing to adjust the vancomycin regimen; only 22/149 (8%) considered that the dose should be increased, but no one knew how to increase. Regarding the prognosis of ARC children, all respondents chose "unclear." ARC is relatively common in critically ill children, but pediatricians do not know much about it, as most of the current knowledge is based on adult studies. Furthermore, ARC is often confused with acute kidney injury, which would lead to very serious treatment errors. Therefore, more pediatric studies about ARC are needed, and ARC should be written into official pediatric guidelines as soon as possible to provide reference for pediatricians.
C1 Univ Sci & Technol China, Affilated Hosp USTC 1, Div Life Sci & Med, 17 Lujiang Rd, Hefei 230001, Anhui, Peoples R China.
   [Zhou, Ran; Fang, Yuting] Univ Sci & Technol China, Affiliated Hosp USTC 1, Dept Pharm, Div Life Sci & Med, Hefei, Anhui, Peoples R China.
   [Wang, Chunyan; Zhou, Shusheng] Univ Sci & Technol China, Affiliated Hosp USTC 1, Dept Crit Care Med, Div Life Sci & Med, Hefei, Anhui, Peoples R China.
RP Wang, CY (通讯作者)，Univ Sci & Technol China, Affiliated Hosp USTC 1, Dept Crit Care Med, Div Life Sci & Med, Hefei, Anhui, Peoples R China.
EM 13955124955@163.com
FU Undergraduate Quality Engineering Program of University of Science and
   Technology of China [2019xjyxm097]
FX This study was funded by the Undergraduate Quality Engineering Program
   of University of Science and Technology of China (grant number:
   2019xjyxm097).
CR Avedissian SN, 2017, PEDIATR CRIT CARE ME, V18, pE388, DOI 10.1097/PCC.0000000000001228
   Baptista JP, 2012, INT J ANTIMICROB AG, V39, P420, DOI 10.1016/j.ijantimicag.2011.12.011
   Barletta Jeffrey F, 2017, J Trauma Acute Care Surg, V82, P665, DOI 10.1097/TA.0000000000001387
   Benmalek F, 1999, INTENS CARE MED, V25, P399, DOI 10.1007/s001340050865
   Betancourt N, 2018, CRIT CARE MED, V46, P678, DOI 10.1097/01.ccm.0000529391.91553.c6
   Bilbao-Meseguer I, 2018, CLIN PHARMACOKINET, V57, P1107, DOI 10.1007/s40262-018-0636-7
   Campassi María Luz, 2014, Rev. bras. ter. intensiva, V26, P13, DOI 10.5935/0103-507X.20140003
   Dhont E, 2020, PEDIATR NEPHROL, V35, P25, DOI 10.1007/s00467-018-4120-2
   El Naeem HEMA, 2017, EGYPT J ANAESTH, V33, P113, DOI 10.1016/j.egja.2016.11.001
   Hirai K, 2016, THER DRUG MONIT, V38, P393, DOI 10.1097/FTD.0000000000000270
   Kawano Y, 2016, J INTENSIVE CARE, V4, DOI 10.1186/s40560-016-0187-7
   Lee B, 2017, CLIN NEPHROL, V88, P148, DOI 10.5414/CN109216
   Lv CL, 2020, J CLIN PHARM THER, V45, P1278, DOI 10.1111/jcpt.13206
   Ruiz S, 2015, ANN INTENSIVE CARE, V5, DOI 10.1186/s13613-015-0090-8
   Sime FB, 2015, CURR OPIN PHARMACOL, V24, P1, DOI 10.1016/j.coph.2015.06.002
   Udy AA, 2018, ADV DRUG DELIVER REV, V123, P65, DOI 10.1016/j.addr.2017.09.019
   Udy AA, 2013, CRIT CARE, V17, DOI 10.1186/cc12544
   Udy AA, 2011, NAT REV NEPHROL, V7, P539, DOI 10.1038/nrneph.2011.92
   van den Anker JN, 2017, PEDIATR CRIT CARE ME, V18, P901, DOI 10.1097/PCC.0000000000001264
   Zhou Ran, 2019, Zhongguo Dang Dai Er Ke Za Zhi, V21, P1055
NR 20
TC 0
Z9 0
U1 0
U2 0
PU LIPPINCOTT WILLIAMS & WILKINS
PI PHILADELPHIA
PA TWO COMMERCE SQ, 2001 MARKET ST, PHILADELPHIA, PA 19103 USA
SN 0025-7974
EI 1536-5964
J9 MEDICINE
JI Medicine (Baltimore)
PD AUG 13
PY 2021
VL 100
IS 32
AR e26889
DI 10.1097/MD.0000000000026889
PG 5
WC Medicine, General & Internal
WE Science Citation Index Expanded (SCI-EXPANDED)
SC General & Internal Medicine
GA TY0RR
UT WOS:000683492600012
PM 34397910
OA Green Published
DA 2022-03-26
ER

PT J
AU Mavi, G
   Qiu, JG
   Factor, S
   Teh, EL
   Leon, W
   Levenson, SM
AF Mavi, G
   Qiu, JG
   Factor, S
   Teh, EL
   Leon, W
   Levenson, SM
TI Local instillation of Staphylococcus aureus peptidoglycan at operation
   prevents wound healing impairment after trauma
SO JOURNAL OF TRAUMA-INJURY INFECTION AND CRITICAL CARE
LA English
DT Article
DE wound healing; trauma; Staphylococcus aureus peptidoglycan
ID SEVERE SURGICAL ILLNESS; BURN INJURY; CYTOKINES; SEPSIS; DIET
AB Background. Considerable experimental evidence and limited clinical evidence indicate that wound healing is impaired after trauma. Because Staphylococus aureus peptidoglycan (SaPG) accelerates healing in normal rats and prevents wound healing impairment induced by glucocorticoids, cyclophosphamide, and streptozotocin-diabetes, we hypothesized that SaPG would prevent the impaired wound healing after trauma.
   Methods. In each of two experiments, 18 Sprague-Dawley male rats were divided into two groups, nine rats each, paired by weight; one group received unilateral comminuted femoral fracture and wounding (two dorsal skin incisions and six subcutaneous polyvinyl alcohol [PVA] sponges), and the other group was only wounded. The incision and PVA sponges on one side were inoculated at operation with saline (200 muL/incision, 50 muL/sponge) and on the other side with SaPG in saline (860 mug of SaPG per centimeter of incision, 0.5 mg of SaPG per sponge). Rats ate chow and drank tap water ad libitum and were killed 7 days postoperatively.
   Results. In both experiments, the wound breaking strength (WBS) of saline-inoculated incisions was significantly lower in rats with femoral fracture;, histologically, reparative granulation tissue was looser and less prominent. WBS of SaPG-inoculated incisions in rats with and without femoral fracture was significantly higher than that of saline-inoculated incisions and, histologically, reparative tissue was more prevalent, more closely packed, and more mature. WBS of SaPG-inoculated incisions in rats with femoral fracture was similar to that of saline-inoculated incisions in rats without femoral fracture. Reparative tissue hydroxyproline and histologic findings of saline-inoculated PVA sponge reparative tissue were similar in all rats, as were the increases induced by SaPG inoculation.
   Conclusion. Wound breaking strength and histologic findings of skin incisions (impaired in rats with unilateral femoral fracture) are more sensitive to the adverse effects of trauma than accumulation of PVA sponge reparative tissue. A single inoculation of SaPG at operation increased wound incision healing in rats both without and with femoral fracture and notably prevented the impaired healing in rats with femoral fracture.
C1 Yeshiva Univ Albert Einstein Coll Med, Jacobi Med Ctr, Dept Surg, Bronx, NY 10461 USA.
   Montefiore Med Ctr, Bronx, NY 10461 USA.
RP Levenson, SM (通讯作者)，Yeshiva Univ Albert Einstein Coll Med, Jacobi Med Ctr, Dept Surg, Rm 510,1400 Pelham Pkwy S, Bronx, NY 10461 USA.
FU NIGMS NIH HHSUnited States Department of Health & Human ServicesNational
   Institutes of Health (NIH) - USANIH National Institute of General
   Medical Sciences (NIGMS) [GM48161] Funding Source: Medline; NATIONAL
   INSTITUTE OF GENERAL MEDICAL SCIENCESUnited States Department of Health
   & Human ServicesNational Institutes of Health (NIH) - USANIH National
   Institute of General Medical Sciences (NIGMS) [R55GM048161, R01GM048161]
   Funding Source: NIH RePORTER
CR ALBINA JE, 1993, JPEN-PARENTER ENTER, V17, P519, DOI 10.1177/0148607193017006519
   BELCHER HJCR, 1991, BURNS, V17, P14, DOI 10.1016/0305-4179(91)90004-Z
   BELCHER HJCR, 1990, J CLIN ENDOCR METAB, V70, P939, DOI 10.1210/jcem-70-4-939
   Carrel A, 1924, CR SOC BIOL, V90, P333
   CARREL A, 1921, J EXP MED, V34, P423
   Chang Tsueng H., 1997, Wound Repair and Regeneration, V5, P184, DOI 10.1046/j.1524-475X.1997.50211.x
   CHASSIN JL, 1953, P SOC EXP BIOL MED, V83, P798
   CHASSIN LJ, 1954, P SOC EXP BIOL MED, V86, P446
   Clark MA, 2000, WORLD J SURG, V24, P648, DOI 10.1007/s002689910106
   COHEN S, 1975, P NATL ACAD SCI USA, V72, P1317, DOI 10.1073/pnas.72.4.1317
   COOPER GJ, 1997, SCI FDN TRAUMA, P459
   CROWLEY LV, 1977, J TRAUMA, V17, P446, DOI 10.1097/00005373-197706000-00005
   CROWLEY LV, 1977, J TRAUMA, V17, P436, DOI 10.1097/00005373-197706000-00004
   Cuthbertson DP, 1930, BIOCHEM J, V24, P1244, DOI 10.1042/bj0241244
   CUTHBERTSON DP, 1979, JPEN J PARENTER ENTE, V3, P107
   DIEGELMANN RF, 1986, J SURG RES, V40, P229, DOI 10.1016/0022-4804(86)90156-3
   DZIARSKI R, 1979, INFECT IMMUN, V23, P706, DOI 10.1128/IAI.23.3.706-710.1979
   DZIARSKI R, 1986, BIOL PROPERTIES PEPT, P229
   FORD HR, 1989, ARCH SURG-CHICAGO, V124, P1422
   GOODSON WH, 1986, ANN SURG, V203, P250
   Hasselgren PO, 1997, ANN SURG, V225, P307, DOI 10.1097/00000658-199703000-00011
   HOWARD RJ, 1974, SURG GYNECOL OBSTET, V139, P771
   HUNT TK, 1969, ANN SURG, V170, P633, DOI 10.1097/00000658-196910000-00014
   Hunter J., 1794, TREATISE BLOOD INFLA
   Imegwu Obi, 1997, Wound Repair and Regeneration, V5, P364, DOI 10.1046/j.1460-9568.1997.50411.x
   JONSSON K, 1991, ANN SURG, V214, P605, DOI 10.1097/00000658-199111000-00011
   Jorgensen LN, 1996, BRIT J SURG, V83, P1591, DOI 10.1002/bjs.1800831133
   JUPIN C, 1987, INFLAMMATION, V16, P153
   KELLER R, 1991, CELL IMMUNOL, V134, P249, DOI 10.1016/0008-8749(91)90348-F
   Kilcullen Jack K., 1998, Wound Repair and Regeneration, V6, P149, DOI 10.1046/j.1524-475X.1998.60209.x
   LEVENSON SM, 1954, SURG GYNECOL OBSTET, V99, P74
   LEVENSON SM, 1957, ANN SURG, V146, P357
   LEVENSON SM, 1959, P 2 ARM SCI C W POIN, V2, P109
   LEVENSON SM, 1992, WOUND HEALING BIOCH
   Levenson Stanley M., 1996, Wound Repair and Regeneration, V4, P461, DOI 10.1046/j.1524-475X.1996.40410.x
   LEVIMONTALCINI R, 1952, ANN NY ACAD SCI, V55, P330, DOI 10.1111/j.1749-6632.1952.tb26548.x
   Lyons A, 1999, ARCH SURG-CHICAGO, V134, P1317, DOI 10.1001/archsurg.134.12.1317
   MACLEAN LD, 1975, ANN SURG, V182, P207, DOI 10.1097/00000658-197509000-00004
   MENKIN V, 1956, BIOCH MECH INFLAMMAT
   MOORE FD, 1959, METABOLIC CARE SURG, P127
   Munro H. N., 1943, BIOCHEM JOUR, V37, pxii
   MUSTOE A, 1987, SCIENCE, V327, P1333
   PARANT M, 1986, BIOL PROPERTIES PEPT, P353
   PARK JT, 1960, J GEN MICROBIOL, V22, P249, DOI 10.1099/00221287-22-1-249
   PEJNOVIC N, 1995, ARCH SURG-CHICAGO, V130, P999
   Qiu JG, 2000, J SURG RES, V92, P177, DOI 10.1006/jsre.2000.5839
   REGAN MC, 1993, HOST DEFENSE DYSFUNC, P1043
   RIBER U, 1990, APMIS, V98, P881, DOI 10.1111/j.1699-0463.1990.tb05010.x
   ROSEN HYMAN, 1962, JOUR SURG RES, V2, P146, DOI 10.1016/S0022-4804(62)80012-2
   ROSS R, 1974, P NATL ACAD SCI USA, V71, P1207, DOI 10.1073/pnas.71.4.1207
   RYC M, 1987, ZBL BAKT-INT J MED M, V263, P577
   Schaffer M, 1998, BRIT J SURG, V85, P444
   SCHLEIFER KH, 1972, BACTERIOL REV, V36, P407, DOI 10.1128/MMBR.36.4.407-477.1972
   SCHLEIFER KH, 1975, Z IMMUNITATSFORSCH E, V149, P107
   SEIDL PH, 1986, BIOL PROPERTIES PEPT
   SEIFTER E, 1975, ANN SURG, V181, P836, DOI 10.1097/00000658-197506000-00013
   SPORN MB, 1983, SCIENCE, V219, P1329, DOI 10.1126/science.6572416
   TADROS T, 1992, ANN SURG, V215, P276, DOI 10.1097/00000658-199203000-00013
   WAHL SM, 1979, J IMMUNOL, V122, P2226
   Wilmore DW, 2000, WORLD J SURG, V24, P705, DOI 10.1007/s002689910113
   Witte MB, 1998, SURGERY, V124, P464, DOI 10.1016/S0039-6060(98)70154-0
   Woessner JF, 1976, METHODOLOGY CONNECTI, P227
   ZEDERFELDT B, 1957, Acta Chir Scand Suppl, V224, P1
   [No title captured]
NR 64
TC 0
Z9 0
U1 0
U2 0
PU LIPPINCOTT WILLIAMS & WILKINS
PI PHILADELPHIA
PA 530 WALNUT ST, PHILADELPHIA, PA 19106-3621 USA
SN 0022-5282
J9 J TRAUMA
JI J. Trauma-Injury Infect. Crit. Care
PD OCT
PY 2001
VL 51
IS 4
BP 728
EP 735
DI 10.1097/00005373-200110000-00018
PG 8
WC Critical Care Medicine; Surgery
WE Science Citation Index Expanded (SCI-EXPANDED)
SC General & Internal Medicine; Surgery
GA 481XW
UT WOS:000171546600024
PM 11586167
DA 2022-03-26
ER

PT J
AU Sheridan, R
   Remensnyder, J
   Prelack, K
   Petras, L
   Lydon, M
AF Sheridan, R
   Remensnyder, J
   Prelack, K
   Petras, L
   Lydon, M
TI Treatment of the seriously burned infant
SO JOURNAL OF BURN CARE & REHABILITATION
LA English
DT Article
ID MORTALITY
AB Infants (younger than 12 months) with large (more than 30%) burns are reported to have poorer chances for survival than older children with similar injuries. However, recent experience with such infants has been positive, prompting a 5-year review of management techniques. The injuries were approached in an organized fashion that included precise fluid support, excision, and biologic closure of full-thickness wounds within 5 days, limited exposure to high inflating pressures (more than 40 cm H2O), weekly replacement of central venous catheters, and intensive nutritional support via the enteral route whenever possible. Twelve such infants were treated during the 5-year interval. Their average age was 7.8 months (range, 1 to 12 month[s]), average weight was 8.8 kg (range, 4.3 to 13 kg), and average burn size was 42% (range, 30% to 90%). Inhalation injury was present in two of the children, and one child aspirated hot-liquid. Six (50%) of the infants required the support of a mechanical ventilator for an average of 11.6 days (range, 4 to 18 days). Eight children required an average of 5.7 operations (range, 1 to 18 operation[sl), seven required central venous catheters, and five required arterial cannulae. Major infectious complications were seen in four children. Complications included pneumonia (two), catheter sepsis (two), peritonitis from a perforated ulcer tone), and wound sepsis (two). Six children required parenteral nutritional support for an average of 15 days (range, 5 to 36 days), and six children required enteral tube feedings for an average of 23 days (range, 9 to 55 days). Anabolic agents were not used. Discharge weights averaged 8.6 kg (range, 4.9 to 10.5 kg). The average ratio of the children's discharge to admission weight was 101% (range, 73% to 120%). All children survived and were discharged home. We conclude that these difficult injuries can be approached successfully with a strategy that emphasizes precise fluid repletion; early excision and biologic closure of wounds; avoidance of ventilator-induced lung injury; and intensive nutritional support.
C1 Shriners Burn Inst, Boston, MA 02114 USA.
RP Sheridan, R (通讯作者)，Shriners Burn Inst, 51 Blossom St, Boston, MA 02114 USA.
CR ERICKSON EJ, 1991, J PEDIATR SURG, V26, P821, DOI 10.1016/0022-3468(91)90147-L
   GORETSKY MJ, 1995, J PEDIATR SURG, V30, P620, DOI 10.1016/0022-3468(95)90145-0
   MCMANUS WF, 1974, J TRAUMA, V14, P396, DOI 10.1097/00005373-197405000-00006
   Morrow SE, 1996, J PEDIATR SURG, V31, P329, DOI 10.1016/S0022-3468(96)90732-0
   Sheridan R L, 1994, J Intensive Care Med, V9, P6
   SHERIDAN RL, 1995, J TRAUMA, V39, P854, DOI 10.1097/00005373-199511000-00008
   SHERIDAN RL, 1994, BURNS, V20, P451, DOI 10.1016/0305-4179(94)90041-8
   SHERIDAN RL, 1995, BURNS, V21, P127, DOI 10.1016/0305-4179(95)92137-2
   SHERIDANB RL, 1997, J TRAUMA, V42, P641
NR 9
TC 17
Z9 17
U1 1
U2 1
PU MOSBY-YEAR BOOK INC
PI ST LOUIS
PA 11830 WESTLINE INDUSTRIAL DR, ST LOUIS, MO 63146-3318 USA
SN 0273-8481
J9 J BURN CARE REHABIL
JI J. Burn Care Rehabil.
PD MAR-APR
PY 1998
VL 19
IS 2
BP 115
EP 118
DI 10.1097/00004630-199803000-00005
PG 4
WC Emergency Medicine; Rehabilitation; Surgery
WE Science Citation Index Expanded (SCI-EXPANDED)
SC Emergency Medicine; Rehabilitation; Surgery
GA 115UW
UT WOS:000075685000004
PM 9556311
DA 2022-03-26
ER

PT J
AU Holm, C
   Horbrand, F
   Mayr, M
   von Donnersmarck, GH
   Muhlbauer, W
AF Holm, C
   Horbrand, F
   Mayr, M
   von Donnersmarck, GH
   Muhlbauer, W
TI Acute hyperglycaemia following thermal injury: friend or foe?
SO RESUSCITATION
LA English
DT Article
DE hyperglycemia; burn injury; glucose; outcome
ID SEVERELY BURNED PATIENTS; CRITICALLY ILL PATIENTS; GROWTH-HORMONE;
   INSULIN; GLUCOSE
AB Introduction: Hyperglycaemia and insulin resistance are common in severely burned patients, even if they have not previously had diabetes. Conventionally, hyperglycaemia is considered a part of the hypermetabolic stress response and blood glucose levels up to 215 mg/dL are tolerated before insulin therapy is initiated. Recent studies suggest that hyperglycaemia and insulin resistance are harmful and that correcting blood glucose to normal levels with insulin might improve the prognosis significantly. Study objective: The purpose of this clinical study was to evaluate blood glucose levels in severely burned patients with conventional management and to analyse the association between early hyperglycaemia and clinical outcome. Design: Clinical, prospective, descriptive study. Patients: Thirty seven severely burned adults (>25% total body surface area). Interventions: Hyperglycaemia was treated according to conventional clinical practice. This included the infusion of insulin based on a blood glucose level >215 mg/dI and the maintenance of the glucose level between 180 and 200 mg/dI. Measurements and results: Measurements of whole-blood glucose were performed at 8, 16, 24, 36 and 48 h after the thermal injury. Additional measurements were performed if indicated. A total of 185 measurements were obtained and significant elevations of blood glucose levels (> 140 mg/dl) were found in 108 (64%) of the measurements. Peak blood glucose values exceeded 140 mg/dl in all but three of the patients; however, only 17 patients received insulin treatment during the shock period. The inadequacy of the insulin treatment is shown by the mean glucose values, which exceeded 200 mg/dI in 27% of the patients. Despite a non-significant difference in the extent of burn (P = 0.055), patients who died showed significantly higher maximum glucose values than patients who survived the thermal injury (P<0.05). Even though not statistically significant, blood glucose control was poorer in patients who later developed sepsis or acute renal failure (P>0.05). No correlation was found between burned surface area (TBSA) and mean plasma glucose levels during the first 48 h of resuscitation (r = 0.12). Conclusion: Hyperglycaemia is very frequent during the resuscitation period of thermal injury and current guidelines for insulin therapy are inadequate to correct plasma glucose to normal levels. As an association between early hyperglycaemia and subsequent mortality seems to exist, more aggressive manoeuvres to reduce blood glucose may be warranted in this group of patients. (C) 2004 Elsevier Ireland Ltd. All rights reserved.
C1 Tech Univ Munich, Klinikum Bogenhausen, Burn Ctr, Dept Plast & Hand Surg, D-81927 Munich, Germany.
RP Holm, C (通讯作者)，Tech Univ Munich, Klinikum Bogenhausen, Burn Ctr, Dept Plast & Hand Surg, Englschalkingerstr 77, D-81927 Munich, Germany.
EM charlotte_holmjakobsen@hotmail.com
CR Bernard GR, 2001, NEW ENGL J MED, V344, P699, DOI 10.1056/NEJM200103083441001
   Dandona P, 2001, J CLIN ENDOCR METAB, V86, P3257, DOI 10.1210/jc.86.7.3257
   Geerlings SE, 1999, FEMS IMMUNOL MED MIC, V26, P259, DOI 10.1016/S0928-8244(99)00142-X
   Gore DC, 2003, J TRAUMA, V54, P555, DOI 10.1097/01.TA.0000026990.32856.58
   Gore DC, 2002, JPEN-PARENTER ENTER, V26, P271, DOI 10.1177/0148607102026005271
   Gore DC, 2002, CRIT CARE MED, V30, P2438, DOI 10.1097/00003246-200211000-00006
   Gore DC, 2001, J TRAUMA, V51, P540, DOI 10.1097/00005373-200109000-00021
   GORE DC, 1991, J SURG RES, V51, P518, DOI 10.1016/0022-4804(91)90175-L
   HAYES MA, 1994, NEW ENGL J MED, V330, P1717, DOI 10.1056/NEJM199406163302404
   Holm C, 1999, BURNS, V25, P171, DOI 10.1016/S0305-4179(98)00144-2
   Huang YS, 1998, BURNS, V24, P706, DOI 10.1016/S0305-4179(98)00123-5
   Mowlavi A, 2000, ANN PLAS SURG, V45, P629, DOI 10.1097/00000637-200045060-00010
   Pelzer M, 2000, CHIRURG, V71, P1352, DOI 10.1007/s001040051225
   Rassias AJ, 1999, ANESTH ANALG, V88, P1011, DOI 10.1097/00000539-199905000-00008
   SHAMOON H, 1981, J CLIN ENDOCR METAB, V52, P1235, DOI 10.1210/jcem-52-6-1235
   SHANGRAW RE, 1989, METABOLISM, V38, P983, DOI 10.1016/0026-0495(89)90010-3
   SHOEMAKER WC, 1988, CHEST, V94, P1176, DOI 10.1378/chest.94.6.1176
   TARALA J, 1999, NEW ENGL J MED, V341, P785
   Underhill FP, 1930, J AMER MED ASSOC, V95, P852, DOI 10.1001/jama.1930.02720120020006
   Van den Berghe G, 2001, NEW ENGL J MED, V345, P1359, DOI 10.1056/NEJMoa011300
   WOLFE RR, 1987, NEW ENGL J MED, V317, P403, DOI 10.1056/NEJM198708133170702
   WOLFE RR, 1977, SURG GYNECOL OBSTET, V144, P359
   YU CC, 1989, BURNS, V15, P145
NR 23
TC 46
Z9 59
U1 0
U2 1
PU ELSEVIER IRELAND LTD
PI CLARE
PA ELSEVIER HOUSE, BROOKVALE PLAZA, EAST PARK SHANNON, CO, CLARE, 00000,
   IRELAND
SN 0300-9572
J9 RESUSCITATION
JI Resuscitation
PD JAN
PY 2004
VL 60
IS 1
BP 71
EP 77
DI 10.1016/S0300-9572(03)00285-5
PG 7
WC Critical Care Medicine; Emergency Medicine
WE Science Citation Index Expanded (SCI-EXPANDED)
SC General & Internal Medicine; Emergency Medicine
GA 778HB
UT WOS:000189232600011
PM 14987787
DA 2022-03-26
ER

PT J
AU Rimdeika, R
   Gudaviciene, D
   Adamonis, K
   Barauskas, G
   Pavalkis, D
   Endzinas, Z
AF Rimdeika, R
   Gudaviciene, D
   Adamonis, K
   Barauskas, G
   Pavalkis, D
   Endzinas, Z
TI The effectiveness of caloric value of enteral nutrition in patients with
   major burns
SO BURNS
LA English
DT Article
DE burns; major burns; enteral nutrition; caloric value
ID EARLY EXCISION; HYPERMETABOLISM; CATABOLISM; MORTALITY; SUPPORT; SEPSIS
AB Enteral nutrition as an important component of modern treatment is mandatory for patients suffering from major bums. Regardless of the initial estimation of caloric requirements, actual daily volume of energy consumption may vary depending on the general condition of the patient and the side effects of enteral nutrition. The aim of our study was to investigate the relation between caloric value of enteral nutrition and treatment course.
   Methods: The prospective study involved 103 adult patients treated in the Hospital of Kaunas University of Medicine for 2 degrees-3 degrees bums of 10-80% body surface area from I January 2001 till 31 December 2003. All patients received enteral nutrition during the acute phase. After the completion of the treatment, caloric value of enteral nutrition was estimated, and patients were divided into two groups: group A received more than 30 kcal/(kg 24 h); and group B, received less than 30 kcal/(ka 24 h). We compared patients' mortality, complication rate, and hospital stay time.
   Results: The mortality of patients, who enterally received less than 30 kcal/(ka 24 h), was 32.6%, comparing to 5.3% mortality in patients who received 30 or more kcal/(kg 24 h) (p < 0.01). The caloric value of less than 30 kcal/(kg 24 h) increased the frequency of pneumonia by 2.0 times, and the frequency of sepsis by 1.8 times (p < 0.05). The duration of the treatment of survivors in this group was by 12.6 days longer (p = 0.01).
   Conclusions: The caloric value of enteral nutrition seems to be associated with patient mortality, complication rate, and treatment duration. The results of the treatment of patients who received more or 30 kcal/(ka 24 h) were much better. Because determined relationship may not be directly causal, further study is needed to determine whether active intervention to improve nutrition could improve outcomes. (c) 2005 Elsevier Ltd and ISBI. All rights reserved.
C1 Kaunas Univ Med, Dept Plast Surg & Burns, Kaunas, Lithuania.
   Kaunas Univ Med, Dept Gastroenterol, Kaunas, Lithuania.
   Kaunas Univ Med, Dept Surg, Kaunas, Lithuania.
RP Gudaviciene, D (通讯作者)，Kaunas Univ Med, Dept Plast Surg & Burns, Eivenju 2, Kaunas, Lithuania.
EM daikle@centras.lt
RI Barauskas, Giedrius/N-1701-2019; Rimdeika, Rytis/AAD-4957-2020
OI barauskas, giedrius/0000-0002-4321-7280
CR Andel H, 2003, BURNS, V29, P592, DOI 10.1016/S0305-4179(03)00069-X
   BARGA M, 2002, ARCH SURG-CHICAGO, V20, P174
   BAUX S, 1979, SEM HOP PARIS, V55, P1521
   Gudaviciene Daiva, 2004, Medicina (Kaunas), V40, P957
   Gudaviciene Daiva, 2004, Medicina (Kaunas), V40, P1
   Hart DW, 2003, J TRAUMA, V54, P755, DOI 10.1097/01.TA.0000060260.61478.A7
   Heyland DK, 2003, JPEN-PARENTER ENTER, V27, P355, DOI 10.1177/0148607103027005355
   Hoyt D, 2003, J TRAUMA, V54, P761
   Huss F, 2001, Lakartidningen, V98, P2184
   McGwin G, 2003, J BURN CARE REHABIL, V24, P21, DOI 10.1097/00004630-200301000-00006
   Noordenbos J, 2000, J TRAUMA, V49, P667, DOI 10.1097/00005373-200010000-00014
   Sjoberg F, 2000, BURNS, V26, P553, DOI 10.1016/S0305-4179(00)00004-8
   SOBOTKA L, 2000, BASIC CLIN NUTR, P234
NR 13
TC 26
Z9 31
U1 0
U2 4
PU ELSEVIER SCI LTD
PI OXFORD
PA THE BOULEVARD, LANGFORD LANE, KIDLINGTON, OXFORD OX5 1GB, OXON, ENGLAND
SN 0305-4179
EI 1879-1409
J9 BURNS
JI Burns
PD FEB
PY 2006
VL 32
IS 1
BP 83
EP 86
DI 10.1016/j.burns.2005.08.003
PG 4
WC Critical Care Medicine; Dermatology; Surgery
WE Science Citation Index Expanded (SCI-EXPANDED)
SC General & Internal Medicine; Dermatology; Surgery
GA 009EQ
UT WOS:000235094600014
PM 16386376
DA 2022-03-26
ER

PT J
AU Maass, DL
   White, J
   Sanders, B
   Horton, JW
AF Maass, DL
   White, J
   Sanders, B
   Horton, JW
TI Role of cytosolic vs. mitochondrial Ca2+ accumulation in burn
   injury-related myocardial inflammation and function
SO AMERICAN JOURNAL OF PHYSIOLOGY-HEART AND CIRCULATORY PHYSIOLOGY
LA English
DT Article
DE intracellular calcium; cardiomyocytes; fura 2-acetyoxymethyl ester;
   mitochondrial calcium; adult rats; tumor necrosis factor-alpha;
   interleukin-1 beta; interleukin-6; inflammatory cytokines
ID MEMBRANE-PERMEABILITY TRANSITION; CARDIAC CONTRACTILE DYSFUNCTION;
   NF-KAPPA-B; OXIDATIVE-PHOSPHORYLATION; ENDOPLASMIC-RETICULUM; INDUCED
   APOPTOSIS; SUPEROXIDE ANION; FREE-RADICALS; FREE CALCIUM; TNF-ALPHA
AB This study was designed to examine the role of mitochondrial Ca2+ homeostasis in burn-related myocardial inflammation. We hypothesized that mitochondrial Ca2+ is a primary modulator of cardiomyocyte TNF-alpha, IL-1beta, and IL-6 responses to injury and infection. Ventricular myocytes were prepared by Langendorff perfusion of hearts from adult rats subjected to sham burn or burn injury over 40% of total body surface area to produce enzymatic ( collagenase) digestion. Isolated cardiomyocytes were suspended in MEM, cell number was determined, and aliquots of myocytes from each experimental group were loaded with fura 2-AM ( 2 mug/ml) for 1) 45 min at room temperature to measure total cellular Ca2+, 2) 45 min at 30 degreesC followed by incubation at 37 degreesC for 2 h to eliminate cytosolic fluorescence, and 3) 20 min at 37 degreesC in MnCl2 ( 200 muM)-containing buffer to quench cytosolic fura 2-AM signal. In vitro studies included preparation of myocytes from control hearts and challenge of myocytes with LPS or burn serum (BS), which have been shown to increase cytosolic Ca2+. Additional aliquots of myocytes were challenged with LPS or BS with or without a selective inhibitor of mitochondrial Ca2+, ruthenium red (RR). All cells were examined on a stage-inverted microscope that was interfaced with the InCyt Im2 fluorescence imaging system. Heat treatment or MnCl2 challenge eliminated myocyte cytosolic fluorescence, whereas cells maintained at room temperature retained 95% of their initial fluorescence. Compared with Ca2+ levels measured in sham myocytes, burn trauma increased cytosolic Ca2+ from 90 +/- 3 to 293 +/- 6 nM ( P < 0.05) and mitochondrial Ca2+ from 24 +/- 1 to 75 +/- 2 nM ( P < 0.05). LPS ( 25 mug/5 x 10(4) cells) or BS (10% by volume) challenge for 18 h increased cardiomyocyte cytosolic and mitochondrial Ca2+ and promoted myocyte secretion of TNF-alpha, IL-1beta, and IL-6. RR pretreatment decreased LPS- and BS-related rise in mitochondrial Ca2+ and cytokine secretion but had no effect on cytosolic Ca2+. BS challenge in perfused control hearts impaired myocardial contraction/relaxation, and RR pretreatment of hearts prevented BS-related myocardial contractile dysfunction. Our data suggest that a rise in mitochondrial Ca2+ is one modulator of myocardial inflammation and dysfunction in injury states such as sepsis and burn trauma.
C1 Univ Texas, SW Med Ctr, Dept Surg, Dallas, TX 75390 USA.
RP Horton, JW (通讯作者)，Univ Texas, SW Med Ctr, Dept Surg, 5323 Harry Hines Blvd, Dallas, TX 75390 USA.
EM jureta.horton@utsouthwestern.edu
FU NIGMS NIH HHSUnited States Department of Health & Human ServicesNational
   Institutes of Health (NIH) - USANIH National Institute of General
   Medical Sciences (NIGMS) [2R01 GM57054-05, 2P50 GM-21681-40] Funding
   Source: Medline; NATIONAL INSTITUTE OF GENERAL MEDICAL SCIENCESUnited
   States Department of Health & Human ServicesNational Institutes of
   Health (NIH) - USANIH National Institute of General Medical Sciences
   (NIGMS) [P50GM021681, R01GM057054] Funding Source: NIH RePORTER
CR BENZI RH, 1992, CIRC RES, V71, P567, DOI 10.1161/01.RES.71.3.567
   BROEKEMEIER KM, 1992, FEBS LETT, V304, P192, DOI 10.1016/0014-5793(92)80616-O
   CARINI R, 1992, ARCH BIOCHEM BIOPHYS, V297, P110, DOI 10.1016/0003-9861(92)90647-F
   Carlson DL, 2002, AM J PHYSIOL-HEART C, V282, pH1907, DOI 10.1152/ajpheart.00393.2001
   COX DA, 1993, J BIOL CHEM, V268, P938
   Crompton M, 2002, BIOCHIMIE, V84, P143, DOI 10.1016/S0300-9084(02)01368-8
   Csordas G, 1999, EMBO J, V18, P96, DOI 10.1093/emboj/18.1.96
   Droge W, 2002, PHYSIOL REV, V82, P47, DOI 10.1152/physrev.00018.2001
   Du G, 1998, FREE RADICAL BIO MED, V25, P1066, DOI 10.1016/S0891-5849(98)00148-8
   Ebadi M, 2003, ANTIOXID REDOX SIGN, V5, P319, DOI 10.1089/152308603322110896
   FAULK EA, 1995, ANN THORAC SURG, V60, P338, DOI 10.1016/0003-4975(95)00446-R
   Fenton MJ, 1998, J LEUKOCYTE BIOL, V64, P25, DOI 10.1002/jlb.64.1.25
   Fliss H, 1996, CIRC RES, V79, P949, DOI 10.1161/01.RES.79.5.949
   Griffiths EJ, 1997, AM J PHYSIOL-CELL PH, V273, pC37, DOI 10.1152/ajpcell.1997.273.1.C37
   Higuchi M, 1998, ONCOGENE, V17, P2515, DOI 10.1038/sj.onc.1202485
   Horton Jureta W, 2003, Surg Infect (Larchmt), V4, P363, DOI 10.1089/109629603322761427
   Horton JW, 1998, SHOCK, V10, P270, DOI 10.1097/00024382-199810000-00007
   Horton JW, 2004, AM J PHYSIOL-HEART C, V286, pH202, DOI 10.1152/ajpheart.00706.2003
   Horton JW, 2001, AM J PHYSIOL-HEART C, V280, pH1591, DOI 10.1152/ajpheart.2001.280.4.H1591
   HUGTENBURG JG, 1990, EUR J PHARMACOL, V178, P71, DOI 10.1016/0014-2999(90)94794-X
   Klosterhalfen B, 1998, GEN PHARMACOL-VASC S, V31, P25, DOI 10.1016/S0306-3623(97)00424-2
   Liang WY, 2002, BURNS, V28, P35, DOI 10.1016/S0305-4179(01)00080-8
   Lightfoot E, 1999, SHOCK, V11, P29, DOI 10.1097/00024382-199901000-00004
   Maass DL, 2002, SHOCK, V18, P360, DOI 10.1097/00024382-200210000-00012
   Maass DL, 2002, SHOCK, V17, P293, DOI 10.1097/00024382-200204000-00009
   MAJET MH, 2001, CALCIUM SIGNALING, P79
   MASUMOTO N, 1990, J BIOL CHEM, V265, P22533
   Maulik N, 1998, AM J PHYSIOL-HEART C, V274, pH242, DOI 10.1152/ajpheart.1998.274.1.H242
   Maulik N, 1998, FREE RADICAL BIO MED, V24, P869, DOI 10.1016/S0891-5849(97)00388-2
   MCCORD JM, 1987, FASEB J, V46, P2402
   MCCORMACK JG, 1993, BIOCHEM SOC T, V21, P793, DOI 10.1042/bst0210793
   MILLER DJ, 1995, J HUM HYPERTENS, V9, P465
   MIYATA H, 1991, AM J PHYSIOL, V261, pH1123, DOI 10.1152/ajpheart.1991.261.4.H1123
   RICHTER C, 1988, FREE RADICAL BIO MED, V4, P365, DOI 10.1016/0891-5849(88)90088-3
   Rizzuto R, 1998, SCIENCE, V280, P1763, DOI 10.1126/science.280.5370.1763
   Rojas M, 2000, J INFECT DIS, V182, P240, DOI 10.1086/315676
   SARIS NEL, 1995, ACTA ANAESTH SCAND, V39, P171, DOI 10.1111/j.1399-6576.1995.tb04353.x
   SILVERMAN HS, 1993, BASIC RES CARDIOL, V88, P483, DOI 10.1007/BF00795414
   Skulachev Vladimir P., 1999, Molecular Aspects of Medicine, V20, P139, DOI 10.1016/S0098-2997(99)00008-4
   Suleiman MS, 2001, PHARMACOL THERAPEUT, V89, P29, DOI 10.1016/S0163-7258(00)00102-9
   TAKEYAMA N, 1993, BIOCHEM J, V294, P719, DOI 10.1042/bj2940719
   Van Antwerp DJ, 1998, TRENDS CELL BIOL, V8, P107, DOI 10.1016/S0962-8924(97)01215-4
   White DJ, 2002, CRIT CARE MED, V30, P14, DOI 10.1097/00003246-200201000-00003
   White DJ, 2001, FASEB J, V15, pA1125
   White J, 2003, AM J PHYSIOL-HEART C, V285, pH47, DOI 10.1152/ajpheart.00833.2002
   Xi T., 1995, Yaoxue Xuebao, V30, P6
   Xia ZF, 2001, AM J PHYSIOL-HEART C, V280, pH1916, DOI 10.1152/ajpheart.2001.280.4.H1916
   Zhang J, 1995, FEBS LETT, V377, P530, DOI 10.1016/0014-5793(95)01366-0
NR 48
TC 29
Z9 30
U1 0
U2 2
PU AMER PHYSIOLOGICAL SOC
PI BETHESDA
PA 9650 ROCKVILLE PIKE, BETHESDA, MD 20814 USA
SN 0363-6135
EI 1522-1539
J9 AM J PHYSIOL-HEART C
JI Am. J. Physiol.-Heart Circul. Physiol.
PD FEB
PY 2005
VL 288
IS 2
BP H744
EP H751
DI 10.1152/ajpheart.00367.2004
PG 8
WC Cardiac & Cardiovascular Systems; Physiology; Peripheral Vascular
   Disease
WE Science Citation Index Expanded (SCI-EXPANDED)
SC Cardiovascular System & Cardiology; Physiology
GA 888FE
UT WOS:000226358800035
PM 15388497
DA 2022-03-26
ER

PT J
AU GIANOTTI, L
   ALEXANDER, JW
   PYLES, T
   FUKUSHIMA, R
AF GIANOTTI, L
   ALEXANDER, JW
   PYLES, T
   FUKUSHIMA, R
TI ARGININE-SUPPLEMENTED DIETS IMPROVE SURVIVAL IN GUT-DERIVED SEPSIS AND
   PERITONITIS BY MODULATING BACTERIAL CLEARANCE - THE ROLE OF NITRIC-OXIDE
SO ANNALS OF SURGERY
LA English
DT Article
ID INJURED RATS; AMINO-ACID; IMMUNE; TRANSLOCATION; ENDOTOXIN; GROWTH;
   MODEL; HYPERALIMENTATION; SUSCEPTIBILITY; TRANSFUSION
AB Objective The effect of arginine on survival rates and host defense mechanisms was studied using two clinically relevant models of infection that included transfusion-induced immunosuppression.
   Summary Background Data Dietary arginine will improve resistance to infection but its role in transfusion-induced immunosuppression and bacterial translocation (gut-derived sepsis) has not been defined.
   Methods Balb/c mice were fed for 10 days with either a defined AIN-76A diet, an AIN-76A diet supplemented with 2% arginine, an AIN-76A diet supplemented with 4% glycine, or standard laboratory chow. In most experiments, the mice were then transfused with allogeneic blood and allowed to feed for an additional 5 days before undergoing either cecal ligation and puncture (CLP) or gavage with 10(10) Escherichia coli and a 20% burn injury. Additional animals fed with the arginine supplemented diet were treated with the nitric oxide inhibitor Nomega-Nitro-L-arginine (NNA) before gavage and burn. The effect of these diets and NNA on the degree of translocation of C-14-radiolabeled E. coli from the intestine and the ability of the host to kill translocated organisms was also investigated. Mice were fed and received transfusion, gavage, and burn as above. Mesenteric lymph nodes (MLN), liver and spleen were harvested 4 hours postburn.
   Results Survival after CLP was 56% in the arginine-supplemented group versus 28% in the AIN-76A group and 20% in the chow group (p < 0.02). After gavage and burn. survival was 100% in the arginine-supplemented group versus 50% in both the glycine-supplemented and chow groups and 35% in the AIN-76A group (p < 0.01). In animals receiving the arginine-supplemented diet, treatment with NNA decreased survival from 95% to 30.5% (p < 0.0001). Greater translocation, as measured by radionuclide counts, was observed to the MLN of the AIN-76A group. However there was no difference in translocation to the liver and spleen related to dietary group. Quantitative colony counts and the calculated percentage of remaining viable bacteria showed that the ability to kill translocated organisms was significantly enhanced in animals receiving arginine. Treatment with NNA reversed the beneficial effects of arginine on immune defense.
   Conclusions The benefit of arginine appears to be mediated by improved bactericidal mechanisms via the arginine-nitric oxide pathway.
C1 SHRINERS BURNS INST,CINCINNATI,OH 45219.
RP GIANOTTI, L (通讯作者)，UNIV CINCINNATI,COLL MED,DEPT SURG,DIV TRANSPLANTAT,CINCINNATI,OH 45221, USA.
FU NIAID NIH HHSUnited States Department of Health & Human ServicesNational
   Institutes of Health (NIH) - USANIH National Institute of Allergy &
   Infectious Diseases (NIAID) [AI-12936] Funding Source: Medline; NATIONAL
   INSTITUTE OF ALLERGY AND INFECTIOUS DISEASESUnited States Department of
   Health & Human ServicesNational Institutes of Health (NIH) - USANIH
   National Institute of Allergy & Infectious Diseases (NIAID)
   [R01AI012936] Funding Source: NIH RePORTER
CR ALEXANDER JW, 1991, ANN SURG, V213, P558, DOI 10.1097/00000658-199106000-00005
   ALEXANDER JW, 1990, ANN SURG, V212, P496, DOI 10.1097/00000658-199010000-00012
   BARBUL A, 1981, J TRAUMA, V21, P970, DOI 10.1097/00005373-198111000-00011
   BARBUL A, 1986, JPEN-PARENTER ENTER, V10, P227, DOI 10.1177/0148607186010002227
   BARBUL A, 1980, J SURG RES, V29, P228, DOI 10.1016/0022-4804(80)90165-1
   BARBUL A, 1981, SURGERY, V90, P244
   BARBUL A, 1984, J SURG RES, V36, P620, DOI 10.1016/0022-4804(84)90149-5
   BILLIAR TR, 1990, J LEUKOCYTE BIOL, V48, P565, DOI 10.1002/jlb.48.6.565
   BORDER JR, 1987, ANN SURG, V206, P427, DOI 10.1097/00000658-198710000-00004
   CARRICO CJ, 1986, ARCH SURG-CHICAGO, V121, P196
   CURRIE GA, 1979, BRIT J CANCER, V39, P613, DOI 10.1038/bjc.1979.112
   DALY JM, 1988, ANN SURG, V208, P512, DOI 10.1097/00000658-198810000-00013
   DALY JM, 1992, SURGERY, V112, P56
   DEITCH EA, 1989, ARCH SURG-CHICAGO, V124, P699
   ELSAIR J, 1978, BIOMED EXPRESS, V29, P312
   FUKUSHIMA R, 1992, ANN SURG, V216, P438, DOI 10.1097/00000658-199210000-00007
   GALANDIUK S, 1990, SURGERY, V108, P567
   GIANOTTI L, 1992, TRANSFUSION, V32, P312, DOI 10.1046/j.1537-2995.1992.32492263443.x
   GIANOTTI L, 1993, AM J SURG, V165, P195, DOI 10.1016/S0002-9610(05)80425-8
   GIANOTTI L, IN PRESS CIRC SHOCK
   GONCE SJ, 1990, JPEN-PARENTER ENTER, V14, P237, DOI 10.1177/0148607190014003237
   HIBBS JB, 1992, J CLIN INVEST, V89, P867, DOI 10.1172/JCI115666
   HIBBS JB, 1987, J IMMUNOL, V138, P550
   HIBBS JB, 1987, SCIENCE, V235, P473, DOI 10.1126/science.2432665
   HUANG KT, 1992, 12TH ANN M SURG INF, P51
   ISIDORI A, 1981, CURR MED RES OPIN, V7, P475, DOI 10.1185/03007998109114287
   KAY JE, 1973, EXP CELL RES, V77, P428, DOI 10.1016/0014-4827(73)90597-1
   KILBOURN RG, 1992, J NATL CANCER I, V84, P827, DOI 10.1093/jnci/84.11.827
   KILBOURN RG, 1990, J NATL CANCER I, V82, P772, DOI 10.1093/jnci/82.9.772
   KIRK SJ, 1992, JPEN-PARENTER ENTER, V16, P429, DOI 10.1177/0148607192016005429
   LIEBERMAN MD, 1992, ANN SURG, V215, P157, DOI 10.1097/00000658-199202000-00011
   MA L, 1989, J TRAUMA, V29, P1245, DOI 10.1097/00005373-198909000-00010
   MADDEN HP, 1988, J SURG RES, V44, P658, DOI 10.1016/0022-4804(88)90097-2
   MARLETTA MA, 1988, BIOCHEMISTRY-US, V27, P8706, DOI 10.1021/bi00424a003
   MERIMEE TJ, 1967, NEW ENGL J MED, V276, P434, DOI 10.1056/NEJM196702232760803
   MOCHIZUKI H, 1984, ANN SURG, V200, P297, DOI 10.1097/00000658-198409000-00007
   MONCADA S, 1991, EUR J CLIN INVEST, V21, P361, DOI 10.1111/j.1365-2362.1991.tb01383.x
   NAVA E, 1991, LANCET, V338, P1555, DOI 10.1016/0140-6736(91)92375-C
   OFFENBARTL K, 1990, WORLD J SURG, V14, P191, DOI 10.1007/BF01664872
   PETROS A, 1991, LANCET, V338, P1557, DOI 10.1016/0140-6736(91)92376-D
   REYNOLDS JV, 1988, SURGERY, V104, P142
   RUSH BF, 1989, ANN SURG, V210, P342, DOI 10.1097/00000658-198909000-00010
   SAITO H, 1987, ARCH SURG-CHICAGO, V122, P784
   SCHOEFFEL U, 1989, CIRC SHOCK, V27, P83
   SCULL CW, 1930, J BIOL CHEM, V39, P109
   SEIFTER E, 1978, SURGERY, V84, P224
   STIERITZ DD, 1975, J INFECT DIS, V131, P688, DOI 10.1093/infdis/131.6.688
   TACHIBANA K, 1985, JPEN-PARENTER ENTER, V9, P428, DOI 10.1177/0148607185009004428
   UTSUMI M, 1979, DIABETOLOGIA, V17, P319, DOI 10.1007/BF01235888
   WANG JY, 1991, AM J PHYSIOL, V261, pG504, DOI 10.1152/ajpgi.1991.261.3.G504
   WAYMACK JP, 1986, ARCH SURG-CHICAGO, V121, P50
   WILLIAMSON RCN, 1978, SURGERY, V83, P570
NR 52
TC 155
Z9 157
U1 0
U2 2
PU LIPPINCOTT-RAVEN PUBL
PI PHILADELPHIA
PA 227 EAST WASHINGTON SQ, PHILADELPHIA, PA 19106
SN 0003-4932
J9 ANN SURG
JI Ann. Surg.
PD JUN
PY 1993
VL 217
IS 6
BP 644
EP 654
DI 10.1097/00000658-199306000-00006
PG 11
WC Surgery
WE Science Citation Index Expanded (SCI-EXPANDED)
SC Surgery
GA LF979
UT WOS:A1993LF97900006
PM 8507111
OA Green Published
DA 2022-03-26
ER

PT J
AU Sayampanathan, AA
AF Sayampanathan, A. A.
TI Systematic review of complications and outcomes of diabetic patients
   with burn trauma
SO BURNS
LA English
DT Review
DE Burns; Trauma; Diabetes; Complications; Outcomes; Review
ID URINARY-TRACT-INFECTION; LOWER-EXTREMITY BURNS; ASYMPTOMATIC
   BACTERIURIA; FOOT BURNS; MELLITUS; RISK; METAANALYSIS; MORTALITY;
   PEOPLE; WOMEN
AB Objectives: We aimed to understand the effect diabetes plays on the extent of complications and patient outcomes in burn trauma.
   Methodology: We searched MEDLINE, Science Direct and the Cochrane Review Database for 571 articles. Through our selection criteria, 12 articles were selected for systematic review and meta-analysis. Data was analysed via Review Manager 5.3, using Mantel-Haenszel statistics and random effect models.
   Results: The odds of a diabetic patient sustaining a wound or local infection was 2.55 times higher (95%CI: 1.21-5.36, Z = 2.47; p = 0.01), with a low heterogeneity (Tau(2) = 0.00; I-2 = 0%). Diabetics also had a higher odds of urinary tract infections (OR = 3.32 (95% CI: 1.92-5.73; Z = 4.31, p < 0.001), low heterogeneity (Tau(2) = 0.00; I-2 = 0%)). In terms of length of hospital stay, the mean difference between diabetic and non-diabetic patients was 3.94 (95% CI: -2.69 to 10.6; I-2 = 98%; p = 0.24). For mortality rates, the odds ratio between diabetic and non diabetic patients was 2.22 (95% CI: 0.45-10.9; I-2 = 93%; p = 0.32). Through our systematic review, we also found that diabetic patients are also more prone to nosocomial wound infections (OR = 2.26; 95% CI = 1.10-4.64), cellulitis (OR = 2.69; 95% CI = 1.85-3.91), bacteraemia (OR = 2.91; 95% CI = 1.48-5.73), sepsis (OR = 4.36; 95% CI = 2.20-8.64), a higher number of burn related operations (OR = 3.94; 95% CI = 1.94-7.90), longer period of wound closure (MD = 26.8; 95% CI = 8.52-45.1), respiratory complications (OR = 2.91; 95% CI = 1.35-6.28) and a higher number of days on ventilator (MD = 8.70; 95% CI = 3.51-13.89).
   Conclusions: Diabetic patients have a higher odds of sustaining wound infections, local infections and urinary tract infection. However, diabetic patients did not have a higher odds of longer hospital stay or mortality. (C) 2016 Elsevier Ltd and ISBI. All rights reserved.
C1 [Sayampanathan, A. A.] Natl Univ Singapore, Yong Loo Lin Sch Med, 1E Kent Ridge Rd,NUHS Tower Block,Level 11, Singapore 119228, Singapore.
RP Sayampanathan, AA (通讯作者)，Natl Univ Singapore, Yong Loo Lin Sch Med, 1E Kent Ridge Rd,NUHS Tower Block,Level 11, Singapore 119228, Singapore.
EM asayampa@gmail.com
CR [Anonymous], 2014, REV MAN REVMAN COMP
   Barsun A, 2013, J BURN CARE RES, V34, P255, DOI 10.1097/BCR.0b013e318257d85b
   Boyko EJ, 2005, AM J EPIDEMIOL, V161, P557, DOI 10.1093/oxfordjournals.aje.a000181
   Christman AL, 2011, J INVEST DERMATOL, V131, P2121, DOI 10.1038/jid.2011.176
   Chung SD, 2014, BURNS, V40, P54, DOI 10.1016/j.burns.2013.05.018
   Cunha B A, 2000, J Foot Ankle Surg, V39, P253
   CURRERI PW, 1978, SURG CLIN N AM, V58, P1151
   Dahagam CK, 2011, J BURN CARE RES, V32, P256, DOI 10.1097/BCR.0b013e31820aaf68
   Delamaire M, 1997, DIABETIC MED, V14, P29, DOI 10.1002/(SICI)1096-9136(199701)14:1<29::AID-DIA300>3.0.CO;2-V
   Finnerty CC, 2014, J AM COLL SURGEONS, V218, P783, DOI 10.1016/j.jamcollsurg.2014.01.038
   Fowler MJ., 2011, CLIN DIABETES, V29, P116
   FRIMODTMOLLER C, 1980, ANN INTERN MED, V92, P318, DOI 10.7326/0003-4819-92-2-318
   Funfstuck R, 2012, CLIN NEPHROL, V77, P40, DOI 10.5414/CN107216
   Geerlings SE, 2000, ADV EXP MED BIOL, V485, P309
   Gore DC, 2001, J TRAUMA, V51, P540, DOI 10.1097/00005373-200109000-00021
   Greenhalgh DG, 2003, CLIN PLAST SURG, V30, P37, DOI 10.1016/S0094-1298(02)00066-4
   Gregg EW, 2004, DIABETES CARE, V27, P1591, DOI 10.2337/diacare.27.7.1591
   Higgins JPT, 2002, STAT MED, V21, P1539, DOI 10.1002/sim.1186
   Hirji I, 2012, J DIABETES COMPLICAT, V26, P513, DOI 10.1016/j.jdiacomp.2012.06.008
   HOSKING DJ, 1978, DIABETES, V27, P1043, DOI 10.2337/diab.27.10.1043
   Joshi N, 1999, NEW ENGL J MED, V341, P1906, DOI 10.1056/NEJM199912163412507
   Kamal K, 1996, J AM COLL SURGEONS, V183, P271
   KATCHER ML, 1987, J FAM PRACTICE, V24, P149
   Kimball Z, 2013, BURNS, V39, P279, DOI 10.1016/j.burns.2012.06.006
   LAWRENCE WT, 1992, WOUND HEALING BIOCH, P541
   Lindblad, 1992, WOUND HEALING BIOCH, P248
   Lumenta DB, 2008, BURNS, V34, P965, DOI 10.1016/j.burns.2007.12.004
   Maghsoudi H, 2008, INT J DIABETES DEV C, V28, P19, DOI 10.4103/0973-3930.41982
   Margolis DJ, 2003, AM J MED, V115, P627, DOI 10.1016/j.amjmed.2003.06.006
   Mast BA, 1992, WOUND HEALING BIOCH, P344
   Mathers CD, 2006, PLOS MED, V3, DOI 10.1371/journal.pmed.0030442
   McCampbell B, 2002, J BURN CARE REHABIL, V23, P157, DOI 10.1097/00004630-200205000-00004
   Memmel H, 2004, DIABETES CARE, V27, P229, DOI 10.2337/diacare.27.1.229
   MORAIN WD, 1990, CLIN PLAST SURG, V17, P493
   Mosier MJ, 2010, SCI AM SURG DECKER I, P1
   Nerone VS, 2014, J FOOT ANKLE SURG, V53, P453, DOI 10.1053/j.jfas.2014.02.008
   Patterson JE, 1997, INFECT DIS CLIN N AM, V11, P735, DOI 10.1016/S0891-5520(05)70383-4
   Renko M, 2011, DIABETES CARE, V34, P230, DOI 10.2337/dc10-0421
   Schwartz SB, 2011, J BURN CARE RES, V32, P435, DOI 10.1097/BCR.0b013e318217f954
   Shah BR, 2003, DIABETES CARE, V26, P510, DOI 10.2337/diacare.26.2.510
   Shalom A, 2005, Ann Burns Fire Disasters, V18, P31
   Truzzi JCI, 2008, J UROLOGY, V180, P182, DOI 10.1016/j.juro.2008.03.044
   VALERIUS NH, 1982, ACTA MED SCAND, V211, P463
   Webber L., 2014, BRIT MED J, V4, P1
NR 44
TC 19
Z9 20
U1 0
U2 4
PU ELSEVIER SCI LTD
PI OXFORD
PA THE BOULEVARD, LANGFORD LANE, KIDLINGTON, OXFORD OX5 1GB, OXON, ENGLAND
SN 0305-4179
EI 1879-1409
J9 BURNS
JI Burns
PD DEC
PY 2016
VL 42
IS 8
BP 1644
EP 1651
DI 10.1016/j.burns.2016.06.023
PG 8
WC Critical Care Medicine; Dermatology; Surgery
WE Science Citation Index Expanded (SCI-EXPANDED)
SC General & Internal Medicine; Dermatology; Surgery
GA EG5HC
UT WOS:000391073900003
PM 27595452
DA 2022-03-26
ER

PT J
AU Curley, P
   Nestor, M
   Collins, K
   Saporoschetz, I
   Mendez, M
   Mannick, JA
   Rodrick, ML
AF Curley, P
   Nestor, M
   Collins, K
   Saporoschetz, I
   Mendez, M
   Mannick, JA
   Rodrick, ML
TI Decreased interleukin-2 production in murine acute pancreatitis:
   Potential for immunomodulation
SO GASTROENTEROLOGY
LA English
DT Article
ID TUMOR-NECROSIS-FACTOR; IMMUNE-RESPONSE; ENDOTOXIN; SEVERITY; MICE;
   AUGMENTS; DISEASE; SEPSIS; MODEL; SERUM
AB Background & Aims: The role of the cytokine interleukin 2 (IL-2) has long been recognized as central to normal immunologic function and defense against infection after burns and trauma, but little effort has been directed towards its role in acute pancreatitis (AP), which also has a high mortality related to sepsis. This study investigated the potential role of IL-2 in mice with diet-induced AP. Methods: AP was induced in mice by 10 days of feeding a choline-deficient, ethionine-supplemented diet. T-helper (CD4) cells were estimated, and T-cell, mitogen-stimulated splenocyte proliferation and IL-2 production in vitro were measured on days 3, 7, and 10. Results: Significant reduction in IL-2 production was found on day 3 (32%; P < 0.05) and day 10 (48%; P < 0.005). Administration of intraperitoneal lipopolysaccharide on day 10 was associated with reduced IL-2 production (P < 0.025) 4 hours later and 90% mortality in animals with AP. In vivo therapy with recombinant IL-2 improved in vitro IL-2 secretion (P < 0.05) and reduced lipopolysaccharide-induced mortality (P = 0.036). Conclusions: Murine diet-induced AP is associated with impaired immune function and increased susceptibility to sepsis and may be a valuable tool in the investigation of immunomodulation in AP.
C1 BRIGHAM & WOMENS HOSP,DEPT SURG,BOSTON,MA 02115.
CR BANKS RE, 1990, CYTOKINE, V3, P1
   BEGER HG, 1986, GASTROENTEROLOGY, V91, P433, DOI 10.1016/0016-5085(86)90579-2
   BRAGANZA JM, 1986, LANCET, V1, P914
   BROWDER IW, 1987, AM J SURG, V153, P25, DOI 10.1016/0002-9610(87)90197-8
   CURLEY PJ, 1993, BRIT J SURG, V80, P1312, DOI 10.1002/bjs.1800801031
   ERTEL W, 1990, J SURG RES, V48, P622, DOI 10.1016/0022-4804(90)90242-T
   FLORHOLMEN J, 1988, APMIS, V96, P991, DOI 10.1111/j.1699-0463.1988.tb00972.x
   GARCIASABRIDO JL, 1989, ZBL CHIR, V114, P114
   GILLIS S, 1978, J IMMUNOL, V120, P2027
   GOUGH DB, 1988, SURGERY, V104, P292
   HORGAN PG, 1990, BRIT J SURG, V77, P401
   KIVILAAKSO E, 1984, GUT, V25, P1065, DOI 10.1136/gut.25.10.1065
   LESER HG, 1991, GASTROENTEROLOGY, V101, P782, DOI 10.1016/0016-5085(91)90539-W
   MALKOVSKY M, 1987, NATURE, V325, P262, DOI 10.1038/325262a0
   MARTICH GD, 1991, J EXP MED, V173, P1021, DOI 10.1084/jem.173.4.1021
   MOSS NM, 1988, SURGERY, V104, P882
   RAO KN, 1976, GASTROENTEROLOGY, V70, P720
   ROSENBERG SA, 1989, ANN SURG, V210, P474, DOI 10.1097/00000658-198910000-00008
   RUTLEDGE PL, 1987, GASTROENTEROLOGY, V93, P41, DOI 10.1016/0016-5085(87)90311-8
   SPINAS GA, 1991, J INFECT DIS, V163, P89, DOI 10.1093/infdis/163.1.89
   WAHL SM, 1987, J IMMUNOL, V139, P1342
   WILSON C, 1988, GUT, V29, P782, DOI 10.1136/gut.29.6.782
   WOOD JJ, 1984, ANN SURG, V200, P311, DOI 10.1097/00000658-198409000-00008
NR 23
TC 44
Z9 48
U1 0
U2 0
PU W B SAUNDERS CO
PI PHILADELPHIA
PA INDEPENDENCE SQUARE WEST CURTIS CENTER, STE 300, PHILADELPHIA, PA
   19106-3399
SN 0016-5085
J9 GASTROENTEROLOGY
JI Gastroenterology
PD FEB
PY 1996
VL 110
IS 2
BP 583
EP 588
DI 10.1053/gast.1996.v110.pm8566607
PG 6
WC Gastroenterology & Hepatology
WE Science Citation Index Expanded (SCI-EXPANDED)
SC Gastroenterology & Hepatology
GA TT975
UT WOS:A1996TT97500031
PM 8566607
DA 2022-03-26
ER

PT J
AU Schmitz, D
   Kobbe, P
   Lendemanns, S
   Wilsenack, K
   Exton, M
   Schedlowski, M
   Oberbeck, R
AF Schmitz, Daniel
   Kobbe, Phillip
   Lendemanns, Sven
   Wilsenack, Klaus
   Exton, Michael
   Schedlowski, Manfred
   Oberbeck, Reiner
TI Survival and cellular immune functions in septic mice treated with
   growth hormone (GH) and insulin-like growth factor-I (IGF-I)
SO GROWTH HORMONE & IGF RESEARCH
LA English
DT Article
DE IGF; growth hormone; sepsis; immune function; mouse
ID HUMAN POLYMORPHONUCLEAR NEUTROPHILS; SEVERELY BURNED CHILDREN;
   TUMOR-NECROSIS-FACTOR; CRITICAL ILLNESS; GROWING MICE; SEPSIS; MODEL;
   ADULTS; RATS; RESPONSIVENESS
AB Objective: GH was used to counteract the catabolic metabolism in critically ill patients until it was demonstrated that administration of GH was associated with an increased morbidity due to uncontrolled infections and sepsis. The immunomodulatory effect of GH and its main mediator IGF-I during systemic inflammation remain to be established. We therefore investigated the effect of GH and IGF-I on cellular immune functions in a murine model of sepsis.
   Design: Randomized animal study. Septic mice were treated with either saline, GH (1 mg/kg/24 h s.c.), IGF-I (4 mg/kg/24 h), or GH in combination with IGF-I over a 48 It period.
   Setting: Level I trauma center, university research laboratory.
   Objects: Male NMRI mice.
   Measurements: clinical parameters (survival rate, body weight, body temperature, fluid intake, food intake, blood glucose levels) and cellular immune functions (splenocyte proliferation by using a 3 H-thymidine incorporation assay, splenocyte apoptosis by determination of Annexin V binding capacity, splenocyte IL-2, IL-6, and TNF-alpha release by using ELISA, and distribution of circulating immune cell subsets by FACScan).
   Results: Administration of GH did not affect clinical parameters or cellular immune functions in septic mice. In contrast, treatment with IGF-I alone or in combination with GH improved splenocyte proliferation and increased the ability of splenocytes to release IL-2 and IL-6 without affecting the survival rate or any other clinical parameter determined.
   Conclusion: GH did not affect cellular immune functions or the survival rate in our murine sepsis model. In contrast, IGF-I improved splenocyte proliferation and cytokine release independently of GH but did not affect the determined clinical parameters of septic mice. (c) 2007 Elsevier Ltd. All rights reserved.
C1 [Schmitz, Daniel; Lendemanns, Sven; Wilsenack, Klaus; Oberbeck, Reiner] Univ Hosp Essen, Dept Trauma Surg, D-45147 Essen, Germany.
   [Exton, Michael; Schedlowski, Manfred] Univ Hosp Essen, Dept Med Physiol, D-45147 Essen, Germany.
   [Kobbe, Phillip] Univ Pittsburgh, Med Ctr, Dept Orthopaed Surg, Pittsburgh, PA USA.
RP Oberbeck, R (通讯作者)，Univ Hosp Essen, Dept Trauma Surg, Hufelandstr 55, D-45147 Essen, Germany.
EM reincroberbeck@hotmail.com
RI Kobbe, Philipp/F-5515-2010
CR Alpdogan O, 2003, TRANSPLANTATION, V75, P1977, DOI 10.1097/01.TP.0000070167.81584.A2
   BAKER CC, 1983, SURGERY, V94, P331
   Balteskard L, 1997, SCAND J INFECT DIS, V29, P393, DOI 10.3109/00365549709011837
   Balteskard L, 1998, JPEN-PARENTER ENTER, V22, P127, DOI 10.1177/0148607198022003127
   CAMERON CM, 1987, DIABETES, V36, P88, DOI 10.2337/diabetes.36.1.88
   Chang DW, 1998, SHOCK, V10, P155, DOI 10.1097/00024382-199809000-00001
   Clark R, 1997, ENDOCR REV, V18, P157, DOI 10.1210/er.18.2.157
   Demling R, 1999, NEW ENGL J MED, V341, P837, DOI 10.1056/NEJM199909093411110
   Exton MS, 1998, J NEUROIMMUNOL, V88, P182, DOI 10.1016/S0165-5728(98)00122-2
   Fernandez M, 2001, J AM SOC NEPHROL, V12, P1900, DOI 10.1681/ASN.V1291900
   Fukushima R, 1999, BURNS, V25, P425, DOI 10.1016/S0305-4179(98)00188-0
   Geffner M, 1997, ACTA PAEDIATR, V86, P76
   Heemskerk VH, 1999, CYTOKINE GROWTH F R, V10, P5, DOI 10.1016/S1359-6101(98)00022-7
   Hermansson M, 1997, J CLIN ENDOCR METAB, V82, P421, DOI 10.1210/jc.82.2.421
   HERNDON DN, 1990, ANN SURG, V212, P424, DOI 10.1097/00000658-199010000-00005
   Huang Y, 2002, WORLD J GASTROENTERO, V8, P1134, DOI 10.3748/wjg.v8.i6.1134
   INOUE L, 1995, ARCH SURG-CHICAGO, V130, P1115
   Inoue T, 1998, SHOCK, V10, P278, DOI 10.1097/00024382-199810000-00008
   Inoue T, 1998, CRIT CARE MED, V26, P338, DOI 10.1097/00003246-199802000-00038
   Jeschke MG, 2000, ANN SURG, V231, P246, DOI 10.1097/00000658-200002000-00014
   KAPPEL M, 1993, HORM METAB RES, V25, P579, DOI 10.1055/s-2007-1002181
   Kawata T, 2002, EXP ANIM TOKYO, V51, P521, DOI 10.1538/expanim.51.521
   Kelley KW, 2007, BRAIN BEHAV IMMUN, V21, P384, DOI 10.1016/j.bbi.2006.11.010
   KNOX J, 1995, J TRAUMA, V39, P526
   Kooijman R, 2004, J LEUKOCYTE BIOL, V76, P862, DOI 10.1189/jlb.0404248
   Liu ZH, 2002, J SURG RES, V105, P195, DOI 10.1006/jsre.2002.6374
   Lopez-Oliva ME, 2000, J PHYSIOL BIOCHEM, V56, P9, DOI 10.1007/BF03179771
   Matsuda T, 1998, JPEN-PARENTER ENTER, V22, P368, DOI 10.1177/0148607198022006368
   Mitsunaka H, 2001, NEUROIMMUNOMODULAT, V9, P256, DOI 10.1159/000054288
   Murphy WJ, 2000, IMMUNOL TODAY, V21, P211, DOI 10.1016/S0167-5699(00)01594-2
   Oberbeck R, 2003, J SURG RES, V113, P248, DOI 10.1016/S0022-4804(03)00214-2
   Oberbeck R, 2006, CURR MED CHEM, V13, P1979, DOI 10.2174/092986706777584997
   Oberbeck Reiner, 2004, Current Drug Targets - Immune Endocrine and Metabolic Disorders, V4, P129, DOI 10.2174/1568008043339884
   OKAMURA K, 1989, JPEN-PARENTER ENTER, V13, P450, DOI 10.1177/0148607189013005450
   Schurmann A, 1996, EXPERIENTIA, V52, P55, DOI 10.1007/BF01922416
   Sneppen SB, 2002, CLIN ENDOCRINOL, V57, P787, DOI 10.1046/j.1365-2265.2002.01670.x
   Takagi K, 1998, ANN SURG, V228, P106, DOI 10.1097/00000658-199807000-00016
   Takagi K, 1998, J TRAUMA, V44, P517, DOI 10.1097/00005373-199803000-00018
   Takala J, 1999, NEW ENGL J MED, V341, P785, DOI 10.1056/NEJM199909093411102
   Unneberg K, 1996, J TRAUMA, V41, P775, DOI 10.1097/00005373-199611000-00002
   Uronen-Hansson H, 2003, GROWTH HORM IGF RES, V13, P282, DOI 10.1016/S1096-6374(03)00034-0
   van Buul-Offers SC, 1998, CELL MOL LIFE SCI, V54, P1083, DOI 10.1007/s000180050237
   van de Kerkhof PCM, 2001, SKIN PHARMACOL APPL, V14, P129, DOI 10.1159/000056342
   VANDERBERGHE G, 2000, NEW ENGL J MED, V342, P134
   VOERMAN HJ, 1992, ANN SURG, V216, P648, DOI 10.1097/00000658-199212000-00006
   Weekers F, 2004, ENDOCRINOLOGY, V145, P205, DOI 10.1210/en.2003-1005
   Wolf SE, 2004, J SURG RES, V117, P255, DOI 10.1016/S0022-4804(03)00305-6
   Zarkesh-Esfahani SH, 2000, J CLIN ENDOCR METAB, V85, P3383, DOI 10.1210/jc.85.9.3383
NR 48
TC 7
Z9 9
U1 0
U2 7
PU CHURCHILL LIVINGSTONE
PI EDINBURGH
PA JOURNAL PRODUCTION DEPT, ROBERT STEVENSON HOUSE, 1-3 BAXTERS PLACE,
   LEITH WALK, EDINBURGH EH1 3AF, MIDLOTHIAN, SCOTLAND
SN 1096-6374
EI 1532-2238
J9 GROWTH HORM IGF RES
JI Growth Horm. IGF Res.
PD JUN
PY 2008
VL 18
IS 3
BP 245
EP 252
DI 10.1016/j.ghir.2007.10.002
PG 8
WC Cell Biology; Endocrinology & Metabolism
WE Science Citation Index Expanded (SCI-EXPANDED)
SC Cell Biology; Endocrinology & Metabolism
GA 297BM
UT WOS:000255591100009
PM 18023601
DA 2022-03-26
ER

PT J
AU Luo, HM
   Du, MH
   Lin, ZL
   Zhang, L
   Ma, L
   Wang, H
   Yu, W
   Lv, Y
   Lu, JY
   Pi, YL
   Hu, S
   Sheng, ZY
AF Luo, Hong-Min
   Du, Ming-Hua
   Lin, Zhi-Long
   Zhang, Lin
   Ma, Li
   Wang, Huan
   Yu, Wen
   Lv, Yi
   Lu, Jiang-Yang
   Pi, Yu-Li
   Hu, Sen
   Sheng, Zhi-Yong
TI Valproic Acid Treatment Inhibits Hypoxia-Inducible Factor 1 alpha
   Accumulation and Protects against Burn-Induced Gut Barrier Dysfunction
   in a Rodent Model
SO PLOS ONE
LA English
DT Article
ID BLOOD-BRAIN-BARRIER; LIGHT-CHAIN KINASE; HISTONE DEACETYLASE;
   GASTROINTESTINAL-TRACT; HEMORRHAGIC-SHOCK; FACTOR-I; VEGF; PERMEABILITY;
   INJURY; HIF-1
AB Objective: Burn-induced gut dysfunction plays an important role in the development of sepsis and multiple organ dysfunction. Emerging evidence suggests that hypoxia-inducible factor-1 alpha (HIF-1 alpha) is critical in paracelluar barrier functions via regulating vascular endothelial growth factor (VEGF) and myosin light chain kinase (MLCK) expression. Previous studies have also demonstrated that histone deacetylase inhibitors (HDACIs) can repress HIF-1 alpha. This study aims to examine whether valproic acid (VPA), a HDACI, protects against burn-induced gut barrier dysfunction via repressing HIF-1 alpha-dependent upregulation of VEGF and MLCK expression.
   Methods: Rats were subjected to third degree 55% TBSA burns and treated with/without VPA (300mg/kg). Intestinal barrier dysfunction was evaluated by permeability of intestinal mucosa to fluorescein isothiocyanate (FITC)-dextran and histologic evaluation. Histone acetylation, tight junction protein zonula occludens 1 (ZO-1), VEGF, MLCK and HIF-1 alpha were measured. In addition, CaCO2 cells were transfected with siRNA directed against HIF-1 alpha and were stimulated with CoCl2 (1mM) for 24 hours with/without VPA (2mM) followed by analysis of HIF-1 alpha, MLCK, VEGF and ZO-1.
   Results: Burn insults resulted in a significant increase in intestinal permeability and mucosal damage, accompanied by a significant reduction in histone acetylation, ZO-1, upregulation of VEGF, MLCK expression, and an increase in HIF-1 alpha accumulation. VPA significantly attenuated the increase in intestinal permeability, mucosa damage, histone deacetylation and changes in ZO-1 expression. VPA also attenuated the increased VEGF, MLCK and HIF-1 alpha protein levels. VPA reduced HIF-1 alpha, MLCK and VEGF production and prevented ZO-1 loss in CoCl2-stimulated Caco-2 cells. Moreover, transfection of siRNA directed against HIF-1 alpha led to inhibition of MLCK and VEGF production, accompanied by upregulation of ZO-1.
   Conclusions: These results indicate that VPA can protect against burn-induced gut barrier dysfunction. These protective effects may be due to its inhibitory action on HIF-1 alpha, leading to a reduction in intestinal VEGF and MLCK expression and minimizing ZO-1 degradation.
C1 [Luo, Hong-Min; Du, Ming-Hua; Lin, Zhi-Long; Ma, Li; Wang, Huan; Yu, Wen; Lv, Yi; Hu, Sen; Sheng, Zhi-Yong] Peoples Liberat Army Gen Hosp, Affiliated Hosp 1, Burns Inst, Lab Shock & Organ Dysfunct, Beijing, Peoples R China.
   [Zhang, Lin] Peoples Liberat Army Gen Hosp, Affiliated Hosp 1, Dept Obstet & Gynecol, Beijing, Peoples R China.
   [Lu, Jiang-Yang] Peoples Liberat Army Gen Hosp, Affiliated Hosp 1, Dept Pathol, Beijing, Peoples R China.
   [Pi, Yu-Li] Peoples Liberat Army Gen Hosp, Affiliated Hosp 1, Dept Ophtalmol, Beijing, Peoples R China.
RP Hu, S (通讯作者)，Peoples Liberat Army Gen Hosp, Affiliated Hosp 1, Burns Inst, Lab Shock & Organ Dysfunct, Beijing, Peoples R China.
EM bs0425@163.com; shengzhy@cae.cn
RI Luo, Hongmin/ABG-6510-2021
FU National Basic Research Program of China (973 Program)National Basic
   Research Program of China [2012CB518101]
FX This research was supported by the National Basic Research Program of
   China (973 Program, Grant 2012CB518101). The funders had no role in
   study design, data collection and analysis, decision to publish, or
   preparation of the manuscript.
CR Ay I, 2008, BRAIN RES, V1234, P198, DOI 10.1016/j.brainres.2008.07.121
   Bates DO, 2010, CARDIOVASC RES, V87, P262, DOI 10.1093/cvr/cvq105
   Behzadian MA, 2003, FASEB J, V17, P752, DOI 10.1096/fj.02-0484fje
   Carmeliet P, 1998, NATURE, V394, P485, DOI 10.1038/28867
   Chen CL, 2012, PLOS ONE, V7, DOI 10.1371/journal.pone.0034946
   Chen SY, 2011, J BIOMED BIOTECHNOL, DOI 10.1155/2011/197946
   CHIU CJ, 1970, ARCH SURG-CHICAGO, V101, P478
   Chong W, 2012, J TRAUMA ACUTE CARE, V72, P347, DOI 10.1097/TA.0b013e318243d8b2
   Choudhary C, 2009, SCIENCE, V325, P834, DOI 10.1126/science.1175371
   Comerford KM, 2002, CANCER RES, V62, P3387
   Costantini TW, 2010, MOL IMAGING, V9, P30, DOI 10.2310/7290.2010.00001
   Costantini TW, 2009, SHOCK, V31, P416, DOI 10.1097/SHK.0b013e3181863080
   EPSTEIN MD, 1992, PLAST RECONSTR SURG, V90, P524, DOI 10.1097/00006534-199209000-00032
   Gosain A, 2005, J BURN CARE REHABIL, V26, P85, DOI 10.1097/01.BCR.0000150212.21651.79
   Hecht G, 1996, AM J PHYSIOL-CELL PH, V271, pC1678, DOI 10.1152/ajpcell.1996.271.5.C1678
   Hindryckx P, 2010, J IMMUNOL, V185, P6306, DOI 10.4049/jimmunol.1002541
   Hu S, 2012, BURNS, V38, P83, DOI 10.1016/j.burns.2011.03.015
   Ikezu T, 1997, J BIOL CHEM, V272, P25289, DOI 10.1074/jbc.272.40.25289
   Kaiser M, 2006, HAEMATOL-HEMATOL J, V91, P248
   Kannan KB, 2011, AM J PHYSIOL-GASTR L, V300, pG853, DOI 10.1152/ajpgi.00459.2010
   Karhausen J, 2004, J CLIN INVEST, V114, P1098, DOI 10.1172/JCI200421086
   Keely S, 2010, MOL BIOL CELL, V21, P538, DOI 10.1091/mbc.E09-07-0573
   Kong TQ, 2006, FASEB J, V20, P2242, DOI 10.1096/fj.06-6419com
   Krzyzaniak M, 2011, J TRAUMA, V70, P1168, DOI 10.1097/TA.0b013e318216f754
   Le Guelte A, 2011, BIOL CELL, V103, P593, DOI 10.1042/BC20110069
   Lee JY, 2012, J NEUROCHEM, V121, P818, DOI 10.1111/j.1471-4159.2012.07731.x
   Li YQ, 2008, J TRAUMA, V64, P863, DOI 10.1097/TA.0b013e318166b822
   Li YQ, 2012, ADV EXP MED BIOL, V710, P107, DOI 10.1007/978-1-4419-5638-5_11
   Lin T, 2006, SURGERY, V139, P365, DOI 10.1016/j.surg.2005.08.022
   Lin T, 2007, SURGERY, V141, P784, DOI 10.1016/j.surg.2007.01.014
   Liu H, 2011, CYTOKINE, V56, P581, DOI 10.1016/j.cyto.2011.08.023
   Louis NA, 2006, J CELL BIOCHEM, V99, P1616, DOI 10.1002/jcb.20947
   Magnotti LJ, 2005, J BURN CARE REHABIL, V26, P383, DOI 10.1097/01.bcr.0000176878.79267.e8
   Mayhan WG, 1999, AM J PHYSIOL-CELL PH, V276, pC1148, DOI 10.1152/ajpcell.1999.276.5.C1148
   Morin-Brureau M, 2011, J NEUROSCI, V31, P10677, DOI 10.1523/JNEUROSCI.5692-10.2011
   Ogunshola OO, 2012, HIGH ALT MED BIOL, V13, P153, DOI 10.1089/ham.2012.1052
   Qi HB, 2011, CELL PHYSIOL BIOCHEM, V27, P251, DOI 10.1159/000327951
   Ratcliffe PJ, 1998, J EXP BIOL, V201, P1153
   Schaper J, 2013, ANESTHESIOLOGY, V118, P134, DOI 10.1097/ALN.0b013e3182784c93
   Semenza GL, 2001, CURR OPIN CELL BIOL, V13, P167, DOI 10.1016/S0955-0674(00)00194-0
   Semenza GL, 2003, NAT REV CANCER, V3, P721, DOI 10.1038/nrc1187
   Shen QA, 2010, CARDIOVASC RES, V87, P272, DOI 10.1093/cvr/cvq144
   Shults C, 2008, J TRAUMA, V64, P629, DOI 10.1097/TA.0b013e3181650ff3
   Steed E, 2010, TRENDS CELL BIOL, V20, P142, DOI 10.1016/j.tcb.2009.12.002
   Tinsley JH, 2004, AM J PHYSIOL-LUNG C, V286, pL841, DOI 10.1152/ajplung.00341.2003
   Turner JR, 2006, AM J PATHOL, V169, P1901, DOI 10.2353/ajpath.2006.060681
   WANG GL, 1993, J BIOL CHEM, V268, P21513
   Wang W, 2001, AM J PHYSIOL-HEART C, V280, pH434, DOI 10.1152/ajpheart.2001.280.1.H434
   Wang ZF, 2011, J CEREBR BLOOD F MET, V31, P52, DOI 10.1038/jcbfm.2010.195
   Yu D, 2010, P NATL ACAD SCI USA, V107, P8237, DOI 10.1073/pnas.0908869107
   Zahs A, 2012, AM J PHYSIOL-GASTR L, V303, pG705, DOI 10.1152/ajpgi.00157.2012
   Zgouras D, 2004, BIOCHEM BIOPH RES CO, V316, P693, DOI 10.1016/j.bbrc.2004.02.105
NR 52
TC 17
Z9 22
U1 1
U2 15
PU PUBLIC LIBRARY SCIENCE
PI SAN FRANCISCO
PA 1160 BATTERY STREET, STE 100, SAN FRANCISCO, CA 94111 USA
SN 1932-6203
J9 PLOS ONE
JI PLoS One
PD OCT 17
PY 2013
VL 8
IS 10
AR e77523
DI 10.1371/journal.pone.0077523
PG 13
WC Multidisciplinary Sciences
WE Science Citation Index Expanded (SCI-EXPANDED)
SC Science & Technology - Other Topics
GA 239KL
UT WOS:000326022200041
PM 24147016
OA Green Published, Green Submitted, gold
DA 2022-03-26
ER

PT J
AU Zaki, OS
   Safar, MM
   Ain-Shoka, AA
   Rashed, LA
AF Zaki, Omnia S.
   Safar, Marwa M.
   Ain-Shoka, Afaf A.
   Rashed, Laila A.
TI Bone Marrow Mesenchymal Stem Cells Combat Lipopolysaccharide-Induced
   Sepsis in Rats via Amendment of P38-MAPK Signaling Cascade
SO INFLAMMATION
LA English
DT Article
DE Endotoxaemia; Lipopolysaccharide; SIRS; Nuclear factor kappa B; Stem
   cells
ID INDUCED ACUTE LUNG; INTERFERON-GAMMA; GENE-EXPRESSION; TNF-ALPHA; P38
   MAPK; INJURY; ACTIVATION; INFLAMMATION; MOLECULE; THERAPY
AB Sepsis is a systemic inflammatory disorder which often occurs during extremely stressful conditions such as trauma, burn, shock, and infection. This study investigated the curative effects of bone marrow-derived mesenchymal stem cells (BM-MSCs) against hepatic, renal, and pulmonary responses caused by a single administration of lipopolysaccharide (LPS) (10 mg/kg, i.p) in rats. Treatment with BM-MSCs (5 x 10(5) in 0.1 ml PBS, i.p.) 3 h after LPS antagonized the LPS-induced increment of the liver enzymes (ALT, AST) and kidney functions (BUN, sCr). BM-MSCs decreased tissue levels of P38-MAPK, NF-kappa B, STAT-3, TNF-alpha, IL-1 beta, iNOS, Bax together with elevation of the anti-inflammatory cytokine IL-10 and the anti-apoptotic biomarker Bcl-2. Meanwhile, rats exhibited marked reduction of the broncho-alveolar lavage fluid levels of TNF-alpha, IL-1 beta, and IFN-gamma. Interestingly, BM-MSCs normalized both broncho-alveolar lavage fluid (BALF) neutrophils count and lung wet/dry ratios. Briefly, these findings may provide a preclinical platform for the management of LPS-induced sepsis using BM-MSCs via their ameliorative anti-inflammatory, anti-oxidant, and anti-apoptotic potentials.
C1 [Zaki, Omnia S.] MTI Univ, Dept Pharmacol & Toxicol, Fac Pharm, Cairo, Egypt.
   [Safar, Marwa M.; Ain-Shoka, Afaf A.] Cairo Univ, Dept Pharmacol & Toxicol, Fac Pharm, Cairo, Egypt.
   [Safar, Marwa M.] BUE, Dept Pharmacol & Biochem, Fac Pharm, Cairo, Egypt.
   [Rashed, Laila A.] Cairo Univ, Dept Biochem & Mol Biol, Fac Med, Cairo, Egypt.
RP Zaki, OS (通讯作者)，MTI Univ, Dept Pharmacol & Toxicol, Fac Pharm, Cairo, Egypt.
EM omniashafik87@gmail.com; marwa.safar@pharma.cu.edu.eg;
   afaf.ainshoka@pharma.cu.edu.eg; lailaahmedrashed@gmail.com
CR Aggarwal BB, 1996, EUR CYTOKINE NETW, V7, P93
   Alhadlaq A, 2004, STEM CELLS DEV, V13, P436, DOI 10.1089/1547328041797552
   Angus DC, 2013, NEW ENGL J MED, V369, P840, DOI [10.1056/NEJMra1208623, 10.1056/NEJMc1312359]
   BADGER AM, 1988, J INTERFERON RES, V8, P251, DOI 10.1089/jir.1988.8.251
   Bancroft J.D., 2002, THEORY PRACTICE HIST
   Bernardo ME, 2013, CELL STEM CELL, V13, P392, DOI 10.1016/j.stem.2013.09.006
   Billiau A, 1996, ADV IMMUNOL, V62, P61, DOI 10.1016/S0065-2776(08)60428-9
   Boregowda SV, 2012, BIODRUGS, V26, P201, DOI 10.2165/11632790-000000000-00000
   Cai YJ, 2015, INT J CLIN EXP PATHO, V8, P107
   Caplan AI, 2006, J CELL BIOCHEM, V98, P1076, DOI 10.1002/jcb.20886
   COCCHETTO DM, 1983, J PHARM SCI-US, V72, P465, DOI 10.1002/jps.2600720503
   Craig R, 2000, J BIOL CHEM, V275, P23814, DOI 10.1074/jbc.M909695199
   Cui WY, 2011, CLIN EXP PHARMACOL P, V38, P747, DOI 10.1111/j.1440-1681.2011.05584.x
   Danchuk S, 2011, STEM CELL RES THER, V2, DOI 10.1186/scrt68
   de Jong PR, 2012, PLOS ONE, V7, DOI 10.1371/journal.pone.0035070
   DelaRosa O, 2012, STEM CELLS DEV, V21, P1333, DOI 10.1089/scd.2011.0139
   Demiralay R, 2013, EURASIAN J MED, V45, P167, DOI 10.5152/eajm.2013.35
   Di Nicola M, 2002, BLOOD, V99, P3838, DOI 10.1182/blood.V99.10.3838
   DUSTIN ML, 1986, J IMMUNOL, V137, P245
   EL-Attar S, 2012, MED J CAIRO U, V80, P559
   Eltablawy N. A., 2015, J BIOMEDICAL PHARM R, V4, P90
   Eskdale J, 1997, IMMUNOGENETICS, V46, P120, DOI 10.1007/s002510050250
   FRIEDENSTEIN AJ, 1968, TRANSPLANTATION, V6, P230, DOI 10.1097/00007890-196803000-00009
   Fukuchi Y, 2004, STEM CELLS, V22, P649, DOI 10.1634/stemcells.22-5-649
   GALLAY P, 1993, INFECT IMMUN, V61, P378, DOI 10.1128/IAI.61.2.378-383.1993
   Glennie S, 2005, BLOOD, V105, P2821, DOI 10.1182/blood-2004-09-3696
   Guttridge DC, 1999, MOL CELL BIOL, V19, P5785
   HEREMANS H, 1987, J IMMUNOL, V138, P4175
   Hotchkiss RS, 2013, NAT REV IMMUNOL, V13, P862, DOI 10.1038/nri3552
   Iyer SS, 2010, STEM CELLS INT, V2010, DOI 10.4061/2010/868076
   Kanazawa H, 2011, PLOS ONE, V6, DOI 10.1371/journal.pone.0019195
   Kim HJ, 2006, TOXICOLOGY, V225, P36, DOI 10.1016/j.tox.2006.04.053
   Krampera M, 2006, STEM CELLS, V24, P386, DOI 10.1634/stemcells.2005-0008
   Krasnodembskaya A, 2012, AM J PHYSIOL-LUNG C, V302, pL1003, DOI 10.1152/ajplung.00180.2011
   Lam CF, 2008, ANESTHESIOLOGY, V108, P392, DOI 10.1097/ALN.0b013e318164ca64
   Lee JW, 2009, P NATL ACAD SCI USA, V106, P16357, DOI 10.1073/pnas.0907996106
   Leventhal JS, 2016, PLOS ONE, V11, DOI 10.1371/journal.pone.0150001
   Liu SH, 2010, CELL STRESS CHAPERON, V15, P717, DOI 10.1007/s12192-010-0183-0
   Livak KJ, 2001, METHODS, V25, P402, DOI 10.1006/meth.2001.1262
   Mei SHJ, 2007, PLOS MED, V4, P1525, DOI 10.1371/journal.pmed.0040269
   Mei SHJ, 2010, AM J RESP CRIT CARE, V182, P1047, DOI 10.1164/rccm.201001-0010OC
   Nemeth K, 2009, NAT MED, V15, P42, DOI 10.1038/nm.1905
   OPPENHEIMERMARKS N, 1988, CELL IMMUNOL, V114, P307, DOI 10.1016/0008-8749(88)90324-3
   Ornellas DS, 2011, RESP PHYSIOL NEUROBI, V178, P304, DOI 10.1016/j.resp.2011.06.029
   Oz HS, 2009, JPEN-PARENTER ENTER, V33, P380, DOI 10.1177/0148607108327194
   Oz HS, 2004, J BIOCHEM MOL TOXIC, V18, P361, DOI 10.1002/jbt.20042
   Peng TQ, 2009, CARDIOVASC RES, V81, P733, DOI 10.1093/cvr/cvn336
   Prasanna SJ, 2010, PLOS ONE, V5, DOI [10.1371/journal.pone.0009016, 10.1371/journal.pone.0014189]
   Ramana KV, 2007, FREE RADICAL BIO MED, V42, P1290, DOI 10.1016/j.freeradbiomed.2007.01.033
   Remick DG, 2000, SHOCK, V13, P110, DOI 10.1097/00024382-200013020-00004
   Rousseau S, 2008, J CELL SCI, V121, P149, DOI 10.1242/jcs.018671
   Russell JA, 2006, NEW ENGL J MED, V355, P1699, DOI 10.1056/NEJMra043632
   SEIFERT PS, 1991, J LAB CLIN MED, V118, P563
   Sener G, 2005, SURG TODAY, V35, P52, DOI 10.1007/s00595-004-2879-1
   Severgnini M, 2004, AM J PHYSIOL-LUNG C, V286, pL1282, DOI 10.1152/ajplung.00349.2003
   Shin S, 2013, INT J MED SCI, V10, P8, DOI 10.7150/ijms.5385
   Sims J. E., 2010, NATURE REV IMMUNOLOG, V102, P10
   Takahashi K, 2012, PLOS ONE, V7, DOI 10.1371/journal.pone.0030134
   Thiel DJ, 2000, STRUCTURE, V8, P927, DOI 10.1016/S0969-2126(00)00184-2
   van der Poll T, 2008, LANCET INFECT DIS, V8, P32, DOI 10.1016/S1473-3099(07)70265-7
   VILCEK J, 1991, J BIOL CHEM, V266, P7313
   Yagi H, 2010, MOL THER, V18, P1857, DOI 10.1038/mt.2010.155
NR 62
TC 8
Z9 9
U1 0
U2 13
PU SPRINGER/PLENUM PUBLISHERS
PI NEW YORK
PA 233 SPRING ST, NEW YORK, NY 10013 USA
SN 0360-3997
EI 1573-2576
J9 INFLAMMATION
JI Inflammation
PD MAR
PY 2018
VL 41
IS 2
BP 541
EP 554
DI 10.1007/s10753-017-0710-6
PG 14
WC Cell Biology; Immunology
WE Science Citation Index Expanded (SCI-EXPANDED)
SC Cell Biology; Immunology
GA GA8AR
UT WOS:000428561000018
PM 29204871
DA 2022-03-26
ER

PT J
AU GOUGH, DB
   JORDAN, A
   MANNICK, JA
   RODRICK, ML
AF GOUGH, DB
   JORDAN, A
   MANNICK, JA
   RODRICK, ML
TI IMPAIRED CELL-MEDIATED-IMMUNITY IN EXPERIMENTAL ABDOMINAL SEPSIS AND THE
   EFFECT OF INTERLEUKIN-2
SO ARCHIVES OF SURGERY
LA English
DT Article
ID THERMAL-INJURY; POSTBURN IMMUNOSUPPRESSION; ANIMAL-MODEL; TRANSLOCATION;
   LYMPHOCYTES; SUPPRESSION; INFECTION; ENDOTOXIN; BURNS; SHOCK
AB A murine model of experimental sepsis, ie, cecal ligation and puncture, was used to determine the potential effects of infection on in vitro cell-mediated immunity. Following cecal ligation and puncture, in vitro responses of mouse splenocytes to mitogens (phytohemagglutinin and concanavalin A), the effects of in vitro interleukin 2 on these responses, and the impact of in vivo interleukin 2 on survival were studied. Compared with controls (sham cecal ligation and puncture), phytohemagglutinin responses 1 day after cecal ligation and puncture were enhanced (43%+/-17%, n = 9), phytohemagglutinin and concanavalin A responses at day 4 were suppressed (45.5%+/-4.4% and 57.5%+/-5.6%), and, by day 7, phytohemagglutinin and concanavalin A responses were approaching values in mice treated by sham cecal ligation and puncture. Suppressed phytohemagglutinin responses at day 4 after cecal ligation and puncture were restored to normal with in vitro interleukin 2 (61 052+/-3407 cpm for cecal ligation and puncture and 64 643+/-4727 cpm for sham cecal ligation and puncture). Mortalities following cecal ligation and puncture were identical at day 1 after cecal ligation and puncture (6/20) for both interleukin 2- and vehicle-treated groups; thereafter, interleukin 2-treated groups fared better. At day 1 after cecal ligation and puncture, the mean spleen cell phytohemagglutinin response was enhanced (43.8%+/-17%, n = 9) compared with sham cecal ligation and puncture (= 10). By day 4, the responses to both concanavalin A and phytohemagglutinin were suppressed (45.5%+/-4.4% and 57.5%+/-5.6%, respectively). Responses at day 7 approached those of controls given sham cecal ligation and puncture. Sepsis causing a temporary impairment of cell-mediated immunity may be a factor in the frequent coexistence of altered cell-mediated immunity and sepsis, and interleukin 2 may have a role in limiting the adverse effects of sepsis.
C1 HARVARD UNIV, BRIGHAM & WOMENS HOSP,SCH MED,DEPT SURG, 75 FRANCIS ST, BOSTON, MA 02115 USA.
FU NIGMS NIH HHSUnited States Department of Health & Human ServicesNational
   Institutes of Health (NIH) - USANIH National Institute of General
   Medical Sciences (NIGMS) [R01 GM365633-03A1] Funding Source: Medline
CR ALEXANDER JW, 1978, ANN SURG, V188, P809, DOI 10.1097/00000658-197812000-00016
   ALEXANDER JW, 1981, IMMUNE CONSEQUENCES
   ANGGARD E, 1971, ACTA PHYSIOL SCAND, V81, P440, DOI 10.1111/j.1748-1716.1971.tb04921.x
   BAILEY ME, 1976, BRIT J SURG, V63, P774, DOI 10.1002/bjs.1800631011
   CHONG KT, 1987, INFECT IMMUN, V55, P668, DOI 10.1128/IAI.55.3.668-673.1987
   CURRERI PW, 1980, ANN SURG, V192, P472, DOI 10.1097/00000658-198010000-00006
   DEITCH EA, 1986, ARCH SURG-CHICAGO, V121, P97
   FINE J, 1959, NEW ENGL J MED, V260, P214, DOI 10.1056/NEJM195901292600505
   GOUGH DB, 1988, SURGERY, V104, P292
   GRBIC JT, 1985, SURG FORUM, V36, P108
   MAEJIMA K, 1984, ARCH SURG-CHICAGO, V119, P166
   MARKLEY K, 1968, ANN NY ACAD SCI, V150, P922, DOI 10.1111/j.1749-6632.1968.tb14743.x
   MCCARTNEY AC, 1983, INTENS CARE MED, V9, P117, DOI 10.1007/BF01772577
   MOSS NM, 1988, SURGERY, V104, P882
   MUNSTER AM, 1986, J TRAUMA, V26, P995, DOI 10.1097/00005373-198611000-00006
   NEDWIN GE, 1985, J IMMUNOL, V135, P2492
   PARSONS PE, 1989, AM REV RESPIR DIS, V140, P294, DOI 10.1164/ajrccm/140.2.294
   Ramsay G, 1988, Prog Clin Biol Res, V272, P237
   ROBB RJ, 1984, IMMUNOL TODAY, V5, P203, DOI 10.1016/0167-5699(84)90224-X
   RODRICK M L, 1987, Surgical Forum (Chicago), V38, P98
   RODRICK ML, 1986, J CLIN IMMUNOL, V6, P310, DOI 10.1007/BF00917332
   RODRICK ML, 1985, CELLULAR MOL BIOL LY, V2, P761
   ROSENBERG SA, 1985, NEW ENGL J MED, V313, P1485, DOI 10.1056/NEJM198512053132327
   SORI AJ, 1988, AM J SURG, V155, P187, DOI 10.1016/S0002-9610(88)80691-3
   WOLFE JHN, 1981, ANN SURG, V193, P513
   WOOD JJ, 1984, ANN SURG, V200, P311, DOI 10.1097/00000658-198409000-00008
   WOOD JJ, 1987, ARCH SURG-CHICAGO, V122, P179
   ZAPATASIRVENT RL, 1986, SURGERY, V99, P53
   ZIEGLER EJ, 1982, NEW ENGL J MED, V307, P1225, DOI 10.1056/NEJM198211113072001
NR 29
TC 13
Z9 13
U1 0
U2 2
PU AMER MEDICAL ASSOC
PI CHICAGO
PA 330 N WABASH AVE, STE 39300, CHICAGO, IL 60611-5885 USA
SN 0004-0010
EI 1538-3644
J9 ARCH SURG-CHICAGO
JI Arch. Surg.
PD JUL
PY 1992
VL 127
IS 7
BP 859
EP 863
PG 5
WC Surgery
WE Science Citation Index Expanded (SCI-EXPANDED)
SC Surgery
GA JD135
UT WOS:A1992JD13500021
PM 1524487
DA 2022-03-26
ER

PT J
AU Tajima, G
   Tokunaga, A
   Umehara, T
   Ikematsu, K
   Miyamoto, J
   Sato, S
   Tasaki, O
AF Tajima, Goro
   Tokunaga, Ayako
   Umehara, Takahiro
   Ikematsu, Kazuya
   Miyamoto, Junya
   Sato, Shuntaro
   Tasaki, Osamu
TI Early diagnosis using canonical discriminant analysis of innate immune
   receptor gene expression profiles in a murine infectious or sterile
   systemic inflammation model
SO JOURNAL OF TRAUMA AND ACUTE CARE SURGERY
LA English
DT Article; Proceedings Paper
CT 76th Annual Meeting of the
   American-Association-for-the-Surgery-of-Trauma (AAST) / Clinical
   Congress of Acute Care Surgery
CY SEP 13-16, 2017
CL Baltimore, MD
SP Amer Assoc Surg Trauma
DE Canonical discriminant analysis; inflammation; pattern recognition
   receptor
ID MOLECULAR-PATTERNS; PATHOGEN RECOGNITION; DANGER; SEPSIS; DAMPS; PAMPS
AB BACKGROUND: Infection in patients with systemic inflammation is difficult to diagnose with a single biomarker. We aimed to clarify the time course of change in the gene expression profile of innate immune receptors in infectious or sterile inflammation and to establish an early diagnostic method using canonical discriminant analysis (CDA) of the gene expression profile.
   METHODS: To compare infectious and sterile inflammation, we used cecal ligation and puncture (CLP) and 20% full-thickness burn injury (Burn) models. C57BL/6 mice underwent sham treatment (n = 9 x three groups), CLP (n = 12 x three groups), or Burn (n = 12 x three groups) injury. Mice were killed at 6, 12, and 24 hours after injury, and total RNA was extracted from whole blood. We used quantitative real-time polymerase chain reaction to investigate gene expression of innate immune receptors Toll-like receptor 2 (TLR2), TLR4, TLR9, NLRP3 (nucleotide-binding oligomerization domain-like receptor family pyrin domain containing 3), and retinoic acid-inducible gene I. To evaluate all gene expression together as patterns, each value was standardized, and CDA was performed at each time point.
   RESULTS: Gene expression of TLR2 and TLR4 was already significantly increased in both CLP and Burn compared with sham mice at 6 hours after injury (p < 0.05). Gene expression of TLR9 was significantly decreased in CLP compared with sham and Burn mice at 12 hours and 24 hours after injury (p < 0.05) but not at 6 hours. Gene expression of NLRP3 was significantly increased in CLP and Burn compared with sham mice at 6 hours and 24 hours after injury (p < 0.05). In the CDA, each group showed distinctive gene expression patterns at only 6 hours after injury. Each group was clearly classified, and the classification error rates were 0% at all of the time points.
   CONCLUSIONS: Canonical discriminant analysis of the gene expression profile of innate immune receptors could be a novel approach for diagnosing the pathophysiology of complicated systemic inflammation from the early stage of injury. Copyright (C) 2017 Wolters Kluwer Health, Inc. All rights reserved.
C1 [Tajima, Goro; Tokunaga, Ayako; Tasaki, Osamu] Nagasaki Univ Hosp, Emergency Med Ctr, 1-7-1 Sakamoto, Nagasaki 8528501, Japan.
   [Umehara, Takahiro; Ikematsu, Kazuya] Nagasaki Univ, Grad Sch Biomed Sci, Div Forens Pathol & Sci, Nagasaki, Japan.
   [Miyamoto, Junya; Sato, Shuntaro] Nagasaki Univ Hosp, Clin Res Ctr, Nagasaki, Japan.
RP Tajima, G (通讯作者)，Nagasaki Univ Hosp, Emergency Med Ctr, 1-7-1 Sakamoto, Nagasaki 8528501, Japan.
EM gtajima@nagasaki-u.ac.jp
RI Sato, Shuntaro/AAN-8048-2020
OI Sato, Shuntaro/0000-0002-6055-3649; Umehara,
   Takahiro/0000-0001-7598-8680
FU Japan Society for the Promotion of ScienceMinistry of Education,
   Culture, Sports, Science and Technology, Japan (MEXT)Japan Society for
   the Promotion of Science [15K20346, 16H05499, 16K15762]
FX This work was supported by the Japan Society for the Promotion of
   Science Grantin-Aid for Young Scientists (B) (no. 15K20346),
   Grant-in-Aid for Scientific Research (B) (no. 16H05499), and
   Grant-in-Aid for Challenging Exploratory Research (no. 16K15762).
CR Akira S, 2003, IMMUNOL LETT, V85, P85, DOI 10.1016/S0165-2478(02)00228-6
   Akira S, 2006, CELL, V124, P783, DOI 10.1016/j.cell.2006.02.015
   Angus DC, 2011, JAMA-J AM MED ASSOC, V306, P2614, DOI 10.1001/jama.2011.1853
   Bianchi ME, 2007, J LEUKOCYTE BIOL, V81, P1, DOI 10.1189/jlb.0306164
   Bilfeld MF, 2012, J FORENSIC SCI, V57, P578, DOI 10.1111/j.1556-4029.2011.02009.x
   Bookstein FL, 2017, AM J PHYS ANTHROPOL, V164, P221, DOI 10.1002/ajpa.23277
   Boomer JS, 2011, JAMA-J AM MED ASSOC, V306, P2594, DOI 10.1001/jama.2011.1829
   Broggi A, 2015, MOL IMMUNOL, V63, P127, DOI 10.1016/j.molimm.2014.06.037
   Broz P, 2016, NAT REV IMMUNOL, V16, P407, DOI 10.1038/nri.2016.58
   Brubaker SW, 2015, ANNU REV IMMUNOL, V33, P257, DOI 10.1146/annurev-immunol-032414-112240
   Cavaignac Etienne, 2017, J Exp Orthop, V4, P13, DOI 10.1186/s40634-017-0088-2
   Dimauro C, 2013, ANIM GENET, V44, P377, DOI 10.1111/age.12021
   Gonzalez PN, 2009, FORENSIC SCI INT, V189, P68, DOI 10.1016/j.forsciint.2009.04.012
   Janeway CA, 2002, ANNU REV IMMUNOL, V20, P197, DOI 10.1146/annurev.immunol.20.083001.084359
   Kang JY, 2009, IMMUNITY, V31, P873, DOI 10.1016/j.immuni.2009.09.018
   Kumar H, 2011, INT REV IMMUNOL, V30, P16, DOI 10.3109/08830185.2010.529976
   Launey Y, 2011, CRIT CARE, V15, DOI 10.1186/cc10097
   Laupland KB, 2009, CRIT CARE MED, V37, pS273, DOI 10.1097/CCM.0b013e3181aa6117
   Lotze MT, 2007, IMMUNOL REV, V220, P60, DOI 10.1111/j.1600-065X.2007.00579.x
   Medzhitov R, 2002, SCIENCE, V296, P298, DOI 10.1126/science.1068883
   Osuchowski MF, 2006, J IMMUNOL, V177, P1967, DOI 10.4049/jimmunol.177.3.1967
   Pierrakos C, 2010, CRIT CARE, V14, DOI 10.1186/cc8872
   Rani M, 2017, BURNS, V43, P297, DOI 10.1016/j.burns.2016.10.001
   Sorbolini S, 2016, GENET SEL EVOL, V48, DOI 10.1186/s12711-016-0236-7
   Takeuchi O, 2010, CELL, V140, P805, DOI 10.1016/j.cell.2010.01.022
   Tamayo E, 2011, EUR CYTOKINE NETW, V22, P82, DOI 10.1684/ecn.2011.0281
   Tang DL, 2012, IMMUNOL REV, V249, P158, DOI 10.1111/j.1600-065X.2012.01146.x
   Timmermans K, 2016, INTENS CARE MED, V42, P551, DOI 10.1007/s00134-015-4205-3
   Venereau E, 2015, FRONT IMMUNOL, V6, DOI 10.3389/fimmu.2015.00422
   Yoneyama M, 2005, J IMMUNOL, V175, P2851, DOI 10.4049/jimmunol.175.5.2851
   Yu L, 2010, J CELL MOL MED, V14, P2592, DOI 10.1111/j.1582-4934.2010.01127.x
NR 31
TC 0
Z9 0
U1 0
U2 1
PU LIPPINCOTT WILLIAMS & WILKINS
PI PHILADELPHIA
PA TWO COMMERCE SQ, 2001 MARKET ST, PHILADELPHIA, PA 19103 USA
SN 2163-0755
EI 2163-0763
J9 J TRAUMA ACUTE CARE
JI J. Trauma Acute Care Surg.
PD APR
PY 2018
VL 84
IS 4
BP 583
EP 589
DI 10.1097/TA.0000000000001789
PG 7
WC Critical Care Medicine; Surgery
WE Science Citation Index Expanded (SCI-EXPANDED); Conference Proceedings Citation Index - Science (CPCI-S)
SC General & Internal Medicine; Surgery
GA GE4IT
UT WOS:000431179700005
PM 29287057
DA 2022-03-26
ER

PT J
AU SAVINO, JA
   AGARWAL, N
   WRY, P
   POLICASTRO, A
   CERABONA, T
   AUSTRIA, L
AF SAVINO, JA
   AGARWAL, N
   WRY, P
   POLICASTRO, A
   CERABONA, T
   AUSTRIA, L
TI ROUTINE PROPHYLACTIC ANTIFUNGAL AGENTS (CLOTRIMAZOLE, KETOCONAZOLE, AND
   NYSTATIN) IN NONTRANSPLANT NONBURNED CRITICALLY ILL SURGICAL AND TRAUMA
   PATIENTS
SO JOURNAL OF TRAUMA-INJURY INFECTION AND CRITICAL CARE
LA English
DT Article
ID BONE-MARROW TRANSPLANTATION; CANDIDA SEPSIS; FUNGAL-INFECTIONS; BURN
   INJURY; THERAPY; PATHOGENESIS; FLUCONAZOLE; ALBICANS
AB A prospective, randomized study was conducted to determine if prophylactic antifungal agents prevented yeast colonization (YC) or yeast sepsis (YS), or if they diminished mortality in 292 critically ill adult (nontransplant/nonburned) surgical and trauma patients admitted to the SICU for 48 hours or longer. Patients were randomized to receive (group I) no therapy, (group II) clotrimazole 10 mg three times a day, (group III) ketoconazole 200 mg per day, or (group IV) nystatin 2 million units every 6 hours. For comparison patients were stratified by the criteria of Slotman and Burchard into high risk (greater-than-or-equal-to 3 risk factors) and low risk (<3 risk factors). Fifty patients (17%) had yeast colonization, nine (3.1%) had yeast sepsis, and 41 (14%) died. Stepwise logistic regression analysis of yeast colonization and sepsis using the variables APACHE II scores>10, need for ventilator support >48 hours, and 14 risk factors (Slotman and Burchard) showed that treatment with three or more antibiotics, APACHE II>10, and ventilatory support >48 hours were the only three variables that were significant predictors of yeast colonization and sepsis. There was no significant difference between the four groups with regard to YC (23%, 18%, 12%, and 15%, respectively), YS (3%, 1%, 2%, and 7%, respectively), or mortality (15%, 14%, 6%, and 20%, respectively). In the 165 high-risk (greater-than-or-equal-to 3 risk factors) patients, although no difference was seen between the groups, a lower incidence of yeast colonization (21% vs. 41%, p<0.05) but not yeast sepsis (5.5% vs. 5.1%) was observed when all the prophylactically treated patients (n=126) were compared with the controls (n=39). Prophylactic use of these agents in only the high-risk (greater-than-or-equal-to 3 risk factors) nontransplant/nonburned trauma/surgical patients is possibly effective and needs to be evaluated in a large multicenter study.
C1 NEW YORK MED COLL, WESTCHESTER CTY MED CTR, VALHALLA, NY 10595 USA.
CR BODEY GP, 1989, INT C S SERIES, V153, P1
   CERRA FB, 1992, ARCH SURG-CHICAGO, V127, P163
   COHEN R, 1969, NEW ENGL J MED, V280, P638, DOI 10.1056/NEJM196903202801204
   DEEPE GS, 1990, EUR J CLIN MICROBIOL, V9, P567, DOI 10.1007/BF01967211
   DESAI MH, 1992, ARCH SURG-CHICAGO, V127, P159, DOI 10.1001/archsurg.1992.01420020041006
   DJEU JY, 1986, J IMMUNOL, V137, P2980
   DYESS DL, 1985, ARCH SURG-CHICAGO, V120, P345
   EDWARDS JE, 1991, NEW ENGL J MED, V324, P1060, DOI 10.1056/NEJM199104113241511
   GOODMAN JL, 1992, NEW ENGL J MED, V326, P845, DOI 10.1056/NEJM199203263261301
   HANSEN RM, 1987, ARCH INTERN MED, V147, P710, DOI 10.1001/archinte.147.4.710
   HAY RJ, 1991, J ANTIMICROB CHEMOTH, V28, P35, DOI 10.1093/jac/28.suppl_A.35
   INOUE S, 1988, J SURG RES, V44, P479, DOI 10.1016/0022-4804(88)90152-7
   JARVIS WR, 1990, 3RD INT C NOS INF AT
   KNAUS WA, 1985, CRIT CARE MED, V13, P818, DOI 10.1097/00003246-198510000-00009
   OWENS NJ, 1984, ARCH INTERN MED, V144, P290, DOI 10.1001/archinte.144.2.290
   PERFECT JR, 1990, SURG GYNECOL OBSTET, V171, P41
   POWLES RL, 1991, J ANTIMICROB CHEMOTH, V28, P97, DOI 10.1093/jac/28.suppl_A.97
   SLOTMAN GJ, 1987, ARCH SURG-CHICAGO, V122, P147
   SOLOMKIN JS, 1982, ARCH SURG-CHICAGO, V117, P1272
   SPEBAR MJ, 1981, J TRAUMA, V21, P237, DOI 10.1097/00005373-198103000-00007
   STONE HH, 1974, ANN SURG, V179, P697, DOI 10.1097/00000658-197405000-00024
   TODD JC, 1991, J TRAUMA, V32, P1722
   WEY SB, 1989, ARCH INTERN MED, V149, P2349, DOI 10.1001/archinte.149.10.2349
   WINGARD JR, 1991, NEW ENGL J MED, V325, P1274, DOI 10.1056/NEJM199110313251803
NR 24
TC 56
Z9 56
U1 0
U2 0
PU LIPPINCOTT WILLIAMS & WILKINS
PI PHILADELPHIA
PA TWO COMMERCE SQ, 2001 MARKET ST, PHILADELPHIA, PA 19103 USA
SN 0022-5282
EI 1529-8809
J9 J TRAUMA
JI J. Trauma-Injury Infect. Crit. Care
PD JAN
PY 1994
VL 36
IS 1
BP 20
EP 26
DI 10.1097/00005373-199401000-00004
PG 7
WC Critical Care Medicine; Surgery
WE Science Citation Index Expanded (SCI-EXPANDED)
SC General & Internal Medicine; Surgery
GA MU062
UT WOS:A1994MU06200004
PM 8295245
DA 2022-03-26
ER

PT J
AU Fink, MP
AF Fink, MP
TI Ringer's ethyl pyruvate solution: A novel resuscitation fluid for the
   treatment of hemorrhagic shock and sepsis
SO JOURNAL OF TRAUMA-INJURY INFECTION AND CRITICAL CARE
LA English
DT Article
DE ethyl pyruvate; Ringer's solution; resuscitation; shock; sepsis
ID INDUCED BACTERIAL TRANSLOCATION; SUPEROXIDE-DISMUTASE; PROLONGS
   SURVIVAL; OXYGEN RADICALS; NITRIC-OXIDE; ISCHEMIA; REPERFUSION; INJURY;
   HEART; MICE
AB Reactive species of oxygen have been implicated as being important mediators in a variety of pathologic conditions, including burns, various forms of ischemia/reperfusion injury, and hemorrhagic shock. Pyruvate, an intermediate in the metabolism of glucose, is a potent reactive species of oxygen scavenger. Pyruvate, however, is unstable in aqueous solutions, and has not been developed as a therapeutic agent. Ethyl pyruvate, a simple derivative of the parent compound, is thought to be more stable in solution. Ringer's ethyl pyruvate solution (REPS) has been evaluated in a number of preclinical studies using animal models of mesenteric ischemia/reperfusion injury, hemorrhagic shock, and acute endotoxemia. Treatment with REPS, when compared with treatment with Ringer's lactate solution, has been shown to be able to improve survival and decrease expression of proinflammatory mediators. REPS warrants further evaluation for the resuscitation of patients with hemorrhagic shock.
C1 Univ Pittsburgh, Sch Med, Dept Crit Care Med, Pittsburgh, PA 15261 USA.
   Univ Pittsburgh, Sch Med, Dept Surg, Pittsburgh, PA 15261 USA.
RP Fink, MP (通讯作者)，Univ Pittsburgh, Sch Med, Dept Crit Care Med, 616 Scaife Hall,3550 Terrace St, Pittsburgh, PA 15261 USA.
EM finkmp@anes.upmc.edu
FU NIGMS NIH HHSUnited States Department of Health & Human ServicesNational
   Institutes of Health (NIH) - USANIH National Institute of General
   Medical Sciences (NIGMS) [GM53789, GM37631, GM58484] Funding Source:
   Medline; NATIONAL INSTITUTE OF GENERAL MEDICAL SCIENCESUnited States
   Department of Health & Human ServicesNational Institutes of Health (NIH)
   - USANIH National Institute of General Medical Sciences (NIGMS)
   [R29GM037631, R01GM058484, R01GM037631, P50GM053789] Funding Source: NIH
   RePORTER
CR BUNGER R, 1989, EUR J BIOCHEM, V180, P221, DOI 10.1111/j.1432-1033.1989.tb14637.x
   BUNTON CA, 1949, NATURE, V163, P444, DOI 10.1038/163444a0
   Cicalese L, 1996, AM J SURG, V171, P97, DOI 10.1016/S0002-9610(99)80081-6
   Crestanello JA, 1998, SURGERY, V124, P92, DOI 10.1016/S0039-6060(98)70080-7
   DEBOER LWV, 1993, AM J PHYSIOL, V265, pH1571, DOI 10.1152/ajpheart.1993.265.5.H1571
   DEITCH EA, 1990, J TRAUMA, V30, P942, DOI 10.1097/00005373-199008000-00002
   DEITCH EA, 1988, SURGERY, V104, P191
   Dobsak P, 1999, J CARDIOVASC PHARM, V34, P651, DOI 10.1097/00005344-199911000-00005
   GRAF E, 1984, J BIOL CHEM, V259, P3620
   Holleman AF, 1904, RECL TRAV CH PAYS-BA, V23, P169
   Horie Y, 1998, CIRC RES, V83, P691, DOI 10.1161/01.RES.83.7.691
   HORTON JW, 1993, J APPL PHYSIOL, V74, P1515, DOI 10.1152/jappl.1993.74.4.1515
   Jarrar D, 2000, J TRAUMA, V49, P879, DOI 10.1097/00005373-200011000-00015
   Lalonde C., 1996, Journal of Burn Care and Rehabilitation, V17, P379, DOI 10.1097/00004630-199609000-00002
   McBride AG, 1999, BBA-MOL BASIS DIS, V1454, P275, DOI 10.1016/S0925-4439(99)00046-0
   McDonald MC, 1999, FREE RADICAL BIO MED, V27, P493, DOI 10.1016/S0891-5849(99)00100-8
   MELZER E, 1988, BIOCHEM J, V252, P913, DOI 10.1042/bj2520913
   Mongan PD, 1999, AM J PHYSIOL-HEART C, V277, pH2253, DOI 10.1152/ajpheart.1999.277.6.H2253
   MONTGOMERY CM, 1956, J BIOL CHEM, V221, P359
   Mota-Filipe H, 1999, SHOCK, V12, P255, DOI 10.1097/00024382-199910000-00002
   Park JW, 1998, INT J CARDIOL, V65, P139, DOI 10.1016/S0167-5273(98)00117-X
   PRYOR WA, 1995, AM J PHYSIOL-LUNG C, V268, pL699, DOI 10.1152/ajplung.1995.268.5.L699
   SALAHUDEEN AK, 1991, J CLIN INVEST, V88, P1886, DOI 10.1172/JCI115511
   Sims CA, 2001, CRIT CARE MED, V29, P1513, DOI 10.1097/00003246-200108000-00003
   Tawadrous ZS, 2002, SHOCK, V17, P473, DOI 10.1097/00024382-200206000-00006
   Ulloa L, 2002, P NATL ACAD SCI USA, V99, P12351, DOI 10.1073/pnas.192222999
   Venkataraman R, 2002, SHOCK, V18, P507, DOI 10.1097/00024382-200212000-00004
   VONKORFF RW, 1964, ANAL BIOCHEM, V8, P171, DOI 10.1016/0003-2697(64)90043-0
   Wattanasirichaigoon S, 1999, SHOCK, V11, P269, DOI 10.1097/00024382-199904000-00008
   Yang R, 2002, AM J PHYSIOL-GASTR L, V283, pG212, DOI 10.1152/ajpgi.00022.2002
NR 30
TC 32
Z9 33
U1 0
U2 5
PU LIPPINCOTT WILLIAMS & WILKINS
PI PHILADELPHIA
PA TWO COMMERCE SQ, 2001 MARKET ST, PHILADELPHIA, PA 19103 USA
SN 0022-5282
EI 1529-8809
J9 J TRAUMA
JI J. Trauma-Injury Infect. Crit. Care
PD MAY
PY 2003
VL 54
IS 5
SU S
BP S141
EP S143
DI 10.1097/01.TA.0000064522.75563.00
PG 3
WC Critical Care Medicine; Surgery
WE Science Citation Index Expanded (SCI-EXPANDED)
SC General & Internal Medicine; Surgery
GA 688RN
UT WOS:000183449900025
PM 12768116
DA 2022-03-26
ER

PT J
AU Pitman, RK
   Delahanty, DL
AF Pitman, RK
   Delahanty, DL
TI Conceptually driven pharmacologic approaches to acute trauma
SO CNS SPECTRUMS
LA English
DT Review
ID POSTTRAUMATIC-STRESS-DISORDER; MEMORY CONSOLIDATION; BASOLATERAL
   AMYGDALA; SEPTIC SHOCK; HEART-RATE; PTSD; HYDROCORTISONE; EPINEPHRINE;
   GLUCOCORTICOIDS; FACILITATION
AB Secondary prevention of posttraumatic stress disorder (PTSD) entails intervening in the aftermath of a traumatic event to forestall the development of PTSD. There has been little psychopharmacologic research in this area. This is surprising, given that PTSD is the mental disorder with the most clearly identified cause and onset. In a translational model of PTSD's pathogenesis presented herein: A traumatic event (unconditioned stimulus) overstimulates endogenous stress hormones (unconditioned response); these mediate an overconsolidation of the event's memory trace; recall of the event in response to reminders (conditioned stimulus); releases further stress hormones (conditioned response); these cause further overconsolidation; and the overconsolidated memory generates PTSD symptoms. Noradrenergic hyperactivity in the basolateral amygdala is hypothesized to mediate this cycle. Preventing pre-synaptic norepinephrine release with alpha(2)-adrenergic agonists or opioids., or blocking post-synaptic norepinephrine sreceptors with beta-adrenergic antagonists such as propranolol, reduces hormonally enhanced memories and fear conditioning. Two controlled studies of trauma victims presenting to emergency rooms suggest that posttrauma propranolol reduces subsequent PTSD, as does one naturalistic clinical study of morphine treatment of burned children. Cortisol both enhances memory consolidation and reduces memory retrieval, leading to mixed predictions. Two controlled studies of intensive care unit patients found that cortisol reduced PTSD. One study did not find benzodiazepines effective in preventing PTSD. Selective serotonin reuptake inhibitors, antiepileptics, and alpha(2)-adrenergic agonists have yet to be tried.
C1 Massachusetts Gen Hosp, Charlestown, MA 02129 USA.
   Vet Adm Med Ctr, Manchester, NH USA.
   Harvard Univ, Sch Med, Dept Psychiat, Boston, MA 02115 USA.
   Kent State Univ, Dept Psychol, Kent, OH 44242 USA.
RP Pitman, RK (通讯作者)，Massachusetts Gen Hosp, Room 2616,Bldg 149,13th St, Charlestown, MA 02129 USA.
EM roger_pitman@hms.harvard.edu
FU NATIONAL INSTITUTE OF MENTAL HEALTHUnited States Department of Health &
   Human ServicesNational Institutes of Health (NIH) - USANIH National
   Institute of Mental Health (NIMH) [R01MH068603, R01MH062042] Funding
   Source: NIH RePORTER; NIMH NIH HHSUnited States Department of Health &
   Human ServicesNational Institutes of Health (NIH) - USANIH National
   Institute of Mental Health (NIMH) [MH062042, MH58671, MH68603] Funding
   Source: Medline
CR BLANCHARD EB, 1995, BEHAV RES THER, V33, P529, DOI 10.1016/0005-7967(94)00079-Y
   Blanchard EB, 2002, J TRAUMA STRESS, V15, P199, DOI 10.1023/A:1015299126858
   Blanchard EB, 1996, BEHAV RES THER, V34, P1, DOI 10.1016/0005-7967(95)00058-6
   BOHUS B, 1984, J PSYCHOSOM RES, V28, P429, DOI 10.1016/0022-3999(84)90075-8
   BORRELL J, 1983, BEHAV NEURAL BIOL, V39, P241, DOI 10.1016/S0163-1047(83)90910-X
   Bryant RA, 2000, J ABNORM PSYCHOL, V109, P341, DOI 10.1037/0021-843X.109.2.341
   Bryant RA, 1998, J CONSULT CLIN PSYCH, V66, P862, DOI 10.1037/0022-006X.66.5.862
   Cahill L, 2000, NEUROBIOL LEARN MEM, V74, P259, DOI 10.1006/nlme.1999.3950
   CAHILL L, 1994, NATURE, V371, P702, DOI 10.1038/371702a0
   Charney DS, 2004, AM J PSYCHIAT, V161, P195, DOI 10.1176/appi.ajp.161.2.195
   Conrad CD, 1996, BEHAV NEUROSCI, V110, P1321, DOI 10.1037/0735-7044.110.6.1321
   Croiset G, 2000, EUR J PHARMACOL, V405, P225, DOI 10.1016/S0014-2999(00)00556-2
   DAVIS M, 1990, NIDA RES MG, V97, P126
   Delahanty DL, 2000, BIOL PSYCHIAT, V48, P940, DOI 10.1016/S0006-3223(00)00896-9
   EYSENCK HJ, 1968, BEHAV RES THER, V6, P309, DOI 10.1016/0005-7967(68)90064-8
   EYSENCK HJ, 1987, COGNITIVE PROCESS, P251
   Gelpin E, 1996, J CLIN PSYCHIAT, V57, P390
   GOLD PE, 1975, BEHAV BIOL, V13, P145, DOI 10.1016/S0091-6773(75)91784-8
   Iancu I, 2002, CLIN NEUROPHARMACOL, V25, P225, DOI 10.1097/00002826-200207000-00006
   INTROINICOLLISON IB, 1994, BEHAV NEURAL BIOL, V61, P150, DOI 10.1016/S0163-1047(05)80068-8
   KESSLER RC, 1995, ARCH GEN PSYCHIAT, V52, P1048, DOI 10.1001/archpsyc.1995.03950240066012
   Kirschbaum C, 1996, LIFE SCI, V58, P1475, DOI 10.1016/0024-3205(96)00118-X
   KOVACS GL, 1982, PHARMACOL THERAPEUT, V18, P375, DOI 10.1016/0163-7258(82)90038-9
   Kulka R.A., 1990, TRAUMA VIETNAM WAR G
   Larkin M, 1999, LANCET, V354, P1008, DOI 10.1016/S0140-6736(05)76618-6
   LeDoux J.E., 1996, EMOTIONAL BRAIN MYST
   LIANG KC, 1986, BRAIN RES, V368, P125, DOI 10.1016/0006-8993(86)91049-8
   MAURI M, 1993, ACTA NEUROL SCAND, V87, P52
   Mayou RA, 2000, BRIT J PSYCHIAT, V176, P589, DOI 10.1192/bjp.176.6.589
   McFarlane AC, 1997, ANN NY ACAD SCI, V821, P437, DOI 10.1111/j.1749-6632.1997.tb48299.x
   McFarlane AC, 2002, PSYCHIAT CLIN N AM, V25, P253, DOI 10.1016/S0193-953X(01)00008-9
   McFarlane AC, 2000, AUST NZ J PSYCHIAT, V34, P940, DOI 10.1080/000486700268
   McGaugh JL, 2002, CURR OPIN NEUROBIOL, V12, P205, DOI 10.1016/S0959-4388(02)00306-9
   MCGAUGH JL, 1990, PSYCHOL SCI, V1, P15, DOI 10.1111/j.1467-9280.1990.tb00060.x
   McGaugh JL, 2002, NEUROBIOL LEARN MEM, V78, P539, DOI 10.1006/nlme.2002.4082
   McGaugh JL, 2003, MAKING LASTING MEMOR
   McIntyre CK, 2003, ANN NY ACAD SCI, V985, P273
   Morgan CA, 2003, BIOL PSYCHIAT, V53, P834, DOI 10.1016/S0006-3223(03)00116-1
   MUNCK A, 1984, ENDOCR REV, V5, P25, DOI 10.1210/edrv-5-1-25
   *NAT HIGHW TRAFF S, 1998, TRAFF SAF FACTS 1997
   Newcomer JW, 1999, ARCH GEN PSYCHIAT, V56, P527, DOI 10.1001/archpsyc.56.6.527
   NORRIS FH, 1992, J CONSULT CLIN PSYCH, V60, P409, DOI 10.1037/0022-006X.60.3.409
   PACAK K, 1995, FRONT NEUROENDOCRIN, V16, P89, DOI 10.1006/frne.1995.1004
   PITMAN RK, 1987, ARCH GEN PSYCHIAT, V44, P970
   Pitman RK, 2002, BIOL PSYCHIAT, V51, P189, DOI 10.1016/S0006-3223(01)01279-3
   PITMAN RK, 1989, BIOL PSYCHIAT, V26, P221, DOI 10.1016/0006-3223(89)90033-4
   Radnitz CL, 1998, J ABNORM PSYCHOL, V107, P676, DOI 10.1037/0021-843X.107.4.676
   RESNICK HS, 1993, J CONSULT CLIN PSYCH, V61, P984, DOI 10.1037/0022-006X.61.6.984
   Rose S, 2003, PSYCHOTHER PSYCHOSOM, V72, P176, DOI 10.1159/000070781
   Rose SC, 2002, COCHRANE DB SYST REV, DOI 10.1002/14651858.CD000560
   Sacchetti B, 1999, J NEUROSCI, V19, P9570
   Sapolsky RM, 1996, SCIENCE, V273, P749, DOI 10.1126/science.273.5276.749
   Sapolsky RM, 2000, ARCH GEN PSYCHIAT, V57, P925, DOI 10.1001/archpsyc.57.10.925
   Saxe G, 2001, J AM ACAD CHILD PSY, V40, P915, DOI 10.1097/00004583-200108000-00013
   Schelling G, 2004, BIOL PSYCHIAT, V55, P627, DOI 10.1016/j.biopsych.2003.09.014
   Schelling G, 2001, BIOL PSYCHIAT, V50, P978, DOI 10.1016/S0006-3223(01)01270-7
   Schelling G, 1999, CRIT CARE MED, V27, P2678, DOI 10.1097/00003246-199912000-00012
   Shadmehr R, 1997, SCIENCE, V277, P821, DOI 10.1126/science.277.5327.821
   Shalev AY, 1998, ARCH GEN PSYCHIAT, V55, P553, DOI 10.1001/archpsyc.55.6.553
   Shin LM, 2004, ARCH GEN PSYCHIAT, V61, P168, DOI 10.1001/archpsyc.61.2.168
   STERNBERG DB, 1985, BEHAV NEURAL BIOL, V44, P447, DOI 10.1016/S0163-1047(85)90856-8
   Taylor F, 2002, J TRAUMA STRESS, V15, P433, DOI 10.1023/A:1020145610914
   URSIN H, 1993, NEUROPSYCHOBIOLOGY, V28, P66, DOI 10.1159/000119002
   Vaiva G, 2003, BIOL PSYCHIAT, V54, P947, DOI 10.1016/S0006-3223(03)00412-8
   van Stegeren AH, 1998, PSYCHOPHARMACOLOGY, V138, P305, DOI 10.1007/s002130050675
   Weisaeth L, 2001, J CLIN PSYCHIAT, V62, P35
   Yehuda R, 1998, BIOL PSYCHIAT, V44, P1305, DOI 10.1016/S0006-3223(98)00276-5
   Yehuda R, 2002, NEW ENGL J MED, V346, P108, DOI 10.1056/NEJMra012941
   Yehuda R, 1997, NATO ADV SCI I A-LIF, V291, P221
   Zatzick DF, 2005, BIOL PSYCHIAT, V57, P91, DOI 10.1016/j.biopsych.2004.10.005
   Zhang YM, 2003, ACTA PHARMACOL SIN, V24, P403
NR 71
TC 176
Z9 181
U1 0
U2 24
PU CAMBRIDGE UNIV PRESS
PI NEW YORK
PA 32 AVENUE OF THE AMERICAS, NEW YORK, NY 10013-2473 USA
SN 1092-8529
EI 2165-6509
J9 CNS SPECTRUMS
JI CNS Spectr.
PD FEB
PY 2005
VL 10
IS 2
BP 99
EP 106
DI 10.1017/S109285290001943X
PG 8
WC Clinical Neurology; Psychiatry
WE Science Citation Index Expanded (SCI-EXPANDED); Social Science Citation Index (SSCI)
SC Neurosciences & Neurology; Psychiatry
GA 032DB
UT WOS:000236753000012
PM 15685120
DA 2022-03-26
ER

PT J
AU SCHLUTER, B
   KONIG, W
AF SCHLUTER, B
   KONIG, W
TI MICROBIAL PATHOGENICITY AND HOST DEFENSE-MECHANISMS - CRUCIAL PARAMETERS
   OF POSTTRAUMATIC INFECTIONS
SO THORACIC AND CARDIOVASCULAR SURGEON
LA English
DT Article
DE TRAUMA; INFECTION; PATHOGENICITY FACTORS; HOST DEFENSE; INFLAMMATORY
   MEDIATORS
ID SEVERELY BURNED PATIENTS; HUMAN POLYMORPHONUCLEAR GRANULOCYTES;
   INFLAMMATORY MEDIATORS; LEUKOTRIENE GENERATION; BACTERIAL ADHERENCE;
   MAMMALIAN-CELLS; BLUNT TRAUMA; MAST-CELLS; SEPSIS; IMMUNE
AB Posttraumatic and postoperative infections which may be either localized or turn into sepsis are a major cause of morbidity and mortality in surgical patients. They derive from the imbalance between microbial pathogenicity factors and the host defense system. The virulence mechanisms include adhesion, chemotaxis, invasion, resistance, and production of toxins. In addition, local and/or systemic immune functions in these patients are altered. Unspecific as well as specific cellular and humoral defense mechanisms are affected. The interaction of defined microbial pathogenicity factors with immune effector cells results in the activation of a variety of inflammatory mediators; they are a prerequisite for protective immunity but also induce local or systemic damage in the host when they occur in excessive amounts or when their metabolism is inadequately controlled. The analysis of the pathophysiological events during infection in surgical patients by taking advantage of modern molecular and cell biological methods may contribute to the development of novel therapeutic strategies.
C1 RUHR UNIV BOCHUM, DEPT MED MICROBIOL & IMMUNOL, SPECIAL PROJECT GRP INFECT REJECT MECHANISMS, W-4630 BOCHUM, GERMANY.
CR ABRAHAM E, 1989, J IMMUNOL, V142, P899
   ANDERSON DC, 1985, J INFECT DIS, V152, P668, DOI 10.1093/infdis/152.4.668
   ARTURSON G, 1985, BURNS, V11, P309, DOI 10.1016/0305-4179(85)90093-2
   ARTURSON G, 1969, LANCET, V1, P546
   BAKER CC, 1980, AM J SURG, V140, P144, DOI 10.1016/0002-9610(80)90431-6
   BARTLETT JG, 1978, CUMITECH, V7, P1
   BEACHEY EH, 1987, REV INFECT DIS, V9, pS475
   BERGMANN U, 1989, INFECT IMMUN, V57, P2187, DOI 10.1128/IAI.57.7.2187-2195.1989
   BIERER BE, 1988, FASEB J, V2, P2584, DOI 10.1096/fasebj.2.10.2838364
   BREMM KD, 1987, IMMUNOLOGY, V62, P363
   BREMM KD, 1985, INFECT IMMUN, V50, P844, DOI 10.1128/IAI.50.3.844-851.1985
   BROM J, 1987, PROSTAG LEUKOTR ESS, V27, P209, DOI 10.1016/0262-1746(87)90072-2
   BROM J, 1988, PROSTAG LEUKOTR ESS, V34, P153, DOI 10.1016/0952-3278(88)90139-1
   CHRISTOU NV, 1980, J TRAUMA, V20, P833, DOI 10.1097/00005373-198010000-00003
   DEGROOTE MA, 1989, JAMA-J AM MED ASSOC, V262, P249, DOI 10.1001/jama.262.2.249
   DEITCH EA, 1987, ANN SURG, V205, P681, DOI 10.1097/00000658-198706000-00010
   FEUERSTEIN G, 1987, ANNU REV PHARMACOL, V27, P301
   FINEGOLD SM, 1989, ANAEROBIC INFECTIONS, P1
   FINLAY BB, 1989, MICROBIOL REV, V53, P210, DOI 10.1128/MMBR.53.2.210-230.1989
   GORDON J, 1989, IMMUNOL TODAY, V10, P153, DOI 10.1016/0167-5699(89)90171-0
   GORIS RJA, 1982, J TRAUMA, V22, P141, DOI 10.1097/00005373-198202000-00011
   GOTSCHLICH EC, 1983, REV INFECT DIS, V5, pS778
   GREEN DR, 1988, IMMUNOL TODAY, V9, P253, DOI 10.1016/0167-5699(88)91300-X
   GREENBERG SB, 1986, CUMITECH, V21, P1
   HENSLER T, 1989, INFECT IMMUN, V57, P3165, DOI 10.1128/IAI.57.10.3165-3171.1989
   HOEPRICH P, 1977, INFECTIOUS DISEASES
   JONES AL, 1984, GASTROENTEROLOGY, V87, P234
   KEANE RM, 1983, SURG GYNECOL OBSTET, V156, P163
   KEPPLER D, 1987, REV INFECT DIS, V9, pS580
   KOLLER M, 1989, PROSTAG LEUKOTR ESS, V38, P99, DOI 10.1016/0952-3278(89)90092-6
   KOLLER M, 1989, J TRAUMA, V29, P435
   KOLLER M, 1988, J TRAUMA, V28, P733
   KONIG B, 1986, INFECT IMMUN, V54, P886
   KONIG B, 1990, INFECT IMMUN, V58, P1591
   KONIG B, UNPUB TOLR PROTEINKI
   Konig W, 1987, Arch Otorhinolaryngol Suppl, V1, P1
   KONIG W, 1990, EICOSANOIDS, V3, P1
   KONIG W, 1990, IN PRESS STRUCTURE R
   LIU SL, 1988, INFECT IMMUN, V56, P1967, DOI 10.1128/IAI.56.8.1967-1973.1988
   LUBRAN MM, 1988, ANN CLIN LAB SCI, V18, P58
   MILLER VL, 1988, CURR TOP MICROBIOL, V138, P15
   MIYAJIMA A, 1988, FASEB J, V2, P2462, DOI 10.1096/fasebj.2.9.2836253
   NINNEMANN JL, 1984, J TRAUMA, V24, P201, DOI 10.1097/00005373-198403000-00003
   PARKKINEN J, 1988, J CLIN INVEST, V81, P860, DOI 10.1172/JCI113395
   PETERS G, 1984, INFECTION, V12, P235, DOI 10.1007/BF01645948
   PROCTOR RA, 1987, REV INFECT DIS, V9, pS317
   ROTH JA, 1988, VIRULENCE MECHANISMS
   RUOSLAHTI E, 1987, SCIENCE, V238, P491, DOI 10.1126/science.2821619
   SANDERSON PJ, 1989, BRIT MED J, V299, P1413, DOI 10.1136/bmj.299.6713.1413
   SAVAGE DK, 1985, BACTERIAL ADHESION M
   SCHEFFER J, 1985, INFECT IMMUN, V50, P271, DOI 10.1128/IAI.50.1.271-278.1985
   SCHLUTER B, 1991, IN PRESS J TRAUMA
   SCHLUTER B, 1990, IN PRESS J TRAUMA
   SOMMERS HM, 1983, CUMITECH, V16, P1
   SVENSON SB, 1983, INFECTION, V11, P6, DOI 10.1007/BF01651350
   TAKAYAMA TK, 1990, ARCH SURG-CHICAGO, V125, P29
   TEODORCZYKINJEYAN JA, 1987, J TRAUMA, V27, P180, DOI 10.1097/00005373-198702000-00015
   THEOBALD K, 1986, DEUT MED WOCHENSCHR, V111, P1812, DOI 10.1055/s-2008-1068718
   VANDENBROUCKEGRAULS CMJE, 1987, INFECT IMMUN, V55, P1447, DOI 10.1128/IAI.55.6.1447-1454.1987
   VENTUR Y, 1990, INFECT IMMUN, V58, P1500, DOI 10.1128/IAI.58.6.1500-1508.1990
   WAWRYK SO, 1989, IMMUNOL REV, V108, P135, DOI 10.1111/j.1600-065X.1989.tb00016.x
   WINKLER M, 1989, LANGENBECK ARCH CHIR, V374, P181, DOI 10.1007/BF01261730
   WINKLER M, 1987, ZBL BAKT-INT J MED M, V265, P82
   WINKLER M, 1987, ZBL HYG UMWELTMED, V184, P304
   WOOD JJ, 1984, ANN SURG, V200, P311, DOI 10.1097/00000658-198409000-00008
   WOODS DE, 1987, REV INFECT DIS, V9, pS386
NR 66
TC 7
Z9 7
U1 0
U2 1
PU GEORG THIEME VERLAG KG
PI STUTTGART
PA RUDIGERSTR 14, D-70469 STUTTGART, GERMANY
SN 0171-6425
EI 1439-1902
J9 THORAC CARDIOV SURG
JI Thorac. Cardiovasc. Surg.
PD DEC
PY 1990
VL 38
IS 6
BP 339
EP 347
DI 10.1055/s-2007-1014046
PG 9
WC Cardiac & Cardiovascular Systems; Respiratory System; Surgery
WE Science Citation Index Expanded (SCI-EXPANDED)
SC Cardiovascular System & Cardiology; Respiratory System; Surgery
GA EP563
UT WOS:A1990EP56300001
PM 2291229
DA 2022-03-26
ER

PT J
AU Laffon, M
   Pittet, JF
   Modelska, K
   Matthay, MA
   Young, DM
AF Laffon, M
   Pittet, JF
   Modelska, K
   Matthay, MA
   Young, DM
TI Interleukin-8 mediates injury from smoke inhalation to both the lung
   endothelial and the alveolar epithelial barriers in rabbits
SO AMERICAN JOURNAL OF RESPIRATORY AND CRITICAL CARE MEDICINE
LA English
DT Article
ID LIQUID CLEARANCE; SEPTIC SHOCK; RATS; RELEASE; MODEL; SHEEP
AB Although prior studies have shown that smoke inhalation causes lung endothelial injury and formation of pulmonary edema, there is no information about the effect of smoke inhalation on the function of the alveolar epithelial barrier. Therefore, the primary objective of this study was to determine the effect of smoke-induced lung injury on the alveolar epithelial barrier in a rabbit experimental model. The second objective was to investigate whether pretreatment with a monoclonal anti-interleukin (IL)-8 antibody prevented alveolar epithelial barrier injury after smoke inhalation. Anesthetized rabbits were tracheotomized and were insufflated with cooled smoke generated from burning cotton cloth (75 breaths). In some experiments, anti-IL-8 antibody or an irrelevant antibody (2 mg/ kg) was given intravenously 5 min before insufflation of cotton smoke. Smoke inhalation caused a significant increase in the alveolar epithelial permeability to protein and a 40% reduction in the fluid transport capacity of the alveolar epithelium. Pretreatment with anti-ll-g antibody, but not with an irrelevant-isotype antibody, significantly reduced the smoke-mediated increase in bidirectional transport of protein across the alveolar epithelium, and restored alveolar liquid clearance to a normal level. The results of the study show that smoke inhalation causes injury to both the alveolar epithelial barrier and the lung endothelium, and that IL-g is an important mediator of this injury.
C1 San Francisco Gen Hosp, Dept Anesthesia, Surg Res Lab, San Francisco, CA 94110 USA.
   Univ Calif San Francisco, Dept Med, San Francisco, CA 94143 USA.
   Univ Calif San Francisco, Inst Cardiovasc Res, San Francisco, CA 94143 USA.
RP Pittet, JF (通讯作者)，San Francisco Gen Hosp, Dept Anesthesia, Surg Res Lab, Room 3C-38,1001 Potrero Ave, San Francisco, CA 94110 USA.
EM pittetj@anesthesia.ucsf.edu
FU NATIONAL HEART, LUNG, AND BLOOD INSTITUTEUnited States Department of
   Health & Human ServicesNational Institutes of Health (NIH) - USANIH
   National Heart Lung & Blood Institute (NHLBI) [R01HL051854] Funding
   Source: NIH RePORTER; NHLBI NIH HHSUnited States Department of Health &
   Human ServicesNational Institutes of Health (NIH) - USANIH National
   Heart Lung & Blood Institute (NHLBI) [HL 51854] Funding Source: Medline
CR BASADRE JO, 1988, SURGERY, V104, P208
   BROADDUS VC, 1994, J IMMUNOL, V152, P2960
   FOLKESSON HG, 1995, J CLIN INVEST, V96, P107, DOI 10.1172/JCI118009
   Guha Somes C., 1993, Journal of Burn Care and Rehabilitation, V14, P503, DOI 10.1097/00004630-199309000-00003
   ISAGO T, 1991, J APPL PHYSIOL, V71, P1403, DOI 10.1152/jappl.1991.71.4.1403
   ISCHIROPOULOS H, 1994, AM J RESP CRIT CARE, V150, P337, DOI 10.1164/ajrccm.150.2.8049812
   KIMURA R, 1988, CIRC SHOCK, V25, P333
   KIMURA R, 1988, J APPL PHYSIOL, V64, P1107, DOI 10.1152/jappl.1988.64.3.1107
   Kramer G C, 1989, J Burn Care Rehabil, V10, P45, DOI 10.1097/00004630-198901000-00007
   MATTHAY MA, 1990, AM REV RESPIR DIS, V142, P1250, DOI 10.1164/ajrccm/142.6_Pt_1.1250
   Mio T, 1997, AM J RESP CRIT CARE, V155, P1770, DOI 10.1164/ajrccm.155.5.9154890
   Modelska K, 1998, FASEB J, V12, pA39
   Modelska K, 1997, AM J PHYSIOL-LUNG C, V273, pL305, DOI 10.1152/ajplung.1997.273.2.L305
   MODELSKA K, 1999, IN PRESS AM J RESP C
   MULLIGAN MS, 1993, J IMMUNOL, V150, P5585
   NIEHAUS GD, 1990, J APPL PHYSIOL, V69, P694, DOI 10.1152/jappl.1990.69.2.694
   PITTET JF, 1995, AM J RESP CRIT CARE, V151, P1093
   PITTET JF, 1994, J CLIN INVEST, V94, P663, DOI 10.1172/JCI117383
   Rezaiguia S, 1997, J CLIN INVEST, V99, P325, DOI 10.1172/JCI119161
   Ryan CM, 1998, NEW ENGL J MED, V338, P362, DOI 10.1056/NEJM199802053380604
   SEKIDO N, 1993, NATURE, V365, P654, DOI 10.1038/365654a0
   SMEDIRA N, 1991, J APPL PHYSIOL, V70, P1827, DOI 10.1152/jappl.1991.70.4.1827
   Tasaki O, 1998, CRIT CARE MED, V26, P1238, DOI 10.1097/00003246-199807000-00028
NR 23
TC 76
Z9 78
U1 0
U2 0
PU AMER THORACIC SOC
PI NEW YORK
PA 25 BROADWAY, 18 FL, NEW YORK, NY 10004 USA
SN 1073-449X
EI 1535-4970
J9 AM J RESP CRIT CARE
JI Am. J. Respir. Crit. Care Med.
PD NOV
PY 1999
VL 160
IS 5
BP 1443
EP 1449
DI 10.1164/ajrccm.160.5.9901097
PG 7
WC Critical Care Medicine; Respiratory System
WE Science Citation Index Expanded (SCI-EXPANDED)
SC General & Internal Medicine; Respiratory System
GA 258KQ
UT WOS:000083838700002
PM 10556103
DA 2022-03-26
ER

PT J
AU Choileain, NN
   Redmond, HP
AF Choileain, NN
   Redmond, HP
TI The immunological consequences of injury
SO SURGEON-JOURNAL OF THE ROYAL COLLEGES OF SURGEONS OF EDINBURGH AND
   IRELAND
LA English
DT Review
DE injury; immunomodulation; innate and adaptive immunity
ID TUMOR-NECROSIS-FACTOR; MULTIPLE ORGAN FAILURE; NITRIC-OXIDE SYNTHASE;
   GROWTH-FACTOR-BETA; T-HELPER-CELL; INFLAMMATORY RESPONSE SYNDROME;
   SEVERELY BURNED PATIENTS; THERMAL-INJURY; PROSTAGLANDIN E(2);
   IMMUNE-RESPONSE
AB Immediate and early trauma death rates are determined by "first hits" such as hypoxia, hypotension and organ injury, while late mortality correlates closely with "second hits" such as infection. An imbalance between the early systemic inflammatory response (SIRS), and the later compensatory counter-inflammatory response (CARS), is considered to be responsible for much post-traumatic morbidity and mortality. From a clinical perspective, this remains a significant healthcare problem, which has stimulated decades of experimental and clinical research aimed at understanding the functional effects of injury on the immune system. This review describes the impact of injury on the innate and adaptive immune systems. Though it is worth noting that the features of the immune response to injury overlap in many areas with immune dysregulation in sepsis, we attempt here to elucidate the mechanism by which injury predisposes to infection rather than to describe the alterations in host immunity consequent to established sepsis.
C1 Cork Univ Hosp, Dept Surg, Cork, Ireland.
RP Choileain, NN (通讯作者)，Cork Univ Hosp, Dept Surg, Cork, Ireland.
EM nnc1@eircom.net
CR ABRAHAM E, 1995, JAMA-J AM MED ASSOC, V273, P934, DOI 10.1001/jama.273.12.934
   Angele MK, 2002, CRIT CARE, V6, P298, DOI 10.1186/cc1514
   AYALA A, 1994, ARCH SURG-CHICAGO, V129, P1172
   BAKER CC, 1986, YALE J BIOL MED, V59, P387
   BAKER CC, 1979, J TRAUMA, V19, P641, DOI 10.1097/00005373-197909000-00001
   Baue AE, 1998, SHOCK, V10, P79, DOI 10.1097/00024382-199808000-00001
   BECKER WK, 1993, J TRAUMA, V34, P855, DOI 10.1097/00005373-199306000-00017
   Beg AA, 2002, TRENDS IMMUNOL, V23, P509, DOI 10.1016/S1471-4906(02)02317-7
   Biffl WL, 1996, ANN SURG, V224, P647, DOI 10.1097/00000658-199611000-00009
   BOMALASKI JS, 1983, CLIN LAB MED, V3, P695, DOI 10.1016/S0272-2712(18)30957-0
   CARTER EA, 1994, BIOCHEM J, V304, P201, DOI 10.1042/bj3040201
   Casl MT, 1996, EUR J CLIN CHEM CLIN, V34, P31
   Cheadle WG, 1996, SHOCK, V6, pS6, DOI 10.1097/00024382-199610001-00003
   Chen LW, 1999, SHOCK, V11, P104, DOI 10.1097/00024382-199902000-00006
   CHERWINSKI HM, 1987, J EXP MED, V166, P1229, DOI 10.1084/jem.166.5.1229
   CHRISTOU NV, 1995, ANN SURG, V222, P534
   CONSTANTIAN MB, 1978, ANN SURG, V188, P209, DOI 10.1097/00000658-197808000-00014
   CUI SJ, 1994, CANCER RES, V54, P2462
   Dehne MG, 2002, BURNS, V28, P535, DOI 10.1016/S0305-4179(02)00050-5
   DEITCH EA, 1992, ANN SURG, V216, P117, DOI 10.1097/00000658-199208000-00002
   Demeure CE, 1997, EUR J IMMUNOL, V27, P3526, DOI 10.1002/eji.1830271254
   DINARELLO CA, 1986, J EXP MED, V163, P1433, DOI 10.1084/jem.163.6.1433
   DROST AC, 1993, ANN SURG, V218, P74, DOI 10.1097/00000658-199307000-00012
   FAIST E, 1986, ARCH SURG-CHICAGO, V121, P1000
   Faist E, 1996, WORLD J SURG, V20, P454, DOI 10.1007/s002689900071
   Faunce DE, 1998, SHOCK, V10, P135, DOI 10.1097/00024382-199808000-00009
   FU JY, 1990, J BIOL CHEM, V265, P16737
   FUKUSHIMA R, 1994, CIRC SHOCK, V42, P154
   GADD MA, 1988, J SURG RES, V44, P649, DOI 10.1016/0022-4804(88)90096-0
   Gallucci S, 1999, NAT MED, V5, P1249, DOI 10.1038/15200
   GAMELLI RL, 1995, J TRAUMA, V39, P869, DOI 10.1097/00005373-199511000-00010
   GRBIC JT, 1991, ANN SURG, V214, P253, DOI 10.1097/00000658-199109000-00008
   Harris B H, 1995, Semin Pediatr Surg, V4, P77
   Hasselgren P O, 1999, Curr Opin Clin Nutr Metab Care, V2, P201, DOI 10.1097/00075197-199905000-00002
   HLA T, 1992, P NATL ACAD SCI USA, V89, P7384, DOI 10.1073/pnas.89.16.7384
   KATAMURA K, 1995, J IMMUNOL, V155, P4604
   Kavanagh EK, 1999, SURGERY, V126, P456, DOI 10.1016/S0039-6060(99)70192-3
   Kelly JL, 1999, SHOCK, V12, P39, DOI 10.1097/00024382-199907000-00006
   Kelly JL, 1997, ANN SURG, V225, P530, DOI 10.1097/00000658-199705000-00010
   KOWALVERN A, 1994, J AM COLL SURGEONS, V178, P357
   KULKARNI AB, 1993, P NATL ACAD SCI USA, V90, P770, DOI 10.1073/pnas.90.2.770
   Kulkarni SK, 2000, METHOD FIND EXP CLIN, V22, P291, DOI 10.1358/mf.2000.22.5.796648
   KUPPER TS, 1985, SURGERY, V98, P199
   KWON NS, 1991, J EXP MED, V174, P761, DOI 10.1084/jem.174.4.761
   LANGREHR JM, 1993, TRANSPLANTATION, V55, P1205, DOI 10.1097/00007890-199306000-00001
   Lederer JA, 1999, SHOCK, V11, P153, DOI 10.1097/00024382-199903000-00001
   Letterio JJ, 1998, ANNU REV IMMUNOL, V16, P137, DOI 10.1146/annurev.immunol.16.1.137
   LIEW FY, 1995, CURR OPIN IMMUNOL, V7, P396, DOI 10.1016/0952-7915(95)80116-2
   Liu SF, 1996, CLIN SCI, V90, P301, DOI 10.1042/cs0900301
   Liu XS, 1996, BURNS, V22, P298, DOI 10.1016/0305-4179(95)00143-3
   LIU Y, 1992, BURNS, V18, P132, DOI 10.1016/0305-4179(92)90010-R
   Lyons A, 1997, ANN SURG, V226, P450, DOI 10.1097/00000658-199710000-00006
   Mack VE, 1996, ARCH SURG-CHICAGO, V131, P1303
   MacMicking J, 1997, ANNU REV IMMUNOL, V15, P323, DOI 10.1146/annurev.immunol.15.1.323
   MARANO MA, 1988, ARCH SURG-CHICAGO, V123, P1383
   MARANO MA, 1990, SURG GYNECOL OBSTET, V170, P32
   Markewitz A, 1996, EUR J CARDIO-THORAC, V10, P61, DOI 10.1016/S1010-7940(96)80267-3
   MAUEL J, 1995, J LEUKOCYTE BIOL, V58, P217, DOI 10.1002/jlb.58.2.217
   McCabe C, 2002, AM J EMERG MED, V20, P352, DOI 10.1053/ajem.2002.34197
   MEAKINS JL, 1990, J TRAUMA, V30, pS165
   MILANO S, 1995, PROSTAG OTH LIPID M, V49, P105, DOI 10.1016/0090-6980(94)00004-G
   MILLERGRAZIANO CL, 1988, ARCH SURG-CHICAGO, V123, P293
   MISKULIN M, 1978, J MED, V9, P405
   MITCHELL JA, 1993, P NATL ACAD SCI USA, V90, P11693, DOI 10.1073/pnas.90.24.11693
   MOLLOY RG, 1994, SURGERY, V115, P341
   MOLLOY RG, 1993, J IMMUNOL, V151, P2142
   MONCADA S, 1991, PHARMACOL REV, V43, P109
   MONNERET G, 2004, CLIN IMMUNOL, V113, P278
   Moore FA, 1996, J TRAUMA, V40, P510
   MOSS NM, 1988, SURGERY, V104, P882
   Murphy TJ, 2005, J IMMUNOL, V174, P2957, DOI 10.4049/jimmunol.174.5.2957
   Murphy TJ, 2004, J LEUKOCYTE BIOL, V75, P400, DOI 10.1189/jlb.0503233
   Navarro-Zorraquino M, 2001, WORLD J SURG, V25, P585, DOI 10.1007/s002680020089
   Ngo M, 2001, PLAST RECONSTR SURG, V108, P1260, DOI 10.1097/00006534-200110000-00025
   Nguyen TT, 1996, ANN SURG, V223, P14, DOI 10.1097/00000658-199601000-00004
   NIEUWENHUIJZEN GAP, 1993, ANN SURG, V218, P791, DOI 10.1097/00000658-199312000-00014
   Niiro H, 1997, BLOOD, V89, P1621, DOI 10.1182/blood.V89.5.1621.1621_1621_1628
   NINNEMANN JL, 1979, J IMMUNOL, V122, P1736
   NINNEMANN JL, 1978, TRANSPLANTATION, V25, P69, DOI 10.1097/00007890-197802000-00006
   Nishimura T, 1999, J TRAUMA, V46, P881, DOI 10.1097/00005373-199905000-00018
   Nishimura T, 2000, J BURN CARE REHABIL, V21, P128, DOI 10.1097/00004630-200021020-00008
   NOBLE A, 1993, IMMUNOLOGY, V79, P562
   Ogle Cora K., 1994, Journal of Burn Care and Rehabilitation, V15, P470, DOI 10.1097/00004630-199411000-00003
   ONO I, 1995, BURNS, V21, P352, DOI 10.1016/0305-4179(95)00005-4
   ORIORDAIN MG, 1992, ARCH SURG-CHICAGO, V127, P152
   OSULLIVAN ST, 1995, ANN SURG, V222, P482
   PIGUET PF, 1991, IMMUNOL RES, V10, P122, DOI 10.1007/BF02918160
   Polo M., 1997, Journal of Burn Care and Rehabilitation, V18, P477, DOI 10.1097/00004630-199711000-00002
   RANGES GE, 1987, J EXP MED, V166, P991, DOI 10.1084/jem.166.4.991
   Reinhart K, 1996, CRIT CARE MED, V24, P733, DOI 10.1097/00003246-199605000-00003
   RIVAS JM, 1994, J LEUKOCYTE BIOL, V56, P769, DOI 10.1002/jlb.56.6.769
   RODRICK ML, 1986, LYMPHOKINE RES, V5, pS75
   SAFFLE JR, 1993, CRIT CARE MED, V21, P1673, DOI 10.1097/00003246-199311000-00016
   SALVEMINI D, 1995, J CLIN INVEST, V96, P301, DOI 10.1172/JCI118035
   SCHLUTER B, 1991, J TRAUMA, V31, P68, DOI 10.1097/00005373-199101000-00013
   Schwacha MG, 2002, AM J PHYSIOL-CELL PH, V282, pC263, DOI 10.1152/ajpcell.00357.2001
   Schwacha MG, 2000, J LEUKOCYTE BIOL, V67, P644, DOI 10.1002/jlb.67.5.644
   Schwacha MG, 1998, J LEUKOCYTE BIOL, V63, P51, DOI 10.1002/jlb.63.1.51
   Schwacha MG, 1998, J LEUKOCYTE BIOL, V64, P740, DOI 10.1002/jlb.64.6.740
   Sherry RM, 1996, J TRAUMA, V40, P613, DOI 10.1097/00005373-199604000-00016
   Shoup M, 1998, J TRAUMA, V45, P215, DOI 10.1097/00005373-199808000-00003
   Spies M, 2002, CRIT CARE MED, V30, P83, DOI 10.1097/00003246-200201000-00013
   STENSON WF, 1980, J IMMUNOL, V125, P1
   STILL JM, 1993, BURNS, V19, P434, DOI 10.1016/0305-4179(93)90069-K
   Strong VEM, 2000, SHOCK, V14, P374
   SZABO C, 1994, SHOCK, V2, P145, DOI 10.1097/00024382-199408000-00011
   TEODORCZYKINJEYAN JA, 1995, J CLIN IMMUNOL, V15, P318, DOI 10.1007/BF01541322
   TRINCHIERI G, 1993, IMMUNOL TODAY, V14, P335, DOI 10.1016/0167-5699(93)90230-I
   Utsunomiya T, 1997, BURNS, V23, P281, DOI 10.1016/S0305-4179(96)00132-5
   Varedi M, 2001, SHOCK, V16, P380, DOI 10.1097/00024382-200116050-00010
   Vindenes HA, 1998, EUR J SURG, V164, P647
   WAHL SM, 1987, P NATL ACAD SCI USA, V84, P5788, DOI 10.1073/pnas.84.16.5788
   WOLFE JHN, 1981, ANN SURG, V193, P513
   WOLFE JHN, 1982, ARCH SURG-CHICAGO, V117, P1266
   WOOD JJ, 1984, ANN SURG, V200, P311, DOI 10.1097/00000658-198409000-00008
   WOOD JJ, 1986, ARCH SURG-CHICAGO, V121, P108
   Yamada Y, 1996, BURNS, V22, P587, DOI 10.1016/S0305-4179(96)00052-6
NR 117
TC 45
Z9 54
U1 0
U2 4
PU ROYAL COLLEGE SURGEONS EDINBURGH
PI EDINBURGH
PA NICOLSON ST, EDINBURGH EH8 9DW, SCOTLAND
SN 1479-666X
J9 SURG-J R COLL SURG E
JI Surg. J. R. Coll. Surg. Edinb. Irel.
PD FEB
PY 2006
VL 4
IS 1
BP 23
EP 31
DI 10.1016/S1479-666X(06)80018-1
PG 9
WC Surgery
WE Science Citation Index Expanded (SCI-EXPANDED)
SC Surgery
GA 007AV
UT WOS:000234940600007
PM 16459497
DA 2022-03-26
ER

PT J
AU PEITZMAN, AB
   UDEKWU, AO
   OCHOA, J
   SMITH, S
AF PEITZMAN, AB
   UDEKWU, AO
   OCHOA, J
   SMITH, S
TI BACTERIAL TRANSLOCATION IN TRAUMA PATIENTS
SO JOURNAL OF TRAUMA-INJURY INFECTION AND CRITICAL CARE
LA English
DT Article; Proceedings Paper
CT 4TH ANNUAL SCIENTIFIC ASSEMBLY OF THE EASTERN ASSOC FOR THE SURGERY OF
   TRAUMA
CY JAN 17-19, 1991
CL LONGBOAT KEY, FL
SP E ASSOC SURG TRAUMA
ID HEMORRHAGIC-SHOCK; INTESTINAL PERMEABILITY; GASTROINTESTINAL-TRACT; GUT;
   BACTEREMIA; ENDOTOXIN; OVERGROWTH; STRESS; INJURY; ORGAN
AB Sepsis and multiple system organ failure (MSOF) are major causes of morbidity and mortality in trauma patients.  Bacterial translocation induced by hypotension, endotoxemia, or burns is a reproducible phenomenon in the laboratory.  The incidence of bacterial translocation to mesenteric lymph nodes (MLNs) in 29 critically ill patients was evaluated to determine its relationship to subsequent sepsis and MSOF.  Bacterial translocation was documented in 3 of 4 patients who underwent laparotomy for gastrointestinal (GI) disease.  No trauma patient (25 patients), even at second exploration 3-5 days after injury, had a positive MLN culture.  Five patients died; 4 trauma patients, one with GI disease.  Forty percent of the trauma patients had major complications, predominantly pulmonary infections with gram-negative bacteria.  However, infectious complications and outcome were not related to MLN culture results.  The classical progression of bacteria from the gut to the bloodstream via the MLNs may require time and gut mucosal injury.  The data suggest that bacterial translocation to the MLNs is not a common occurrence in acutely injured trauma patients.
RP PEITZMAN, AB (通讯作者)，UNIV PITTSBURGH,SCH MED,DEPT SURG,497 SCAIFE HALL,PITTSBURGH,PA 15261, USA.
CR ALEXANDER JW, 1990, ANN SURG, V212, P496, DOI 10.1097/00000658-199010000-00012
   AMBROSE NS, 1984, BRIT J SURG, V71, P623, DOI 10.1002/bjs.1800710821
   BILLIAR TR, 1988, ANN SURG, V208, P532, DOI 10.1097/00000658-198810000-00015
   BORDER JR, 1987, ANN SURG, V206, P427, DOI 10.1097/00000658-198710000-00004
   CARIDIS DT, 1972, LANCET, V1, P1381
   Deitch E A, 1987, J Burn Care Rehabil, V8, P475, DOI 10.1097/00004630-198708060-00005
   DEITCH EA, 1990, SURGERY, V107, P411
   DEITCH EA, 1990, CRIT CARE MED, V18, P529, DOI 10.1097/00003246-199005000-00014
   DEITCH EA, 1989, ARCH SURG-CHICAGO, V124, P699
   DEITCH EA, 1985, J TRAUMA, V25, P385, DOI 10.1097/00005373-198505000-00002
   DEITCH EA, 1987, ARCH SURG-CHICAGO, V122, P185
   DEITCH EA, 1987, ARCH SURG-CHICAGO, V122, P1019
   DEITCH EA, 1987, J SURG RES, V42, P536, DOI 10.1016/0022-4804(87)90029-1
   KEANE RM, 1982, J TRAUMA, V22, P770, DOI 10.1097/00005373-198209000-00009
   KOZIOL JM, 1988, J TRAUMA, V28, P10
   MAINOUS M, 1990, STUDIES ROUTE MAGNIT, P16
   MEAKINS JL, 1978, J TRAUMA, V18, P240, DOI 10.1097/00005373-197804000-00003
   MOORE FA, 1991, J TRAUMA, V31, P629, DOI 10.1097/00005373-199105000-00006
   MORRIS S E, 1989, Surgical Forum (Chicago), V40, P88
   ODWYER ST, 1988, ARCH SURG-CHICAGO, V123, P1459
   OGORMAN RB, 1986, SURGERY, V99, P549
   OMAHONY JB, 1984, J TRAUMA, V24, P869, DOI 10.1097/00005373-198410000-00001
   REDAN JA, 1990, ANN SURG, V211, P663, DOI 10.1097/00000658-199006000-00003
   RUSH BF, 1988, ANN SURG, V207, P549, DOI 10.1097/00000658-198805000-00009
   SCHWEINBURG FB, 1950, NEW ENGL J MED, V242, P747, DOI 10.1056/NEJM195005112421903
   SORI AJ, 1988, AM J SURG, V155, P187, DOI 10.1016/S0002-9610(88)80691-3
   STEFFEN EK, 1988, J INFECT DIS, V157, P1032, DOI 10.1093/infdis/157.5.1032
   TANCREDE CH, 1985, J INFECT DIS, V152, P99, DOI 10.1093/infdis/152.1.99
   VINCENT P, 1988, J INFECT DIS, V158, P1395, DOI 10.1093/infdis/158.6.1395
   WELLS CL, 1988, REV INFECT DIS, V10, P958
   WILMORE DW, 1988, SURGERY, V104, P917
   WOODRUFF PW, 1973, J INFECT DIS, V128, pS290, DOI 10.1093/infdis/128.Supplement_1.S290
   ZIEGLER TR, 1988, ARCH SURG-CHICAGO, V123, P1313
NR 33
TC 128
Z9 130
U1 0
U2 0
PU WILLIAMS & WILKINS
PI BALTIMORE
PA 351 WEST CAMDEN ST, BALTIMORE, MD 21201-2436
SN 1079-6061
J9 J TRAUMA
JI J. Trauma-Injury Infect. Crit. Care
PD AUG
PY 1991
VL 31
IS 8
BP 1083
EP 1087
DI 10.1097/00005373-199131080-00006
PG 5
WC Critical Care Medicine; Surgery
WE Conference Proceedings Citation Index - Science (CPCI-S); Science Citation Index Expanded (SCI-EXPANDED)
SC General & Internal Medicine; Surgery
GA GC687
UT WOS:A1991GC68700005
PM 1875434
DA 2022-03-26
ER

PT J
AU Gianotti, L
   Alexander, JW
   Fukushima, R
   Pyles, T
AF Gianotti, L
   Alexander, JW
   Fukushima, R
   Pyles, T
TI Steroid therapy can modulate gut barrier function, host defense, and
   survival in thermally injured mice
SO JOURNAL OF SURGICAL RESEARCH
LA English
DT Article
ID PERIOPERATIVE BLOOD-TRANSFUSION; BACTERIAL TRANSLOCATION; MICROBIAL
   TRANSLOCATION; BURN INJURY; T-CELLS; SEPSIS; DEHYDROEPIANDROSTERONE;
   GLUCOCORTICOIDS; INTERLEUKIN-2; OPERATIONS
AB Prednisone may be immunosuppressive and dehydroepiandrosterone may stimulate the immune response, but their effect on gut origin sepsis caused by bacterial translocation has not been studied. Balb/c mice were treated orally with prednisone (1 or 10 mg/kg/day) or saline for 4 days before receiving gavage with 10(10) C-14-labeled Escherichia coli and a 20% thermal injury. Mice were transfused with allogeneic blood and given dehydroepiandrosterone (5 or 25 mg/kg/day) or vehicle subcutaneously for 4 days before bacterial gavage and thermal injury. Some groups in each experiment were observed 10 days for mortality and others were sacrificed 4 hi postburn to measure translocation and survival of translocated bacteria, Survival in prednisone treated animals was 25% (10 mg/kg/day) and 75% (1 mg/kg/day) versus 80% for controls. Following dehydroepiandrosterone administration, survival was 72% (25 mg/kg/day/group) and 30% (5 mg/kg/day/group) versus 16% for controls. High dose prednisone increased bacterial translocation to the intestinal wall and mesenteric lymph nodes and greatly impaired killing of translocated E. coli. In contrast, dehydroepiandrosterone (25 mg/kg) did not affect translocation but significantly improved bacterial killing. Prednisone and dehydroepiandrosterone exert opposite effects during gut-derived sepsis. (C) 1996 Academic Press, Inc.
C1 UNIV CINCINNATI,COLL MED,DEPT SURG,DIV TRANSPLANTAT,CINCINNATI,OH.
FU PHS HHSUnited States Department of Health & Human ServicesUnited States
   Public Health Service [A1-12936] Funding Source: Medline
CR ALEXANDER JW, 1991, ANN SURG, V213, P558, DOI 10.1097/00000658-199106000-00005
   ALEXANDER JW, 1990, ANN SURG, V212, P496, DOI 10.1097/00000658-199010000-00012
   ALVERDY J, 1991, ANN SURG, V214, P719, DOI 10.1097/00000658-199112000-00012
   ARANEO BA, 1993, ARCH SURG-CHICAGO, V128, P318
   BERG RD, 1983, CURR MICROBIOL, V8, P285, DOI 10.1007/BF01577729
   BERG RD, 1979, INFECT IMMUN, V23, P403, DOI 10.1128/IAI.23.2.403-411.1979
   BRAGA M, 1992, EUR J SURG, V158, P531
   CRABTREE GR, 1979, ARTHRITIS RHEUM, V22, P1246, DOI 10.1002/art.1780221112
   DAYNES RA, 1989, EUR J IMMUNOL, V19, P2319, DOI 10.1002/eji.1830191221
   DAYNES RA, 1990, EUR J IMMUNOL, V20, P793, DOI 10.1002/eji.1830200413
   DEITCH EA, 1990, J TRAUMA, V30, pS184
   DEITCH EA, 1992, ANN SURG, V216, P117, DOI 10.1097/00000658-199208000-00002
   GIANOTTI L, 1993, ANN SURG, V217, P644, DOI 10.1097/00000658-199306000-00006
   GIANOTTI L, 1992, TRANSFUSION, V32, P312, DOI 10.1046/j.1537-2995.1992.32492263443.x
   GIANOTTI L, 1993, AM J SURG, V165, P195, DOI 10.1016/S0002-9610(05)80425-8
   GIANOTTI L, 1993, TRANSFUSION, V33, P458, DOI 10.1046/j.1537-2995.1993.33693296806.x
   GIANOTTI L, 1993, CIRC SHOCK, V40, P250
   JONES WG, 1991, ARCH SURG-CHICAGO, V126, P50
   JONES WG, 1990, INFECT IMMUN, V58, P3257, DOI 10.1128/IAI.58.10.3257-3261.1990
   JONES WG, 1990, ANN SURG, V211, P399, DOI 10.1097/00000658-199004000-00004
   LENHARD V, 1983, TRANSPLANT P, V15, P1011
   MINEI JP, 1989, J SURG RES, V46, P311, DOI 10.1016/0022-4804(89)90193-5
   MOCHIZUKI H, 1984, ANN SURG, V200, P297, DOI 10.1097/00000658-198409000-00007
   OWENS WE, 1982, CURR MICROBIOL, V7, P169, DOI 10.1007/BF01568970
   PAPA M, 1983, J SURG RES, V35, P264, DOI 10.1016/S0022-4804(83)80013-4
   RUSH BF, 1988, ANN SURG, V207, P549, DOI 10.1097/00000658-198805000-00009
   STIERITZ DD, 1975, J INFECT DIS, V131, P688, DOI 10.1093/infdis/131.6.688
   TARTTER PI, 1986, AM J SURG, V152, P479, DOI 10.1016/0002-9610(86)90207-2
   WAYMACK JP, 1987, ARCH SURG-CHICAGO, V122, P935
   WELLS CL, 1988, REV INFECT DIS, V10, P958
   WILMORE DW, 1988, SURGERY, V104, P917
NR 31
TC 28
Z9 28
U1 0
U2 0
PU ACADEMIC PRESS INC JNL-COMP SUBSCRIPTIONS
PI SAN DIEGO
PA 525 B ST, STE 1900, SAN DIEGO, CA 92101-4495
SN 0022-4804
J9 J SURG RES
JI J. Surg. Res.
PD APR
PY 1996
VL 62
IS 1
BP 53
EP 58
DI 10.1006/jsre.1996.0172
PG 6
WC Surgery
WE Science Citation Index Expanded (SCI-EXPANDED)
SC Surgery
GA UF249
UT WOS:A1996UF24900010
PM 8606510
DA 2022-03-26
ER

PT J
AU Palacios, J
   Serafim, Z
   Leal, MJ
AF Palacios, J
   Serafim, Z
   Leal, MJ
TI Mutilations due to medical disorders in children
SO PEDIATRIC SURGERY INTERNATIONAL
LA English
DT Article
DE gangrene; amputation; purpura fulminans; septicemia; chicken pox
ID MENINGOCOCCAL SEPTICEMIA; SKIN LOSS; PERIPHERAL GANGRENE; PROTEIN-C;
   COMPLICATIONS; ADULT
AB Soft-tissue and bone necrosis, although rare in childhood, occasionally occur in the course of infectious diseases, either viral or bacterial, and seem to be the result of hypoperfusion on a background of disseminated intravascular coagulation. Treatment consists in correction of septic shock and control of necrosis. Necrosis, once started, shows extraordinarily rapid evolution, leading to soft-tissue and bone destruction and resulting in anatomic, functional, psychological, and social handicaps. Ten mutilated children were treated from January 1986 to January 1999 in Hospital de Dona Estefania, Lisbon, Portugal. One was recovering from hemolytic-uremic syndrome with a severe combined immunodeficiency, another malnourished, anemic child had malaria, and three had chicken pox (in one case complicated by meningococcal septicemia). There were three cases of meningococcal and two of pyocyanic septicemia (one in a burned child and one in a patient with infectious mononucleosis). The lower limbs (knee, leg, foot) were involved in five cases, the face (ear, nose, lip) in four, the perineum in three, the pelvis (inguinal region, iliac crest) in two, the axilla in one, and the upper limb (radius, hand) in two. Primary prevention is based on early recognition of risk factors and timely correction. Secondary prevention consists of immediate etiologic and thrombolytic treatment to restrict the area of necrosis. Tertiary prevention relies on adequate rehabilitation with physiotherapy and secondary operations to obtain the best possible functional and esthetic result.
C1 Hosp Dona Estefania, P-1150192 Lisbon, Portugal.
RP Palacios, J (通讯作者)，Hosp Dona Estefania, Rua Jacinta Marto, P-1150192 Lisbon, Portugal.
EM jpalacios@clix.pt
CR ADENDORFF DJ, 1980, BRIT J PLAST SURG, V33, P251, DOI 10.1016/0007-1226(80)90022-3
   BASS DH, 1989, PEDIATR SURG INT, V4, P408
   Bick RL, 1998, MED CLIN N AM, V82, P409, DOI 10.1016/S0025-7125(05)70004-3
   Campbell WN, 1997, CLIN INFECT DIS, V24, P452, DOI 10.1093/clinids/24.3.452
   DAVIDS JR, 1995, J BONE JOINT SURG AM, V77, P1490, DOI 10.2106/00004623-199510000-00003
   DELAVEGA JB, 1993, AN ESP PEDIAT, V39, P214
   Farrar MJ, 1996, J BONE JOINT SURG BR, V78B, P930, DOI 10.1302/0301-620X78B6.1260
   Fitton AR, 1997, J HAND SURG-BRIT EUR, V22B, P408, DOI 10.1016/S0266-7681(97)80414-7
   GAZE NR, 1976, BRIT J PLAST SURG, V29, P257, DOI 10.1016/0007-1226(76)90069-2
   GEAR JHS, 1979, REV INFECT DIS, V1, P571
   Huang DB, 1999, J PEDIATR SURG, V34, P595, DOI 10.1016/S0022-3468(99)90082-9
   Huang S, 1997, ACTA PAEDIATR, V86, P1263, DOI 10.1111/j.1651-2227.1997.tb14859.x
   HUDSON DA, 1993, BRIT J PLAST SURG, V46, P243, DOI 10.1016/0007-1226(93)90176-C
   Jain S, 1996, ARCH PHYS MED REHAB, V77, pS9, DOI 10.1016/S0003-9993(96)90237-3
   KAREN W, 1993, CURR OPIN PEDIATR, V5, P452
   Malley R, 1996, J PEDIATR-US, V129, P702, DOI 10.1016/S0022-3476(96)70153-1
   Mele JA, 1997, ANN PLAS SURG, V38, P283, DOI 10.1097/00000637-199703000-00017
   NARDI M, 1986, J PEDIATR-US, V109, P843, DOI 10.1016/S0022-3476(86)80708-9
   Smith OP, 1997, LANCET, V350, P1590, DOI 10.1016/S0140-6736(97)06356-3
   VANDEUREN M, 1993, BMJ-BRIT MED J, V306, P1229, DOI 10.1136/bmj.306.6887.1229
   VONWARTBURG U, 1991, EUR J PEDIATR SURG, V1, P221
   Voss Lesley, 1994, Current Opinion in Pediatrics, V6, P23, DOI 10.1097/00008480-199402000-00005
   Welchon JG, 1996, J AM PODIAT MED ASSN, V86, P129, DOI 10.7547/87507315-86-3-129
   Woods CR, 1998, PEDIATRICS, V102, P1208, DOI 10.1542/peds.102.5.1208
NR 24
TC 1
Z9 1
U1 0
U2 3
PU SPRINGER
PI NEW YORK
PA ONE NEW YORK PLAZA, SUITE 4600, NEW YORK, NY, UNITED STATES
SN 0179-0358
EI 1437-9813
J9 PEDIATR SURG INT
JI Pediatr. Surg. Int.
PD APR
PY 2003
VL 19
IS 1-2
BP 91
EP 95
DI 10.1007/s00383-002-0779-2
PG 5
WC Pediatrics; Surgery
WE Science Citation Index Expanded (SCI-EXPANDED)
SC Pediatrics; Surgery
GA 684CY
UT WOS:000183188900025
PM 12721735
OA Green Submitted
DA 2022-03-26
ER

PT J
AU Ahuja, RB
   Gupta, A
   Gur, R
AF Ahuja, Rajeev B.
   Gupta, Amit
   Gur, Renu
TI A prospective double-blinded comparative analysis of framycetin and
   silver sulphadiazine as topical agents for burns: A pilot study
SO BURNS
LA English
DT Article
DE Topical agent in Burns; Framycetin; Silver sulphadiazine
ID MANAGEMENT; INFECTION; CARE
AB Burn wound sepsis remains the leading cause of mortality if conservative methods of wound management are employed. Topical agents are still the mainstay of such wound management in the developing world. Non availability of agents like Mafenide or silver ion dressings in the developing world due to corporate strategies or cost concerns necessitates a search for alternatives to silver sulphadiazine, which is the gold standard. We report the use of framycetin 1% cream (Soframycin (R)) in 20 patients of major burns (ranging from 15% to 40% TBSA), and in a double blinded study quantitatively comparing the bacterial load on day 4 and day 7 with a group of similar patients in whom silver sulphadiazine was used. The age group of the 40 patients was 10-50 years and they were without any co-morbid condition. All bacterial isolates from the 40 patients were also tested for framycetin sensitivity. Serial kidney function tests were done on all patients, and patients in the framycetin group underwent an audiometric testing at a mean time of 28 days. All results were statistically analyzed. It was noted that there was no statistically significant difference in the colony counts on days 4 and 7 between the two groups. As a corollary, it was also evident that there was no statistically significant difference in the rise in colony counts from day 4 to day 7 in the two groups. Sixty-four percent of all bacterial isolates were sensitive to framycetin, although, this could not be compared with sensitivity to silver sulphadiazine. It was not possible to do assays for framycetin levels in blood but no patient developed nephrotoxicity or ototoxicity with its use. According to our pilot study results framycetin appears to be an alternative to silver suphadiazine as a topical agent for major burns. Framycetin application is also painless and it leads to no discoloration of the wound. (C) 2008 Elsevier Ltd and ISBI. All rights reserved.
C1 [Ahuja, Rajeev B.; Gupta, Amit] Lok Nayak Hosp, Dept Burns Plast Maxillofacial & Microvasc Surg, New Delhi 110002, India.
   [Ahuja, Rajeev B.; Gupta, Amit; Gur, Renu] Associated Maulana Azad Med Coll, New Delhi 110002, India.
   [Gur, Renu] Lok Nayak Hosp, Dept Microbiol, Emergency Microbiol Lab, New Delhi 110002, India.
RP Ahuja, RB (通讯作者)，Lok Nayak Hosp, Dept Burns Plast Maxillofacial & Microvasc Surg, New Delhi 110002, India.
EM rbahuja@vsnl.com
CR Acikel C, 2003, J BURN CARE REHABIL, V24, P37, DOI 10.1097/00004630-200301000-00008
   Ahuja RB, 2002, BURNS, V28, P555, DOI 10.1016/S0305-4179(02)00069-4
   Ansermino M, 2004, BRIT MED J, V329, P220, DOI 10.1136/bmj.329.7459.220
   Klasen HJ, 2000, BURNS, V26, P131, DOI 10.1016/S0305-4179(99)00116-3
   MONCRIEF JA, 1958, ANN SURG, V147, P295
   Palmieri Tina L, 2002, Am J Clin Dermatol, V3, P529, DOI 10.2165/00128071-200203080-00003
   PUDNER R, 2003, JCN, V15, P17
   Samy A. S., 2003, EGYPT J PLAST RECONS, V27, P1
   Sawhney CP, 1989, IND J PLAST SURG, V22, P18
   SHUCK JM, 1975, J TRAUMA, V15, P595, DOI 10.1097/00005373-197507000-00006
   Tomaselli N, 2006, J WOUND OSTOMY CONT, V33, P367, DOI 10.1097/00152192-200607000-00004
   SOFRAMYCIN OINTMENT
NR 12
TC 8
Z9 8
U1 1
U2 4
PU ELSEVIER SCI LTD
PI OXFORD
PA THE BOULEVARD, LANGFORD LANE, KIDLINGTON, OXFORD OX5 1GB, OXON, ENGLAND
SN 0305-4179
J9 BURNS
JI Burns
PD AUG
PY 2009
VL 35
IS 5
BP 672
EP 676
DI 10.1016/j.burns.2008.08.015
PG 5
WC Critical Care Medicine; Dermatology; Surgery
WE Science Citation Index Expanded (SCI-EXPANDED)
SC General & Internal Medicine; Dermatology; Surgery
GA 471NM
UT WOS:000268065200007
PM 19443125
DA 2022-03-26
ER

PT J
AU MESTER, M
   CARTER, EA
   TOMPKINS, RG
   GELFAND, JA
   DINARELLO, CA
   BURKE, JF
   CLARK, BD
AF MESTER, M
   CARTER, EA
   TOMPKINS, RG
   GELFAND, JA
   DINARELLO, CA
   BURKE, JF
   CLARK, BD
TI THERMAL-INJURY INDUCES VERY EARLY PRODUCTION OF INTERLEUKIN-1-ALPHA IN
   THE RAT BY MECHANISMS OTHER THAN ENDOTOXEMIA
SO SURGERY
LA English
DT Article
ID TUMOR NECROSIS FACTOR; BACTERIAL TRANSLOCATION; GASTROINTESTINAL TRACTS;
   BURN PATIENTS; SERUM LEVELS; SKIN; PROTEIN; SEPSIS; IL-1-ALPHA;
   INTESTINE
AB Background. Cytokines are putative mediators of thermal injury-induced systemic changes. We studied the effects of thermal injury on cytokine activation in vivo with a sensitive radioimmunoassay specific for rat interleukin-1 alpha (IL-1 alpha).
   Methods. We characterized the organ distribution and expression kinetics of IL-1 alpha in rats submitted to either 20% total body surface area cutaneous born, muscle born, or endotoxic shock. Rats were killed at various time points, and liver, lung, spleen, ileum, thymus, kidney, skin, and plasma were harvested. Tissues were homogenized, and the supernates were assayed for rat IL-1 alpha. The assay detection limit was 1.5 ng/gm wet tissue (WT).
   Results. Thermal injury induced marked elevations of IL-1 alpha levels in the liver and injury, and maximal levels were reached at 2.5 hours when compared with controls. In the liver mean IL-1 alpha levels in cutaneous burn injury were 16.5 +/- 6.2 ng/gm WT, whereas in sham injury they were 1.7 +/- 0.1 ng/gm WT, p less than or equal to 0.005; in the lung IL-1 alpha levels with cutaneous burn injury were 10.3 +/- 1.3 ng/gm WT, whereas sham injury levels were 1.9 +/- 0.8 ng/gm WT, p less than or equal to 0.002). Levels in all other organs and plasma were below detection limits. Muscle burn injury had similar elevated levels of IL-1 alpha in the liver at 1 hour, indistinguishable from cutaneous burn. In contrast, endotoxin challenge resulted in dramatic elevation of IL-1 alpha levels in all organs tested except for the kidney, whereas the skin maintained its usual large amounts of IL-1 alpha.
   Conclusions. These data indicate that thermal or mechanical injury induce very early and organ-specific association of IL-1 alpha in vivo by mechanisms other than endotoxemia.
C1 TUFTS UNIV NEW ENGLAND MED CTR, DEPT GEOG MED & INFECT DIS, BOSTON, MA 02111 USA.
   MASSACHUSETTS GEN HOSP, SURG SERV, BOSTON, MA 02114 USA.
   HARVARD UNIV, SCH MED, SHRINERS BURNS INST, DEPT SURG, BOSTON, MA USA.
   TUFTS UNIV, SCH MED, BOSTON, MA 02111 USA.
RI Gelfand, Jeffrey A/G-1885-2018
OI Gelfand, Jeffrey A/0000-0002-4118-5676
FU NATIONAL INSTITUTE OF GENERAL MEDICAL SCIENCESUnited States Department
   of Health & Human ServicesNational Institutes of Health (NIH) - USANIH
   National Institute of General Medical Sciences (NIGMS) [T32GM007035,
   P50GM021700] Funding Source: NIH RePORTER; NIGMS NIH HHSUnited States
   Department of Health & Human ServicesNational Institutes of Health (NIH)
   - USANIH National Institute of General Medical Sciences (NIGMS) [P50-GM
   21700, T32-GM 07035] Funding Source: Medline
CR ALEXANDER JW, 1991, ANN SURG, V213, P558, DOI 10.1097/00000658-199106000-00005
   AREND WP, 1991, J CLIN INVEST, V88, P1445, DOI 10.1172/JCI115453
   BADER A, IN PRESS BIOTECH PRO
   BURKE JF, 1990, J TRAUMA, V30, pS36
   CANNON JG, 1990, J INFECT DIS, V161, P79, DOI 10.1093/infdis/161.1.79
   CARTER EA, 1990, SURGERY, V107, P335
   CHAPLIN D, 1991, 3RD INT WORKSH CYT S
   CLOWES GHA, 1983, NEW ENGL J MED, V308, P545, DOI 10.1056/NEJM198303103081001
   COOPER KD, 1990, J IMMUNOL, V144, P4593
   DAMAS P, 1989, CRIT CARE MED, V17, P975, DOI 10.1097/00003246-198910000-00001
   Deitch E A, 1987, J Burn Care Rehabil, V8, P475, DOI 10.1097/00004630-198708060-00005
   DEITCH EA, 1990, NEW ENGL J MED, V323, P1249
   DILLER KR, 1985, HEAT TRANSFER MED BI, V2, P85
   DINARELLO CA, 1989, ADV IMMUNOL, V44, P153, DOI 10.1016/S0065-2776(08)60642-2
   DINARELLO CA, 1991, BLOOD, V77, P1627
   GAHRING LC, 1985, J CLIN INVEST, V76, P1585, DOI 10.1172/JCI112141
   GUO Y, 1990, CLIN IMMUNOL IMMUNOP, V54, P361, DOI 10.1016/0090-1229(90)90050-Z
   HACK CE, 1989, BLOOD, V74, P1704
   HAUSER C, 1986, J IMMUNOL, V136, P3317
   HUNTER WM, 1962, NATURE, V194, P495, DOI 10.1038/194495a0
   KASAMA T, 1989, CLIN IMMUNOL IMMUNOP, V53, P439, DOI 10.1016/0090-1229(89)90006-8
   KUPPER TS, 1986, SURGERY, V100, P409
   LUGER TA, 1989, ACTA DERM-VENEREOL, V69, P61
   MA L, 1989, J TRAUMA, V29, P1245, DOI 10.1097/00005373-198909000-00010
   MAEJIMA K, 1984, INFECT IMMUN, V43, P6, DOI 10.1128/IAI.43.1.6-10.1984
   MAEJIMA K, 1984, ARCH SURG-CHICAGO, V119, P166
   MARANO MA, 1988, ARCH SURG-CHICAGO, V123, P1383
   MARANO MA, 1990, SURG GYNECOL OBSTET, V170, P32
   NIJSTEN MWN, 1991, SURGERY, V109, P761
   OHZATO H, 1992, SURGERY, V111, P201
   OKUSAWA S, 1987, J IMMUNOL, V139, P2635
   OKUSAWA S, 1988, J EXP MED, V168, P443, DOI 10.1084/jem.168.1.443
   REDINBAUGH MG, 1986, ANAL BIOCHEM, V153, P267, DOI 10.1016/0003-2697(86)90091-6
   SCHMITT A, 1986, LYMPHOKINE RES, V5, P105
   SEVALJEVIC L, 1989, CIRC SHOCK, V28, P293
   TAKEMATSU H, 1990, TOHOKU J EXP MED, V161, P159, DOI 10.1620/tjem.161.159
   TILL GO, 1983, J TRAUMA, V23, P269, DOI 10.1097/00005373-198304000-00001
   WALKER HL, 1968, J TRAUM, V8, P1049, DOI 10.1097/00005373-196811000-00006
   WILMORE DW, 1974, ANN SURG, V180, P653, DOI 10.1097/00000658-197410000-00031
   WINCHURCH RA, 1987, SURGERY, V102, P808
   YAMADA Y, 1986, ADV HOST DEF MECHAN, V6, P37
NR 41
TC 52
Z9 52
U1 0
U2 2
PU MOSBY-ELSEVIER
PI NEW YORK
PA 360 PARK AVENUE SOUTH, NEW YORK, NY 10010-1710 USA
SN 0039-6060
J9 SURGERY
JI Surgery
PD MAY
PY 1994
VL 115
IS 5
BP 588
EP 596
PG 9
WC Surgery
WE Science Citation Index Expanded (SCI-EXPANDED)
SC Surgery
GA NJ764
UT WOS:A1994NJ76400009
PM 8178258
DA 2022-03-26
ER

PT J
AU Theodorou, P
   Lefering, R
   Perbix, W
   Spanholtz, TA
   Maegele, M
   Spilker, G
   Thamm, OC
AF Theodorou, Panagiotis
   Lefering, Rolf
   Perbix, Walter
   Spanholtz, Timo A.
   Maegele, Marc
   Spilker, Gerald
   Thamm, Oliver C.
TI Staphylococcus aureus bacteremia after thermal injury: The clinical
   impact of methicillin resistance
SO BURNS
LA English
DT Article
DE Staphylococcus aureus; MRSA; Bacteremia; Burns; Mortality; Length of
   stay; BICU
ID INTENSIVE-CARE UNIT; RISK-FACTORS; ATTRIBUTABLE MORTALITY; INFECTIONS;
   OUTCOMES; ENDOCARDITIS; METAANALYSIS; DEFINITIONS; ADHERENCE; SURVIVAL
AB Objective: To evaluate the impact of methicillin resistance in Staphylococcus aureus bacteremia (SAB) on mortality and length of stay in burn patients.
   Design: Retrospective cohort study.
   Setting: A 750-bed tertiary care university hospital in Cologne, Germany.
   Patients: Patients registered in the database of the burn intensive care unit (BICU) between 1989 and 2009 with complete data sets (n = 1688).
   Results: Over the 21-year study period, 74 patients with SAP were identified; 33 patients had methicillin-resistant S. aureus (MRSA) and 41 methicillin-susceptible S. aureus (MSSA). Comparing the MRSA with the MSSA population the following parameters were significantly different in the univariate analysis: BMI (27.2 kg/m(2) vs. 23.6 kg/m(2); P = 0.05), extent of deep partial thickness burns (17.8% vs. 9.0% of total body surface area; P = 0.007), antibiotic requirement on admission (45.5% vs. 22.0%; P = 0.046), median length of hospitalization prior SAB (24 days vs. 7 days; P < 0.001), packed red blood cells administration (47.6 units vs. 26.1 units; P = 0.003), intubation requirement (100% vs. 80.5%; P = 0.007), intubation period (43.5 days vs. 26.8 days; P = 0.008), catecholamine requirement (90.9% vs. 61.0%; P = 0.004), sepsis (60.6% vs. 34.1%; P = 0.035) and organ failures (81.8% vs. 39.0%; P < 0.001). Regarding outcome parameters, methicillin resistance was not significantly related with mortality (adjusted OR 1.55, 95% CI 0.56-4.28; P = 0.40) and length of BICU stay after SAB (Kaplan Meier analysis log-rank test P = 0.32; Cox's proportional hazards regression HR 1.22, 95% CI 0.65-2.27, P = 0.535) in the univariate and multivariate analyses.
   Conclusion: Our data suggest that methicillin resistance is not associated with significant increases in mortality and length of BICU stay among burn patients with SAB. (c) 2012 Elsevier Ltd and ISBI. All rights reserved.
C1 [Theodorou, Panagiotis; Perbix, Walter; Spanholtz, Timo A.; Spilker, Gerald; Thamm, Oliver C.] Univ Witten Herdecke, Cologne Merheim Med Ctr CMMC, Dept Plast & Reconstruct Surg, Burn Ctr, Cologne, Germany.
   [Theodorou, Panagiotis; Lefering, Rolf; Spanholtz, Timo A.; Maegele, Marc; Thamm, Oliver C.] Univ Witten Herdecke, Inst Res Operat Med IFOM, Cologne, Germany.
   [Maegele, Marc] Univ Witten Herdecke, Cologne Merheim Med Ctr CMMC, Dept Traumatol & Orthoped Surg, Cologne, Germany.
RP Theodorou, P (通讯作者)，Cologne Merheim Med Ctr, Dept Plast & Reconstruct Surg, Burn Ctr, Ostmerheimerstr 200, D-51109 Cologne, Germany.
EM Panos_Theodorou@yahoo.de
RI Thamm, Oliver/AAA-2839-2022
CR Arias CA, 2009, NEW ENGL J MED, V360, P439, DOI 10.1056/NEJMp0804651
   BARLOW Y, 1994, BURNS, V20, P487, DOI 10.1016/0305-4179(94)90002-7
   BARRETT FF, 1968, NEW ENGL J MED, V279, P441, DOI 10.1056/NEJM196808292790901
   Blot SI, 2002, ARCH INTERN MED, V162, P2229, DOI 10.1001/archinte.162.19.2229
   BONE RC, 1992, CRIT CARE MED, V20, P864, DOI 10.1097/00003246-199206000-00025
   Chang FY, 2003, MEDICINE, V82, P322, DOI 10.1097/01.md.0000091185.93122.40
   Conterno LO, 1998, INFECT CONT HOSP EP, V19, P32
   Cordova SP, 2004, J HOSP INFECT, V56, P22, DOI 10.1016/j.jhin.2003.10.009
   Cosgrove SE, 2003, CLIN INFECT DIS, V36, P53, DOI 10.1086/345476
   Cosgrove SE, 2005, INFECT CONT HOSP EP, V26, P166, DOI 10.1086/502522
   DiGiovine B, 1999, AM J RESP CRIT CARE, V160, P976, DOI 10.1164/ajrccm.160.3.9808145
   DUCKWORTH GJ, 1990, J MED MICROBIOL, V32, P195, DOI 10.1099/00222615-32-3-195
   FAGON JY, 1993, INTENS CARE MED, V19, P137, DOI 10.1007/BF01720528
   Fowler VG, 2006, NEW ENGL J MED, V355, P653, DOI 10.1056/NEJMoa053783
   Fuchs PC, 2002, BURNS, V28, P575, DOI 10.1016/S0305-4179(02)00072-4
   Gang RK, 2000, BURNS, V26, P359, DOI 10.1016/S0305-4179(99)00170-9
   GARNER JS, 1988, AM J INFECT CONTROL, V16, P128, DOI 10.1016/0196-6553(88)90053-3
   GEDNEY J, 1982, MED J AUSTRALIA, V1, P448, DOI 10.5694/j.1326-5377.1982.tb132412.x
   Harbarth S, 1998, ARCH INTERN MED, V158, P182, DOI 10.1001/archinte.158.2.182
   Hurley JC, 2002, MED J AUSTRALIA, V176, P188, DOI 10.5694/j.1326-5377.2002.tb04355.x
   Jensen AG, 2002, ARCH INTERN MED, V162, P25, DOI 10.1001/archinte.162.1.25
   Lodise TP, 2005, DIAGN MICR INFEC DIS, V52, P113, DOI 10.1016/j.diagmicrobio.2005.02.007
   Mermel L A, 2001, J Intraven Nurs, V24, P180
   Mylotte JM, 1996, INFECT CONT HOSP EP, V17, P165
   National Committee for Clinical Laboratory Standards, 2000, M7A5 NAT COMM CLIN L
   Park SY, 2011, INFECTION, V39, P141, DOI 10.1007/s15010-011-0100-1
   Reed SD, 2005, INFECT CONT HOSP EP, V26, P175, DOI 10.1086/502523
   Roghmann MC, 2000, ARCH INTERN MED, V160, P1001, DOI 10.1001/archinte.160.7.1001
   RomeroVivas J, 1995, CLIN INFECT DIS, V21, P1417, DOI 10.1093/clinids/21.6.1417
   Schmitz FJ, 1997, EUR J EPIDEMIOL, V13, P699, DOI 10.1023/A:1007357206672
   Shurland S, 2007, INFECT CONT HOSP EP, V28, P273, DOI 10.1086/512627
   Soriano A, 2000, CLIN INFECT DIS, V30, P368, DOI 10.1086/313650
   TAYLOR GD, 1992, BURNS, V18, P332, DOI 10.1016/0305-4179(92)90158-Q
   Olivo TET, 2009, BURNS, V35, P1104, DOI 10.1016/j.burns.2009.02.008
   Uslan DZ, 2007, ARCH INTERN MED, V167, P834, DOI 10.1001/archinte.167.8.834
   Wang FD, 2008, AM J INFECT CONTROL, V36, P118, DOI 10.1016/j.ajic.2007.02.005
   WARD TT, 1992, J INFECT DIS, V166, P400, DOI 10.1093/infdis/166.2.400
   Whitby M, 2001, MED J AUSTRALIA, V175, P264, DOI 10.5694/j.1326-5377.2001.tb143562.x
NR 38
TC 8
Z9 8
U1 0
U2 29
PU ELSEVIER SCI LTD
PI OXFORD
PA THE BOULEVARD, LANGFORD LANE, KIDLINGTON, OXFORD OX5 1GB, OXON, ENGLAND
SN 0305-4179
EI 1879-1409
J9 BURNS
JI Burns
PD MAY
PY 2013
VL 39
IS 3
BP 404
EP 412
DI 10.1016/j.burns.2012.12.006
PG 9
WC Critical Care Medicine; Dermatology; Surgery
WE Science Citation Index Expanded (SCI-EXPANDED)
SC General & Internal Medicine; Dermatology; Surgery
GA 118KX
UT WOS:000317025500005
PM 23313016
DA 2022-03-26
ER

PT J
AU Pollard, RLE
   Kennedy, PJ
   Maitz, PKM
AF Pollard, Rebecca L. E.
   Kennedy, Peter J.
   Maitz, Peter K. M.
TI The use of artificial dermis (Integra) and topical negative pressure to
   achieve limb salvage following soft-tissue loss caused by meningococcal
   septicaemia
SO JOURNAL OF PLASTIC RECONSTRUCTIVE AND AESTHETIC SURGERY
LA English
DT Article
DE Meningococcal septicaemia; exposed bone; integra; VAC; limb salvage
ID PURPURA FULMINANS; REGENERATION TEMPLATE; CLINICAL-TRIAL; SKIN;
   MANAGEMENT; RECONSTRUCTION; MULTICENTER; DRESSINGS; BURNS
AB Meningococcal, sepsis leading to purpura fulminans leaves survivors with extensive areas of skin and soft-tissue necrosis. Soft-tissue loss in the limbs may result in large areas of exposed bone, leaving a choice between free tissue transfer and amputation. We present a case of meningococcal sepsis where the entire medial, and lateral surfaces of the tibiae were exposed with loss of anterior muscle compartments on each side. Faced with the possibility of bilateral above-knee amputation, these were instead covered using the dermal replacement Integra (Integra LifeSciences Corp.), in conjunction with an antimicrobial dressing, topical negative pressure dressing and subsequent skin grafting. This management decision achieved rapid wound closure avoiding amputation. Additional secondary reconstruction with microvascular free flaps was performed to preserve joint function. (c) 2007 Published by Elsevier Ltd on behalf of British Association of Plastic, Reconstructive and Aesthetic Surgeons.
C1 [Pollard, Rebecca L. E.; Kennedy, Peter J.; Maitz, Peter K. M.] Concord Repatriat Gen Hosp, Burns Unit, Sydney, NSW 2139, Australia.
RP Pollard, RLE (通讯作者)，Cork Univ Hosp, Cork, Ireland.
EM rebeccapollard@doctors.org.uk
CR ADCOCK DM, 1990, SEMIN THROMB HEMOST, V16, P283, DOI 10.1055/s-2007-1002681
   ADENDORFF DJ, 1980, BRIT J PLAST SURG, V33, P251, DOI 10.1016/0007-1226(80)90022-3
   Akhtar S, 2006, BURNS, V32, P251, DOI 10.1016/j.burns.2005.06.009
   Arevalo JM, 1998, BURNS, V24, P272, DOI 10.1016/S0305-4179(97)00120-4
   Argenta LC, 1997, ANN PLAS SURG, V38, P563, DOI 10.1097/00000637-199706000-00002
   Besner GE, 1998, J BURN CARE REHABIL, V19, P324, DOI 10.1097/00004630-199807000-00010
   Brown DL, 1998, J BURN CARE REHABIL, V19, P119, DOI 10.1097/00004630-199803000-00006
   BURKE JF, 1981, ANN SURG, V194, P413, DOI 10.1097/00000658-198110000-00005
   BYRD HS, 1985, PLAST RECONSTR SURG, V76, P719, DOI 10.1097/00006534-198511000-00011
   GENOFF MC, 1992, PLAST RECONSTR SURG, V89, P878, DOI 10.1097/00006534-199205000-00015
   GODINA M, 1986, CLIN PLAST SURG, V13, P619
   GUSTILO RB, 1983, MANAGEMENT TYPE 3 OP
   HEIMBACH D, 1988, ANN SURG, V208, P313, DOI 10.1097/00000658-198809000-00008
   Heimbach DM, 2003, J BURN CARE REHABIL, V24, P42, DOI 10.1097/00004630-200301000-00009
   Ip M, 2006, J MED MICROBIOL, V55, P59, DOI 10.1099/jmm.0.46124-0
   Jeschke MG, 2004, PLAST RECONSTR SURG, V113, P525, DOI 10.1097/01.PRS.0000100813.39746.5A
   MARLAR RA, 1985, BLOOD, V66, P59
   McEwan W, 2004, BURNS, V30, P259, DOI 10.1016/j.burns.2003.11.011
   Moiemen NS, 2001, PLAST RECONSTR SURG, V108, P93, DOI 10.1097/00006534-200107000-00015
   Molnar JA, 2004, PLAST RECONSTR SURG, V113, P1339, DOI 10.1097/01.PRS.0000112746.67050.68
   SHERIDAN RL, 1994, EUR J PLAST SURG, V17, P91
   Sheridan RL, 1996, BURNS, V22, P53, DOI 10.1016/0305-4179(95)00078-X
   Thomas S, 2003, J Wound Care, V12, P101
   Warner PM, 2003, J BURN CARE REHABIL, V24, P119, DOI 10.1097/01.BCR.0000066789.79129.C2
   Yeong EK, 2006, BURNS, V32, P375, DOI 10.1016/j.burns.2005.08.015
NR 25
TC 27
Z9 29
U1 0
U2 5
PU ELSEVIER SCI LTD
PI OXFORD
PA THE BOULEVARD, LANGFORD LANE, KIDLINGTON, OXFORD OX5 1GB, OXON, ENGLAND
SN 1748-6815
EI 1878-0539
J9 J PLAST RECONSTR AES
JI J. Plast. Reconstr. Aesthet. Surg.
PY 2008
VL 61
IS 3
BP 319
EP 322
DI 10.1016/j.bjps.2007.10.029
PG 4
WC Surgery
WE Science Citation Index Expanded (SCI-EXPANDED)
SC Surgery
GA 278FI
UT WOS:000254269600015
PM 18078796
DA 2022-03-26
ER

PT J
AU Bhatia, M
AF Bhatia, Madhav
TI Hydrogen Sulfide and Substance P in Inflammation
SO ANTIOXIDANTS & REDOX SIGNALING
LA English
DT Review
ID INDUCED CHEMOKINE SYNTHESIS; PANCREATIC ACINAR-CELLS; PUNCTURE-INDUCED
   SEPSIS; CECAL LIGATION; PROTECTS MICE; NEUROKININ-1 RECEPTOR; MURINE
   MACROPHAGES; GENE-PRODUCTS; NITRIC-OXIDE; LUNG INJURY
AB Hydrogen sulfide (H2S) plays an important role in cardiovascular, central nervous, and gastrointestinal systems. Being the third gaseous mediator, H2S has been shown to act as a vasodilator. In recent times, more and more attention has been paid to the biological functions of H2S in inflammation. Substance P is an 11 amino acid neuropeptide that is released from nerve endings in many tissues. Subsequent to its release, substance P binds to neurokinin-1 (NK-1) receptors on the surface of effector cells and, in addition to being a mediator of pain, it plays an important role in many inflammatory states including asthma, immune-complex-mediated lung injury, experimental arthritis, and inflammatory bowel disease. Substance P has been shown to increase microvascular permeability and promote plasma extravasation. Using animalmodels of inflammation of different etiologies such as acute pancreatitis, sepsis, and burns, studies in our laboratory have recently shown an important role of the pro-inflammatory action of H2S and substance P. Antioxid. Redox Signal. 12, 1191-1202.
C1 [Bhatia, Madhav] Univ Otago, Dept Pathol, Christchurch 8140, New Zealand.
   [Bhatia, Madhav] Natl Univ Singapore, Inst Life Sci, Cardiovasc Biol Res Programme, Singapore 117548, Singapore.
   [Bhatia, Madhav] Natl Univ Singapore, Dept Pharmacol, Singapore 117548, Singapore.
RP Bhatia, M (通讯作者)，Univ Otago, Dept Pathol, 2 Riccarton Ave,POB 4345, Christchurch 8140, New Zealand.
EM madhav.bhatia@otago.ac.nz
FU National Medical Research CouncilUK Research & Innovation (UKRI)Medical
   Research Council UK (MRC); Biomedical Research CouncilAgency for Science
   Technology & Research (ASTAR)
FX The author would like to acknowledge grant support from National Medical
   Research Council and Biomedical Research Council.
CR ARP AJ, 1987, J EXP BIOL, V128, P139
   BEAUCHAMP RO, 1984, CRC CR REV TOXICOL, V13, P25, DOI 10.3109/10408448409029321
   Bhatia M, 2005, IUBMB LIFE, V57, P603, DOI 10.1080/15216540500217875
   Bhatia M, 2005, FASEB J, V19, P623, DOI 10.1096/fj.04-3023fje
   Bhatia M, 2005, BRIT J PHARMACOL, V145, P141, DOI 10.1038/sj.bjp.0706186
   Bhatia M, 2005, PANCREATOLOGY, V5, P132, DOI 10.1159/000085265
   Bhatia M., 2003, Current Medicinal Chemistry - Anti-Inflammatory & Anti-Allergy Agents, V2, P19, DOI 10.2174/1568014033355862
   Bhatia M, 1998, P NATL ACAD SCI USA, V95, P4760, DOI 10.1073/pnas.95.8.4760
   Bhatia M, 2004, J PATHOL, V202, P145, DOI 10.1002/path.1491
   Bhatia M, 2003, AM J PHYSIOL-GASTR L, V284, pG830, DOI 10.1152/ajpgi.00140.2002
   Bhatia M, 2008, J CELL MOL MED, V12, P580, DOI 10.1111/j.1582-4934.2007.00131.x
   Bhatia M, 2006, AM J PHYSIOL-LUNG C, V291, pL896, DOI 10.1152/ajplung.00053.2006
   CHANG MM, 1970, J BIOL CHEM, V245, P4784
   Chen YH, 2005, CHEST, V128, P3205, DOI 10.1378/chest.128.5.3205
   Dancey DR, 1999, INTENS CARE MED, V25, P1231, DOI 10.1007/PL00003763
   FERNANDES ML, 2008, PANCREATOLOGY, V8, P326
   Hegde A, 2007, J LEUKOCYTE BIOL, V82, P678, DOI 10.1189/jlb.0407217
   Lau HY, 2007, AM J PHYSIOL-GASTR L, V292, pG1283, DOI 10.1152/ajpgi.00429.2006
   Lau HY, 2006, J PATHOL, V208, P364, DOI 10.1002/path.1899
   Lau HY, 2005, BIOCHEM BIOPH RES CO, V327, P509, DOI 10.1016/j.bbrc.2004.12.030
   Li L, 2005, FASEB J, V19, P1196, DOI 10.1096/fj.04-3583fje
   MAGGIO JE, 1988, ANNU REV NEUROSCI, V11, P13, DOI 10.1146/annurev.neuro.11.1.13
   Moore PK, 2003, TRENDS PHARMACOL SCI, V24, P609, DOI 10.1016/j.tips.2003.10.007
   Morselli-Labate AM, 2007, PANCREATOLOGY, V7, P497, DOI 10.1159/000108967
   NAKANISHI S, 1987, PHYSIOL REV, V67, P1117, DOI 10.1152/physrev.1987.67.4.1117
   National Research Council, 1979, HYDR SULF
   Ng SW, 2008, J LEUKOCYTE BIOL, V83, P288, DOI 10.1189/jlb.0807575
   O'Shaughnessy MC, 2006, INFLAMM RES, V55, P236, DOI 10.1007/s00011-006-0079-8
   Patacchini R, 2004, BRIT J PHARMACOL, V142, P31, DOI 10.1038/sj.bjp.0705764
   Puneet P, 2006, J IMMUNOL, V176, P3813, DOI 10.4049/jimmunol.176.6.3813
   Ramnath RD, 2008, BRIT J PHARMACOL, V154, P1339, DOI 10.1038/bjp.2008.188
   Ramnath R. Devi, 2006, J ORGAN DYSFUNCTION, V2, P80, DOI DOI 10.1080/17471060500435662
   Ramnath RD, 2008, AM J PHYSIOL-CELL PH, V294, pC683, DOI 10.1152/ajpcell.00360.2007
   Ramnath RD, 2007, J CELL MOL MED, V11, P1326, DOI 10.1111/j.1582-4934.2007.00086.x
   Ramnath RD, 2006, AM J PHYSIOL-GASTR L, V291, pG1113, DOI 10.1152/ajpgi.00177.2006
   Ramnath RD, 2009, J PHARMACOL EXP THER, V329, P418, DOI 10.1124/jpet.108.148684
   Rinaldi L, 2006, LAB INVEST, V86, P391, DOI 10.1038/labinvest.3700391
   Sio SWS, 2008, J IMMUNOL, V180, P8333, DOI 10.4049/jimmunol.180.12.8333
   SMITH RP, 1966, TOXICOL APPL PHARM, V9, P209, DOI 10.1016/0041-008X(66)90115-3
   Sun J, 2008, AM J PHYSIOL-CELL PH, V295, pC679, DOI 10.1152/ajpcell.00042.2008
   Sun J, 2008, AM J PHYSIOL-CELL PH, V294, pC1586, DOI 10.1152/ajpcell.00129.2008
   Sun J, 2007, AM J PHYSIOL-CELL PH, V293, pC696, DOI 10.1152/ajpcell.00060.2007
   Sun J, 2009, FASEB J, V23, P997, DOI 10.1096/fj.08-121756
   TAKEDA Y, 1989, P NATL ACAD SCI USA, V86, P392, DOI 10.1073/pnas.86.1.392
   Tamizhselvi R, 2008, PANCREAS, V36, pE24, DOI 10.1097/MPA.0b013e31816857bb
   Tamizhselvi R, 2007, J CELL MOL MED, V11, P315, DOI 10.1111/j.1582-4934.2007.00024.x
   Trevisani M, 2005, BRIT J PHARMACOL, V145, P1123, DOI 10.1038/sj.bjp.0706277
   Wang R, 2003, ANTIOXID REDOX SIGN, V5, P493, DOI 10.1089/152308603768295249
   WEE EW, 2009, GASTROENTEROLOGY S1, V136, pT1301
   Wu LY, 2005, PHARMACOL REV, V57, P585, DOI 10.1124/pr.57.4.3
   Zhang HL, 2006, AM J PHYSIOL-LUNG C, V290, pL1193, DOI 10.1152/ajplung.00489.2005
   Zhang HL, 2008, J IMMUNOL, V181, P4320, DOI 10.4049/jimmunol.181.6.4320
   Zhang HL, 2007, J LEUKOCYTE BIOL, V82, P894, DOI 10.1189/jlb.0407237
   Zhang HL, 2007, J IMMUNOL, V179, P4153, DOI 10.4049/jimmunol.179.6.4153
   Zhang HL, 2007, AM J PHYSIOL-LUNG C, V292, pL960, DOI 10.1152/ajplung.00388.2006
   Zhang Y, 2000, NAT IMMUNOL, V1, P392, DOI 10.1038/80826
   Zhi L, 2007, J LEUKOCYTE BIOL, V81, P1322, DOI 10.1189/jlb.1006599
NR 57
TC 31
Z9 35
U1 1
U2 15
PU MARY ANN LIEBERT, INC
PI NEW ROCHELLE
PA 140 HUGUENOT STREET, 3RD FL, NEW ROCHELLE, NY 10801 USA
SN 1523-0864
EI 1557-7716
J9 ANTIOXID REDOX SIGN
JI Antioxid. Redox Signal.
PD MAY
PY 2010
VL 12
IS 10
BP 1191
EP 1202
DI 10.1089/ars.2009.2927
PG 12
WC Biochemistry & Molecular Biology; Endocrinology & Metabolism
WE Science Citation Index Expanded (SCI-EXPANDED)
SC Biochemistry & Molecular Biology; Endocrinology & Metabolism
GA 581QO
UT WOS:000276539300005
PM 19803739
DA 2022-03-26
ER

PT J
AU Dylewski, ML
   Prelack, K
   Keaney, T
   Sheridan, RL
AF Dylewski, Maggie L.
   Prelack, Kathy
   Keaney, Timothy
   Sheridan, Robert L.
TI Asymptomatic Hyperamylasemia and Hyperlipasemia in Pediatric Patients
   With Toxic Epidermal Necrolysis
SO JOURNAL OF BURN CARE & RESEARCH
LA English
DT Article
ID ELEVATED SERUM AMYLASE; NUTRITIONAL SUPPORT; PANCREATIC LIPASE
AB Although pancreatitis is rare in pediatric burn patients, elevated pancreatic enzymes have been recently observed among toxic epidermal necrolysis (TEN) patients. This clinical phenomenon has implications particularly for the nutritional management of patients involved. The objective of this study was to assess the frequency of sustained, elevated amylase, and lipase enzymes among children with TEN or Stevens Johnson Syndrome (SJS) and to evaluate the utilization of enteral nutrition support in this population. Medical records of 24 patients admitted to our hospital between January 1994 and October 2008 with TEN or SJS were retrospectively reviewed. Only patients with >= 4 consecutive measures for both amylase and lipase were included in this study (n = 10). Serial laboratory values were collected during the first 30 days of disease. Four patients (40%) had elevated amylase and lipase values, whereas six patients had values within normal limits. Patients with elevated pancreatic enzymes were significantly younger in age (4.7 +/- 1.7 years) than patients without elevated enzymes (11 +/- 5.9 years) and also had a higher incidence of sepsis. All other characteristics were similar between the groups. Enteral nutrition support was initiated within 4 days of admission in all 10 patients and did not correlate with elevated enzymes. Our findings suggest that hyperlipasemia and hyperamylasemia can occur in the pediatric population with TEN or SJS. Although the sample size in this study makes it difficult to determine the cause, sepsis may have been a contributing factor. In the absence of symptomatic pancreatitis, patients with TEN can safely meet nutritional goals orally or with standard enteral nutrition support. (J Burn Care Res 2010;31:292-296)
C1 [Dylewski, Maggie L.; Prelack, Kathy; Keaney, Timothy; Sheridan, Robert L.] Shriners Hosp Children, Dept Nutr Serv, Boston, MA 02114 USA.
   [Dylewski, Maggie L.; Prelack, Kathy; Keaney, Timothy; Sheridan, Robert L.] Shriners Hosp Children, Dept Surg, Boston, MA 02114 USA.
   [Sheridan, Robert L.] Massachusetts Gen Hosp, Dept Surg, Boston, MA 02114 USA.
RP Dylewski, ML (通讯作者)，Shriners Hosp Children, Dept Nutr Serv, 51 Blossom St, Boston, MA 02114 USA.
CR BORGSTROM B, 1976, BIOCHIM BIOPHYS ACTA, V450, P352, DOI 10.1016/0005-2760(76)90008-4
   CHOSIDOW O, 1993, ARCH DERMATOL, V129, P792, DOI 10.1001/archderm.129.6.792
   DEMLING RH, 1978, ARCH SURG-CHICAGO, V113, P758
   GARGOURI Y, 1983, J LIPID RES, V24, P1336
   GUILLAUME JC, 1987, ARCH DERMATOL, V123, P1166, DOI 10.1001/archderm.123.9.1166
   HARMEL RP, 1986, CLIN PLAST SURG, V13, P95
   JUNGE W, 1989, CLIN BIOCHEM, V22, P109, DOI 10.1016/S0009-9120(89)80007-4
   Junge W., 1999, Clinical Chemistry and Laboratory Medicine, V37, pS469
   Lorentz K, 1998, CLIN CHEM LAB MED, V36, P185, DOI 10.1515/CCLM.1998.034
   Marik PE, 2001, CRIT CARE MED, V29, P2264, DOI 10.1097/00003246-200112000-00005
   MAYES T, 2003, CONT NUTR SUPPORT PR, P595
   Mayes T, 2008, NUTR CLIN PRACT, V23, P547, DOI 10.1177/0884533608323434
   RYAN CM, 1995, ANN SURG, V222, P163, DOI 10.1097/00000658-199508000-00008
   TAGAMI H, 1986, BRIT J DERMATOL, V115, P250, DOI 10.1111/j.1365-2133.1986.tb05728.x
   TATNALL FM, 1985, BRIT J DERMATOL, V113, P629, DOI 10.1111/j.1365-2133.1985.tb02391.x
   Thomson A, 2008, CURR OPIN CLIN NUTR, V11, P261, DOI 10.1097/MCO.0b013e3282fba5b4
   Todd S Rob, 2006, Nutr Clin Pract, V21, P421, DOI 10.1177/0115426506021005421
   YEO CJ, 1997, TXB SURG BIOL BASIS, P1151
   Zaloga GP, 1999, CRIT CARE MED, V27, P259, DOI 10.1097/00003246-199902000-00024
NR 19
TC 9
Z9 11
U1 0
U2 0
PU LIPPINCOTT WILLIAMS & WILKINS
PI PHILADELPHIA
PA 530 WALNUT ST, PHILADELPHIA, PA 19106-3621 USA
SN 1559-047X
J9 J BURN CARE RES
JI J. Burn Care Res.
PD MAR-APR
PY 2010
VL 31
IS 2
BP 292
EP 296
DI 10.1097/BCR.0b013e3181d0f448
PG 5
WC Critical Care Medicine; Dermatology; Surgery
WE Science Citation Index Expanded (SCI-EXPANDED)
SC General & Internal Medicine; Dermatology; Surgery
GA 564DL
UT WOS:000275193400010
PM 20182382
DA 2022-03-26
ER

PT J
AU Carlson, D
   Maass, DL
   White, DJ
   Tan, J
   Horton, JW
AF Carlson, Deborah
   Maass, David L.
   White, D. Jean
   Tan, Jing
   Horton, Jureta W.
TI Antioxidant vitamin therapy alters sepsis-related apoptotic myocardial
   activity and inflammatory responses
SO AMERICAN JOURNAL OF PHYSIOLOGY-HEART AND CIRCULATORY PHYSIOLOGY
LA English
DT Article
DE aspiration-induced pneumonia; Streptococcus pneumoniae; cardiomyocytes;
   inflammatory cytokines; nuclear factor-kappa B activation; left
   ventricular performance
ID NF-KAPPA-B; MIGRATION INHIBITORY FACTOR; BURN INJURY; TNF-ALPHA;
   ACTIVATION; ENDOTOXIN; OVEREXPRESSION; DYSFUNCTION; HEMORRHAGE;
   SECRETION
AB This study examined the effects of antioxidant vitamins on several aspects of sepsis-related myocardial signaling cascades. Sprague-Dawley rats were divided into four groups: group 1, vehicle-treated shams; group 2, sham-operated rats given antioxidant vitamins (vitamin C, 24 mg/kg; vitamin E, 20 U/kg; vitamin A, 417 U/kg; and zinc, 3.7 ng/kg) by oral gavage in 0.5 ml water twice daily for 3 days and no septic challenge (vitamin-treated, sham-operated rats); group 3, intratracheal delivery of Streptococcus pneumoniae, 4 X 10(6) colony forming units in a volume of 0.3 ml phosphate buffer solution; group 4, S. pneumonia challenge as described for group 3 plus antioxidant vitamins (as described for group 2). Hearts collected 24 h after septic challenge were used to examine several aspects of cell signaling and ventricular function. As a result, when compared with sham-operated rats, sepsis in the absence of antioxidant therapy promoted NF-kappa B activation, increased mitochondrial cytochrome c release, increased myocyte cytokine secretion, increased caspase activation, and impaired left ventricular function. Antioxidant vitamin therapy plus septic challenge prevented NF-kappa B activation, reduced mitochondrial cytochrome c release, decreased caspase activity, abrogated cardiomyocyte secretion of inflammatory cytokines, and improved myocardial contractile function. In conclusion, antioxidant vitamin therapy abrogated myocardial inflammatory cytokine signaling and attenuated sepsis-related contractile dysfunction, suggesting that antioxidant vitamin therapy may be a potential approach to treat injury and disease states characterized by myocardial dysfunction.
C1 UT SW Med Ctr, Dept Surg, Dallas, TX 75390 USA.
   UT SW Med Ctr, Dept Pediat, Dallas, TX 75390 USA.
RP Horton, JW (通讯作者)，UT SW Med Ctr, Dept Surg, 5323 Harry Hines Blvd, Dallas, TX 75390 USA.
EM jureta.horton@utsouthwestern.edu
FU NIGMS NIH HHSUnited States Department of Health & Human ServicesNational
   Institutes of Health (NIH) - USANIH National Institute of General
   Medical Sciences (NIGMS) [5-P50-GM-21681-39, R01-GM-07504-08] Funding
   Source: Medline; NATIONAL INSTITUTE OF GENERAL MEDICAL SCIENCESUnited
   States Department of Health & Human ServicesNational Institutes of
   Health (NIH) - USANIH National Institute of General Medical Sciences
   (NIGMS) [P50GM021681] Funding Source: NIH RePORTER
CR Angus D C, 2001, Crit Care Med, V29, P1303, DOI 10.1097/00003246-200107000-00002
   BAEUERLE PA, 1994, ANNU REV IMMUNOL, V12, P141, DOI 10.1146/annurev.immunol.12.1.141
   BEAL AL, 1994, JAMA-J AM MED ASSOC, V271, P226, DOI 10.1001/jama.271.3.226
   Bohrer H, 1997, J CLIN INVEST, V100, P972, DOI 10.1172/JCI119648
   BONE RC, 1994, CRIT CARE MED, V22, pS8
   Buja LM, 2005, CARDIOVASC PATHOL, V14, P170, DOI 10.1016/j.carpath.2005.03.006
   Carlson DL, 2005, CRIT CARE MED, V33, P1021, DOI 10.1097/01.CCM.0000163398.79679.66
   Carlson DL, 2003, AM J PHYSIOL-HEART C, V284, pH804, DOI 10.1152/ajpheart.00394.2001
   Carlson DL, 2002, AM J PHYSIOL-HEART C, V282, pH1907, DOI 10.1152/ajpheart.00393.2001
   Chagnon F, 2005, CIRC RES, V96, P1095, DOI 10.1161/01.RES.0000168327.22888.4d
   DEHALLE S, 2004, ANN NY ACAD SCI, V1030, P1
   Garner LB, 2003, AM J PHYSIOL-HEART C, V285, pH2500, DOI 10.1152/ajpheart.00432.2003
   GLAUSER MP, 1994, CLIN INFECT DIS, V18, pS205, DOI 10.1093/clinids/18.Supplement_2.S205
   Grabellus F, 2002, CARDIOVASC RES, V53, P124, DOI 10.1016/S0008-6363(01)00433-3
   Haudek SB, 2001, AM J PHYSIOL-HEART C, V280, pH962, DOI 10.1152/ajpheart.2001.280.3.H962
   Horton Jureta W, 2003, Surg Infect (Larchmt), V4, P363, DOI 10.1089/109629603322761427
   Horton JW, 2001, J TRAUMA, V50, P397, DOI 10.1097/00005373-200103000-00002
   Horton JW, 2001, AM J PHYSIOL-HEART C, V280, pH1591, DOI 10.1152/ajpheart.2001.280.4.H1591
   KAPADIA S, 1995, J CLIN INVEST, V96, P1042, DOI 10.1172/JCI118090
   Kothakota S, 1997, SCIENCE, V278, P294, DOI 10.1126/science.278.5336.294
   Kyto V, 2004, AM J CARDIOL, V94, P746, DOI 10.1016/j.amjcard.2004.05.056
   Lancel S, 2005, CIRCULATION, V111, P2596, DOI 10.1161/CIRCULATIONAHA.104.490979
   Maass DL, 2002, SHOCK, V17, P293, DOI 10.1097/00024382-200204000-00009
   Meldrum DR, 1997, J MOL CELL CARDIOL, V29, P2849, DOI 10.1006/jmcc.1997.0506
   NATANSON C, 1989, J EXP MED, V169, P823, DOI 10.1084/jem.169.3.823
   Park JS, 2006, AM J PHYSIOL-CELL PH, V290, pC917, DOI 10.1152/ajpcell.00401.2005
   PARRILLO JE, 1990, ANN INTERN MED, V113, P227, DOI 10.7326/0003-4819-113-3-227
   Parsey MV, 1999, CLIN IMMUNOL, V91, P219, DOI 10.1006/clim.1999.4693
   PENG M, 1995, CELL MOL BIOL RES, V41, P189
   Rivera DeeAnn M, 2005, Curr Heart Fail Rep, V2, P5, DOI 10.1007/s11897-005-0001-7
   Scheubel RJ, 2002, J AM COLL CARDIOL, V39, P481, DOI 10.1016/S0735-1097(01)01769-7
   SCHRECK R, 1992, FREE RADICAL RES COM, V17, P221, DOI 10.3109/10715769209079515
   Sen CK, 1996, FEBS LETT, V385, P58, DOI 10.1016/0014-5793(96)00346-8
   Starling RC, 1998, MOL CELL BIOCHEM, V180, P171, DOI 10.1023/A:1006876031121
   SUFFREDINI AF, 1989, NEW ENGL J MED, V321, P280, DOI 10.1056/NEJM198908033210503
   Sugden PH, 1998, CIRC RES, V83, P345, DOI 10.1161/01.RES.83.4.345
   Sun ZW, 2002, SHOCK, V18, P99, DOI 10.1097/00024382-200208000-00001
   Vincent JL, 2003, INTENS CARE MED, V29, pS74
   White J, 2003, AM J PHYSIOL-HEART C, V285, pH47, DOI 10.1152/ajpheart.00833.2002
NR 39
TC 23
Z9 25
U1 0
U2 1
PU AMER PHYSIOLOGICAL SOC
PI BETHESDA
PA 9650 ROCKVILLE PIKE, BETHESDA, MD 20814 USA
SN 0363-6135
EI 1522-1539
J9 AM J PHYSIOL-HEART C
JI Am. J. Physiol.-Heart Circul. Physiol.
PD DEC
PY 2006
VL 291
IS 6
BP H2779
EP H2789
DI 10.1152/ajpheart.01258.2005
PG 11
WC Cardiac & Cardiovascular Systems; Physiology; Peripheral Vascular
   Disease
WE Science Citation Index Expanded (SCI-EXPANDED)
SC Cardiovascular System & Cardiology; Physiology
GA 103AO
UT WOS:000241855900031
PM 16844910
DA 2022-03-26
ER

PT J
AU Hazeldine, J
   Hampson, P
   Lord, JM
AF Hazeldine, Jon
   Hampson, Peter
   Lord, Janet M.
TI The diagnostic and prognostic value of systems biology research in major
   traumatic and thermal injury: a review
SO BURNS & TRAUMA
LA English
DT Review
DE Burns; Cytokines; Genomics; Inflammation; Mortality; Sepsis; Trauma
ID MULTIPLE ORGAN FAILURE; ANTIGEN-DR EXPRESSION; MITOCHONDRIAL-DNA;
   BRAIN-INJURY; NOSOCOMIAL INFECTION; CLINICAL-OUTCOMES; GENOMIC
   RESPONSES; IMMUNE-RESPONSE; BURN INJURY; MORTALITY
AB As secondary complications remain a significant cause of morbidity and mortality amongst hospitalised trauma patients, the need to develop novel approaches by which to identify patients at risk of adverse outcome is becoming increasingly important. Centred on the idea that patients who experience "poor" outcome post trauma elicit a response to injury that is distinct from those who experience "good" outcome, tailored therapeutics is an emerging concept aimed at improving current treatment regimens by promoting patient-specific therapies. Making use of recent advancements in the fields of genomics, proteomics and metabolomics, numerous groups have undertaken a systems-based approach to analysing the acute immune and inflammatory response to major traumatic and thermal injury in an attempt to uncover a single or combination of biomarkers that can identify patients at risk of adverse outcome. Early results are encouraging, with all three approaches capable of discriminating patients with "good" outcome from those who develop nosocomial infections, sepsis and multiple organ failure, with differences apparent in blood samples acquired as early as 2 h post injury. In particular, genomic data is proving to be highly informative, identifying patients at risk of "poor" outcome with a higher degree of sensitivity and specificity than statistical models built upon data obtained from existing anatomical and physiological scoring systems. Here, focussing predominantly upon human-based research, we provide an overview of the findings of studies that have investigated the immune and inflammatory response to major traumatic and thermal injury at the genomic, protein and metabolite level, and consider both the diagnostic and prognostic potential of these approaches.
C1 [Hazeldine, Jon; Hampson, Peter; Lord, Janet M.] Univ Birmingham, Inst Inflammat & Ageing, NIHR Surg Reconstruct & Microbiol Res Ctr, Sch Med, Birmingham B15 2TT, W Midlands, England.
   [Hampson, Peter] Queen Elizabeth Hosp, Healing Fdn Ctr Burns Res, Birmingham B15 2WB, W Midlands, England.
RP Hazeldine, J (通讯作者)，Univ Birmingham, Inst Inflammat & Ageing, NIHR Surg Reconstruct & Microbiol Res Ctr, Sch Med, Birmingham B15 2TT, W Midlands, England.
EM j.hazeldine@bham.ac.uk
RI Hazeldine, Jon/T-5725-2019
OI Lord, Janet/0000-0003-1030-6786
FU National Institute for Health Research Surgical Reconstruction and
   Microbiology Research Centre (NIHR SRMRC); University Hospitals
   Birmingham NHS Foundation Trust; University of Birmingham; Royal Centre
   for Defence Medicine; Healing Foundation
FX Jon Hazeldine is funded by the National Institute for Health Research
   Surgical Reconstruction and Microbiology Research Centre (NIHR SRMRC), a
   partnership between University Hospitals Birmingham NHS Foundation
   Trust, the University of Birmingham and the Royal Centre for Defence
   Medicine. Peter Hampson is funded by the Healing Foundation. The views
   expressed are those of the author(s) and not necessarily those of the
   NHS, the NIHR or the Department of Health.
CR Abraham E, 2013, CRIT CARE MED, V41, P1363, DOI 10.1097/CCM.0b013e31827c02dd
   ALEXANDER JW, 1978, ANN SURG, V188, P809, DOI 10.1097/00000658-197812000-00016
   Balakathiresan N, 2012, J NEUROTRAUM, V29, P1379, DOI 10.1089/neu.2011.2146
   Bianchi ME, 2007, J LEUKOCYTE BIOL, V81, P1, DOI 10.1189/jlb.0306164
   Blaise BJ, 2013, ANAL CHEM, V85, P10850, DOI 10.1021/ac402235q
   Ferreira LCB, 2014, BRAIN INJURY, V28, P1311, DOI 10.3109/02699052.2014.916818
   Cheron A, 2010, CRIT CARE, V14, DOI 10.1186/cc9331
   Cohen MJ, 2010, J TRAUMA, V69, P31, DOI 10.1097/TA.0b013e3181e043fe
   Csontos C, 2010, BURNS, V36, P483, DOI 10.1016/j.burns.2009.10.009
   Cuenca AG, 2013, CRIT CARE MED, V41, P1175, DOI 10.1097/CCM.0b013e318277131c
   Cuschieri J, 2010, SHOCK, V34, P346, DOI 10.1097/SHK.0b013e3181d8e687
   D'Alessandro A, 2016, BLOOD TRANSFUS-ITALY, V14, P185, DOI 10.2450/2016.0208-15
   D'Alessandro A, 2015, J TRANSL MED, V13, DOI 10.1186/s12967-015-0612-z
   D'Alessandro A, 2015, AM J PHYSIOL-REG I, V308, pR1034, DOI 10.1152/ajpregu.00030.2015
   Davis CS, 2013, ANN SURG, V257, P1137, DOI 10.1097/SLA.0b013e318275f424
   Davis CS, 2012, J BURN CARE RES, V33, P26, DOI 10.1097/BCR.0b013e318234d903
   Desai KH, 2011, PLOS MED, V8, DOI 10.1371/journal.pmed.1001093
   Di Battista AP, 2016, J NEUROINFLAMM, V13, DOI 10.1186/s12974-016-0500-3
   Efron PA, 2015, J LEUKOCYTE BIOL, V98, P945, DOI 10.1189/jlb.5MR0315-127R
   Finnerty CC, 2012, CTS-CLIN TRANSL SCI, V5, P243, DOI 10.1111/j.1752-8062.2012.00412.x
   Fitzpatrick MA, 2013, SWISS MED WKLY, V143, DOI 10.4414/smw.2013.13743
   Frink M, 2009, SCAND J TRAUMA RESUS, V17, DOI 10.1186/1757-7241-17-49
   Giamberardino HIG, 2007, BRAZ J INFECT DIS, V11, P285, DOI 10.1590/S1413-86702007000200024
   Gauglitz GG, 2008, CRIT CARE, V12, DOI 10.1186/cc6932
   Giannoudis PV, 1998, BRIT J SURG, V85, P986
   Glance LG, 2011, ARCH SURG-CHICAGO, V146, P794, DOI 10.1001/archsurg.2011.41
   Gogos CA, 2000, J INFECT DIS, V181, P176, DOI 10.1086/315214
   Gouel-Cheron A, 2012, PLOS ONE, V7, DOI 10.1371/journal.pone.0033095
   Gu XL, 2013, PLOS ONE, V8, DOI 10.1371/journal.pone.0072834
   Hazeldine J, 2015, INJURY, V46, P975, DOI 10.1016/j.injury.2015.03.028
   He L, 2004, NAT REV GENET, V5, P522, DOI 10.1038/nrg1379
   Heffernan DS, 2012, CRIT CARE, V16, DOI 10.1186/cc11157
   Hergenroeder GW, 2010, J NEUROINFLAMM, V7, DOI 10.1186/1742-2094-7-19
   Hietbrink F, 2006, World J Emerg Surg, V1, P15, DOI 10.1186/1749-7922-1-15
   Hu Cheng-xiang, 2004, Zhongguo Wei Zhong Bing Ji Jiu Yi Xue, V16, P193
   Hur J, 2015, ANN LAB MED, V35, P105, DOI 10.3343/alm.2015.35.1.105
   Jastrow KM, 2009, J AM COLL SURGEONS, V209, P320, DOI 10.1016/j.jamcollsurg.2009.05.002
   Jeschke MG, 2014, ANN SURG, V259, P814, DOI 10.1097/SLA.0b013e31828dfbf1
   Jones CN, 2014, PLOS ONE, V9, DOI 10.1371/journal.pone.0114509
   Kraft R, 2015, SHOCK, V43, P222, DOI 10.1097/SHK.0000000000000294
   Krychtiuk KA, 2015, CRIT CARE MED, V43, P2633, DOI 10.1097/CCM.0000000000001311
   Langley RJ, 2013, SCI TRANSL MED, V5, DOI 10.1126/scitranslmed.3005893
   Lazarus HM, 2005, J TRAUMA, V59, P188, DOI 10.1097/01.TA.0000171535.75484.DF
   Lexcen DR, 2012, J TRAUMA ACUTE CARE, V73, pS147, DOI 10.1097/TA.0b013e3182609821
   Liang Q, 2015, RSC ADV, V5, P102204
   Lord JM, 2014, LANCET, V384, P1455, DOI 10.1016/S0140-6736(14)60687-5
   Lusczek ER, 2013, METABOLOMICS, V9, P223, DOI 10.1007/s11306-012-0441-5
   Lustenberger T, 2016, IMMUNOBIOLOGY, V221, P427, DOI 10.1016/j.imbio.2015.11.011
   Maier B, 2007, SHOCK, V28, P668, DOI 10.1097/shk.0b013e318123e64e
   Mann EA, 2012, SHOCK, V37, P4, DOI 10.1097/SHK.0b013e318237d6bf
   Marks W, 2013, CENT EUR J IMMUNOL, V38, P494, DOI 10.5114/ceji.2013.39767
   Mickiewicz B, 2015, CRIT CARE, V19, DOI 10.1186/s13054-015-1026-2
   Mickiewicz B, 2015, CRIT CARE, V19, DOI 10.1186/s13054-014-0729-0
   Morris AC, 2013, BRIT J ANAESTH, V111, P778, DOI 10.1093/bja/aet205
   Mrakovcic-Sutic I, 2010, SCAND J IMMUNOL, V72, P57, DOI 10.1111/j.1365-3083.2010.02407.x
   Muszynski JA, 2014, SHOCK, V42, P313, DOI 10.1097/SHK.0000000000000217
   Namas RA, 2016, ANN SURG, V263, P191, DOI 10.1097/SLA.0000000000001001
   Orr SK, 2015, CRIT CARE MED, V43, P2642, DOI 10.1097/CCM.0000000000001312
   Osborn TM, 2004, CRIT CARE MED, V32, P2234, DOI 10.1097/01.CCM.0000145586.23276.0F
   Owen HC, 2015, J TRAUMA ACUTE CARE, V79, P766, DOI 10.1097/TA.0000000000000850
   Ozbalkan Z, 2004, INT J CLIN PRACT, V58, P125, DOI 10.1111/j.1368-5031.2004.0106.x
   Parent BA, 2016, JAMA SURG, V151, DOI 10.1001/jamasurg.2016.0853
   Peltz ED, 2015, J TRAUMA ACUTE CARE, V78, P742, DOI 10.1097/TA.0000000000000589
   Pileri D, 2008, Ann Burns Fire Disasters, V21, P182
   Redell JB, 2010, J NEUROTRAUM, V27, P2147, DOI 10.1089/neu.2010.1481
   Schmerler D, 2012, J LIPID RES, V53, P1369, DOI 10.1194/jlr.P023309
   Soares FMS, 2012, NEUROIMMUNOMODULAT, V19, P377, DOI 10.1159/000342141
   Seok J, 2013, P NATL ACAD SCI USA, V110, P3507, DOI 10.1073/pnas.1222878110
   Sharma A, 2014, PLOS ONE, V9, DOI 10.1371/journal.pone.0112019
   Shay T, 2015, P NATL ACAD SCI USA, V112, pE346, DOI 10.1073/pnas.1416629111
   Shelhamer MC, 2015, J TRAUMA ACUTE CARE, V79, P431, DOI 10.1097/TA.0000000000000754
   SHENG ZY, 1987, J TRAUMA, V27, P587
   Simmons JD, 2013, ANN SURG, V258, P591, DOI 10.1097/SLA.0b013e3182a4ea46
   Takao K, 2015, P NATL ACAD SCI USA, V112, P1167, DOI 10.1073/pnas.1401965111
   Tompkins RG, 2015, J TRAUMA ACUTE CARE, V78, P671, DOI 10.1097/TA.0000000000000568
   Ulvik A, 2007, CRIT CARE, V11, DOI 10.1186/cc6111
   Vanzant EL, 2015, CRIT CARE, V19, DOI 10.1186/s13054-015-0788-x
   Venet F, 2007, CRIT CARE MED, V35, P1910, DOI 10.1097/01.CCM.0000275271.77350.B6
   Vermeersch Kathleen A, 2013, J Carcinog, V12, P9, DOI 10.4103/1477-3163.113622
   Walko TD, 2014, SHOCK, V41, P499, DOI 10.1097/SHK.0000000000000160
   Walsh DS, 2005, J SURG RES, V129, P221, DOI 10.1016/j.jss.2005.05.003
   Wang YR, 2015, SHOCK, V43, P172, DOI 10.1097/SHK.0000000000000274
   Ward NS, 2008, CLIN CHEST MED, V29, P617, DOI 10.1016/j.ccm.2008.06.010
   Warren HS, 2009, MOL MED, V15, P220, DOI 10.2119/molmed.2009.00027
   Witowski N, 2015, PLOS ONE, V10, DOI 10.1371/journal.pone.0124467
   World Health Organization, 2014, INJ VIOL FACTS
   Xiao WZ, 2011, J EXP MED, V208, P2581, DOI 10.1084/jem.20111354
   Yan SC, 2015, ANN SURG, V261, P781, DOI 10.1097/SLA.0000000000000759
   Yi LZ, 2016, SCI REP-UK, V6, DOI 10.1038/srep21320
   Zhang JZ, 2014, INT J MOL MED, V33, P817, DOI 10.3892/ijmm.2014.1650
   Zhang Q, 2010, NATURE, V464, P104, DOI 10.1038/nature08780
   Zhang Y, 2011, J CELL BIOCHEM, V112, P2435, DOI 10.1002/jcb.23168
   Zhang YG, 2014, EURASIP J ADV SIG PR, DOI 10.1186/1687-6180-2014-17
   Zhou Hua, 2012, Zhonghua Shao Shang Za Zhi, V28, P111
NR 95
TC 19
Z9 19
U1 1
U2 15
PU OXFORD UNIV PRESS
PI OXFORD
PA GREAT CLARENDON ST, OXFORD OX2 6DP, ENGLAND
SN 2321-3868
EI 2321-3876
J9 BURNS TRAUMA
JI Burns Trauma
PD SEP 21
PY 2016
VL 4
AR 33
DI 10.1186/s41038-016-0059-3
PG 11
WC Emergency Medicine; Dermatology; Surgery
WE Science Citation Index Expanded (SCI-EXPANDED)
SC Emergency Medicine; Dermatology; Surgery
GA DW7LL
UT WOS:000383832100001
PM 27672669
OA Green Published, gold
DA 2022-03-26
ER

PT J
AU Newsholme, EA
   Calder, PC
AF Newsholme, EA
   Calder, PC
TI The proposed role of glutamine in some cells of the immune system and
   speculative consequences for the whole animal
SO NUTRITION
LA English
DT Article; Proceedings Paper
CT 3rd Oxford Glutamine Workshop
CY 1996
CL OXFORD, ENGLAND
ID ADIPOSE-TISSUE; METABOLISM; LYMPHOCYTES; GLUCOSE; CULTURE; RAT
AB The activity of glutaminase is high in lymphoid organs, lymphocytes and macrophages and increases in the popliteal lymph node in response to an immunological challenge. Consistent with this high activity, glutamine is utilised at a high rate by resting lymphocytes and macrophages in culture. Mitogenic stimulation of lymphocytes increases both glutaminase activity and the rate of glutamine utilisation. The major products of glutamine utilisation by lymphocytes and macrophages in culture are glutamate, aspartate, lactate and ammonia; < 25% of the glutamine used is completely oxidised. It is suggested that the high rate of glutamine utilisation by cells of the immune system serves to maintain a high intracellular concentration of intermediates of biosynthetic pathways such that optimal rates of DNA, RNA and protein synthesis can be maintained. In the absence of glutamine, lymphocytes do not proliferate in vitro; proliferation increases greatly as the glutamine concentration increases. The synthesis of interleukin-2 by lymphocytes and of interleukin-l by macrophages is glutamine-dependent. Macrophage-mediated phagocytosis is influenced by glutamine availability. Glutamine is synthesized in skeletal muscle. Skeletal muscle and plasma glutamine levels are lowered by sepsis, injury, burns, surgery and endurance exercise and in the overtrained athlete. These observations indicate that a significant depletion of the skeletal muscle glutamine pool is characteristic of trauma and it has been suggested that the lowered plasma glutamine concentration contributes, at least in part, to the immunosuppression which accompanies such situations. Beneficial effects of the provision of glutamine or its precursors have been reproted in patients following surgery, radiation treatment or bone marrow transplantation or suffering from injury, sepsis or burns. (C)Elsevier Science Inc. 1997.
C1 UNIV SOUTHAMPTON,SCH BIOL SCI,DEPT HUMAN NUTR,SOUTHAMPTON SO16 3DP,HANTS,ENGLAND.
   UNIV OXFORD,DEPT BIOCHEM,CELLULAR NUTR RES GRP,OXFORD OX1 3QU,ENGLAND.
RI Calder, Philip C/E-9739-2013; Newsholme, Philip/D-4939-2016
OI Calder, Philip C/0000-0002-6038-710X; Newsholme,
   Philip/0000-0002-0500-6984
CR ARDAWI MSM, 1985, ESSAYS BIOCHEM, V21, P1
   ARDAWI MSM, 1983, BIOCHEM J, V212, P835, DOI 10.1042/bj2120835
   ARDAWI MSM, 1990, J LAB CLIN MED, V115, P654
   CALDER PC, 1995, P NUTR SOC, V54, P65, DOI 10.1079/PNS19950038
   CALDER PC, 1994, CLIN NUTR, V13, P2, DOI 10.1016/0261-5614(94)90003-5
   FAIST E, 1986, ARCH SURG-CHICAGO, V121, P1000
   FITZPATRICK L, 1993, APPL BIOCHEM BIOTECH, V43, P93, DOI 10.1007/BF02916435
   FRAYN KN, 1991, CLIN SCI, V80, P471, DOI 10.1042/cs0800471
   KWEON M N, 1991, Amino Acids (Vienna), V1, P7, DOI 10.1007/BF00808086
   NEWSHOLME EA, 1985, Q J EXP PHYSIOL CMS, V70, P473, DOI 10.1113/expphysiol.1985.sp002935
   NEWSHOLME EA, 1990, J PARENTERAL ENTERAL, V14, P635
   NEWSHOLME P, 1989, BIOCHEM J, V261, P211, DOI 10.1042/bj2610211
   PARRYBILLINGS M, 1992, MED SCI SPORT EXER, V24, P1353
   PARRYBILLINGS M, 1992, ARCH SURG-CHICAGO, V127, P1237
   PARRYBILLINGS M, 1990, LANCET, V336, P523, DOI 10.1016/0140-6736(90)92083-T
   POND C, 1996, P NUTR SOC, V55, P11
   POND CM, 1995, J LIPID RES, V36, P2219
   PULVERTAFT RJV, 1959, P ROY SOC MED, V52, P315, DOI 10.1177/003591575905200501
   Roth E, 1982, Clin Nutr, V1, P25, DOI 10.1016/0261-5614(82)90004-8
   SCHELTINGA MR, 1991, ANN SURG, V214, P385, DOI 10.1097/00000658-199110000-00003
   SZONDY Z, 1989, BIOCHEM J, V261, P979, DOI 10.1042/bj2610979
   Yoshida S, 1992, JPEN, V16, p30S
NR 22
TC 111
Z9 116
U1 0
U2 12
PU ELSEVIER SCIENCE INC
PI NEW YORK
PA 655 AVENUE OF THE AMERICAS, NEW YORK, NY 10010
SN 0899-9007
J9 NUTRITION
JI Nutrition
PD JUL-AUG
PY 1997
VL 13
IS 7-8
BP 728
EP 730
DI 10.1016/S0899-9007(97)83034-1
PG 3
WC Nutrition & Dietetics
WE Conference Proceedings Citation Index - Science (CPCI-S); Science Citation Index Expanded (SCI-EXPANDED)
SC Nutrition & Dietetics
GA XQ496
UT WOS:A1997XQ49600029
PM 9263277
DA 2022-03-26
ER

PT J
AU Xiu, FM
   Stanojcic, M
   Jeschke, MG
AF Xiu, Fangming
   Stanojcic, Mile
   Jeschke, Marc G.
TI Norepinephrine Inhibits Macrophage Migration by Decreasing CCR2
   Expression
SO PLOS ONE
LA English
DT Article
ID THERMAL-INJURY; BONE-MARROW; HEMATOPOIETIC STEM; COLD STRESS; BURN
   INJURY; SEPSIS; PHAGOCYTOSIS; MONOCYTES; CELLS; INFILTRATION
AB Increased incidences of infectious and septic complications during post-burn courses represent the main contributor to burn injury mortality. Sustained increases in catecholamine levels, especially norepinephrine (NE), contribute to immune disturbances in severely burned patients. The precise mechanisms underlying NE-mediated immunoregulation are not fully understood. Here we hypothesize that persistently elevated NE levels are associated with immunodysfunctions. We examined the effects of NE on the phenotype and functions of bone marrow-derived macrophages (BMMs). Whole mouse bone marrow cells were treated in vitro with 40 ng/mL of M-CSF and with 1 x 10(-6) M or 1 x 10(-8) M of NE or without NE for 7 days; cells were collected and stained with antibodies for CD11b, F4/80, MHC II and the inflammatory CC chemokine receptor 2 (CCR2). We found 1 x 10(-6) M of NE inhibited MHC II and CCR2 expression on CD11b(+)/F4/80(+) BMM cells. It also inhibited BMM proliferation by inhibiting CSF-1R expression. On the contrary, 1 x 10(-8) M of NE slightly increased both MHC II and CCR2 expression on CD11b(+)/F4/80(+) BMM cells but inhibited CD11b(+)/F4/80(+) BMM proliferation. MCP-1 based migration assay showed that the migration of 1 x 10(-6) M of NE-treated BMM toward MCP-1 was significantly decreased compared to BMM without NE treatment. Both 1 x 10(-8) M and 1 x 10(-6) M of NE enhanced TNF-alpha production and phagocytosis of FITC-Dextran. Intracellular staining of transcriptional factor MafB showed that 1 x 10(-6) M of NE treatment enhanced its expression, whereas 1 x 10(-8) M of NE decreased expression. Stimulation with LPS in the last 24-hours of BMM culture further decreased CCR2 and MHC II expression of these BMM, suggesting the synergistic effect of LPS and NE on macrophage. Our results demonstrate that NE regulates macrophage differentiation, proliferation and function, and may play a critical role in the dysfunctional immune response post-burn.
C1 [Xiu, Fangming; Stanojcic, Mile; Jeschke, Marc G.] Univ Toronto, Sunnybrook Hlth Sci Ctr, Sunnybrook Res Inst,Dept Immunol, Ross Tilley Burn Ctr,Div Plast Surg,Dept Surg, Toronto, ON, Canada.
RP Jeschke, MG (通讯作者)，Univ Toronto, Sunnybrook Hlth Sci Ctr, Sunnybrook Res Inst,Dept Immunol, Ross Tilley Burn Ctr,Div Plast Surg,Dept Surg, Toronto, ON, Canada.
EM marc.jeschke@sunnybrook.ca
FU Canadian Institutes of Health ResearchCanadian Institutes of Health
   Research (CIHR) [123336]; CFI Leader's Opportunity FundCanada Foundation
   for Innovation [25407]; NIHUnited States Department of Health & Human
   ServicesNational Institutes of Health (NIH) - USA [RO1 GM087285-01];
   Physicians' Services Incorporated Foundation - Health Research Grant
   Program; NATIONAL INSTITUTE OF GENERAL MEDICAL SCIENCESUnited States
   Department of Health & Human ServicesNational Institutes of Health (NIH)
   - USANIH National Institute of General Medical Sciences (NIGMS)
   [R01GM087285] Funding Source: NIH RePORTER
FX This work was supported by the following grant funding sources: Canadian
   Institutes of Health Research # 123336; CFI Leader's Opportunity Fund:
   Project # 25407. NIH RO1 GM087285-01; and Physicians' Services
   Incorporated Foundation - Health Research Grant Program. The funders had
   no role in study design, data collection and analysis, decision to
   publish or preparation of the manuscript.
CR Baccan GC, 2010, NEUROIMMUNOMODULAT, V17, P379, DOI 10.1159/000292058
   Church D, 2006, CLIN MICROBIOL REV, V19, P403, DOI 10.1128/CMR.19.2.403-434.2006
   Clover AJP, 2011, BURNS, V37, P1386, DOI 10.1016/j.burns.2011.08.001
   Cohen MJ, 2004, ANN SURG, V240, P132, DOI 10.1097/01.sla.0000130724.84914.d6
   Deng JP, 2004, AM J PHYSIOL-CELL PH, V287, pC730, DOI 10.1152/ajpcell.00562.2003
   Engel DR, 2008, J IMMUNOL, V181, P5579, DOI 10.4049/jimmunol.181.8.5579
   Enomoto N, 2004, J GASTROENTEROL, V39, P1175, DOI 10.1007/s00535-004-1468-9
   Geissmann F, 2010, SCIENCE, V327, P656, DOI 10.1126/science.1178331
   Gosain A, 2007, SURGERY, V142, P170, DOI 10.1016/j.surg.2007.04.015
   Gosain A, 2009, J SURG RES, V152, P311, DOI 10.1016/j.jss.2008.05.001
   Howell K, 2012, J LEUKOCYTE BIOL, V91, P69, DOI 10.1189/jlb.0711338
   HU XX, 1991, J NEUROIMMUNOL, V31, P35, DOI 10.1016/0165-5728(91)90084-K
   Jeschke MG, 2007, CRIT CARE, V11, DOI 10.1186/cc6102
   Jeschke MG, 2011, PLOS ONE, V6, DOI 10.1371/journal.pone.0021245
   Kapoor A, 2011, AM J RESP CRIT CARE, V183, P150, DOI 10.1164/rccm.201009-1403ED
   Kelly JL, 1997, ANN SURG, V225, P530, DOI 10.1097/00000658-199705000-00010
   Kelly LM, 2000, EMBO J, V19, P1987, DOI 10.1093/emboj/19.9.1987
   King KY, 2011, NAT REV IMMUNOL, V11, P685, DOI 10.1038/nri3062
   Koo DJ, 2000, INT J MOL MED, V5, P457
   Kraft R, 2012, LANCET, V379, P1013, DOI 10.1016/S0140-6736(11)61345-7
   Kulp GA, 2010, SHOCK, V33, P369, DOI 10.1097/SHK.0b013e3181b92340
   MAEJIMA K, 1984, INFECT IMMUN, V43, P6, DOI 10.1128/IAI.43.1.6-10.1984
   Muthu K, 2008, J BURN CARE RES, V29, P12, DOI 10.1097/BCR.0b013e31815fa499
   Muthu K, 2010, J LEUKOCYTE BIOL, V88, P715, DOI 10.1189/jlb.0410186
   Rodriguez S, 2009, BLOOD, V114, P4064, DOI 10.1182/blood-2009-04-214916
   Santangelo S, 2001, ANN SURG, V233, P97, DOI 10.1097/00000658-200101000-00015
   Sarrazin S, 2009, CELL, V138, P300, DOI 10.1016/j.cell.2009.04.057
   Schwacha MG, 2003, BURNS, V29, P1, DOI 10.1016/S0305-4179(02)00187-0
   Scumpia PO, 2010, J IMMUNOL, V184, P2247, DOI 10.4049/jimmunol.0903652
   Sesti-Costa R, 2010, NEUROIMMUNOMODULAT, V17, P79, DOI 10.1159/000258690
   Sica A, 1997, J EXP MED, V185, P969, DOI 10.1084/jem.185.5.969
   Souto FO, 2011, AM J RESP CRIT CARE, V183, P234, DOI 10.1164/rccm.201003-0416OC
   SPENGLER RN, 1990, J IMMUNOL, V145, P1430
   Szelenyi J, 2000, J NEUROIMMUNOL, V103, P34, DOI 10.1016/S0165-5728(99)00234-9
   Tang YM, 2001, ANN SURG, V233, P266, DOI 10.1097/00000658-200102000-00017
   Tsou CL, 2007, J CLIN INVEST, V117, P902, DOI 10.1172/JCI29919
   Weischenfeldt J., 2008, CSH PROTOC
   Williams John G., 1994, Journal of Burn Care and Rehabilitation, V15, P493, DOI 10.1097/00004630-199411000-00006
   Yi L, 2012, PLOS ONE, V7, DOI 10.1371/journal.pone.0030404
   Zhou YH, 1999, J LEUKOCYTE BIOL, V65, P265, DOI 10.1002/jlb.65.2.265
NR 40
TC 29
Z9 32
U1 1
U2 18
PU PUBLIC LIBRARY SCIENCE
PI SAN FRANCISCO
PA 1160 BATTERY STREET, STE 100, SAN FRANCISCO, CA 94111 USA
SN 1932-6203
J9 PLOS ONE
JI PLoS One
PD JUL 2
PY 2013
VL 8
IS 7
AR e69167
DI 10.1371/journal.pone.0069167
PG 11
WC Multidisciplinary Sciences
WE Science Citation Index Expanded (SCI-EXPANDED)
SC Science & Technology - Other Topics
GA 176XV
UT WOS:000321341000185
PM 23844252
OA Green Published, Green Submitted, gold
DA 2022-03-26
ER

PT J
AU Sun, BW
   Chen, ZY
   Chen, X
   Liu, C
AF Sun, Bing-Wei
   Chen, Zhao-Yong
   Chen, Xi
   Liu, Chang
TI Attenuation of leukocytes sequestration by carbon monoxide-releasing
   molecules: Liberated carbon monoxide in the liver of thermally injured
   mice
SO JOURNAL OF BURN CARE & RESEARCH
LA English
DT Article
ID KAPPA-B ACTIVITY; ENDOTHELIAL-CELLS; ADHESION MOLECULE-1; EXPRESSION;
   LIPOPOLYSACCHARIDE; OXYGENASE-1; ACTIVATION; PROTECTS; SEPSIS; BURNS
AB We sought to determine whether the CO-releasing molecules, ie, liberated CO, attenuates the leukocytes sequestration in the liver of thermally injured mice. Sixty-five mice were assigned to five groups in three respective experiments. In each experiment, mice in sham group (n = 7) and sham + CORM-2 group (n = 7) were underwent sham thermal injury, whereas mice in burn group (n = 7) received 15% TBSA full-thickness thermal injury, mice in burn + CORM-2 group (n = 7) underwent the same thermal injury with the immediate administration of CORM-2 (8 mg/kg intravenously), and mice in burn + DMSO group (n 7) underwent the same thermal injury with an immediate 160 ill-bolus injection of 0.5% dimethyl sulfoxide/saline. Polymorphonuclear leucocyte (PMN) accumulation (assessed by the myeloperoxidase assay) was assessed in mice liver. Activation of nuclear factor kappa B (NF-kappa B) and the expression levels of ICAM-1 and VCAM-1 in liver were assessed. In an in vitro experiment, sinusoidal endothelial cells (SECs) isolated from the liver of normal mice were stimulated by experimental mice serum (50% v/v) for 4 hours. Subsequently, the adhesion of PMNs to SECs was assessed. In addition, the number and states (rolling or stationary) of leukocytes in liver were observed by intravital microscopy. Treatment of thermally injured mice with CORM-2 attenuated PMN accumulation and prevented activation of NF-kappa B in the liver, which was accompanied by a decrease of the expression of ICAM-1 and VCAM-1. In parallel, PMNs adhesion to SECs stimulated by CORM-2-treated thermally injured mice serum was markedly decreased. Intravital microscopy showed that the stationary leukocytes in thermally injured mice liver were significantly reduced by treatment of CORM-2. CORM-released CO attenuates leukocytes sequestration in the liver of burn mice by interfering with NF-kappa B activation, protein expression of ICAM-1 and VCAM-1, and therefore suppressing endothelial cells proadhesive phenotype.
C1 Jiangsu Univ, Affiliated Hosp, Dept Burns & Plast Surg, Zhenjiang 212001, Jiangsu Prov, Peoples R China.
RP Sun, BW (通讯作者)，Jiangsu Univ, Affiliated Hosp, Dept Burns & Plast Surg, 438 Jiefang Rd, Zhenjiang 212001, Jiangsu Prov, Peoples R China.
CR Baskaran H, 2000, J SURG RES, V93, P88, DOI 10.1006/jsre.2000.5955
   Bellas RE, 1997, AM J PATHOL, V151, P891
   BIELINSKA A, 1990, SCIENCE, V250, P997, DOI 10.1126/science.2237444
   BRAET F, 1994, LAB INVEST, V70, P944
   Cepinskas G, 1999, CIRC RES, V84, P103
   Chen XL, 2004, CRIT CARE MED, V32, P77, DOI 10.1097/01.CCM.0000104220.68149.DA
   Clark JE, 2003, CIRC RES, V93, pE2, DOI 10.1161/01.RES.0000084381.86567.08
   Deveci M, 2000, BURNS, V26, P41, DOI 10.1016/S0305-4179(99)00107-2
   Faunce DE, 1999, BURNS, V25, P403, DOI 10.1016/S0305-4179(99)00014-5
   Faunce DE, 1997, J LEUKOCYTE BIOL, V62, P733, DOI 10.1002/jlb.62.6.733
   Foresti R, 2004, BRIT J PHARMACOL, V142, P453, DOI 10.1038/sj.bjp.0705825
   Guo YR, 2004, AM J PHYSIOL-HEART C, V286, pH1649, DOI 10.1152/ajpheart.00971.2003
   HILLEGASS LM, 1990, J PHARMACOL METHOD, V24, P285, DOI 10.1016/0160-5402(90)90013-B
   Huang QR, 2005, BURNS, V31, P637, DOI 10.1016/j.burns.2005.02.006
   Jersmann HPA, 2001, INFECT IMMUN, V69, P1273, DOI 10.1128/IAI.69.3.1273-1279.2001
   Johnson TR, 2003, ANGEW CHEM INT EDIT, V42, P3722, DOI 10.1002/anie.200301634
   JOSEPH C, 2003, J TRAUMA, V54, P104
   Kacimi R, 1998, CIRC RES, V82, P576, DOI 10.1161/01.RES.82.5.576
   Lee TS, 2002, NAT MED, V8, P240, DOI 10.1038/nm0302-240
   Lowell CA, 1996, J CELL BIOL, V133, P895, DOI 10.1083/jcb.133.4.895
   Lush CW, 2003, GASTROENTEROLOGY, V124, P118, DOI 10.1053/gast.2003.50001
   Matuschak GM, 1996, CLIN CHEST MED, V17, P83, DOI 10.1016/S0272-5231(05)70300-2
   Mileski WJ, 2003, J TRAUMA, V54, P950, DOI 10.1097/01.TA.0000030626.84680.11
   Motterlini R, 2004, FASEB J, V18, P284, DOI 10.1096/fj.04-2169fje
   Motterlini R, 2003, CURR PHARM DESIGN, V9, P2525, DOI 10.2174/1381612033453785
   Motterlini R, 2002, CIRC RES, V90, pE17, DOI 10.1161/hh0202.104530
   Murphy JT, 2001, SHOCK, V16, P227, DOI 10.1097/00024382-200116030-00010
   Murphy TJ, 2005, J LEUKOCYTE BIOL, V77, P16, DOI 10.1189/jlb.0704382
   Nakae H, 2000, BURNS, V26, P139, DOI 10.1016/S0305-4179(99)00118-7
   Nakao A, 2003, GUT, V52, P1278, DOI 10.1136/gut.52.9.1278
   Otterbein LE, 2003, TRENDS IMMUNOL, V24, P449, DOI 10.1016/S1471-4906(03)00181-9
   Otterbein LE, 2000, NAT MED, V6, P422, DOI 10.1038/74680
   Sawle P, 2005, BRIT J PHARMACOL, V145, P800, DOI 10.1038/sj.bjp.0706241
   Sener G, 2005, BURNS, V31, P587, DOI 10.1016/j.burns.2005.01.012
   Stein AB, 2005, J MOL CELL CARDIOL, V38, P127, DOI 10.1016/j.yjmcc.2004.10.006
   Stengel John, 1996, Journal of Burn Care and Rehabilitation, V17, P14, DOI 10.1097/00004630-199601000-00006
   ten Cate H, 2001, CRIT CARE MED, V29, pS95, DOI 10.1097/00003246-200107001-00030
   Toklu HZ, 2006, INT IMMUNOPHARMACOL, V6, P156, DOI 10.1016/j.intimp.2005.07.016
   Wang P, 1996, AM J PHYSIOL-REG I, V270, pR927, DOI 10.1152/ajpregu.1996.270.5.R927
   Yin MJ, 1998, NATURE, V396, P77, DOI 10.1038/23948
   YOSHIDA N, 1992, AM J PHYSIOL, V262, pH1891, DOI 10.1152/ajpheart.1992.262.6.H1891
NR 41
TC 28
Z9 33
U1 0
U2 6
PU OXFORD UNIV PRESS
PI OXFORD
PA GREAT CLARENDON ST, OXFORD OX2 6DP, ENGLAND
SN 1559-047X
EI 1559-0488
J9 J BURN CARE RES
JI J. Burn Care Res.
PD JAN-FEB
PY 2007
VL 28
IS 1
BP 173
EP 181
DI 10.1097/BCR.0b013E31802CA491
PG 9
WC Critical Care Medicine; Dermatology; Surgery
WE Science Citation Index Expanded (SCI-EXPANDED)
SC General & Internal Medicine; Dermatology; Surgery
GA 127IV
UT WOS:000243580000030
PM 17211222
DA 2022-03-26
ER

PT J
AU Jacob, A
   Shah, KG
   Wu, RQ
   Wang, P
AF Jacob, Asha
   Shah, Kavin G.
   Wu, Rongqian
   Wang, Ping
TI Ghrelin as a Novel Therapy for Radiation Combined Injury
SO MOLECULAR MEDICINE
LA English
DT Review
ID INFLAMMATORY RESPONSE; VAGUS NERVE; HEPATOCELLULAR DYSFUNCTION;
   DIFFERENTIAL EXPRESSION; RECEPTOR ANTAGONIST; CYTOKINE EXPRESSION;
   IONIZING-RADIATION; MEDICAL-MANAGEMENT; ACYLATED PEPTIDE; ACCIDENT
   VICTIM
AB The threat of nuclear terrorism has led to growing worldwide concern about exposure to radiation. Acute radiation syndrome, or radiation sickness, develops after whole-body or a partial-body irradiation with a high dose of radiation. In the terrorist radiation exposure scenario, however, radiation victims likely suffer from additional injuries such as trauma, burns, wounds or sepsis. Thus, high-dose radiation injuries and appropriate therapeutic interventions must be studied. Despite advances in our understanding of the pathophysiology of radiation injury, very little information is available on the therapeutic approaches to radiation combined injury. In this review, we describe briefly the pathological consequences of ionizing radiation and provide an overview of the animal models of radiation combined injury. We highlight the combined radiation and sepsis model we recently established and suggest the use of ghrelin, a novel gastrointestinal hormone, as a potential therapy for radiation combined injury. (C) 2010 The Feinstein Institute for Medical Research, www.feinsteininstitute.org Online address: http://www.molmed.org doi: 10.2119/molmed.2009.00154
C1 [Wang, Ping] Feinstein Inst Med Res, Surg Res Lab, Manhasset, NY 11030 USA.
   N Shore Univ Hosp, Dept Surg, Great Neck, NY USA.
   Long Isl Jewish Med Ctr, Great Neck, NY USA.
RP Wang, P (通讯作者)，Feinstein Inst Med Res, Surg Res Lab, 350 Community Dr, Manhasset, NY 11030 USA.
EM pwang@nshs.edu
RI Varghese, Asha/AAK-4922-2021; Wu, Rongqian/I-3614-2012
OI Wu, Rongqian/0000-0003-0993-4531; Wang, Ping/0000-0002-1557-0394
FU National Institutes of HealthUnited States Department of Health & Human
   ServicesNational Institutes of Health (NIH) - USA [R21 AI 080536, R01
   GM053008, R01 AG028352]
FX This study was in part supported by the National Institutes of Health
   grants R21 AI 080536, R01 GM053008 and R01 AG028352 (PW).
CR Akashi M, 2001, J Radiat Res, V42 Suppl, pS157
   ALPEN EL, 1954, ANN SURG, V140, P113, DOI 10.1097/00000658-195407000-00013
   ANNO GH, 1989, HEALTH PHYS, V56, P821, DOI 10.1097/00004032-198906000-00001
   Anscher MS, 1998, INT J RADIAT ONCOL, V41, P1029, DOI 10.1016/S0360-3016(98)00154-0
   Arvat E, 2000, J ENDOCRINOL INVEST, V23, P493, DOI 10.1007/BF03343763
   BARANOV AE, 1994, BLOOD, V83, P596
   BAXTER H, 1953, PLAST RECONSTR SURG, V12, P439, DOI 10.1097/00006534-195312000-00007
   Borovikova LV, 2000, NATURE, V405, P458, DOI 10.1038/35013070
   BROOKS JW, 1952, ANN SURG, V136, P533, DOI 10.1097/00000658-195209000-00018
   Budagov R S, 2004, Radiats Biol Radioecol, V44, P392
   Budagov R S, 2004, Radiats Biol Radioecol, V44, P398
   Budagov R S, 2000, Radiats Biol Radioecol, V40, P188
   Budagov R S, 2000, Radiats Biol Radioecol, V40, P684
   Budagov R S, 2005, Radiats Biol Radioecol, V45, P191
   Chao NJ, 2007, EXP HEMATOL, V35, P24, DOI 10.1016/j.exphem.2007.01.008
   Cowley MA, 2004, ENDOCRINOLOGY, V145, P2604, DOI 10.1210/en.2004-0346
   Dainiak N., 2005, BJR S, V27, P169, DOI [10.1259/bjr/31003240, DOI 10.1259/BJR/31003240]
   Daniel T, 2007, SHOCK, V28, P278, DOI 10.1097/shk.0b013e318034264c
   Dantzer D, 2003, J SURG ONCOL, V83, P185, DOI 10.1002/jso.10242
   Date Y, 2000, BIOCHEM BIOPH RES CO, V275, P477, DOI 10.1006/bbrc.2000.3342
   DiCarlo AL, 2008, RADIAT RES, V169, P712, DOI 10.1667/RR1295.1
   Dixit VD, 2004, J CLIN INVEST, V114, P57, DOI 10.1172/JCI200421134
   EISENHOFER G, 1995, AM J PHYSIOL-GASTR L, V268, pG641, DOI 10.1152/ajpgi.1995.268.4.G641
   Eisenhofer G, 1996, J NEUROCHEM, V66, P1565
   ERVIN FR, 1962, NEW ENGL J MED, V266, P1127, DOI 10.1056/NEJM196205312662204
   Goehler LE, 1997, BRAIN RES BULL, V43, P357, DOI 10.1016/S0361-9230(97)00020-8
   Goehler LE, 1998, BRAIN RES, V804, P306, DOI 10.1016/S0006-8993(98)00685-4
   GOURMELON P, 2002, BJR S, V26
   Gourmelon P., 2005, BRIT J RADIOL, V27, P62, DOI [10.1259/bjr/15393845, DOI 10.1259/BJR/15393845]
   Gridley DS, 2007, IN VIVO, V21, P453
   Gu Qingyang, 1998, Journal of Environmental Pathology Toxicology and Oncology, V17, P117
   HAHN PY, 1995, SHOCK, V4, P269, DOI 10.1097/00024382-199510000-00007
   Hansen MK, 1998, J NEUROSCI, V18, P2247
   Hauer-Jensen Martin, 2007, Curr Opin Support Palliat Care, V1, P23, DOI 10.1097/SPC.0b013e3281108014
   Heaton T, 2005, LANCET, V365, P142, DOI 10.1016/S0140-6736(05)17704-6
   HEMPELMANN LH, 1952, ANN INTERN MED, V36, P279, DOI 10.7326/0003-4819-36-2-279
   Hirama T, 2003, BRIT J RADIOL, V76, P246, DOI 10.1259/bjr/82373369
   HOLLER E, 1990, BLOOD, V75, P1011
   Hong JH, 1999, INT J RADIAT BIOL, V75, P1421
   Ishii T, 2001, J Radiat Res, V42 Suppl, pS167
   Jagetia GC, 2004, J SURG RES, V120, P127, DOI 10.1016/j.jss.2003.12.003
   KARAS JS, 1965, NEW ENGL J MED, V272, P755, DOI 10.1056/NEJM196504152721501
   Katanyutanon S, 2008, INT J CLIN EXP MED, V1, P332
   Kojima M, 1999, NATURE, V402, P656, DOI 10.1038/45230
   Kojima M, 2005, PHYSIOL REV, V85, P495, DOI 10.1152/physrev.00012.2004
   KORLOF B, 1956, Acta Chir Scand Suppl, V209, P1
   KOVARIK MF, 1987, CIRC SHOCK, V22, P281
   Li WG, 2004, CIRCULATION, V109, P2221, DOI 10.1161/01.CIR.0000127956.43874.F2
   Liang L, 2003, AM J CLIN ONCOL-CANC, V26, pS114, DOI 10.1097/00000421-200308002-00015
   Linard C, 2004, INT J RADIAT ONCOL, V58, P427, DOI 10.1016/j.ijrobp.2003.09.039
   Liu WM, 2006, RADIAT RES, V165, P181, DOI 10.1667/RR3478.1
   Manthous CA, 2007, CRIT CARE MED, V35, P716, DOI 10.1097/01.CCM.0000257328.31668.22
   Martin GS, 2003, NEW ENGL J MED, V348, P1546, DOI 10.1056/NEJMoa022139
   Miksa M, 2009, PLOS ONE, V4, DOI 10.1371/journal.pone.0005504
   Nagayama H, 2002, BONE MARROW TRANSPL, V29, P197, DOI 10.1038/sj.bmt.1703356
   Nagayama H, 2002, INT J HEMATOL, V76, P157, DOI 10.1007/BF02982579
   Nass R, 2000, J NEUROENDOCRINOL, V12, P1194, DOI 10.1046/j.1365-2826.2000.00586.x
   Okunieff P, 2004, J CLIN ONCOL, V22, P2207, DOI 10.1200/JCO.2004.09.101
   Okunieff P, 2006, INT J RADIAT ONCOL, V65, P890, DOI 10.1016/j.ijrobp.2006.03.025
   PRASAD KN, 1995, HDB RADIOBIOLOGY, P161
   Qu Jifu, 2003, Med Sci Monit, V9, pBR370
   Ran XZ, 2007, J TRAUMA, V62, P193, DOI 10.1097/01.ta.0000215434.24726.72
   Ran XZ, 2004, J TRAUMA, V57, P1087, DOI 10.1097/01.TA.0000141885.72033.C7
   Rozengurt E, 2002, EUR J SURG, V168, P23
   RUBIN P, 1995, INT J RADIAT ONCOL, V33, P99, DOI 10.1016/0360-3016(95)00095-G
   Russell JA, 2006, NEW ENGL J MED, V355, P1699, DOI 10.1056/NEJMra043632
   Schaffer M, 2002, J SURG RES, V107, P93, DOI 10.1006/jsre.2002.6494
   Schwacha MG, 2002, CYTOKINE, V17, P266, DOI 10.1006/cyto.2001.1003
   Shah KG, 2009, MOL MED, V15, P407, DOI 10.2119/molmed.2009.00100
   Shan YX, 2007, RADIAT ENVIRON BIOPH, V46, P21, DOI 10.1007/s00411-006-0076-x
   Shi CM, 2003, J RADIAT RES, V44, P223, DOI 10.1269/jrr.44.223
   Tofilon PJ, 2000, RADIAT RES, V153, P357, DOI 10.1667/0033-7587(2000)153[0357:TROTCN]2.0.CO;2
   Tracey KJ, 2009, NAT REV IMMUNOL, V9, P418, DOI 10.1038/nri2566
   Tracey KJ, 2002, NATURE, V420, P853, DOI 10.1038/nature01321
   VALERIOTE FA, 1964, RADIAT RES, V22, P693, DOI 10.2307/3571550
   Wang GY, 2002, REGUL PEPTIDES, V105, P75, DOI 10.1016/S0167-0115(02)00012-5
   Wang H, 2003, NATURE, V421, P384, DOI 10.1038/nature01339
   Waselenko JK, 2004, ANN INTERN MED, V140, P1037, DOI 10.7326/0003-4819-140-12-200406150-00015
   Williams ED, 2006, J SURG ONCOL, V94, P670, DOI 10.1002/jso.20699
   Wu R, 2007, AM J PHYSIOL-ENDOC M, V293, pE1697, DOI 10.1152/ajpendo.00098.2007
   Wu R, 2007, AM J RESP CRIT CARE, V176, P805, DOI 10.1164/rccm.200604-511OC
   Wu RQ, 2007, ANN SURG, V245, P480, DOI 10.1097/01.sla.0000251614.42290.ed
   Wu RQ, 2005, CARDIOVASC RES, V68, P318, DOI 10.1016/j.cardiores.2005.06.011
   Yamada M, 2004, RADIAT RES, V161, P622, DOI 10.1667/RR3183
   Yang SL, 2000, AM J PHYSIOL-GASTR L, V279, pG1274, DOI 10.1152/ajpgi.2000.279.6.G1274
   Yang SL, 2001, AM J PHYSIOL-GASTR L, V281, pG1014, DOI 10.1152/ajpgi.2001.281.4.G1014
   Zou ZM, 2008, RADIAT RES, V169, P722, DOI 10.1667/RR1284.1
NR 87
TC 27
Z9 30
U1 0
U2 4
PU SPRINGER
PI NEW YORK
PA 233 SPRING ST, NEW YORK, NY 10013 USA
SN 1076-1551
EI 1528-3658
J9 MOL MED
JI Mol. Med.
PD MAR-APR
PY 2010
VL 16
IS 3-4
BP 137
EP 143
DI 10.2119/molmed.2009.00154
PG 7
WC Biochemistry & Molecular Biology; Cell Biology; Medicine, Research &
   Experimental
WE Science Citation Index Expanded (SCI-EXPANDED)
SC Biochemistry & Molecular Biology; Cell Biology; Research & Experimental
   Medicine
GA 575DA
UT WOS:000276044300007
PM 20101281
OA Green Published, gold
DA 2022-03-26
ER

PT J
AU Chourdakis, M
   Bouras, E
   Shields, BA
   Stoppe, C
   Rousseau, AF
   Heyland, DK
AF Chourdakis, Michail
   Bouras, Emmanouil
   Shields, Beth A.
   Stoppe, Christian
   Rousseau, Anne-Francoise
   Heyland, Daren K.
TI Nutritional therapy among burn injured patients in the critical care
   setting: An international multicenter observational study on "best
   achievable" practices
SO CLINICAL NUTRITION
LA English
DT Article
DE Mortality; ICU; Nutrition therapy; Micronutrients
ID HYPERMETABOLIC RESPONSE; ENTERAL NUTRITION; ORGAN FAILURE; SEVERITY;
   SUPPORT; SEPSIS; SCORE
AB Background & aims: Burn patients pose a number of clinical challenges for doctors and dietitians to achieve optimal nutrition practice. The objective of this study was to describe nutrition practices in burn center intensive care units (ICUs) compared to the most recent ESPEN and SCCM/ASPEN guidelines (hereafter referenced as "the Guidelines") and highlight the variation in practice and what is "best achievable."
   Methods: In 2014-15, we prospectively enrolled 283 mechanically ventilated patients who were admitted to one of 14 burn ICUs for at least 72 h. Data collected included information on the estimation of energy and protein requirements, their actual delivery as well as route and time of feeding, and administration of micronutrients. We describe site practices and data per patient-day.
   Results: Adherence to the Guidelines for the use of enteral nutrition (EN) over parenteral nutrition (PN) was 90.5% of patient-days (site range 79.2%-97.0%). However, adherence to the Guidelines for the measurement of energy requirements was 6.0% of patient-days (site range 0.0%-93.3%), supplementation with glutamine took place in 22.4% of patient-days (site range 0.0%-61.8%). Provision of 80% of energy requirements within 48-72 h was achieved in 35.3% of patients (site range 0.0%-80.0%), and provision of 80% of protein needs within 48-72 h was achieved in 34.3% of patients (site range 0.0%-80.0%). Average nutritional adequacy was 64.9 +/- 40.0% for energy (best site: 80.2%, worst site: 42.0%) and 65.6 +/- 42.1% for protein (best site: 87.3%, worst site: 43.6%).
   Conclusion: The present findings indicate that despite high adherence to providing EN over PN, there is still a large gap between many recommendations and clinical practice, and the achievement of nutrition goals for patients in burn centers is suboptimal. (C) 2020 Elsevier Ltd and European Society for Clinical Nutrition and Metabolism. All rights reserved.
C1 [Chourdakis, Michail; Bouras, Emmanouil] Aristotle Univ Thessaloniki, Sch Med, Fac Hlth Sci, Thessaloniki, Greece.
   [Shields, Beth A.] US Army, Inst Surg Res, Dept Nutr Med & Metab, Burn Unit, Ft Sam Houston, TX 78234 USA.
   [Stoppe, Christian] Rhein Westfal TH Aachen, Univ Hosp, Dept Intens Care Med, Aachen, Germany.
   [Rousseau, Anne-Francoise] Univ Hosp, Dept Intens Care, Liege, Belgium.
   [Rousseau, Anne-Francoise] Univ Hosp, Burn Ctr, Liege, Belgium.
   [Heyland, Daren K.] Queens Univ, Dept Crit Care Med, Kingston, ON, Canada.
   [Heyland, Daren K.] Kingston Gen Hosp, Clin Evaluat Res Unit, Kingston, ON, Canada.
RP Heyland, DK (通讯作者)，Queens Univ, Dept Crit Care Med, Kingston, ON, Canada.; Chourdakis, M (通讯作者)，Aristotle Univ Thessaloniki, Sch Med, Univ Campus,Bldg 16A,Entrance 4, Thessaloniki 54124, Greece.
EM mhourd@gapps.auth.gr; dkh2@queensu.ca
OI Chourdakis, Michael/0000-0002-9490-8356; Bouras,
   Emmanouil/0000-0003-1489-5506; Rousseau,
   Anne-Francoise/0000-0002-4157-6570
CR ALLARD JP, 1990, JPEN-PARENTER ENTER, V14, P115, DOI 10.1177/0148607190014002115
   Cahill NE, 2010, CRIT CARE MED, V38, P395, DOI 10.1097/CCM.0b013e3181c0263d
   Chen ZY, 2007, BURNS, V33, P708, DOI 10.1016/j.burns.2006.10.380
   Clark A, 2017, BURNS TRAUMA, V5, DOI 10.1186/s41038-017-0076-x
   Dickerson RN, 2002, JPEN-PARENTER ENTER, V26, P17, DOI 10.1177/014860710202600117
   Fowler AA, 2019, JAMA-J AM MED ASSOC, V322, P1261, DOI 10.1001/jama.2019.11825
   Fu YL, 2018, ENDOCR CONNECT, V7, P1288, DOI 10.1530/EC-18-0393
   Giretzlehner M, 2013, BURNS, V39, P1107, DOI 10.1016/j.burns.2013.01.021
   Gottschlich MM, 2002, J BURN CARE REHABIL, V23, P401, DOI 10.1097/00004630-200211000-00006
   Hamwi G., 1964, THERAPY CHANGING DIE
   Harris M, 2019, PHYS WORLD, V32, P40, DOI 10.1088/2058-7058/32/1/28
   Hart DW, 2003, J TRAUMA, V54, P755, DOI 10.1097/01.TA.0000060260.61478.A7
   Hegazi RA, 2011, CRIT CARE, V15, DOI 10.1186/cc10430
   Heyland Daren K, 2017, Scars Burn Heal, V3, p2059513117745241, DOI 10.1177/2059513117745241
   Heyland DK, 2018, JPEN-PARENTER ENTER, V42, P308, DOI 10.1177/0148607116673301
   Heyland DK, 2011, CRIT CARE, V15, DOI 10.1186/cc10546
   Heyland DK, 2011, CRIT CARE MED, V39, P2619, DOI 10.1097/CCM.0b013e318226641d
   KNAUS WA, 1985, CRIT CARE MED, V13, P818, DOI 10.1097/00003246-198510000-00009
   Ladhani HA, 2018, AM J SURG, V215, P478, DOI 10.1016/j.amjsurg.2017.09.034
   Lu GZ, 2011, J CLIN BIOCHEM NUTR, V48, P222, DOI 10.3164/jcbn.10-91
   McClave SA, 2016, JPEN-PARENTER ENTER, V40, P159, DOI [10.1177/0148607115621863, 10.1097/CCM.0000000000001525]
   Moreno R, 1999, INTENS CARE MED, V25, P686, DOI 10.1007/s001340050931
   Mosier MJ, 2011, J BURN CARE RES, V32, P104, DOI 10.1097/BCR.0b013e318204b3be
   Porter Craig, 2016, Lancet, V388, P1417, DOI 10.1016/S0140-6736(16)31469-6
   Prest PJ, 2020, JPEN-PARENTER ENTER, V44, P880, DOI 10.1002/jpen.1712
   Rodriguez NA, 2011, JPEN-PARENTER ENTER, V35, P704, DOI 10.1177/0148607111417446
   Rousseau AF, 2013, CLIN NUTR, V32, P497, DOI 10.1016/j.clnu.2013.02.012
   Snell JA, 2013, CRIT CARE, V17, DOI 10.1186/cc12706
   TOBIASEN J, 1982, ANN EMERG MED, V11, P260, DOI 10.1016/S0196-0644(82)80096-6
   Williams FN, 2011, SURG CLIN N AM, V91, P609, DOI 10.1016/j.suc.2011.03.002
   Williams FN, 2009, CLIN PLAST SURG, V36, P583, DOI 10.1016/j.cps.2009.05.001
   Williams FN, 2009, J AM COLL SURGEONS, V208, P489, DOI 10.1016/j.jamcollsurg.2009.01.022
   Wolf SE, 1997, ANN SURG, V225, P554, DOI 10.1097/00000658-199705000-00012
   Xiao SC, 2008, WORLD J GASTROENTERO, V14, P3231, DOI 10.3748/wjg.14.3231
NR 34
TC 3
Z9 3
U1 0
U2 0
PU CHURCHILL LIVINGSTONE
PI EDINBURGH
PA JOURNAL PRODUCTION DEPT, ROBERT STEVENSON HOUSE, 1-3 BAXTERS PLACE,
   LEITH WALK, EDINBURGH EH1 3AF, MIDLOTHIAN, SCOTLAND
SN 0261-5614
EI 1532-1983
J9 CLIN NUTR
JI Clin. Nutr.
PD DEC
PY 2020
VL 39
IS 12
BP 3813
EP 3820
DI 10.1016/j.clnu.2020.04.023
PG 8
WC Nutrition & Dietetics
WE Science Citation Index Expanded (SCI-EXPANDED)
SC Nutrition & Dietetics
GA PH6YQ
UT WOS:000600555900031
PM 32336526
OA Bronze
DA 2022-03-26
ER

PT J
AU Faezi, S
   Sattari, M
   Mahdavi, M
   Roudkenar, MH
AF Faezi, Sobhan
   Sattari, Morteza
   Mahdavi, Mehdi
   Roudkenar, Mehryar Habibi
TI Passive immunisation against Pseudomonas aeruginosa recombinant
   flagellin in an experimental model of burn wound sepsis
SO BURNS
LA English
DT Article
DE Pseudomonas aeruginosa; Recombinant flagellin; Passive; Immunisation
ID OPSONOPHAGOCYTOSIS; PATHOGENESIS; PNEUMONIA; VIRULENCE; ANTIBODY
AB Background: This study was aimed to investigate whether anti-recombinant flagellin type A (anti r-fla-A) immunoglobulin G (IgG) provides protection in a mouse burn model of infection, and to determine the role of anti r-fla-A IgG as an opsonin and motility inhibitor in local and systemic infections.
   Methods: Following the preparation of r-flagellin type A, rabbit polyclonal IgG was prepared. Specificity of anti r-flagellin for r-flagellin was evaluated by immunoblot analysis. After burn and challenge, mortality rate was screened in the mice treated with anti r-fla-A IgG. The ability of antiserum to promote phagocytosis of bacteria was assessed by the opsonophagocytosis testing. Functional activity of anti r-fla-A IgG was assessed in vitro by motility inhibition assay. Bacterial quantity in skin and internal organs was evaluated to study systemic infection.
   Results: In vivo administration of anti r-fla-A IgG resulted in a significant improvement in survival in mice infected by a homologous strain of Pseudomonas aeruginosa from 16.6% to 75% compared with the control IgG. By contrast, this rate was 33.3% in the mice infected by the heterologous strain, PAO1 (type B flagellated strain). Protection was improved by giving a second treatment of r-flagellin antisera at 24-h post-burn and infection. Furthermore, anti r-fla-A IgG enhanced considerably the phagocytosis of the homologous strain but it was slight in the heterologous strain. The antiserum against r-flagellin type A was able to inhibit the motility of the PAK strain (type A flagellated strain), but slight inhibition was observed against PAO1. Meanwhile, anti r-fla-A IgG inhibited the systemic spread of PAK strain from the site of infection to internal organs.
   Conclusion: In this study, passive immunisation with anti r-fla-A IgG was active against a homologous strain of infecting P. aeruginosa, but lost most of its efficiency against a heterologous strain. Therefore, passive treatment with anti r-fla-A IgG might protect burned mice against local and systemic infection of P. aeruginosa. (C) 2010 Elsevier Ltd and ISBI. All rights reserved.
C1 [Roudkenar, Mehryar Habibi] Iranian Blood Transfus Org, Res Ctr, POB 14665-1157, Tehran 146651157, Iran.
   [Faezi, Sobhan; Sattari, Morteza] Tarbiat Modares Univ, Fac Med Sci, Dept Bacteriol, Tehran, Iran.
   [Mahdavi, Mehdi] Pasteur Inst Iran, Dept Virol, Tehran, Iran.
RP Roudkenar, MH (通讯作者)，Iranian Blood Transfus Org, Res Ctr, POB 14665-1157, Tehran 146651157, Iran.
EM Roudkenar@ibto.ir
RI Roudkenar, Mehryar Habibi/D-4792-2009; Faezi, Sobhan/C-9670-2019;
   Roudkenar, Mehryar Habibi/ABI-5197-2020; Faezi, Sobhan/M-5803-2019
OI Roudkenar, Mehryar Habibi/0000-0001-8364-7245; Faezi,
   Sobhan/0000-0002-4611-9985; Roudkenar, Mehryar
   Habibi/0000-0001-8364-7245; Faezi, Sobhan/0000-0002-4611-9985; mahdavi,
   mehdi/0000-0003-4478-5957
FU Department of Bacteriology, Faculty of Medical Sciences, Tarbiat Modares
   University, Tehran, Iran
FX The outstanding and grateful efforts of Dr. Gholamreza Goudarzi for
   excellent technical assistance are most sincerely appreciated. The
   authors also thank Dr. Ian Alan Holder for expert advice and helpful
   comments relative to this work. This research was supported by a grant
   from Department of Bacteriology, Faculty of Medical Sciences, Tarbiat
   Modares University, Tehran, Iran. The idea for this research originated
   from Morteza Sattari, who passed away during preparation of this
   article.
CR Allewelt M, 2000, INFECT IMMUN, V68, P3998, DOI 10.1128/IAI.68.7.3998-4004.2000
   AMES P, 1985, INFECT IMMUN, V49, P281, DOI 10.1128/IAI.49.2.281-285.1985
   ANDERSON TR, 1989, CAN J MICROBIOL, V35, P890, DOI 10.1139/m89-148
   ANDERSON TR, 1987, INFECT IMMUN, V55, P3204, DOI 10.1128/IAI.55.12.3204-3206.1987
   Arora SK, 2005, INFECT IMMUN, V73, P4395, DOI 10.1128/IAI.73.7.4395-4398.2005
   Barnea Y, 2009, BURNS, V35, P390, DOI 10.1016/j.burns.2008.08.014
   BRETT PJ, 1994, INFECT IMMUN, V62, P1914, DOI 10.1128/IAI.62.5.1914-1919.1994
   Campodonico VL, 2010, INFECT IMMUN, V78, P746, DOI 10.1128/IAI.00806-09
   DRAKE D, 1987, CAN J MICROBIOL, V33, P755, DOI 10.1139/m87-130
   Goudarzi G, 2009, BIOTECHNOL LETT, V31, P1353, DOI 10.1007/s10529-009-0026-1
   Holder IA, 2004, VACCINE, V22, P831, DOI 10.1016/j.vaccine.2003.11.028
   HOLDER IA, 1982, INFECT IMMUN, V35, P276, DOI 10.1128/IAI.35.1.276-280.1982
   MONTIE TC, 1982, INFECT IMMUN, V38, P1296, DOI 10.1128/IAI.38.3.1296-1298.1982
   NAVONVENEZIA S, 2005, INT J MOL MED, V16, P165
   Neely AN, 2005, BURNS, V31, P153, DOI 10.1016/j.burns.2004.09.002
   Neely AN, 1999, BURNS, V25, P603, DOI 10.1016/S0305-4179(99)00068-6
   Pier G, 2005, EXPERT REV VACCINES, V4, P645, DOI 10.1586/14760584.4.5.645
   Ramos HC, 2004, TRENDS MICROBIOL, V12, P509, DOI 10.1016/j.tim.2004.09.002
   SAYMEN DG, 1972, APPL MICROBIOL, V23, P509, DOI 10.1128/AEM.23.3.509-514.1972
   Scarff JM, 2008, CLIN VACCINE IMMUNOL, V15, P367, DOI 10.1128/CVI.00419-07
   STIERITZ DD, 1975, J INFECT DIS, V131, P688, DOI 10.1093/infdis/131.6.688
NR 21
TC 21
Z9 23
U1 0
U2 3
PU ELSEVIER SCI LTD
PI OXFORD
PA THE BOULEVARD, LANGFORD LANE, KIDLINGTON, OXFORD OX5 1GB, OXON, ENGLAND
SN 0305-4179
EI 1879-1409
J9 BURNS
JI Burns
PD AUG
PY 2011
VL 37
IS 5
BP 865
EP 872
DI 10.1016/j.burns.2010.12.003
PG 8
WC Critical Care Medicine; Dermatology; Surgery
WE Science Citation Index Expanded (SCI-EXPANDED)
SC General & Internal Medicine; Dermatology; Surgery
GA 810CX
UT WOS:000294104100018
PM 21334822
DA 2022-03-26
ER

PT J
AU Maybauer, MO
   Maybauer, DM
   Fraser, JF
   Traber, LD
   Westphal, M
   Enkhbaatar, P
   Cox, RA
   Huda, R
   Hawkins, HK
   Morita, N
   Murakami, K
   Mizutani, A
   Herndon, DN
   Traber, DL
AF Maybauer, Marc O.
   Maybauer, Dirk M.
   Fraser, John F.
   Traber, Lillian D.
   Westphal, Martin
   Enkhbaatar, Perenlei
   Cox, Robert A.
   Huda, Ruksana
   Hawkins, Hal K.
   Morita, Naoki
   Murakami, Kazunori
   Mizutani, Akio
   Herndon, David N.
   Traber, Daniel L.
TI Recombinant human activated protein C improves pulmonary function in
   ovine acute lung injury resulting from smoke inhalation and sepsis
SO CRITICAL CARE MEDICINE
LA English
DT Article
DE acute lung injury; acute respiratory distress syndrome; airway; nitric
   oxide; 3-nitrotyrosine; septic shock; sheep
ID INFLAMMATION; COAGULATION; PNEUMONIA; MODEL; FIBRINOLYSIS; LEUKOCYTES;
   SAFETY; SHEEP; SHOCK; BURN
AB Objective: To investigate the effects of recombinant human activated protein C (rhAPC) on pulmonary function in acute lung injury (ALI) resulting from smoke inhalation in association with a bacterial challenge.
   Design: Prospective, randomized, controlled, experimental animal study with repeated measurements.
   Setting: Investigational intensive care unit at a university hospital.
   Subjects: Eighteen sheep (37.2 +/- 1.0 kg) were operatively prepared and randomly allocated to either the sham, control, or rhAPC group (n = 6 each). After a tracheotomy had been performed, ALI was produced in the control and rhAPC group by insufflation of 4 sets of 12 breaths of cotton smoke. Then, a 30 mL suspension of live Pseudomonas aeruginosa bacteria (containing 2-5 x 10(11) colony forming units) was instilled into the lungs according to an established protocol. The sham group received only the vehicle, i.e., 4 sets of 12 breaths of room air and instillation of 30 mL normal saline. The sheep were studied in the awake state for 24 hrs and were ventilated with 100% oxygen. RhAPC
   (24 mu g/kg/hr) was intravenously administered. The infusion was initiated 1 hr post-injury and lasted until the end of the experiment. The animals were resuscitated with Ringer's lactate solution to maintain constant pulmonary artery occlusion pressure.
   Measurements and Main Results., In comparison with nontreatment in controls, the infusion of rhAPC significantly attenuated the fall in PaO2/FiO(2) ratio (control group values were 521 +/- 22 at baseline [BL], 72 +/- 5 at 12 hrs, and 74 +/- 7 at 24 hrs, vs. rhAPC group values of 541 +/- 12 at BL, 151 +/- 29 at 12 hours [p < .05 vs. control], and 118 +/- 20 at 24 hrs), and significantly reduced the increase in pulmonary microvascular shunt fraction (Qs/Qt; control group at BL, 0.14 +/- 0.02, and at 24 hrs, 0.65 +/- 0.08; rhAPC group at BL, 0.24 +/- 0.04, and at 24 hrs, 0.45 +/- 0.02 [p < .05 vs. control]) and the increase in peak airway pressure (mbar; control group at BL, 20 +/- 1, and at 24 hrs, 36 +/- 4; rhAPC group at BL, 21 +/- 1, and at 24 hrs, 28 +/- 2 [p < .05 vs. control]). In addition, rhAPC limited the increase in lung 3-nitrotyrosine (after 24 hrs [%]: sham, 7 +/- 2; control, 17 +/- 1; rhAPC, 12 +/- 1 [p < .05 vs. control]), a reliable indicator of tissue injury. However, rhAPC failed to prevent lung edema formation. RhAPC-treated sheep showed no difference in activated clotting time or platelet count but exhibited less fibrin degradation products (1/6 animals) than did controls (4/6 animals).
   Conclusions. Recombinant human activated protein C attenuated ALI after smoke inhalation and bacterial challenge in sheep, without bleeding complications.
C1 Univ Texas, Med Branch, Dept Anesthesiol, Galveston, TX 77550 USA.
   Univ Texas, Med Branch, Dept Pathol, Galveston, TX 77550 USA.
   Univ Texas, Med Branch, Dept Surg, Galveston, TX 77550 USA.
   Univ Texas, Med Branch, Invest Intens Care Unit, Galveston, TX 77550 USA.
   Shriners Burn Hosp Children, Galveston, TX USA.
   Univ Ulm, Dept Orthoped Surg, Ulm, Germany.
   Univ Ulm, Dept Anesthesiol, Sekt Anaesthesiol Pathphysiol & Verfahrensentwick, Ulm, Germany.
   Univ Queensland, Royal Childrens Hosp, Burn Res Grp, Brisbane, Qld, Australia.
   Univ Queensland, Prince Charles Hosp, Brisbane, Qld, Australia.
   Univ Munster, Dept Anesthesiol, D-4400 Munster, Germany.
   Oita Univ, Dept Anesthesiol & Intens Care Med, Oita, Japan.
RP Maybauer, MO (通讯作者)，Univ Texas, Med Branch, Dept Anesthesiol, Galveston, TX 77550 USA.
RI Maybauer, Marc O/I-2890-2012; Huda, Ruksana/P-9294-2015; Fraser, John
   F/F-4570-2010; Herndon, David/AAC-3354-2020
OI Maybauer, Marc O/0000-0003-2406-655X; Huda, Ruksana/0000-0003-1274-8836;
   Fraser, John/0000-0002-7012-2519
FU NATIONAL INSTITUTE OF GENERAL MEDICAL SCIENCESUnited States Department
   of Health & Human ServicesNational Institutes of Health (NIH) - USANIH
   National Institute of General Medical Sciences (NIGMS) [P01GM066312]
   Funding Source: NIH RePORTER; NIGMS NIH HHSUnited States Department of
   Health & Human ServicesNational Institutes of Health (NIH) - USANIH
   National Institute of General Medical Sciences (NIGMS) [GM066312]
   Funding Source: Medline
CR Angus D C, 2001, Crit Care Med, V29, P1303, DOI 10.1097/00003246-200107000-00002
   Bernard GR, 2001, CRIT CARE MED, V29, P2051, DOI 10.1097/00003246-200111000-00003
   Bernard GR, 2001, NEW ENGL J MED, V344, P699, DOI 10.1056/NEJM200103083441001
   Cox RA, 2003, AM J RESP CELL MOL, V29, P295, DOI 10.1165/rcmb.4860
   Dhainaut JF, 2004, CRIT CARE MED, V32, pS194, DOI 10.1097/01.CCM.0000128035.64448.45
   Ely EW, 2003, CRIT CARE MED, V31, P12, DOI 10.1097/00003246-200301000-00002
   GAJEWSKI J, 1971, AM J VET RES, V32, P405
   Gunther A, 2000, AM J RESP CRIT CARE, V161, P454
   IDELL S, 1988, AM REV RESPIR DIS, V138, P1282, DOI 10.1164/ajrccm/138.5.1282
   Liaw PCY, 2004, CRIT CARE MED, V32, pS214, DOI 10.1097/01.CCM.0000126125.79861.D3
   Liaw PCY, 2004, BLOOD, V104, P3958, DOI 10.1182/blood-2004-03-1203
   Maybauer DM, 2004, SHOCK, V22, P387, DOI 10.1097/01.shk.0000140661.78744.f6
   Maybauer MO, 2005, SHOCK, V23, P138, DOI 10.1097/01.shk.0000150777.39484.b0
   Maybauer MO, 2005, SHOCK, V24, P226, DOI 10.1097/01.shk.0000174021.95063.f4
   Murakami K, 1997, AM J PHYSIOL-LUNG C, V272, pL197, DOI 10.1152/ajplung.1997.272.2.L197
   Murakami K, 1996, BLOOD, V87, P642, DOI 10.1182/blood.V87.2.642.bloodjournal872642
   Murakami K, 2003, CRIT CARE MED, V31, P577, DOI 10.1097/01.CCM.0000050444.52531.08
   Murakami K, 2002, CRIT CARE MED, V30, P2083, DOI 10.1097/00003246-200209000-00022
   Nick JA, 2004, BLOOD, V104, P3878, DOI 10.1182/blood-2004-06-2140
   Rue Loring W. III, 1995, Journal of Burn Care and Rehabilitation, V16, P262, DOI 10.1097/00004630-199505000-00008
   SEEGER W, 1993, AM J RESP CELL MOL, V9, P239, DOI 10.1165/ajrcmb/9.3.239
   SHIRANI KZ, 1987, ANN SURG, V205, P82, DOI 10.1097/00000658-198701000-00015
   Sturn DH, 2003, BLOOD, V102, P1499, DOI 10.1182/blood-2002-12-3880
   Szabo C, 1996, SHOCK, V6, P79, DOI 10.1097/00024382-199608000-00001
   Taoka Y, 1998, J NEUROSCI, V18, P1393
   Vervloet MG, 1998, SEMIN THROMB HEMOST, V24, P33, DOI 10.1055/s-2007-995821
   Vincent JL, 2003, CRIT CARE MED, V31, P834, DOI 10.1097/01.CCM.0000051515.56179.E1
   Wong SS, 2004, LUNG, V182, P319, DOI 10.1007/s00408-004-2512-5
   Yamaguchi Y, 1997, HEPATOLOGY, V25, P1136, DOI 10.1002/hep.510250515
NR 29
TC 52
Z9 54
U1 0
U2 1
PU LIPPINCOTT WILLIAMS & WILKINS
PI PHILADELPHIA
PA TWO COMMERCE SQ, 2001 MARKET ST, PHILADELPHIA, PA 19103 USA
SN 0090-3493
EI 1530-0293
J9 CRIT CARE MED
JI Crit. Care Med.
PD SEP
PY 2006
VL 34
IS 9
BP 2432
EP 2438
DI 10.1097/01.CCM.0000230384.61350.FA
PG 7
WC Critical Care Medicine
WE Science Citation Index Expanded (SCI-EXPANDED)
SC General & Internal Medicine
GA 077EK
UT WOS:000240010400023
PM 16810106
DA 2022-03-26
ER

PT J
AU Braga, M
   Gianotti, L
   Gentilini, O
   Fortis, C
   Consogno, G
   DiCarlo, V
AF Braga, M
   Gianotti, L
   Gentilini, O
   Fortis, C
   Consogno, G
   DiCarlo, V
TI Thymopentin modulates Th1 and Th2 cytokine response and host survival in
   experimental injury
SO JOURNAL OF SURGICAL RESEARCH
LA English
DT Article
ID MICROBIAL TRANSLOCATION; BACTERIAL TRANSLOCATION; THERMAL-INJURY;
   INHIBITION; ARGININE; IL-4; GUT
AB Objective: To investigate the impact of thymopentin (Thy) on mortality and in vivo cytokine release in an animal model of gut-derived sepsis which includes different combinations of allogeneic blood transfusion (T) and burn injury plus bacterial gavage (BG). Design: Randomly controlled experiments. Material: Two hundred sixteen Balb/c (H-2(d)) and 50 C3H/HeJ (H-2(k)) mice. Interventions: In the first study 60 Balb/c mice were given Thy (1 mg/kg). The same day of therapy onset, 40 mice were transfused with allogeneic blood (from C3H/HeJ mice). The remaining 20 mice received aliquots of saline. Five days post-T, 20 of the 40 transfused mice were subjected to a 20% TBSA thermal injury and simultaneous gavage with 1 x 10(9) Escherichia coli and the other 20 mice underwent a sham burn. The 20 nontransfused mice also received a 20% burn plus bacterial gavage. In all animals Thy was administered for 15 days. Three control groups (n = 20 each) entered the same protocol design, but they did not receive Thy. In the second study 96 animals were randomized to six groups (n = 16 each) according to the above experimental design. Animals were sacrificed by exsanguination after burn or 5 days post-T in nonburned mice to measure TNF-alpha, IL-2, and IL-4 plasma levels. Results: The highest mortality (70%) occurred when T was combined with BG. Thy significantly reduced mortality in both groups that underwent BG, regardless of the association with T. TNF-alpha was detectable in 30% of the tested samples, IL-2 in 50%, and IL-4 in 70%. Thy significantly reduced the levels of IL-4 and increased the production of IL-2. Conclusions: The protective effect of Thy in this experimental model may be mediated by modulation of cytokine release. (C) 1996 Academic Press, Inc.
C1 UNIV MILAN,SCI INST S RAFFAELE HOSP,DEPT SURG,MILAN,ITALY.
   UNIV MILAN,SCI INST S RAFFAELE HOSP,ADOPT IMMUNOTHERAPY LAB,MILAN,ITALY.
RI Gentilini, Oreste Davide/AAN-7577-2020
OI Gentilini, Oreste Davide/0000-0002-4489-1867
CR ALEXANDER JW, 1991, ANN SURG, V213, P558, DOI 10.1097/00000658-199106000-00005
   ALEXANDER JW, 1990, ANN SURG, V212, P496, DOI 10.1097/00000658-199010000-00012
   ALVERDY JC, 1988, SURGERY, V104, P185
   BARBUL A, 1986, JPEN-PARENTER ENTER, V10, P227, DOI 10.1177/0148607186010002227
   BRAGA M, 1994, BRIT J SURG, V81, P205, DOI 10.1002/bjs.1800810216
   BRAGA M, 1994, CLIN NUTR, V13, P256, DOI 10.1016/0261-5614(94)90084-1
   BRAGA M, 1994, EUR J SURG, V160, P345
   BRAGA M, 1991, RES SURG, V3, P255
   CALANDRA T, 1990, DIAGN MICR INFEC DIS, V13, P377, DOI 10.1016/0732-8893(90)90006-H
   CHATELAIN R, 1992, J IMMUNOL, V148, P1182
   GIANOTTI L, 1993, ANN SURG, V217, P644, DOI 10.1097/00000658-199306000-00006
   GIANOTTI L, 1992, TRANSFUSION, V32, P312, DOI 10.1046/j.1537-2995.1992.32492263443.x
   GIANOTTI L, 1993, CIRC SHOCK, V40, P250
   GIANOTTI L, 1993, RIV ITAL NUTR PARENT, V11, P138
   GILLIS S, 1979, J IMMUNOL, V123, P1624
   HAAKFRENDSCHO M, 1992, J IMMUNOL, V148, P3978
   JONES WG, 1991, AM J PHYSIOL, V261, pH1190
   KINSELLA JE, 1990, NUTRITION, V6, P24
   MAGGI E, 1992, J IMMUNOL, V148, P2142
   MOSMANN TR, 1989, ANNU REV IMMUNOL, V7, P145, DOI 10.1146/annurev.immunol.7.1.145
   PIZZINI RP, 1990, ARCH SURG-CHICAGO, V125, P86, DOI 10.1001/archsurg.1990.01410130092012
   POWRIE F, 1993, IMMUNOL TODAY, V14, P270, DOI 10.1016/0167-5699(93)90044-L
   REDMOND HP, 1991, ANN SURG, V214, P502, DOI 10.1097/00000658-199110000-00014
   SMITH KA, 1988, SCIENCE, V240, P1169, DOI 10.1126/science.3131876
   Waymack J P, 1987, J Burn Care Rehabil, V8, P363, DOI 10.1097/00004630-198709000-00004
   WELLS CL, 1988, REV INFECT DIS, V10, P102
NR 26
TC 8
Z9 8
U1 0
U2 2
PU ACADEMIC PRESS INC JNL-COMP SUBSCRIPTIONS
PI SAN DIEGO
PA 525 B ST, STE 1900, SAN DIEGO, CA 92101-4495
SN 0022-4804
J9 J SURG RES
JI J. Surg. Res.
PD MAY
PY 1996
VL 62
IS 2
BP 197
EP 200
DI 10.1006/jsre.1996.0195
PG 4
WC Surgery
WE Science Citation Index Expanded (SCI-EXPANDED)
SC Surgery
GA UK215
UT WOS:A1996UK21500008
PM 8632639
DA 2022-03-26
ER

PT J
AU Afshari, A
   Nguyen, L
   Kahn, SA
   Montgomery, AC
   Shinha, T
   Stratton, C
   Summitt, B
AF Afshari, Ashkan
   Nguyen, Lyly
   Kahn, Steven A.
   Montgomery, Amelia C.
   Shinha, Takashi
   Stratton, Charles
   Summitt, Blair
TI The Effective Duration of Antimicrobial Activity of Mafenide Acetate
   After Reconstitution
SO JOURNAL OF BURN CARE & RESEARCH
LA English
DT Article
ID BURN-WOUND SEPSIS
AB Mafenide acetate is an effective but costly antimicrobial solution used for burn wounds. The package insert instructs the user to discard unused solution within 48 hours of opening. The purpose of this study is to evaluate the antimicrobial activity of mafenide acetate beyond 48 hours after reconstitution, to possibly reduce cost by eliminating product waste. Staphylococcus aureus and Pseudomonas aeruginosa isolates were used to seed Mueller-Hinton agar plates. Filter paper disks were then saturated with 5% mafenide acetate at 0, 2, 7, 14, 30, and 60 days after reconstitution. Disks were then placed on the seeded agar plates and incubated. After incubation, the zone of inhibition around each plate was measured. A zone of inhibition of 2 mm or greater was indicative of susceptibility. Mafenide acetate remained efficacious, with a zone of inhibition of > 2 mm to both organisms at 0, 2, 7, 14, 30, and 60 days after mafenide acetate reconstitution. This in vitro study demonstrates that the antimicrobial activity of mafenide acetate remains present for at least 60 days after reconstitution. Unused mafenide may not need to be discarded at 48 hours after opening. Reducing wasted product has the potential to translate into cost savings.
C1 [Afshari, Ashkan; Nguyen, Lyly; Summitt, Blair] Vanderbilt Univ, Med Ctr, Dept Plast Surg, Nashville, TN USA.
   [Afshari, Ashkan] Univ South Carolina, Dept Surg, Columbia, SC USA.
   [Nguyen, Lyly] Morristown Med Ctr, Dept Surg, Morristown, NJ USA.
   [Kahn, Steven A.] Univ S Alabama, Dept Surg, Mobile, AL USA.
   [Montgomery, Amelia C.; Shinha, Takashi; Stratton, Charles] Vanderbilt Univ, Med Ctr, Dept Microbiol, Nashville, TN USA.
RP Afshari, A (通讯作者)，Med Ctr North, 1161 21st Ave S,S2221, Nashville, TN 37232 USA.
EM ashkan.afshari83@gmail.com
CR Afshari A, 2017, J BURN CARE RES, V38, pE42, DOI 10.1097/BCR.0000000000000425
   ALLEN BD, 1970, J TRAUM, V10, P386, DOI 10.1097/00005373-197005000-00003
   American Burn Association (ABA), 2016, 2016 NAT BURN REP
   Brown TPL, 2004, J TRAUMA, V56, P863, DOI 10.1097/01.TA.0000044565.69410.95
   Buehler P K, 1980, Ann Plast Surg, V5, P157, DOI 10.1097/00000637-198008000-00015
   Falcone P A, 1980, Ann Plast Surg, V5, P266, DOI 10.1097/00000637-198010000-00003
   Glasser JS, 2010, BURNS, V36, P1172, DOI 10.1016/j.burns.2010.05.013
   HARRISON HN, 1972, J TRAUM, V12, P994, DOI 10.1097/00005373-197211000-00010
   HARRISON HN, 1975, ARCH SURG-CHICAGO, V110, P1446
   Ibrahim A, 2014, J BURN CARE RES, V35, P349, DOI 10.1097/BCR.0b013e3182a22715
   Kahn SA, 2017, J BURN CARE RES, V38, pE704, DOI 10.1097/BCR.0000000000000455
   Kucan John O., 1993, Journal of Burn Care and Rehabilitation, V14, P158, DOI 10.1097/00004630-199303000-00006
   Moncrief J A, 1978, World J Surg, V2, P151
   MONCRIEF JA, 1966, ARCH SURG-CHICAGO, V92, P558
   MONCRIEF JA, 1966, J TRAUM, V6, P407, DOI 10.1097/00005373-196605000-00010
   Neely AN, 2009, J BURN CARE RES, V30, P19, DOI 10.1097/BCR.0b013e3181921eed
   PRUITT BA, 1968, J AMER MED ASSOC, V203, P1054, DOI 10.1001/jama.203.12.1054
NR 17
TC 1
Z9 1
U1 0
U2 4
PU OXFORD UNIV PRESS
PI OXFORD
PA GREAT CLARENDON ST, OXFORD OX2 6DP, ENGLAND
SN 1559-047X
EI 1559-0488
J9 J BURN CARE RES
JI J. Burn Care Res.
PD SEP-OCT
PY 2018
VL 39
IS 5
BP 736
EP 738
DI 10.1093/jbcr/irx029
PG 3
WC Critical Care Medicine; Dermatology; Surgery
WE Science Citation Index Expanded (SCI-EXPANDED)
SC General & Internal Medicine; Dermatology; Surgery
GA GS6KY
UT WOS:000443806000014
PM 29931082
DA 2022-03-26
ER

PT J
AU Young, AE
   Thet, NT
   Mercer-Chalmers, J
   Greenwood, RJ
   Coy, K
   Booth, S
   Sack, A
   Jenkins, ATA
AF Young, A. E.
   Thet, N. T.
   Mercer-Chalmers, J.
   Greenwood, R. J.
   Coy, K.
   Booth, S.
   Sack, A.
   Jenkins, A. T. A.
TI The SPaCE diagnostic: a pilot study to test the accuracy of a novel
   point of care sensor for point of care detection of burn wound infection
SO JOURNAL OF HOSPITAL INFECTION
LA English
DT Article
DE Wound infection; Burn injury; Diagnostic; Clinical decision making;
   Point of care
ID MANAGEMENT
AB Background: Wound infection in burn patients is common and has an impact on outcomes. There is no objective method to diagnose infection at point of care (PoC). Early diagnosis prevents progression to sepsis. Diagnostic subjectivity supports over-diagnosis, unnecessary hospitalization, and antibiotic overuse.
   Aim: This pilot study aimed to investigate the accuracy of a novel PoC wound infection diagnostic in burn patients.
   Methods: We produced, and in vitro tested, a PoC diagnostic for early wound infection diagnosis. The prototype SPaCE diagnostic uses a patented lipid vesicle suspension into which a clinical swab is placed. The diagnostic delivers a colour-response to Staphylococcus aureus, Pseudomonas aeruginosa, Candida species and Enterococcus faecalis at toxin release. A pilot clinical diagnostic accuracy study was undertaken. The reference standard was a retrospective decision made by an expert clinical panel using routinely available data.
   Findings: Data was available from 33 of 34 patients. Of these, 52% were considered to have a wound infection, 42% not, and two (6%) were equivocal. The diagnostic results showed 24% were infected, 42% were not and 33% produced intermediate results. Agreement between clinical judgement and diagnostic result, assessed using a weighted Kappa, was 0.591 suggesting moderate agreement. If the intermediate results were excluded, 22 sets of data with definitive results achieved a Kappa statistic of 0.81 suggesting 'almost perfect' agreement. Sensitivity and specificity were 57% (8/14) and 71% (12/17), respectively.
   Conclusion: This pilot study provided evidence that the SPaCE diagnostic could provide valuable and timely data to support clinical decision-making at PoC for wound infection. (C) 2020 The Authors. Published by Elsevier Ltd on behalf of The Healthcare Infection Society.
C1 [Young, A. E.] Univ Hosp Bristol & Weston NHS Fdn Trust, Childrens Burn Res Ctr, Bristol, Avon, England.
   [Young, A. E.; Coy, K.] Univ Bristol, Bristol Ctr Surg Res, Bristol Med Sch, Bristol BS2 8BJ, Avon, England.
   [Thet, N. T.; Mercer-Chalmers, J.; Jenkins, A. T. A.] Univ Bath, Chem Dept, Bath, Avon, England.
   [Greenwood, R. J.] Univ Hosp Bristol & Weston NHS Fdn Trust, Educ Ctr, Res Design Serv, Bristol, Avon, England.
   [Booth, S.] Queen Victoria Hosp NHS Fdn Trust, E Grinstead, England.
   [Sack, A.] Southmead Hosp, North Bristol NHS Fdn Trust, Bristol, Avon, England.
RP Young, AE (通讯作者)，Univ Bristol, Bristol Ctr Surg Res, Bristol Med Sch, Bristol BS2 8BJ, Avon, England.
EM amber.young1@nhs.net
RI Booth, Simon/ABA-4649-2020; Mercer-Chalmers, June Dawn/AAJ-7230-2020;
   Jenkins, Toby/C-2124-2009
OI Jenkins, Toby/0000-0002-8981-3029; Mercer-Chalmers,
   June/0000-0001-6895-7077
FU Annette Charitable Trust; Engineering and Physical Sciences Research
   Council (EPSRC)UK Research & Innovation (UKRI)Engineering & Physical
   Sciences Research Council (EPSRC) [EP/R51164X/1]; Medical Research
   CouncilUK Research & Innovation (UKRI)Medical Research Council UK
   (MRC)European Commission [MR/N006496/11, MC_PC_141232]; MRCUK Research &
   Innovation (UKRI)Medical Research Council UK (MRC) [MC_PC_14122,
   MR/N006496/1] Funding Source: UKRI
FX The authors thank The Annette Charitable Trust, Engineering and Physical
   Sciences Research Council (EPSRC) Grant, references: EP/R51164X/1 and
   Medical Research Council Grant: MR/N006496/11 and MC_PC_141232.
CR Ahuja RB, 2004, BRIT MED J, V329, P447, DOI 10.1136/bmj.329.7463.447
   Appelgren P, 2002, BURNS, V28, P39, DOI 10.1016/S0305-4179(01)00070-5
   Avni T, 2010, BMJ-BRIT MED J, V340, DOI 10.1136/bmj.c241
   BEGG CB, 1986, J CHRON DIS, V39, P575
   Bertens LCM, 2013, PLOS MED, V10, DOI 10.1371/journal.pmed.1001531
   Bossuyt PM, 2015, BMJ-BRIT MED J, V351, DOI [10.1136/bmj.h5527, 10.1148/radiol.2015151516, 10.1373/clinchem.2015.246280]
   Chim H, 2007, BURNS, V33, P1008, DOI 10.1016/j.burns.2007.03.003
   Cohen JF, 2016, BMJ OPEN, V6, DOI 10.1136/bmjopen-2016-012799
   Davies A, 2017, BURNS, V43, P215, DOI 10.1016/j.burns.2016.07.032
   Greenhalgh DG, 2007, J BURN CARE RES, V28, P776, DOI 10.1097/BCR.0b013e3181599bc9
   Haesler E, 2018, WOUNDS INT, V9, P6
   Halstead FD, 2018, BURNS, V44, P39, DOI 10.1016/j.burns.2017.06.008
   Heggers John P., 1992, Journal of Burn Care and Rehabilitation, V13, P512, DOI 10.1097/00004630-199209000-00003
   Horan TC, 2008, AM J INFECT CONTROL, V36, P309, DOI 10.1016/j.ajic.2008.03.002
   Kallstrom G, 2014, J CLIN MICROBIOL, V52, P2753, DOI 10.1128/JCM.00522-14
   Keen EF, 2010, BURNS, V36, P461, DOI 10.1016/j.burns.2009.10.012
   LANDIS JR, 1977, BIOMETRICS, V33, P159, DOI 10.2307/2529310
   Lavrentieva A, 2007, BURNS, V33, P189, DOI 10.1016/j.burns.2006.07.001
   Leeflang MMG, 2014, CLIN MICROBIOL INFEC, V20, P105, DOI 10.1111/1469-0691.12474
   Lempesi E, 2017, AM J ORTHOD DENTOFAC, V151, P656, DOI 10.1016/j.ajodo.2016.09.020
   Mann EA, 2011, BURNS, V37, P549, DOI 10.1016/j.burns.2010.04.013
   Norbury W, 2016, SURG INFECT, V17, P250, DOI 10.1089/sur.2013.134
   NORMAN G, 2017, COCHRANE DATABASE SY, V7
   Ravat F, 2011, BURNS, V37, P16, DOI 10.1016/j.burns.2009.10.006
   Reitsma JB, 2009, J CLIN EPIDEMIOL, V62, P797, DOI 10.1016/j.jclinepi.2009.02.005
   Ryssel H, 2009, BURNS, V35, P695, DOI 10.1016/j.burns.2008.11.009
   Shinkins B, 2013, BMJ-BRIT MED J, V346, DOI 10.1136/bmj.f2778
   Thet NT, 2016, ACS APPL MATER INTER, V8, P14909, DOI 10.1021/acsami.5b07372
   van Houten CB, 2019, J CLIN EPIDEMIOL, V112, P20, DOI 10.1016/j.jclinepi.2019.03.010
   Wibbenmeyer L, 2006, J BURN CARE RES, V27, P152, DOI 10.1097/01.BCR.0000203359.32756.F7
   Zhou J, 2010, J AM CHEM SOC, V132, P6566, DOI 10.1021/ja101554a
NR 31
TC 2
Z9 2
U1 1
U2 4
PU W B SAUNDERS CO LTD
PI LONDON
PA 32 JAMESTOWN RD, LONDON NW1 7BY, ENGLAND
SN 0195-6701
EI 1532-2939
J9 J HOSP INFECT
JI J. Hosp. Infect.
PD DEC
PY 2020
VL 106
IS 4
BP 726
EP 733
DI 10.1016/j.jhin.2020.09.033
PG 8
WC Public, Environmental & Occupational Health; Infectious Diseases
WE Science Citation Index Expanded (SCI-EXPANDED)
SC Public, Environmental & Occupational Health; Infectious Diseases
GA OY7FG
UT WOS:000594408500013
PM 33022335
OA hybrid
DA 2022-03-26
ER

PT J
AU ENAYATI, P
   BRENNAN, MF
   FONG, YM
AF ENAYATI, P
   BRENNAN, MF
   FONG, YM
TI SYSTEMIC AND LIVER CYTOKINE ACTIVATION - IMPLICATIONS FOR
   LIVER-REGENERATION AND POSTHEPATECTOMY ENDOTOXEMIA AND SEPSIS
SO ARCHIVES OF SURGERY
LA English
DT Article
ID TUMOR-NECROSIS-FACTOR; FACTOR-ALPHA; HUMAN-MONOCYTES; INFLAMMATION;
   HEPATECTOMY; INFECTION; RESECTION; INJURY; GROWTH; BURNS
AB Background: The liver is known to be an important site of tumor necrosis factor alpha (TNF-alpha) and interleukin-6 (IL-6) production during infection, but local changes in these cytokines after liver resection are unknown.
   Design: Fischer rats were subjected to 70% hepatectomy or sham operation to determine if hepatic resection alters liver cytokine production and subsequent response to infection.
   Results: During liver regeneration, circulating IL-6 levels were mildly increased but no expression of TNF-alpha or IL-6 could be detected in the regenerating livers. However, the capacity for the regenerating liver to produce cytokines was intact, since intraperitoneal Escherichia coli endotoxin (2 mg/kg) produced liver cytokine messenger RNA levels in hepatectomized animals comparable to those in pair-fed controls. Systemic response to endotoxin and sepsis was also intact after hepatectomy, as circulating cytokine response was similar between hepatectomized and pair-fed animals after endotoxin administration as well as after cecal ligation and puncture.
   Conclusion: Hepatectomy elicits a circulating cytokine response without effects on liver IL-6 or TNF-alpha production. However, cytokine defense mechanisms are intact during noncomplicated liver regeneration, as indicated by normal TNF-alpha and IL-6 responses to endotoxemia or sepsis. Endotoxemia is a more potent stimulus for liver cytokine production than local trauma or liver regeneration, suggesting that not only the proximity to injury but also the severity and mechanisms of injury determine local cytokine responses.
C1 MEM SLOAN KETTERING CANC CTR, DEPT SURG, NEW YORK, NY 10021 USA.
CR AARDEN LA, 1987, EUR J IMMUNOL, V17, P1411, DOI 10.1002/eji.1830171004
   AKERMAN P, 1992, AM J PHYSIOL, V263, pG579, DOI 10.1152/ajpgi.1992.263.4.G579
   BILLIAR TR, 1992, ARCH SURG-CHICAGO, V127, P31
   BUCHER NLR, 1991, J GASTROEN HEPATOL, V6, P615, DOI 10.1111/j.1440-1746.1991.tb00921.x
   CALLERY MP, 1991, J SURG RES, V50, P515, DOI 10.1016/0022-4804(91)90034-J
   CHOMCZYNSKI P, 1987, ANAL BIOCHEM, V162, P156, DOI 10.1006/abio.1987.9999
   COLLETTI LM, 1990, J CLIN INVEST, V85, P1936, DOI 10.1172/JCI114656
   ESPEVIK T, 1986, J IMMUNOL METHODS, V95, P99, DOI 10.1016/0022-1759(86)90322-4
   FAUSTO N, 1991, DIGEST DIS SCI, V36, P653, DOI 10.1007/BF01297034
   Fong Y, 1992, Surg Oncol, V1, P65, DOI 10.1016/0960-7404(92)90058-S
   FONG Y, 1993, SURG FORUM, V49, P190
   FONG Y, 1990, CARE SURGICAL PATIEN, P1
   Higgins GM, 1931, ARCH PATHOL, V12, P186
   KAWASAKI ES, 1990, PCR PROTOCOLS GUIDE, P21
   MANTEL NATHAN, 1966, CANCERCHEMOTHERAP REP, V50, P163
   MARANO MA, 1988, ARCH SURG-CHICAGO, V123, P1383
   MARANO MA, 1990, SURG GYNECOL OBSTET, V170, P32
   NELSON S, 1989, J INFECT DIS, V159, P189, DOI 10.1093/infdis/159.2.189
   RODRIGUEZ JL, 1993, J TRAUMA, V34, P684, DOI 10.1097/00005373-199305000-00011
   THOMPSON HH, 1983, ANN SURG, V197, P375, DOI 10.1097/00000658-198304000-00001
   ULICH TR, 1991, AM J PATHOL, V138, P521
   VANLEEUWEN PAM, 1991, SURGERY, V110, P169
   WANG XD, 1992, ARCH SURG-CHICAGO, V127, P1101
   WICHTERMAN KA, 1980, J SURG RES, V29, P189, DOI 10.1016/0022-4804(80)90037-2
NR 24
TC 21
Z9 21
U1 0
U2 0
PU AMER MEDICAL ASSOC
PI CHICAGO
PA 330 N WABASH AVE, STE 39300, CHICAGO, IL 60611-5885 USA
SN 0004-0010
EI 1538-3644
J9 ARCH SURG-CHICAGO
JI Arch. Surg.
PD NOV
PY 1994
VL 129
IS 11
BP 1159
EP 1164
PG 6
WC Surgery
WE Science Citation Index Expanded (SCI-EXPANDED)
SC Surgery
GA PQ693
UT WOS:A1994PQ69300006
PM 7979948
DA 2022-03-26
ER

PT J
AU Yoon, J
   Kim, Y
   Kym, D
   Hur, J
   Yim, H
   Cho, YS
   Chun, W
AF Yoon, Jaechul
   Kim, Youngmin
   Kym, Dohern
   Hur, Jun
   Yim, Haejun
   Cho, Yong-Suk
   Chun, Wook
TI Subgroup analysis of continuous renal replacement therapy in severely
   burned patients
SO PLOS ONE
LA English
DT Article
ID CRITICALLY-ILL PATIENTS; ACUTE KIDNEY INJURY; CONSENSUS CONFERENCE;
   PROGNOSTIC-FACTORS; FAILURE; SEPSIS
AB Continuous renal replacement therapy (CRRT) is administered to critically ill patients with renal injuries as renal replacement or renal support. We aimed to identify predictors of mortality among burn patients receiving CRRT, and to investigate clinical differences according to acute kidney injury (AKI) status. This retrospective observational study evaluated 216 Korean burn patients who received CRRT at a burn intensive care unit. Patients were categorized by AKI status. Data were collected regarding arterial pH, laboratory results, ratio of arterial oxygen partial pressure to fractional inspired oxygen (PF ratio), and urine production. Among surviving patients, CRRT duration and the sequential organ failure assessment score were 6.5 days and 4.7 in the non-AKI group and 23.4 days and 7.4 in the AKI group, respectively (p = 0.003 and p = 0.008). On logistic regression analyses, mortality was significantly associated with a pH of < 7.2 (p = 0.004), potassium levels of > 5.0 mEg/L (p = 0.045), creatinine levels of > 2.0 mg/dL (p = 0.011), lactate levels of > 2 mmol/L (p< 0.001),a PF ratio of < 200 (p = 0.042), and a platelet count of < 100,000/mu L (p< 0.001). In the AKI group, poor outcomes were associated with a pH of < 7.2, potassium levels of < 5.0 mEg/L, lactate levels of > 2 mmol/L, and a platelet count of < 100,000/mu L, while good outcomes were associated with creatinine levels of > 2 mg/dL. In the non-AKI group, poor outcomes were associated with lactate levels of > 1.5 mmol/L, a PF ratio of < 200, and a platelet count of < 100,000/mu L, while good outcomes were associated with creatinine levels of > 1.2 mg/dL. Duration of the CRRT application and the requirement for either renal replacement or renal support at the initiation of CRRT application are important considerations depending on its application.
C1 [Yoon, Jaechul; Kim, Youngmin; Kym, Dohern; Hur, Jun; Yim, Haejun; Cho, Yong-Suk; Chun, Wook] Hallym Univ, Hangang Sacred Heart Hosp, Dept Surg & Crit Care, Coll Med,Burn Ctr,Med Ctr, Seoul, South Korea.
RP Kym, D; Hur, J (通讯作者)，Hallym Univ, Hangang Sacred Heart Hosp, Dept Surg & Crit Care, Coll Med,Burn Ctr,Med Ctr, Seoul, South Korea.
EM dohern@hallym.or.kr; hammerj@hallym.or.kr
RI Kym, Dohern/B-8966-2014
OI Kym, Dohern/0000-0001-9178-0599; Yoon, Jaechul/0000-0001-5206-3378; Yim,
   Haejun/0000-0002-1566-5000
FU Korean Health Technology R&D Project, Ministry of Health & Welfare, and
   Republic of Korea [HI15C1486]
FX This study was supported by a grant from the Korean Health Technology
   R&D Project, Ministry of Health & Welfare, and Republic of Korea
   (HI15C1486).
CR Aldawood A, 2010, SAUDI J KIDNEY DIS T, V21, P1106
   Allegretti AS, 2013, CRIT CARE, V17, DOI 10.1186/cc12780
   Bellomo R, 2004, CRIT CARE, V8, pR204, DOI 10.1186/cc2872
   Brusselaers N, 2010, INTENS CARE MED, V36, P915, DOI 10.1007/s00134-010-1861-1
   Cerda J, 2007, NEPHROL DIAL TRANSPL, V22, P2781, DOI 10.1093/ndt/gfm395
   Chung KK, 2009, CRIT CARE, V13, DOI 10.1186/cc7801
   Church D, 2006, CLIN MICROBIOL REV, V19, P403, DOI 10.1128/CMR.19.2.403-434.2006
   Dokter J, 2015, BURNS, V41, P235, DOI 10.1016/j.burns.2014.10.009
   Greenhalgh DG, 2007, J BURN CARE RES, V28, P776, DOI 10.1097/BCR.0b013e3181599bc9
   Kym D, 2015, ANN SURG TREAT RES, V88, P281, DOI 10.4174/astr.2015.88.5.281
   Lee Jeong Ho, 2017, Chonnam Med J, V53, P64, DOI 10.4068/cmj.2017.53.1.64
   Lee KC, 2014, BURNS TRAUMA, V2, DOI 10.4103/2321-3868.143620
   Palevsky PM, 2008, NEW ENGL J MED, V359, P7, DOI 10.1056/NEJMoa0802639
   Park HS, 2012, HEMODIAL INT, V16, P559, DOI 10.1111/j.1542-4758.2011.00650.x
   Ronco C, 2002, CRIT CARE MED, V30, P1250, DOI 10.1097/00003246-200206000-00015
   Ronco C, 2001, NEPHROL DIAL TRANSPL, V16, P67, DOI 10.1093/ndt/16.suppl_5.67
   Soubrier S, 2006, J CRIT CARE, V21, P66, DOI 10.1016/j.jcrc.2005.08.004
   TOBIASEN J, 1982, ANN EMERG MED, V11, P260, DOI 10.1016/S0196-0644(82)80096-6
   Tumlin JA, 2013, SEMIN DIALYSIS, V26, P616, DOI 10.1111/sdi.12032
   Venkata C, 2013, J INTENSIVE CARE, V1, DOI 10.1186/2052-0492-1-9
   Wang TH, 2014, PLOS ONE, V9, DOI 10.1371/journal.pone.0094124
   Wu C, 2016, ASIA PAC J CLIN NUTR, V25, P300, DOI 10.6133/apjcn.2016.25.2.29
   Yang W, 2016, GLOB PEDIAT HLTH, V3, p2333794X16645699
NR 23
TC 6
Z9 7
U1 0
U2 0
PU PUBLIC LIBRARY SCIENCE
PI SAN FRANCISCO
PA 1160 BATTERY STREET, STE 100, SAN FRANCISCO, CA 94111 USA
SN 1932-6203
J9 PLOS ONE
JI PLoS One
PD NOV 30
PY 2017
VL 12
IS 11
AR e0189057
DI 10.1371/journal.pone.0189057
PG 11
WC Multidisciplinary Sciences
WE Science Citation Index Expanded (SCI-EXPANDED)
SC Science & Technology - Other Topics
GA FO4UI
UT WOS:000416841900197
PM 29190735
OA Green Published, Green Submitted, gold
DA 2022-03-26
ER

PT J
AU Enkhbaatar, P
   Wang, JP
   Saunders, F
   Lange, M
   Hamahata, A
   Rehberg, S
   Parkinson, JF
   Traber, LD
   Herndon, DN
   Traber, DL
AF Enkhbaatar, Perenlei
   Wang, Jianpu
   Saunders, Fiona
   Lange, Matthias
   Hamahata, Atsumori
   Rehberg, Sebastian
   Parkinson, John F.
   Traber, Lillian D.
   Herndon, David N.
   Traber, Daniel L.
TI Mechanistic aspects of inducible nitric oxide synthase-induced lung
   injury in burn trauma
SO BURNS
LA English
DT Article
DE Thermal injury; Reactive nitrogen species; Poly(ADP)ribose
ID SMOKE-INHALATION INJURY; NF-KAPPA-B; HYPOXIC PULMONARY VASOCONSTRICTION;
   OVINE SEPSIS MODEL; POLY(ADP-RIBOSE) SYNTHETASE; INHIBITION; ACTIVATION;
   SHEEP; CYCLOOXYGENASE; PEROXYNITRITE
AB Introduction: Although the beneficial effects of inducible nitric oxide synthase (iNOS) inhibition in acute lung injury secondary to cutaneous burn and smoke inhalation were previously demonstrated, the mechanistic aspects are not completely understood. The objective of the present study is to describe the mechanism(s) underlying these favourable effects. We hypothesised that iNOS inhibition prevents formation of excessive reactive nitrogen species and attenuates the activation of poly(ADP) (poly(adenosine diphosphate)) ribose polymerase, thus mitigating the severity of acute lung injury in sheep subjected to combined burn and smoke inhalation.
   Methods: Adult ewes were chronically instrumented for a 24-h study and allocated to groups: sham: not injured, not treated, n = 6; control: injured, not treated, n = 6; and BBS-2: injured treated with iNOS dimerisation inhibitor BBS-2, n = 6. Control and BBS-2 groups received 40% total body surface area 3rd-degree cutaneous burn and cotton smoke insufflation into the lungs under isoflurane anaesthesia.
   Results: Treatment with iNOS inhibitor BBS-2 significantly improved pulmonary gas exchange (partial pressure of oxygen in the blood/fraction of inspired oxygen (PaO(2)/FiO(2)) 409 +/- 43 mmHg vs. 233 +/- 50 mmHg in controls, p < 0.05) and reduced airway pressures (peak pressure 20 +/- 1 cm H(2)O vs. 28 +/- 2 cm H(2)O in controls, p < 0.05) and lung water content (lung wet-to-dry ratio 4.1 +/- 0.3 vs. 5.2 +/- 0.2 in controls, p < 0.05) 24 h after the burn and smoke injury. BBS-2 significantly reduced the increases in lung lymph nitrite/nitrate (10 +/- 3 mu M vs. 26 +/- 6 mu M in controls, p < 0.05) and 3-nitrotyrosine (109 +/- 11 (densitometry value) vs. 151 +/- 18 in controls, p < 0.05). Burn/smoke-induced increases in lung tissue nitrite/nitrate, poly(ADP)ribose polymerase, nuclear factor-kappa B (NP-kappa B) activity, myeloperoxidase activity and malondialdehyde formation and interleukin (IL)-8 expression were also attenuated with BBS-2.
   Conclusions: The results provide strong evidence that BBS-2 ameliorated acute lung injury by inhibiting the inducible nitric oxide synthase/reactive nitrogen species/poly(ADP-ribose) polymerase (iNOS/RNS/PARP) pathway. (C) 2011 Published by Elsevier Ltd and ISBI.
C1 [Enkhbaatar, Perenlei; Wang, Jianpu; Saunders, Fiona; Lange, Matthias; Hamahata, Atsumori; Rehberg, Sebastian; Traber, Lillian D.; Traber, Daniel L.] Univ Texas Med Branch, Dept Anesthesiol, Galveston, TX 77555 USA.
   [Parkinson, John F.] Bayer Healthcare Pharmaceut, Richmond, CA USA.
   [Herndon, David N.] Shriners Hosp Children, Galveston, TX 77550 USA.
RP Enkhbaatar, P (通讯作者)，Univ Texas Med Branch, Dept Anesthesiol, 601 Harbor Side Dr,Bldg 21,Room 3-202C, Galveston, TX 77555 USA.
EM peenkhba@utmb.edu
RI Rehberg, Sebastian/AAD-5191-2019; Herndon, David/AAC-3354-2020
FU [GM066312];  [GM060688];  [SHC8630]; NATIONAL INSTITUTE OF GENERAL
   MEDICAL SCIENCESUnited States Department of Health & Human
   ServicesNational Institutes of Health (NIH) - USANIH National Institute
   of General Medical Sciences (NIGMS) [P01GM066312, R01GM060688] Funding
   Source: NIH RePORTER
FX Support: GM066312, GM060688 and SHC8630.
CR Beller CJ, 2006, J VASC SURG, V43, P824, DOI 10.1016/j.jvs.2005.11.021
   Bhatia RK, 2005, INJURY, V36, P956, DOI 10.1016/j.injury.2005.03.009
   Blasko E, 2002, J BIOL CHEM, V277, P295, DOI 10.1074/jbc.M105691200
   Chen LW, 2004, SHOCK, V22, P472, DOI 10.1097/01.shk.0000140304.71215.f7
   Chen LY, 1997, AM J PHYSIOL-HEART C, V273, pH1854, DOI 10.1152/ajpheart.1997.273.4.H1854
   Enkhbaatar P, 2006, SHOCK, V25, P522, DOI 10.1097/01.shk.0000209525.50990.28
   Enkhbaatar P, 2004, CLIN SCI, V107, P137, DOI 10.1042/CS20040135
   Enkhbaatar P, 2004, SHOCK, V22, P70, DOI 10.1097/01.shk.0000129201.38588.85
   Enkhbaatar P, 2003, AM J RESP CRIT CARE, V167, P1021, DOI 10.1164/rccm.200209-1031PP
   Enkhbaatar P, 2009, SHOCK, V32, P253, DOI 10.1097/SHK.0b013e318193e2ba
   Enkhbaatar P, 2009, CRIT CARE MED, V37, P208, DOI 10.1097/CCM.0b013e318193226a
   Fischer SR, 1997, AM J RESP CRIT CARE, V156, P833, DOI 10.1164/ajrccm.156.3.9701033
   Gillett AM, 2002, AM J PHYSIOL-LUNG C, V282, pL440, DOI 10.1152/ajplung.00202.2001
   GRBIC JT, 1991, ANN SURG, V214, P253, DOI 10.1097/00000658-199109000-00008
   Hassa PO, 2002, CELL MOL LIFE SCI, V59, P1534, DOI 10.1007/s00018-002-8527-2
   Hayden MS, 2004, GENE DEV, V18, P2195, DOI 10.1101/gad.1228704
   He LK, 2001, J BURN CARE REHABIL, V22, P58, DOI 10.1097/00004630-200101000-00012
   Hietbrink F, 2006, World J Emerg Surg, V1, P15, DOI 10.1186/1749-7922-1-15
   Hollingsworth JW, 2005, AM J RESP CRIT CARE, V171, P806, DOI 10.1164/rccm.200407-953OC
   Hughes MN, 1999, BBA-BIOENERGETICS, V1411, P263, DOI 10.1016/S0005-2728(99)00019-5
   Kraus WL, 2003, CELL, V113, P677, DOI 10.1016/S0092-8674(03)00433-1
   Lange M, 2009, CRIT CARE MED, V37, P223, DOI 10.1097/CCM.0b013e3181926104
   Light RB, 1996, AM J RESP CRIT CARE, V153, P325, DOI 10.1164/ajrccm.153.1.8542138
   Maybauer DM, 2008, BIOCHEM BIOPH RES CO, V377, P786, DOI 10.1016/j.bbrc.2008.10.066
   McMillan K, 2000, P NATL ACAD SCI USA, V97, P1506, DOI 10.1073/pnas.97.4.1506
   Mendes AF, 2002, NITRIC OXIDE-BIOL CH, V6, P35, DOI 10.1006/niox.2001.0378
   Morita N, 2006, SHOCK, V25, P277, DOI 10.1097/01.shk.0000208805.23182.a7
   Murakami K, 2004, SHOCK, V21, P126, DOI 10.1097/01.shk.0000108397.56565.4a
   PALMER RMJ, 1993, BIOCHEM BIOPH RES CO, V193, P398, DOI 10.1006/bbrc.1993.1637
   Salvemini D, 1996, METHOD ENZYMOL, V269, P12
   SALVEMINI D, 1993, P NATL ACAD SCI USA, V90, P7240, DOI 10.1073/pnas.90.15.7240
   Sambrook J., 1989, MOL CLONING LAB MANU, V2nd edn.
   Saunders FD, 2010, AM J PHYSIOL-LUNG C, V298, pL427, DOI 10.1152/ajplung.00147.2009
   Shi XZ, 2005, GASTROENTEROLOGY, V129, P1518, DOI 10.1053/j.gastro.2005.07.058
   Shimoda K, 2003, AM J PHYSIOL-LUNG C, V285, pL240, DOI 10.1152/ajplung.00319.2002
   Shoup M, 1998, J TRAUMA, V45, P215, DOI 10.1097/00005373-199808000-00003
   Soejima K, 2001, AM J RESP CRIT CARE, V163, P745, DOI 10.1164/ajrccm.163.3.9912052
   Szabo C, 1997, J CLIN INVEST, V100, P723, DOI 10.1172/JCI119585
   Szabo C, 2007, NAT REV DRUG DISCOV, V6, P662, DOI 10.1038/nrd2222
   Toth-Zsamboki E, 2006, MOL MED, V12, P221, DOI 10.2119/2006-00055.Toth-Zsamboki
   Traber DL, 2007, PULM PHARMACOL THER, V20, P163, DOI 10.1016/j.pupt.2005.12.006
   Ware LB, 2000, NEW ENGL J MED, V342, P1334, DOI 10.1056/NEJM200005043421806
   ZHANG J, 1994, SCIENCE, V263, P687, DOI 10.1126/science.8080500
NR 43
TC 15
Z9 19
U1 0
U2 3
PU ELSEVIER SCI LTD
PI OXFORD
PA THE BOULEVARD, LANGFORD LANE, KIDLINGTON, OXFORD OX5 1GB, OXON, ENGLAND
SN 0305-4179
J9 BURNS
JI Burns
PD JUN
PY 2011
VL 37
IS 4
BP 638
EP 645
DI 10.1016/j.burns.2010.12.011
PG 8
WC Critical Care Medicine; Dermatology; Surgery
WE Science Citation Index Expanded (SCI-EXPANDED)
SC General & Internal Medicine; Dermatology; Surgery
GA 771RI
UT WOS:000291178000013
PM 21334141
OA Green Accepted
DA 2022-03-26
ER

PT J
AU Pirnay, JP
   De Vos, D
   Duinslaeger, L
   Reper, P
   Vandenvelde, C
   Cornelis, P
   Vanderkelen, A
AF Pirnay, JP
   De Vos, D
   Duinslaeger, L
   Reper, P
   Vandenvelde, C
   Cornelis, P
   Vanderkelen, A
TI Quantitation of Pseudomonas aeruginosa in wound biopsy samples: from
   bacterial culture to rapid 'real-time' polymerase chain reaction
SO CRITICAL CARE
LA English
DT Article
DE burn wound; polymerase chain reaction; Pseudomonas aeruginosa;
   quantitation; sepsis
ID OUTER-MEMBRANE LIPOPROTEIN; MOLECULAR BEACONS; DNA AMPLIFICATION; PCR;
   IDENTIFICATION; FLUORESCENCE; TAQMAN; ASSAY; GENE; HYBRIDIZATION
AB We developed a real-time detection (RTD) polymerase chain reaction (PCR) with rapid thermal cycling to detect and quantify Pseudomonas aeruginosa in wound biopsy samples. This method produced a linear quantitative detection range of 7 logs, with a lower detection limit of 10(3) colony-forming units (CFU)/g tissue or a few copies per reaction. The time from sample collection to result was less than 1 h. RTD-PCR has potential for rapid quantitative detection of pathogens in critical care patients, enabling early and individualized treatment.
C1 Queen Astrid Mil Hosp, Burn Wound Ctr, B-1120 Neder Over Heembeek, Belgium.
   Flanders Interuniv, Inst Biotechnol, Sint Genesius Rode, Belgium.
   Innogenetics, Neder Over Heembeek, Belgium.
RP Pirnay, JP (通讯作者)，Queen Astrid Mil Hosp, Burn Wound Ctr, Bruynstr 1, B-1120 Neder Over Heembeek, Belgium.
RI Cornelis, Pierre/H-3058-2019
OI Pirnay, Jean-Paul/0000-0002-6863-5219
CR Barenfanger J, 1999, J CLIN MICROBIOL, V37, P1415, DOI 10.1128/JCM.37.5.1415-1418.1999
   BHARADWAJ R, 1983, BURNS, V10, P124, DOI 10.1016/0305-4179(83)90010-4
   Bieche I, 1998, INT J CANCER, V78, P661, DOI 10.1002/(SICI)1097-0215(19981123)78:5<661::AID-IJC22>3.0.CO;2-I
   BURDON DW, 1967, BRIT MED J, V2, P153, DOI 10.1136/bmj.2.5545.153
   CORNELIS P, 1989, MOL MICROBIOL, V3, P421, DOI 10.1111/j.1365-2958.1989.tb00187.x
   Craven D E, 1996, Semin Respir Infect, V11, P32
   Desjardin LE, 1998, J CLIN MICROBIOL, V36, P1964, DOI 10.1128/JCM.36.7.1964-1968.1998
   DeVos D, 1997, J CLIN MICROBIOL, V35, P1295, DOI 10.1128/JCM.35.6.1295-1299.1997
   DOERN GV, 1994, J CLIN MICROBIOL, V32, P1757, DOI 10.1128/JCM.32.7.1757-1762.1994
   FISCHER GW, 1984, JAMA-J AM MED ASSOC, V252, P1742, DOI 10.1001/jama.252.13.1742
   Heininger A, 1999, J CLIN MICROBIOL, V37, P2479, DOI 10.1128/JCM.37.8.2479-2482.1999
   HOLLAND PM, 1991, P NATL ACAD SCI USA, V88, P7276, DOI 10.1073/pnas.88.16.7276
   Kimura H, 1999, J CLIN MICROBIOL, V37, P132, DOI 10.1128/JCM.37.1.132-136.1999
   KOCH C, 1993, LANCET, V341, P1065, DOI 10.1016/0140-6736(93)92422-P
   Laurendeau I, 1999, CLIN CHEM, V45, P982
   LAWRENCE JC, 1972, BRIT J EXP PATHOL, V53, P550
   LEE JJ, 1992, J BURN CARE REHABIL, V11, P575
   Lewin SR, 1999, J VIROL, V73, P6099, DOI 10.1128/JVI.73.7.6099-6103.1999
   Lim A, 1997, MICROBIOL-SGM, V143, P1709, DOI 10.1099/00221287-143-5-1709
   LIVAK KJ, 1995, PCR METH APPL, V4, P357
   LOEBL EC, 1974, AM J CLIN PATHOL, V61, P20
   Martell M, 1999, J CLIN MICROBIOL, V37, P327, DOI 10.1128/JCM.37.2.327-332.1999
   MASUDA N, 1995, ANTIMICROB AGENTS CH, V39, P645, DOI 10.1128/AAC.39.3.645
   MATSUMOTO T, 1991, UROL RES, V19, P293, DOI 10.1007/BF00299061
   MCMANUS AT, 1987, ARCH SURG-CHICAGO, V122, P74
   MCMANUS AT, 1985, EUR J CLIN MICROBIOL, V4, P219, DOI 10.1007/BF02013601
   MCMANUS WF, 1981, J TRAUMA, V21, P753, DOI 10.1097/00005373-198109000-00001
   Mensink E, 1998, BRIT J HAEMATOL, V102, P768
   MONCRIEF JA, 1966, ARCH SURG-CHICAGO, V92, P558
   Nazarenko IA, 1997, NUCLEIC ACIDS RES, V25, P2516, DOI 10.1093/nar/25.12.2516
   NIKAIDO H, 1994, SCIENCE, V264, P382, DOI 10.1126/science.8153625
   Oberst RD, 1998, APPL ENVIRON MICROB, V64, P3389
   Pahl A, 1999, J CLIN MICROBIOL, V37, P1958, DOI 10.1128/JCM.37.6.1958-1963.1999
   PARROTT PL, 1982, LANCET, V2, P683
   PEREZCAPPELANO R, 1976, BURNS, V3, P42
   Pruitt BA, 1998, WORLD J SURG, V22, P135
   RAZIN S, 1994, MOL CELL PROBE, V8, P497, DOI 10.1006/mcpr.1994.1071
   TADDONIO TE, 1988, BURNS, V14, P180, DOI 10.1016/0305-4179(88)90035-6
   TEPLITZ C, 1964, J Surg Res, V4, P200, DOI 10.1016/S0022-4804(64)80026-3
   Tyagi S, 1996, NAT BIOTECHNOL, V14, P303, DOI 10.1038/nbt0396-303
   von Ahsen N, 1999, CLIN CHEM, V45, P694
   Whitcombe D, 1999, NAT BIOTECHNOL, V17, P804, DOI 10.1038/11751
   Wittwer CT, 1997, BIOTECHNIQUES, V22, P130, DOI 10.2144/97221bi01
   Wittwer CT, 1997, BIOTECHNIQUES, V22, P176, DOI 10.2144/97221pf02
NR 44
TC 39
Z9 45
U1 1
U2 7
PU CURRENT SCIENCE LTD
PI LONDON
PA 34-42 CLEVELAND STREET, LONDON W1P 6LE, ENGLAND
SN 1466-609X
J9 CRIT CARE
JI Crit. Care
PY 2000
VL 4
IS 4
BP 255
EP 261
DI 10.1186/cc702
PG 7
WC Critical Care Medicine
WE Science Citation Index Expanded (SCI-EXPANDED)
SC General & Internal Medicine
GA 337JR
UT WOS:000088354700009
PM 11056755
OA gold, Green Published
DA 2022-03-26
ER

PT J
AU Cutts, S
   Talboys, R
   Paspula, C
   Prempeh, EM
   Fanous, R
   Ail, D
AF Cutts, S.
   Talboys, R.
   Paspula, C.
   Prempeh, E. M.
   Fanous, R.
   Ail, D.
TI Adult respiratory distress syndrome
SO ANNALS OF THE ROYAL COLLEGE OF SURGEONS OF ENGLAND
LA English
DT Review
DE Adult respiratory distress syndrome; Non; cardiogenic pulmonary oedema;
   'Nam lung'; Danang lung; Shock lung; Wet lung; White
ID ACUTE LUNG INJURY; PRONE POSITION; DOUBLE-BLIND; TRIAL
AB Adult respiratory distress syndrome (ARDS) has now been described as a sequela to such diverse conditions as burns, amniotic fluid embolism, acute pancreatitis, trauma, sepsis and damage as a result of elective surgery in general.
   Patients with ARDS require immediate intubation, with the average patient now being ventilated for between 8 and 11 days. While the acute management of ARDS is conducted by the critical care team, almost any surgical patient can be affected by the condition and we believe that it is important that a broader spectrum of hospital doctors gain an understanding of the nature of the pathology and its current treatment.
C1 [Cutts, S.; Talboys, R.; Ail, D.] James Paget Hosp NHS Fdn Trust, Great Yarmouth, England.
   [Paspula, C.] Kings Lynn Hosp, Kings Lynn, England.
   [Prempeh, E. M.] Norfolk & Norwich NHS Trust, Norwich, Norfolk, England.
   [Fanous, R.] London Northwest Healthcare Trust, London, England.
RP Cutts, S (通讯作者)，James Paget Hosp NHS Fdn Trust, Great Yarmouth, England.
EM stevenfrcs@hotmail.com
RI Rudez, Igor/O-3950-2019
OI Rudez, Igor/0000-0002-7735-6721
CR Abraham E, 1999, CRIT CARE MED, V27, P1478, DOI 10.1097/00003246-199908000-00013
   Afshari A, 2010, COCHRANE DB SYST REV, V4
   Afshari A, 2010, COCHRANE DB SYST REV, DOI 10.1002/14651858.CD002787.pub2
   ASHBAUGH DG, 1967, LANCET, V2, P319
   Bass CM, 2015, CRIT CARE, V19, DOI 10.1186/s13054-015-0995-5
   Baudouin SV, 1997, THORAX, V52, pS9, DOI 10.1136/thx.52.2008.S9
   Belohlavek J, 2010, J INVASIVE CARDIOL, V22, P365
   Caironi P, 2006, SEMIN RESP CRIT CARE, V27, P404, DOI 10.1055/s-2006-948294
   Chastre J, 1998, AM J RESP CRIT CARE, V157, P1165, DOI 10.1164/ajrccm.157.4.9708057
   Eichacker PQ, 2002, AM J RESP CRIT CARE, V166, P1510, DOI 10.1164/rccm.200208-956OC
   Emr BM, 2015, SHOCK, V43, P16, DOI 10.1097/SHK.0000000000000228
   Galvin IM, 2013, COCHRANE DB SYST REV, DOI 10.1002/14651858.CD003707.pub3
   Guerin C., 2013, NEW ENGL J MED, V368, P23
   Kallet RH, 2015, RESP CARE, V60, P1660, DOI 10.4187/respcare.04271
   Lichtenstein DA, 2014, ANN INTENSIVE CARE, V4, DOI 10.1186/2110-5820-4-1
   Lin X, 2011, CRIT CARE CLIN, V27, P705, DOI 10.1016/j.ccc.2011.04.002
   Pelosi P, 1998, AM J RESP CRIT CARE, V157, P387, DOI 10.1164/ajrccm.157.2.97-04023
   Ranieri VM, 2012, JAMA-J AM MED ASSOC, V307, P2526, DOI 10.1001/jama.2012.5669
   Reed JC, 2011, CHEST RADIOLOGY PLAI
   Shapiro H, 2010, INFLAMMATION, V33, P315, DOI 10.1007/s10753-010-9187-2
   SMITH DW, 1993, PEDIATR PULM, V15, P279, DOI 10.1002/ppul.1950150504
   WARD HE, 1984, AUST NZ J MED, V14, P731, DOI 10.1111/j.1445-5994.1984.tb04343.x
   Wiedemann HP, 2000, JAMA-J AM MED ASSOC, V283, P1995
   YU MH, 1993, CRIT CARE MED, V21, P1635, DOI 10.1097/00003246-199311000-00010
NR 24
TC 14
Z9 21
U1 1
U2 8
PU ROYAL COLL SURGEONS ENGLAND
PI LONDON
PA 35-43 LINCOLN'S INN FIELDS, LONDON WC2A 3PN, ENGLAND
SN 0035-8843
EI 1478-7083
J9 ANN ROY COLL SURG
JI Ann. R. Coll. Surg. Engl.
PD JAN
PY 2017
VL 99
IS 1
BP 12
EP 16
DI 10.1308/rcsann.2016.0238
PG 5
WC Surgery
WE Science Citation Index Expanded (SCI-EXPANDED)
SC Surgery
GA EP0ZE
UT WOS:000397114400018
PM 27513791
OA Green Published
DA 2022-03-26
ER

PT J
AU WAN, AT
   CONYERS, RAJ
   COOMBS, CJ
   MASTERTON, JP
AF WAN, AT
   CONYERS, RAJ
   COOMBS, CJ
   MASTERTON, JP
TI DETERMINATION OF SILVER IN BLOOD, URINE, AND TISSUES OF VOLUNTEERS AND
   BURN PATIENTS
SO CLINICAL CHEMISTRY
LA English
DT Article
DE TRAUMA; TOXICOLOGY; ATOMIC ABSORPTION SPECTROPHOTOMETRY; SILVER
   SULFADIAZINE
ID ATOMIC-ABSORPTION SPECTROMETRY; SULFADIAZINE; THERAPY
AB Silver sulfadiazine cream (SSD) has been used successfully in the management of burn wound sepsis.  Silver deposition has been found in the skin, gingiva, cornea, liver, and kidney of patients treated with this cream, causing argyria, ocular injury, leukopenia, and toxicity in kidney, liver, and neurologic tissues.  Monitoring concentrations of silver in blood and urine of patients receiving this treatment has become necessary, but sensitive and suitable methods adaptable to a clinical laboratory are still needed.  We have developed a flameless thermal atomic absorption spectrophotometric method to measure silver concentrations in blood, urine, and other tissues.  The detection limit is 0.4-mu-g/L; the within-run precisions (CV) are 5.16%, 3.83%, and 2.79% for concentrations of 5, 13.5, and 42-mu-g/L, respectively; and the between-run precisions are 4.3% and 3.2% for concentrations of 13.5 and 42-mu-g/L.  The concentrations of silver in blood, urine, liver, and kidney of subjects without industrial or medicinal exposure are < 2.3-mu-g/L, 2-mu-g/day, 0.05-mu-g/g wet tissue, and 0.05-mu-g/g wet tissue, respectively.  In SSD cream-treated burn patients, plasma concentrations may be as great as 50-mu-g/L within 6 h of treatment and can reach a maximum of 310-mu-g/L.  Silver in urine is detectable after one day of treatment and may reach a maximum of 400-mu-g/day.  After absorption, silver was found to be deposited in various tissues.  Tissue silver concentrations in one burn patient who died of renal failure after eight days of treatment were 970, 14, and 0.2-mu-g/g wet tissue in cornea, liver, and kidney, respectively.
C1 MONASH UNIV,ALFRED HOSP,SCH MED,DEPT SURG,MELBOURNE,VIC 3181,AUSTRALIA.
RP WAN, AT (通讯作者)，ALFRED HOSP,DEPT BIOCHEM,COMMERCIAL RD,PRAHRAN,VIC 3181,AUSTRALIA.
CR ALVAREZCOQUE MCG, 1986, TALANTA, V33, P697, DOI 10.1016/0039-9140(86)80162-X
   ANDERSEN KJ, 1986, CLIN BIOCHEM, V19, P166, DOI 10.1016/S0009-9120(86)80017-0
   BALDI C, 1988, TOXICOL LETT, V41, P261, DOI 10.1016/0378-4274(88)90063-X
   BOOSALIS MG, 1987, SURGERY, V101, P40
   DIVINCENZO GD, 1985, INT ARCH OCC ENV HEA, V56, P207, DOI 10.1007/BF00396598
   FEDOROFF M, 1979, ANAL CHEM, V51, P1350, DOI 10.1021/ac50045a004
   FOX CL, 1968, ARCH SURG-CHICAGO, V96, P184
   FOX CL, 1977, BURNS, V4, P233
   Fuller F W, 1988, J Burn Care Rehabil, V9, P606, DOI 10.1097/00004630-198811000-00006
   JENSEN EJ, 1988, HUM TOXICOL, V7, P535, DOI 10.1177/096032718800700603
   JULSHAMN K, 1986, ACTA PHARM TOXICOL S, V7, P613
   Kehoe RA, 1940, J NUTR, V20, P85, DOI 10.1093/jn/20.1.85
   KOO DS, 1989, BURNS, V15, P193
   LIANG DC, 1988, ANAL CHEM, V60, P27, DOI 10.1021/ac00152a008
   MACINTYRE D, 1978, BRIT MED J, V2, P1749, DOI 10.1136/bmj.2.6154.1749-a
   Modak S M, 1988, J Burn Care Rehabil, V9, P359, DOI 10.1097/00004630-198807000-00009
   MOYER CA, 1965, ARCH SURG-CHICAGO, V90, P812
   OWENS CJ, 1974, ARCH INTERN MED, V134, P332, DOI 10.1001/archinte.134.2.332
   PEGG SP, 1979, SCAND J PLAST RECONS, V13, P95, DOI 10.3109/02844317909013031
   PETERING HG, 1976, PHARMACOL THER PT A, V1, P127, DOI 10.1016/0362-5478(76)90002-4
   ROSENMAN KD, 1979, J OCCUP ENVIRON MED, V21, P430
   SHIN YA, 1980, BIOPOLYMERS, V19, P539, DOI 10.1002/bip.1980.360190308
   VIK H, 1983, LANCET, V1, P872
   WANG XW, 1985, BURNS, V11, P197, DOI 10.1016/0305-4179(85)90070-1
NR 24
TC 184
Z9 187
U1 0
U2 17
PU AMER ASSOC CLINICAL CHEMISTRY
PI WASHINGTON
PA 2101 L STREET NW, SUITE 202, WASHINGTON, DC 20037-1526
SN 0009-9147
J9 CLIN CHEM
JI Clin. Chem.
PD OCT
PY 1991
VL 37
IS 10
BP 1683
EP 1687
PN 1
PG 5
WC Medical Laboratory Technology
WE Science Citation Index Expanded (SCI-EXPANDED)
SC Medical Laboratory Technology
GA GL446
UT WOS:A1991GL44600005
PM 1914165
DA 2022-03-26
ER

PT J
AU Gottschlich, MM
   Mayes, T
   Khoury, J
   Kagan, RJ
AF Gottschlich, Michele M.
   Mayes, Theresa
   Khoury, Jane
   Kagan, Richard J.
TI Clinical Trial of Vitamin D-2 vs D-3 Supplementation in Critically Ill
   Pediatric Burn Patients
SO JOURNAL OF PARENTERAL AND ENTERAL NUTRITION
LA English
DT Article
DE vitamin D; burn injury; pediatrics
ID SERUM 25-HYDROXYVITAMIN-D; INSULIN SENSITIVITY; HYPOVITAMINOSIS-D; D
   INSUFFICIENCY; DOUBLE-BLIND; D DEFICIENCY; 1,25-DIHYDROXYVITAMIN-D;
   POLYMORPHISMS; ADOLESCENTS; RESISTANCE
AB Background: Hypovitaminosis D exists postburn. However, evidence-based guidelines for vitamin D repletion are unknown. This investigation examined differences between D-2 and D-3 supplementation on outcome in children with burn injuries. Methods: Fifty patients with total body surface area burn of 55.7% +/- 2.6% and full-thickness injury of 40.8% +/- 3.8% were enrolled, ranging in age from 0.7-18.4 years. All participants received multivitamin supplementation per standardized clinical protocol. In addition, 100 IU/kg D-2, D-3, or placebo was administered daily during hospitalization using a randomized, double-blinded study design. Assay of total 25-hydroxyvitamin D (D25), 1,25-dihydroxyvitamin D (D1,25), 25-hydroxyvitamin D-2 (25-OH-D-2), 25-hydroxyvitamin D-3 (25-OH-D-3), and parathyroid hormone (PTH) was performed at 4 preplanned time intervals (baseline, midpoint, discharge, and 1 year postburn). Differences in vitamin D status were compared over time and at each specific study interval. Results: There were no significant differences in serum vitamin D levels between groups, but >10% of patients had low D25 at discharge, and percent deficiency worsened by the 1-year follow up for the placebo (75%), D-2 (56%), and D-3 (25%) groups. There were no statistical differences in PTH or clinical outcomes between treatment groups, although vitamin D supplementation demonstrated nonsignificant but clinically relevant decreases in exogenous insulin requirements, sepsis, and scar formation. Conclusions: The high incidence of low serum D25 levels 1 year following serious thermal injury indicates prolonged compromise. Continued treatment with vitamin D-3 beyond the acute phase postburn is recommended to counteract the trajectory of abnormal serum levels and associated morbidity.
C1 [Gottschlich, Michele M.] Shriners Hosp Children, Dept Res, Cincinnati, OH USA.
   [Gottschlich, Michele M.; Mayes, Theresa] Shriners Hosp Children, Dept Nutr, Cincinnati, OH USA.
   [Gottschlich, Michele M.; Kagan, Richard J.] Univ Cincinnati, Coll Med, Dept Surg, Cincinnati, OH USA.
   [Mayes, Theresa; Khoury, Jane] Cincinnati Childrens Hosp Med Ctr, Cincinnati, OH 45229 USA.
   [Kagan, Richard J.] Shriners Hosp Children, Dept Surg, Cincinnati, OH USA.
RP Gottschlich, MM (通讯作者)，Shriners Hosp Children, 3229 Burnet Ave, Cincinnati, OH 45229 USA.
EM mgottschlich@shrinenet.org
CR [Anonymous], [No title captured]
   Armas LAG, 2013, J CLIN ENDOCR METAB, V89, P5387
   Artaza JN, 2010, J STEROID BIOCHEM, V119, P73, DOI 10.1016/j.jsbmb.2010.01.001
   Asemi Z, 2013, AM J CLIN NUTR, V98, P1425, DOI 10.3945/ajcn.113.072785
   Belenchia AM, 2013, AM J CLIN NUTR, V97, P774, DOI 10.3945/ajcn.112.050013
   Borissova AM, 2003, INT J CLIN PRACT, V57, P258
   Burkiewicz Claudine Juliana Cristina Caznoch, 2012, Rev. Col. Bras. Cir., V39, P401
   Caton NL, 2014, INT J BURNS TRAUMA, V4, P25
   Cetinkaya M, 2015, J PERINATOL, V35, P39, DOI 10.1038/jp.2014.146
   Chiu KC, 2004, AM J CLIN NUTR, V79, P820
   Cooke GL, 2005, J NATL MED ASSOC, V97, P1004
   Finamor DC, 2013, DERM-ENDOCRINOL, V5, DOI 10.4161/derm.24808
   Ford ES, 2005, DIABETES CARE, V28, P1228, DOI 10.2337/diacare.28.5.1228
   Forouhi NG, 2008, DIABETES, V57, P2619, DOI 10.2337/db08-0593
   Gamady A, 2003, J CELL BIOCHEM, V89, P440, DOI 10.1002/jcb.10508
   Golden NH, 2014, PEDIATRICS, V134, pE1229, DOI 10.1542/peds.2014-2173
   Gottschlich M, 2007, J BURN CARE RES, V28, pS157
   Gottschlich MM, 2004, J AM DIET ASSOC, V104, P931, DOI 10.1016/j.jada.2004.03.020
   GOTTSCHLICH MM, 1990, JPEN-PARENTER ENTER, V14, P225, DOI 10.1177/0148607190014003225
   Gottschlich MM, J BURN CARE IN PRESS
   Heaney RP, 2011, J CLIN ENDOCR METAB, V96, pE447, DOI 10.1210/jc.2010-2230
   Higgins DM, 2012, JPEN-PARENTER ENTER, V36, P713, DOI 10.1177/0148607112444449
   Houghton LA, 2006, AM J CLIN NUTR, V84, P694, DOI 10.1093/ajcn/84.4.694
   Hulshof MM, 2000, J AM ACAD DERMATOL, V43, P1017, DOI 10.1067/mjd.2000.108369
   Institute of Medicine Food and Nutrition Board., 2010, DIETARY REFERENCE IN
   Jenkins Marilyn E., 1994, Journal of Burn Care and Rehabilitation, V15, P199, DOI 10.1097/00004630-199403000-00019
   Kagan RJ, 2014, BURN SERVICE SURVIVA
   Klein GL, 2004, LANCET, V363, P291, DOI 10.1016/S0140-6736(03)15388-3
   Klein GL, 2002, J TRAUMA, V52, P346, DOI 10.1097/00005373-200202000-00022
   KLEIN GL, 1995, BONE, V17, P455, DOI 10.1016/8756-3282(95)00279-1
   Klein GL, 2009, J BONE MINER METAB, V27, P502, DOI 10.1007/s00774-009-0065-7
   Lagishetty V, 2011, MOL CELL ENDOCRINOL, V347, P97, DOI 10.1016/j.mce.2011.04.015
   Leblebici B, 2008, J BURN CARE RES, V29, P763, DOI 10.1097/BCR.0b013e31818480f4
   Lehmann U, 2013, J CLIN ENDOCR METAB, V98, P4339, DOI 10.1210/jc.2012-4287
   Liu E, 2009, J NUTR, V139, P329, DOI 10.3945/jn.108.093831
   Looker AC, 2002, BONE, V30, P771, DOI 10.1016/S8756-3282(02)00692-0
   MATSUOKA LY, 1991, ARCH DERMATOL, V127, P536, DOI 10.1001/archderm.127.4.536
   Mayes T, 2003, J BURN CARE REHABIL, V24, P279, DOI 10.1097/01.BCR.0000085844.84144.E0
   Mayes T, 2005, J BURN CARE REHABIL, V26, pS141
   Mayes T, NUTR CLIN P IN PRESS
   Mayes Theresa, 1997, Journal of Burn Care and Rehabilitation, V18, P365, DOI 10.1097/00004630-199707000-00017
   Muehleisen B, 2012, SCI TRANSL MED, V4, P1
   National Institutes of Health, HLTH PROF FACT SHEET
   Need AG, 2000, AM J CLIN NUTR, V71, P1577
   Peric M, 2008, J IMMUNOL, V181, P8504, DOI 10.4049/jimmunol.181.12.8504
   Piccione Giuseppe, 2004, J Circadian Rhythms, V2, P3, DOI 10.1186/1740-3391-2-3
   Piemonti L, 2000, J IMMUNOL, V164, P4443, DOI 10.4049/jimmunol.164.9.4443
   Powe CE, 2011, J BONE MINER RES, V26, P1609, DOI 10.1002/jbmr.387
   Rousseau AF, 2014, CLIN CHIM ACTA, V437, P43, DOI 10.1016/j.cca.2014.07.007
   Rousseau AF, 2014, BURNS, V40, P865, DOI 10.1016/j.burns.2013.11.015
   Schuster I, 2001, STEROIDS, V66, P409, DOI 10.1016/S0039-128X(00)00159-8
   Schwartz JB, 2014, J CLIN ENDOCR METAB, V99, P1631, DOI 10.1210/jc.2013-3874
   Scragg R, 2004, DIABETES CARE, V27, P2813, DOI 10.2337/diacare.27.12.2813
   Sriram K, 2015, NUTRITION, V31, P820, DOI 10.1016/j.nut.2014.11.022
   Steingrimsdottir L, 2005, JAMA-J AM MED ASSOC, V294, P2336, DOI 10.1001/jama.294.18.2336
   Toner CD, 2010, J AM DIET ASSOC, V110, P1492, DOI 10.1016/j.jada.2010.07.007
   Tripkovic L, 2012, AM J CLIN NUTR, V95, P1357, DOI 10.3945/ajcn.111.031070
   Venkatesh B, 2012, INTENS CARE MED, V38, P177, DOI 10.1007/s00134-011-2415-x
   Wilkinson RJ, 2000, LANCET, V355, P618, DOI 10.1016/S0140-6736(99)02301-6
   Willis CM, 2007, AM J CLIN NUTR, V85, P124, DOI 10.1093/ajcn/85.1.124
   Wray CJ, 2002, J BURN CARE REHABIL, V23, P416, DOI 10.1097/00004630-200211000-00007
   Yu DM, 2013, CELL PHYSIOL BIOCHEM, V32, P39, DOI 10.1159/000350121
   Zhang GY, 2011, BRIT J DERMATOL, V164, P729, DOI 10.1111/j.1365-2133.2010.10130.x
NR 63
TC 19
Z9 20
U1 0
U2 5
PU WILEY
PI HOBOKEN
PA 111 RIVER ST, HOBOKEN 07030-5774, NJ USA
SN 0148-6071
EI 1941-2444
J9 JPEN-PARENTER ENTER
JI J. Parenter. Enter. Nutr.
PD MAR
PY 2017
VL 41
IS 3
BP 412
EP 421
DI 10.1177/0148607115587948
PG 10
WC Nutrition & Dietetics
WE Science Citation Index Expanded (SCI-EXPANDED)
SC Nutrition & Dietetics
GA ET3EQ
UT WOS:000400160600009
PM 26059899
DA 2022-03-26
ER

PT J
AU CHOWDHURY, MNH
AF CHOWDHURY, MNH
TI ANTIBIOTIC SUSCEPTIBILITY OF STAPHYLOCOCCUS-AUREUS WITH SPECIAL
   REFERENCE TO METHICILLIN AND GENTAMICIN RESISTANCE IN A TEACHING
   HOSPITAL IN RIYADH, SAUDI-ARABIA
SO CURRENT THERAPEUTIC RESEARCH-CLINICAL AND EXPERIMENTAL
LA English
DT Article
ID OUTBREAK
AB Susceptibility testing was performed on 1,296 Staphylococcus aureus strains isolated from clinical specimens at King Khalid University Hospital, Riyadh, Saudi Arabia, during a period of one year.  Resistance of S aureus to penicillin and tetracycline was 97% and 54%, respectively.  However, resistance to other antibiotics including methicillin was low (1.2% to 4%).  The methicillin-resistant S aureus (MRSA) isolates were resistant to various antibiotics including gentamicin and amikacin.  However, they were all sensitive to vancomycin.  Although MRSA has the potential to spread rapidly, the isolates were confined to our burns unit only and did not cause any sepsis in these patients nor colonized any staff member in the unit.
RP CHOWDHURY, MNH (通讯作者)，KING SAUD UNIV,COLL MED,POB 2925,RIYADH 11461,SAUDI ARABIA.
CR ALVAREZ S, 1985, AM J INFECT CONTROL, V13, P115, DOI 10.1016/S0196-6553(85)80012-2
   BARBER M, 1961, J CLIN PATHOL, V14, P385, DOI 10.1136/jcp.14.4.385
   BOROWSKI J, 1988, J HOSP INFECT, V11, P116, DOI 10.1016/0195-6701(88)90176-4
   CHOWDHURY MNH, 1987, ANN SAUDI MED, V7, P111, DOI 10.5144/0256-4947.1987.111
   DIXSON S, 1985, INFECTION, V13, P35, DOI 10.1007/BF01643619
   GIAMARELLOU H, 1981, J ANTIMICROB CHEMOTH, V7, P649, DOI 10.1093/jac/7.6.649
   KING K, 1982, MED J AUSTRALIA, V2, P461, DOI 10.5694/j.1326-5377.1982.tb132522.x
   KOSMIDIS J, 1988, J HOSP INFECT, V11, P109, DOI 10.1016/0195-6701(88)90175-2
   LACEY RW, 1986, J HOSP INFECT, V7, P137, DOI 10.1016/0195-6701(86)90056-3
   LIM VKE, 1988, J HOSP INFECT, V11, P103, DOI 10.1016/0195-6701(88)90174-0
   MACDONALD PJ, 1982, MED J AUSTRALIA, V1, P445
   SHANSON DC, 1976, LANCET, V2, P1347
   SHIBL AM, 1988, J CHEMOTHER S, V4, P283
   Stokes EJ, 1987, CLIN MICROBIOLOGY, P204
   VARALDO P E, 1986, European Journal of Epidemiology, V2, P208, DOI 10.1007/BF00211534
   WENZEL RP, 1982, ANN INTERN MED, V97, P440, DOI 10.7326/0003-4819-97-3-440
   1983, J HOSP INFECT, V4, P327
   1981, LANCET, V1, P127
NR 18
TC 0
Z9 0
U1 0
U2 0
PU EXCERPTA MEDICA INC
PI NEW YORK
PA 245 WEST 17TH STREET, NEW YORK, NY 10011
SN 0011-393X
J9 CURR THER RES CLIN E
JI Curr. Ther. Res.-Clin. Exp.
PD FEB
PY 1992
VL 51
IS 2
BP 224
EP 229
PG 6
WC Medicine, Research & Experimental; Pharmacology & Pharmacy
WE Science Citation Index Expanded (SCI-EXPANDED)
SC Research & Experimental Medicine; Pharmacology & Pharmacy
GA HE735
UT WOS:A1992HE73500005
DA 2022-03-26
ER

PT J
AU PEDERSEN, BK
   KAPPEL, M
   KLOKKER, M
   NIELSEN, HB
   SECHER, NH
AF PEDERSEN, BK
   KAPPEL, M
   KLOKKER, M
   NIELSEN, HB
   SECHER, NH
TI THE IMMUNE-SYSTEM DURING EXPOSURE TO EXTREME PHYSIOLOGICAL CONDITIONS
SO INTERNATIONAL JOURNAL OF SPORTS MEDICINE
LA English
DT Article; Proceedings Paper
CT 2nd International Heinz Nixdorf Symposium on Applied Immunology -
   Exercise and Sports: Metabolic Interactions, Nutritional Aspects, and
   the Immune System/Foundation Symposium of the
   International-Society-of-Exercise-and-Immunology GERMAN FED SPORTS MED
CY OCT   15, 1993
CL PADERBORN, GERMANY
SP GERMAN FED SPORTS MED, INT SOC EXERCISE & IMMUNOL
DE AEROSPACE MEDICINE; ADRENALINE; BETA-ENDORPHINE; CYTOKINE; EXERCISE;
   HYPERTHERMIA; HYPOXIA; GROWTH HORMONE; LYMPHOCYTE; LYMPHOKINE ACTIVATED
   KILLER CELL; NATURAL KILLER CELL; SPORT
ID KILLER-CELL-ACTIVITY; HUMAN PERIPHERAL-BLOOD; NECROSIS-FACTOR-ALPHA;
   LYMPHOCYTE SUBPOPULATIONS; PHYSICAL EXERCISE; PROLIFERATIVE RESPONSE;
   MODERATE EXERCISE; INTERFERON-GAMMA; SPACE-FLIGHT; INVITRO
AB It is not clear how the immune system is modulated in response to physical stress (e.g. trauma, surgery, burn and sepsis). In order to better understand the stress-induced immune changes, effects of isolated stressors are evaluated. Human experiments include hypoxia, head-up tilt, hyperthermina and exercise, which influence all lymphocyte subtypes and especially so the natural killer (NK) cells. In essence, the immune response is enhanced even by light physical stress, but suppressed after prolonged, intense stress.
C1 UNIV COPENHAGEN,RIGSHOSP,COPENHAGEN MUSCLE RES CTR,DEPT ANESTHESIA,DK-2200 COPENHAGEN N,DENMARK.
RP PEDERSEN, BK (通讯作者)，UNIV COPENHAGEN,RIGSHOSP,COPENHAGEN MUSCLE RES CTR,DEPT INFECT DIS,M 7721,TAGENSVEJ 20,DK-2200 COPENHAGEN N,DENMARK.
OI Pedersen, Bente Klarlund/0000-0001-6508-6288
CR BARONE RP, 1984, AVIAT SPACE ENV MED, V55, P1064
   BENNETT IL, 1960, BACTERIOL REV, V24, P16, DOI 10.1128/MMBR.24.1.16-34.1960
   BLAZAR BA, 1986, J CLIN IMMUNOL, V6, P26, DOI 10.1007/BF00915361
   BRAHMI Z, 1985, J CLIN IMMUNOL, V5, P321, DOI 10.1007/BF00918251
   CANNON JG, 1983, SCIENCE, V220, P617, DOI 10.1126/science.6836306
   CANNON JG, 1989, AM J PHYSIOL, V26, P451
   CHAPPELLI FN, 1991, INT J IMMUNOPHARMACO, V13, P291
   CHAUDRY IH, 1990, AM J PHYSIOL, V259, P663
   COGOLI A, 1981, ACTA ASTRONAUT, V8, P995, DOI 10.1016/0094-5765(81)90070-9
   DEUSTER PA, 1988, MED SCI SPORT EXER, V20, P276, DOI 10.1249/00005768-198806000-00011
   DINARELLO CA, 1987, NEW ENGL J MED, V317, P940, DOI 10.1056/NEJM198710083171506
   DURNOVA GN, 1976, AVIAT SPACE ENVIR MD, V47, P588
   EDWARDS AJ, 1984, CLIN EXP IMMUNOL, V58, P420
   ESPERSEN GT, 1990, APMIS, V98, P395, DOI 10.1111/j.1699-0463.1990.tb01049.x
   EVANS WJ, 1986, J APPL PHYSIOL, V61, P1864, DOI 10.1152/jappl.1986.61.5.1864
   FIATARONE MA, 1988, J LAB CLIN MED, V112, P544
   FIELD CJ, 1991, J APPL PHYSIOL, V71, P1089, DOI 10.1152/jappl.1991.71.3.1089
   FRY RW, 1992, EUR J APPL PHYSIOL, V64, P218, DOI 10.1007/BF00626284
   GABRIEL H, 1992, EUR J APPL PHYSIOL O, V65, P164, DOI 10.1007/BF00705075
   GABRIEL H, 1992, EUR J APPL PHYSIOL O, V65, P529, DOI 10.1007/BF00602360
   GERALD R, 1986, AVIAT SPACE ENV MED, V57, P213
   HAAHR PM, 1991, INT J SPORTS MED, V12, P223, DOI 10.1055/s-2007-1024672
   HAQ A, 1993, MED SCI SPORT EXER, V25, P186
   HOFFMANGOETZ L, 1992, J APPL PHYSIOL, V13, P167
   KAPPEL M, 1991, IMMUNOLOGY, V73, P304
   KAPPEL M, 1994, INT J HYPERTHER, V10, P165, DOI 10.3109/02656739409009341
   KAPPEL M, 1991, CLIN EXP IMMUNOL, V84, P175
   KAPPEL M, 1991, J APPL PHYSIOL, V70, P2530, DOI 10.1152/jappl.1991.70.6.2530
   KAPPEL M, 1993, HROM METAB RES, V11, P593
   KEAST D, 1988, SPORTS MED, V5, P248, DOI 10.2165/00007256-198805040-00004
   KLARLUND K, 1987, CLIN EXP IMMUNOL, V70, P209
   KLOKKER M, 1993, J APPL PHYSIOL, V74, P1100, DOI 10.1152/jappl.1993.74.3.1100
   KLOKKER M, 1993, AVIAT SPACE ENVIR MD, V64, P1128
   KLOKKER M, 1993, UNPUB EFFECTS BRIEF
   KLOKKER M, 1993, UNPUB NATURAL KILLER
   KLOKKER M, 1993, BLOOD LOSS SHOCK, P147
   LANDMANN R, 1992, EUR J CLIN INVEST, V22, P30
   LENNARD TWJ, 1985, BRIT J SURG, V72, P771, DOI 10.1002/bjs.1800721002
   LEWICKI R, 1988, INT J SPORTS MED, V9, P114, DOI 10.1055/s-2007-1024990
   LYNGBERG K, 1991, Scandinavian Journal of Medicine and Science in Sports, V1, P167
   Mackinnon L T, 1987, Adv Exp Med Biol, V216A, P869
   MACKINNON LT, 1989, SPORTS MED, V7, P141, DOI 10.2165/00007256-198907030-00001
   MACKINNON LT, 1987, MED SCI SPORTS, V19, P10
   MATZEN S, 1990, ACTA PHYSIOL SCAND, V140, P161, DOI 10.1111/j.1748-1716.1990.tb08987.x
   MEEHAN R, 1988, J CLIN IMMUNOL, V8, P397, DOI 10.1007/BF00917156
   NIEMAN DC, 1992, MED SCI SPORT EXER, V24, P1339
   NIEMAN DC, 1991, MED SCI SPORT EXER, V23, P578
   NORTHOFF H, 1991, INT J SPORTS MED S1, V12, P9
   PEDERSEN BK, 1988, DAN MED BULL, V35, P315
   PEDERSEN BK, 1990, INT J SPORTS MED, V11, P127, DOI 10.1055/s-2007-1024776
   PEDERSEN BK, 1988, SCAND J IMMUNOL, V27, P673, DOI 10.1111/j.1365-3083.1988.tb02400.x
   PEDERSEN BK, 1991, INT J SPORTS MED S1, V12, P23
   PEDERSEN BK, 1992, MED SPORT SCI, V37, P25
   RUSH BF, 1989, ANN SURG, V210, P342, DOI 10.1097/00000658-198909000-00010
   SABA TM, 1986, PERSPECTIVES SEPSIS, P77
   Sander-Jensen K, 1986, AM J PHYSIOL, V251, P742
   SCHIMPFF SC, 1989, ANN SURG, V179, P342
   SHINKAI S, 1992, INT J SPORTS MED, V13, P452, DOI 10.1055/s-2007-1021297
   TARGAN S, 1981, CLIN EXP IMMUNOL, V45, P352
   TOMASI TB, 1982, J CLIN IMMUNOL, V2, P173, DOI 10.1007/BF00915219
   TONNESEN E, 1984, ACTA ANAESTH SCAND, V28, P654, DOI 10.1111/j.1399-6576.1984.tb02140.x
   TVEDE N, 1989, J CLIN LAB IMMUNOL, V30, P169
   TVEDE N, 1993, INT J SPORTS MED, V14, P275, DOI 10.1055/s-2007-1021177
   TVEDE N, 1989, SCAND J IMMUNOL, V29, P382
   ULLUM H, 1994, J APPL PHYSIOL, V77, P93, DOI 10.1152/jappl.1994.77.1.93
NR 65
TC 82
Z9 84
U1 0
U2 4
PU GEORG THIEME VERLAG
PI STUTTGART
PA P O BOX 30 11 20, D-70451 STUTTGART, GERMANY
SN 0172-4622
J9 INT J SPORTS MED
JI Int. J. Sports Med.
PD OCT
PY 1994
VL 15
SU 3
BP S116
EP S121
DI 10.1055/s-2007-1021125
PG 6
WC Sport Sciences
WE Conference Proceedings Citation Index - Science (CPCI-S); Science Citation Index Expanded (SCI-EXPANDED)
SC Sport Sciences
GA PT126
UT WOS:A1994PT12600002
PM 7883392
DA 2022-03-26
ER

PT J
AU Gokdemir, MT
   Kaya, H
   Sogut, O
   Cevik, M
AF Gokdemir, Mehmet Tahir
   Kaya, Halil
   Sogut, Ozgur
   Cevik, Muazez
TI Factors Affecting the Clinical Outcome of Low-Voltage Electrical
   Injuries in Children
SO PEDIATRIC EMERGENCY CARE
LA English
DT Article
DE electrical shock; low-voltage; home accident
ID EPIDEMIOLOGY
AB Purpose: This study evaluated the clinical features of low-voltage (220-240 V) electrical injuries and their mortality in children.
   Methods: This cross-sectional study evaluated 36 patients younger than 18 years who suffered a low-voltage electrical shock and presented to the emergency department between January 2009 and October 2011. For statistical analysis, Fisher exact test was used for categorical variables, and the Mann-Whitney U test for continuous variables.
   Results: In the 34-month period, 36 patients (27 boys [75%] and 9 girls [25%]) were injured. The mean patient age was 9.19 +/- 4.10 years (range, 2-17 years). Of the 36 patients, 5 (13.9%) died. Significant relationships were found between mortality and age (P =0.004), unconscious at the time of admission to the emergency department (P =0.013), the presence of clinical shock (P = 0.005), sinus tachycardia (P = 0.003), and high lactate dehydrogenase levels (P = 0.001). There were also significant relationships between mortality and hospital stay (P = 0.005), intensive care unit stay (P = 0.002), and detection of bacterial growth in blood culture (P = 0.024). By contrast, sex, the presence of an electrical exit wound, degree of the burn, surface area of the burn (%), accompanying flash burn, time elapsed transferring the patient from the accident scene to hospital, incomplete bundle-branch block or ST-wave changes on the electrocardiogram, increased troponin T, and creatine phosphokinase myocardial bundle did not affect mortality.
   Conclusions: Complications such as sepsis and electrolyte imbalance lead to mortality rather than low-voltage electrical injury itself.
C1 [Gokdemir, Mehmet Tahir; Kaya, Halil; Sogut, Ozgur] Harran Univ, Sch Med, Dept Emergency Med, TR-63300 Sanliurfa, Turkey.
   [Cevik, Muazez] Harran Univ, Sch Med, Dept Pediat Surg, TR-63300 Sanliurfa, Turkey.
RP Gokdemir, MT (通讯作者)，Harran Univ, Tip Fak, Acil Tip Anabilim Dali, Morfoloji Binasi Yenisehir Kampusu, TR-63300 Sanliurfa, Turkey.
EM tahirgokdemir@mynet.com
RI Cevik, Muazez/X-6543-2018; Kaya, Halil/ABH-5489-2020
OI Cevik, Muazez/0000-0002-0604-7606; Kaya, Halil/0000-0003-2005-6100
CR Agran PF, 2003, PEDIATRICS, V111, pE683, DOI 10.1542/peds.111.6.e683
   BAILEY B, 1995, ANN EMERG MED, V25, P612, DOI 10.1016/S0196-0644(95)70173-7
   BAKER MD, 1989, AM J DIS CHILD, V143, P59, DOI 10.1001/archpedi.1989.02150130069017
   BROWNE B J, 1992, Emergency Medicine Clinics of North America, V10, P211
   Celik A, 2004, J PEDIATR SURG, V39, P1233, DOI 10.1016/j.jpedsurg.2004.04.004
   Claudet I, 2010, ARCH PEDIATRIE, V17, P343, DOI 10.1016/j.arcped.2010.01.007
   Cooper M A, 1984, Emerg Med Clin North Am, V2, P489
   CUNNINGHAM PA, 1991, MED J AUSTRALIA, V154, P765, DOI 10.5694/j.1326-5377.1991.tb121321.x
   GARCIA CT, 1995, ANN EMERG MED, V26, P604, DOI 10.1016/S0196-0644(95)70012-9
   HARTFORD CE, 1971, J TRAUM, V11, P331, DOI 10.1097/00005373-197104000-00008
   JENSEN PJ, 1987, BRIT HEART J, V57, P279
   Klebanovas Jurijus, 2002, Medicina (Kaunas), V38, P1164
   KOLLER J, 1989, BURNS, V15, P175, DOI 10.1016/0305-4179(89)90175-7
   Lee JW, 2004, BURNS, V30, P244, DOI 10.1016/j.burns.2003.10.012
   Nguyen BH, 2004, INJURY PREV, V10, P122, DOI 10.1136/ip.2003.004911
   SOLEM L, 1977, J TRAUMA, V17, P487, DOI 10.1097/00005373-197707000-00001
   Toon Michael H, 2011, J Inj Violence Res, V3, P98, DOI 10.5249/jivr.v3i2.91
   Zubair M, 1997, BURNS, V23, P413, DOI 10.1016/S0305-4179(97)00028-4
NR 19
TC 8
Z9 8
U1 0
U2 6
PU LIPPINCOTT WILLIAMS & WILKINS
PI PHILADELPHIA
PA TWO COMMERCE SQ, 2001 MARKET ST, PHILADELPHIA, PA 19103 USA
SN 0749-5161
EI 1535-1815
J9 PEDIATR EMERG CARE
JI Pediatr. Emerg. Care
PD MAR
PY 2013
VL 29
IS 3
BP 357
EP 359
DI 10.1097/PEC.0b013e3182854445
PG 3
WC Emergency Medicine; Pediatrics
WE Science Citation Index Expanded (SCI-EXPANDED)
SC Emergency Medicine; Pediatrics
GA 103WA
UT WOS:000315949000016
PM 23426253
DA 2022-03-26
ER

PT J
AU SCHELD, WM
AF SCHELD, WM
TI EVALUATION OF QUINOLONES IN EXPERIMENTAL ANIMAL-MODELS OF INFECTIONS
SO EUROPEAN JOURNAL OF CLINICAL MICROBIOLOGY & INFECTIOUS DISEASES
LA English
DT Article
ID STAPHYLOCOCCUS-AUREUS ENDOCARDITIS; RESPIRATORY-TRACT INFECTIONS;
   PSEUDOMONAS-AERUGINOSA ENDOCARDITIS; HEMOPHILUS-INFLUENZAE PNEUMONIA;
   METHICILLIN-RESISTANT STRAINS; ESCHERICHIA-COLI MENINGITIS; AORTIC-VALVE
   ENDOCARDITIS; BETA-LACTAMASE PRODUCTION; NEUTROPENIC GUINEA-PIGS; ORAL
   CIPROFLOXACIN
AB Many discriminative experimental animal models of infection have been utilized in the evaluation of newer fluoroquinolones. In vivo efficacy of many of the newer agents has been shown in experimental models of meningitis, endocarditis, pneumonia, urinary tract infections, pyelonephritis, osteomyelitis, abscesses of various types, septic arthritis, gastroenteritis, salmonellosis, listeriosis, tuberculosis, syphilis, sinusitis, prostatitis and burn wound sepsis, among others. This review focuses on recent developments in a few selected areas. Although the limitations of animal model studies are well described, these results provide a rationale for the appropriate clinical usage of the newer fluoroquinolones in humans.
RP SCHELD, WM (通讯作者)，UNIV VIRGINIA, HLTH SCI CTR, SCH MED, DIV INFECT DIS, BOX 385, CHARLOTTESVILLE, VA 22908 USA.
CR ANDRIOLE VT, 1987, AM J MED, V82, P67
   ANDRIOLE VT, 1989, AM J MED, V87, pS32, DOI 10.1016/0002-9343(89)90016-8
   ARMENGAUD M, 1983, 13TH P INT C CHEM VI, V5
   ASAHARA M, 1989, ANTIMICROB AGENTS CH, V33, P1144, DOI 10.1128/AAC.33.8.1144
   BARZA M, 1978, SCAND J INFECT DIS S, V14, P109
   BAYER AS, 1989, EUR J CLIN MICROBIOL, V8, P1102, DOI 10.1007/BF01975177
   BAYER AS, 1986, ANTIMICROB AGENTS CH, V30, P528, DOI 10.1128/AAC.30.4.528
   BAYER AS, 1986, J ANTIMICROB CHEMOTH, V17, P641, DOI 10.1093/jac/17.5.641
   BAYER AS, 1988, ANTIMICROB AGENTS CH, V32, P231, DOI 10.1128/AAC.32.2.231
   BAYER AS, 1986, CHEMOTHERAPY, V32, P364, DOI 10.1159/000238436
   BERGERON MG, 1978, SCAND J INFECT DIS S, V14, P189
   BOSCIA JA, 1988, ANTIMICROB AGENTS CH, V32, P262, DOI 10.1128/AAC.32.2.262
   BOSCIA JA, 1985, ANTIMICROB AGENTS CH, V27, P708, DOI 10.1128/AAC.27.5.708
   CARPENTER TC, 1986, ANTIMICROB AGENTS CH, V30, P382, DOI 10.1128/AAC.30.3.382
   CHAMBERLAND S, 1989, ANTIMICROB AGENTS CH, V33, P624, DOI 10.1128/AAC.33.5.624
   COLLINS HH, 1989, J INFECT DIS, V159, P1073, DOI 10.1093/infdis/159.6.1073
   Collins M S, 1989, Antibiot Chemother (1971), V42, P184
   COOPER B, 1989, AM J MED, V87, P475
   DAIKOS GL, 1988, AM J MED, V84, P786, DOI 10.1016/0002-9343(88)90122-2
   DAN M, 1990, ANTIMICROB AGENTS CH, V34, P849, DOI 10.1128/AAC.34.5.849
   DECAZES JM, 1989, REV INFECT DIS, V11, pS1208
   Domagk G, 1935, DEUT MED WOCHENSCHR, V61, P829, DOI 10.1055/s-0028-1129654
   DOUIDAR SM, 1989, REV INFECT DIS, V11, P878
   DOURNON E, 1986, J ANTIMICROB CHEMOTH, V17, P41, DOI 10.1093/jac/17.suppl_B.41
   DWORKIN R, 1990, ANTIMICROB AGENTS CH, V34, P1014, DOI 10.1128/AAC.34.6.1014
   DWORKIN RJ, 1989, LANCET, V2, P1071
   ELIOPOULOS GM, 1989, REV INFECT DIS, V11, pS1210
   FERNANDEZGUERRERO M, 1987, ANTIMICROB AGENTS CH, V31, P430, DOI 10.1128/AAC.31.3.430
   FERNANDEZGUERRERO M, 1988, ANTIMICROB AGENTS CH, V32, P747, DOI 10.1128/AAC.32.5.747
   GENTRY LO, 1990, ANTIMICROB AGENTS CH, V34, P40, DOI 10.1128/AAC.34.1.40
   GILBERT M, 1986, ANTIMICROB AGENTS CH, V29, P461, DOI 10.1128/AAC.29.3.461
   GORDIN FM, 1987, ANTIMICROB AGENTS CH, V31, P398, DOI 10.1128/AAC.31.3.398
   GORDIN FM, 1985, ANTIMICROB AGENTS CH, V27, P452, DOI 10.1128/AAC.27.4.452
   HACKBARTH CJ, 1986, J ANTIMICROB CHEMOTH, V18, P65, DOI 10.1093/jac/18.Supplement_D.65
   HARTER DONALD H., 1960, YALE JOUR BIOL AND MED, V32, P280
   HAVLICHEK D, 1987, J ANTIMICROB CHEMOTH, V20, P875, DOI 10.1093/jac/20.6.875
   HENRY NK, 1987, AM J MED, V82, P73
   HESSEN MT, 1990, ANTIMICROB AGENTS CH, V34, P1143, DOI 10.1128/AAC.34.6.1143
   INGERMAN M, 1987, J INFECT DIS, V155, P1226, DOI 10.1093/infdis/155.6.1226
   INGERMAN MJ, 1986, J INFECT DIS, V153, P707, DOI 10.1093/infdis/153.4.707
   KAATZ GW, 1989, ANTIMICROB AGENTS CH, V33, P519, DOI 10.1128/AAC.33.4.519
   KAATZ GW, 1990, ANTIMICROB AGENTS CH, V34, P257, DOI 10.1128/AAC.34.2.257
   KAATZ GW, 1989, ANTIMICROB AGENTS CH, V33, P1184, DOI 10.1128/AAC.33.8.1184
   KAATZ GW, 1987, ANTIMICROB AGENTS CH, V31, P527, DOI 10.1128/AAC.31.4.527
   KAATZ GW, 1987, J ANTIMICROB CHEMOTH, V20, P753, DOI 10.1093/jac/20.5.753
   KEMMERICH B, 1987, J ANTIMICROB CHEMOTH, V20, P77, DOI 10.1093/jac/20.1.77
   KEMMERICH B, 1987, ANTIMICROB AGENTS CH, V31, P417, DOI 10.1128/AAC.31.3.417
   KEMMERICH B, 1986, ANTIMICROB AGENTS CH, V29, P395, DOI 10.1128/AAC.29.3.395
   KOHNO S, 1988, ANTIMICROB AGENTS CH, V32, P1427, DOI 10.1128/AAC.32.9.1427
   MACGREGOR RR, 1990, ORTHOPEDICS, V13, P55
   MADER JT, 1989, ANTIMICROB AGENTS CH, V33, P689, DOI 10.1128/AAC.33.5.689
   MADER JT, 1989, ANTIMICROB AGENTS CH, V33, P1760, DOI 10.1128/AAC.33.10.1760
   MADER JT, 1987, ANTIMICROB AGENTS CH, V31, P259, DOI 10.1128/AAC.31.2.259
   MARTIN C, 1988, J ANTIMICROB CHEMOTH, V21, P795, DOI 10.1093/jac/21.6.795
   MONTAY G, 1984, ANTIMICROB AGENTS CH, V25, P463, DOI 10.1128/AAC.25.4.463
   NORDEN CW, 1988, REV INFECT DIS, V10, P103
   NORDEN CW, 1987, J INFECT DIS, V155, P823, DOI 10.1093/infdis/155.4.823
   NORDEN CW, 1985, J INFECT DIS, V151, P291, DOI 10.1093/infdis/151.2.291
   NORDEN CW, 1986, J INFECT DIS, V153, P956, DOI 10.1093/infdis/153.5.956
   PELOQUIN CA, 1989, ARCH INTERN MED, V149, P2269, DOI 10.1001/archinte.149.10.2269
   PERRONNE CM, 1987, ANTIMICROB AGENTS CH, V31, P539, DOI 10.1128/AAC.31.4.539
   ROOSENDAAL R, 1987, ANTIMICROB AGENTS CH, V31, P1809, DOI 10.1128/AAC.31.11.1809
   ROUSE MS, 1990, ANTIMICROB AGENTS CH, V34, P273, DOI 10.1128/AAC.34.2.273
   RUSNAK MG, 1984, J INFECT DIS, V149, P980, DOI 10.1093/infdis/149.6.980
   SAITO A, 1985, ANTIMICROB AGENTS CH, V28, P15, DOI 10.1128/AAC.28.1.15
   SANDE MA, 1987, AM J MED, V82, P63
   SANDE MA, 1988, REV INFECT DIS, V10, P113
   SCHELD WM, 1989, REV INFECT DIS, V11, pS1194
   SCHELD WM, 1981, J INFECTION, V3, P5, DOI 10.1016/S0163-4453(81)80003-5
   SCHELD WM, 1986, EXPT MODELS ANTIMICR, V1, P139
   SCHIFF JB, 1984, ANTIMICROB AGENTS CH, V26, P1
   SCHONWALD S, 1989, AM J MED, V87, pS248, DOI 10.1016/0002-9343(89)90071-5
   SHIBL AM, 1986, ANTIMICROB AGENTS CH, V29, P409, DOI 10.1128/AAC.29.3.409
   SMYTHE MA, 1989, DICP ANN PHARMAC, V23, P839, DOI 10.1177/106002808902301101
   SNYDMAN DR, 1989, REV INFECT DIS, V11, pS1271
   STOCKS JM, 1989, AM J MED S6C, V87
   STRUNK RW, 1985, ANTIMICROB AGENTS CH, V28, P428, DOI 10.1128/AAC.28.3.428
   SULLAM PM, 1985, ANTIMICROB AGENTS CH, V27, P685, DOI 10.1128/AAC.27.5.685
   THAUVIN C, 1988, ANTIMICROB AGENTS CH, V32, P919, DOI 10.1128/AAC.32.6.919
   THO TV, 1984, J ANTIMICROB CHEMOTH, V14, P57, DOI 10.1093/jac/14.suppl_C.57
   THYS JP, 1989, REV INFECT DIS, V11, pS1212
   WALDVOGEL FA, 1989, REV INFECT DIS, V11, pS1259
   WISPELWEY B, 1990, DIAGN MICR INFEC DIS, V13, P169, DOI 10.1016/0732-8893(90)90103-3
   ZAK O, 1980, EXPERIENTIA, V36, P479, DOI 10.1007/BF01975159
   ZAK O, 1986, EXPT MODELS ANTIMICR, V1, P1
   Zak OZF, 1982, CURRENT CHEMOTHERAPY, P973
NR 86
TC 6
Z9 6
U1 0
U2 2
PU SPRINGER
PI NEW YORK
PA 233 SPRING ST, NEW YORK, NY 10013 USA
SN 0934-9723
EI 1435-4373
J9 EUR J CLIN MICROBIOL
JI Eur. J. Clin. Microbiol. Infect. Dis.
PD APR
PY 1991
VL 10
IS 4
BP 275
EP 290
DI 10.1007/BF01967001
PG 16
WC Infectious Diseases; Microbiology
WE Science Citation Index Expanded (SCI-EXPANDED)
SC Infectious Diseases; Microbiology
GA FQ032
UT WOS:A1991FQ03200009
PM 1864288
DA 2022-03-26
ER

PT J
AU BRADLEY, T
   BROWN, RE
   KUCAN, JO
   SMOOT, EC
   HUSSMANN, J
AF BRADLEY, T
   BROWN, RE
   KUCAN, JO
   SMOOT, EC
   HUSSMANN, J
TI TOXIC EPIDERMAL NECROLYSIS - A REVIEW AND REPORT OF THE SUCCESSFUL USE
   OF BIOBRANE FOR EARLY WOUND COVERAGE
SO ANNALS OF PLASTIC SURGERY
LA English
DT Article
ID STEVENS-JOHNSON SYNDROME; MANAGEMENT; PATIENT; SKIN
AB Toxic epidermal necrolysis (TEN), is an exfoliative dermatological disorder of unknown cause, A patient with TEN loses epidermis in sheet-like fashion, leaving extensive areas of denuded dermis that must be treated like a large, superficial, partial-thickness burn wound, Methods of coverage described in the English literature over the last decade include the use of several dressings such as fresh-frozen or cryopreserved cadaver allograft, porcine xenograft, and amnionic membrane. Successful use of the biosynthetic dressing, Biobrane, has been described after burn injuries and Stevens-Johnson syndrome; however, its use in TENS has not. We present three patients with TEN treated successfully in our burn center over the past 12 months using Biobrane, The patients were men aged 20, 58, and 77 years, with 58% to 95% total body surface area slough, Diagnosis was confirmed by skin biopsy on admission, and drug ingestion was implicated in each instance, Each patient was thoroughly debrided in the operating room shortly after admission, and denuded areas were covered with Biobrane within 24 to 48 hours of admission, Biobrane demonstrated greater than 90% adherence by 48 hours, and no wound sepsis occurred. Each patient demonstrated epithelialization within 9 days. Patients were ambulatory at 72 hours. Corticosteroids and prophylactic antibiotics were avoided, Enteral nutritional support and aggressive septic surveillance was routine. Hospital stay was between 13 and 30 days without mortality, Early use of Biobrane in patients with TEN appears to provide a reasonable means of wound coverage.
C1 SO ILLINOIS UNIV,SCH MED,DIV PLAST SURG,SPRINGFIELD,IL 62702.
   SO ILLINOIS UNIV,SCH MED,INST RECONSTRUCT & PLAST SURG,SPRINGFIELD,IL 62702.
CR ALANKO K, 1989, ACTA DERM-VENEREOL, V69, P223
   AMON RB, 1975, ARCH DERMATOL, V111, P986
   BIRCHALL N, 1987, J AM ACAD DERMATOL, V16, P368, DOI 10.1016/S0190-9622(87)70051-6
   CHAN HL, 1984, J AM ACAD DERMATOL, V17, P852
   Davidson B.L, 1981, J BURN CARE REHABIL, V2, P94, DOI 10.1097/00004630-198103000-00006
   DEMLING RH, 1978, ARCH SURG-CHICAGO, V113, P758
   DOLAN P A, 1989, Journal of Emergency Medicine, V7, P65, DOI 10.1016/0736-4679(89)90412-5
   FRANK DH, 1982, 6TH INT C BURNS
   GOEN J, 1987, BRIT J DERMATOL, V114, P255
   GOLDSTEIN SM, 1987, ARCH DERMATOL, V123, P1153, DOI 10.1001/archderm.123.9.1153
   GUILLAUME JC, 1987, ARCH DERMATOL, V123, P1166, DOI 10.1001/archderm.123.9.1166
   Halebian P, 1983, J BURN CARE REHABIL, V4, P176
   HALEBIAN PH, 1986, ANN SURG, V204, P503, DOI 10.1097/00000658-198611000-00001
   HEIMBACH DM, 1987, JAMA-J AM MED ASSOC, V257, P2171
   HENG MCY, 1991, J AM ACAD DERMATOL, V25, P778, DOI 10.1016/S0190-9622(08)80969-3
   HOGAN DJ, 1987, J AM ACAD DERMATOL, V17, P852, DOI 10.1016/S0190-9622(87)80290-6
   HUFF JC, 1983, J AM ACAD DERMATOL, V8, P763
   KAMANABROO D, 1985, ARCH DERMATOL, V121, P1548, DOI 10.1001/archderm.121.12.1548
   KIM PS, 1983, J BURN CARE REHABIL, V4, P91
   LYELL A, 1956, BRIT J DERMATOL, V68, P355, DOI 10.1111/j.1365-2133.1956.tb12766.x
   LYELL A, 1967, BRIT J DERMATOL, V79, P622
   MARVIN JA, 1984, ARCH SURG-CHICAGO, V119, P601
   MCCARTY JR, 1978, AM J DIS CHILD, V132, P282, DOI 10.1001/archpedi.1978.02120280066013
   MEROT Y, 1985, INT J DERMATOL, V24, P165, DOI 10.1111/j.1365-4362.1985.tb05749.x
   MIRABILE R, 1986, PLAST RECONSTR SURG, V77, P752, DOI 10.1097/00006534-198605000-00009
   MURPHY RC, 1983, J TRAUMA, V23, P878, DOI 10.1097/00005373-198310000-00006
   PARSONS R, ESSAYS SURGERY, V165
   PECK GL, 1972, ARCH DERMATOL, V105, P561, DOI 10.1001/archderm.105.4.561
   PRASAD JK, 1986, J TRAUMA, V26, P945, DOI 10.1097/00005373-198610000-00016
   PRUITT BA, 1987, JAMA-J AM MED ASSOC, V257, P2207, DOI 10.1001/jama.257.16.2207
   RASMUSSEN J, 1980, MED CLIN N AM, V64, P901, DOI 10.1016/S0025-7125(16)31573-5
   RENFRO L, 1989, INT J DERMATOL, V28, P441, DOI 10.1111/j.1365-4362.1989.tb02502.x
   REVUZ J, 1987, ARCH DERMATOL, V123, P1160, DOI 10.1001/archderm.123.9.1160
   ROUGEAU JC, 1985, LANCET, V1, P609
   ROUJEAU JC, 1985, BRIT J DERMATOL, V113, P425, DOI 10.1111/j.1365-2133.1985.tb02356.x
   ROUJEAU JC, 1987, ARCH DERMATOL, V123, P1171, DOI 10.1001/archderm.123.9.1171
   ROUJEAU JC, 1990, J AM ACAD DERMATOL, V23, P1039, DOI 10.1016/0190-9622(90)70333-D
   ROUJEAU RC, 1990, ARCH DERMATOL, V125, P37
   RUIZMALDONADO R, 1985, J AM ACAD DERMATOL, V13, P623, DOI 10.1016/S0190-9622(85)70207-1
   RUOCCO V, 1986, CUTIS, V38, P267
   VALLADA G, 1992, ARCH DERMATOL, V128, P50
   WINTROUB BU, 1987, DERMATOLOGY GENERAL, P1353
   WOODROOF EA, BURN WOUND COVERINGS
   WREPPER KD, 1987, COMPREHENSIVE IMMUNO, P389
   ZACHARY L, 1982, J TRAUMA, V22, P833
NR 45
TC 38
Z9 39
U1 0
U2 2
PU LITTLE BROWN CO
PI BOSTON
PA 34 BEACON STREET, BOSTON, MA 02108-1493
SN 0148-7043
J9 ANN PLAS SURG
JI Ann. Plast. Surg.
PD AUG
PY 1995
VL 35
IS 2
BP 124
EP 132
DI 10.1097/00000637-199508000-00002
PG 9
WC Surgery
WE Science Citation Index Expanded (SCI-EXPANDED)
SC Surgery
GA RP180
UT WOS:A1995RP18000002
PM 7486733
DA 2022-03-26
ER

PT J
AU ALEXANDER, JW
   GIANOTTI, L
   PYLES, T
   CAREY, MA
   BABCOCK, GF
AF ALEXANDER, JW
   GIANOTTI, L
   PYLES, T
   CAREY, MA
   BABCOCK, GF
TI DISTRIBUTION AND SURVIVAL OF ESCHERICHIA-COLI TRANSLOCATING FROM THE
   INTESTINE AFTER THERMAL-INJURY
SO ANNALS OF SURGERY
LA English
DT Article; Proceedings Paper
CT 102ND ANNUAL MEETING OF THE SOUTHERN SURGICAL ASSOC
CY DEC 03-06, 1990
CL BOCA RATON, FL
SP SO SURG ASSOC
ID GERM-FREE ANIMALS; HEMORRHAGIC-SHOCK; CLINICAL-SIGNIFICANCE;
   ORGAN-FAILURE; BACTERIA; ENDOTOXIN; HYPERMETABOLISM; TRAUMA; SEPSIS;
   TRACT
AB The present investigation was performed to study the kinetics of tissue distribution and deposition of Escherichia coli and endotoxin translocating from the intestine after thermal injury.  Escherichia coli was grown in the presence of C-14 glucose and both labeled bacteria and endotoxin prepared from the labeled bacteria were used as translocation probes.  Escherichia coli (10(8) to 10(10) bacteria) and E. coli endotoxin (100-mu-g per animal) were gavaged into the stomach immediately before a 30% burn injury was inflicted in mice.  Animals were killed 1, 4, and 24 hours after burn injury.  Translocation occurred extensively within 1 hour after burn injury.  Expressed as amount of radioactivity per gram of tissue, translocation was greatest in the mesenteric lymph node (MLN) followed by spleen, lung, and liver.  Translocation of endotoxin was similar to translocation of intact bacteria, with the exception that less radioactivity could be found in the peritoneal cavity and more in the liver.  Both intact E. coli and endotoxin translocated directly through the intact bowel wall.  Killing of bacteria was greatest in the MLN and spleen, approximating 95% to more than 99% of translocating bacteria.  Killing efficiency was lowest in the lungs.  It is concluded that estimation of translocation by viable bacterial counts in tissues grossly underestimates the extent of translocation of bacteria and ignores the extent of translocation of endotoxin.  Translocation of endotoxin may have biologic significance that is independent of and in addition to translocation of intact bacteria.
C1 UNIV CINCINNATI,MED CTR,DEPT SURG,DIV TRANSPLANTAT,CINCINNATI,OH 45267.
FU NIAID NIH HHSUnited States Department of Health & Human ServicesNational
   Institutes of Health (NIH) - USANIH National Institute of Allergy &
   Infectious Diseases (NIAID) [AI-12936] Funding Source: Medline; NATIONAL
   INSTITUTE OF ALLERGY AND INFECTIOUS DISEASESUnited States Department of
   Health & Human ServicesNational Institutes of Health (NIH) - USANIH
   National Institute of Allergy & Infectious Diseases (NIAID)
   [R01AI012936] Funding Source: NIH RePORTER
CR ALEXANDER JW, 1990, JPEN-PARENTER ENTER, V14, pS170, DOI 10.1177/014860719001400505
   ALEXANDER JW, 1990, ANN SURG, V212, P496, DOI 10.1097/00000658-199010000-00012
   BOOTH WV, 1973, AM J SURG, V125, P129, DOI 10.1016/0002-9610(73)90017-2
   BORDER JR, 1987, ANN SURG, V206, P427, DOI 10.1097/00000658-198710000-00004
   CARRICO CJ, 1986, ARCH SURG-CHICAGO, V121, P196
   CERRA FB, 1987, SURGERY, V101, P1
   CUEVAS P, 1971, SURG GYNECOL OBSTETR, V133, P81
   Deitch E A, 1987, J Burn Care Rehabil, V8, P475, DOI 10.1097/00004630-198708060-00005
   DEITCH EA, 1986, ARCH SURG-CHICAGO, V121, P97
   FOX BW, 1976, TECHNIQUES SAMPLE PR, P86
   GANS H, 1974, SURG GYNECOL OBSTET, V139, P395
   MAEJIMA K, 1984, ARCH SURG-CHICAGO, V119, P166
   MOCHIZUKI H, 1984, ANN SURG, V200, P297, DOI 10.1097/00000658-198409000-00007
   MORA EM, 1991, ARCH SURG-CHICAGO, V126, P157
   MORRIS S E, 1988, Surgical Forum (Chicago), V39, P189
   NOLAN JP, 1977, GASTROENTEROLOGY, V72, P434
   OFFENBARTL K, 1990, WORLD J SURG, V14, P191, DOI 10.1007/BF01664872
   PAPA M, 1983, J SURG RES, V35, P264, DOI 10.1016/S0022-4804(83)80013-4
   RAVIN HA, 1960, J EXP MED, V112, P783, DOI 10.1084/jem.112.5.783
   REDAN JA, 1990, ANN SURG, V211, P663, DOI 10.1097/00000658-199006000-00003
   RUSH BF, 1988, ANN SURG, V207, P549, DOI 10.1097/00000658-198805000-00009
   RUSH BF, 1989, ANN SURG, V210, P342, DOI 10.1097/00000658-198909000-00010
   SORI AJ, 1988, AM J SURG, V155, P187, DOI 10.1016/S0002-9610(88)80691-3
   STIERITZ DD, 1975, J INFECT DIS, V131, P688, DOI 10.1093/infdis/131.6.688
   WELLS CL, 1988, REV INFECT DIS, V10, P958
   WELLS CL, 1986, ARCH SURG-CHICAGO, V121, P102
   WELLS CL, 1990, J INFECT DIS, V162, P82, DOI 10.1093/infdis/162.1.82
NR 27
TC 113
Z9 116
U1 1
U2 1
PU LIPPINCOTT-RAVEN PUBL
PI PHILADELPHIA
PA 227 EAST WASHINGTON SQ, PHILADELPHIA, PA 19106
SN 0003-4932
J9 ANN SURG
JI Ann. Surg.
PD JUN
PY 1991
VL 213
IS 6
BP 558
EP 567
DI 10.1097/00000658-199106000-00005
PG 10
WC Surgery
WE Conference Proceedings Citation Index - Science (CPCI-S); Science Citation Index Expanded (SCI-EXPANDED)
SC Surgery
GA FQ682
UT WOS:A1991FQ68200005
PM 2039286
OA Green Published
DA 2022-03-26
ER

PT J
AU Fang, CWH
   Yao, YM
   Zhai, HX
   Yu, Y
   Wu, Y
   Lu, LR
   Sheng, ZY
   Sheng, CY
AF Fang, CWH
   Yao, YM
   Zhai, HX
   Yu, Y
   Wu, Y
   Lu, LR
   Sheng, ZY
   Sheng, CY
TI Tissue lipopolysaccharide-binding protein expression in rats after
   thermal injury: potential role of TNF-alpha
SO BURNS
LA English
DT Article
DE burns; endotoxin; lipopolysaccharide-binding protein; tumor necrosis
   factor; multiple organ dysfunction syndrome
ID BACTERICIDAL/PERMEABILITY-INCREASING PROTEIN; MULTIPLE ORGAN FAILURE;
   NECROSIS-FACTOR-ALPHA; ACUTE-PHASE PROTEIN; EPITHELIAL-CELLS;
   GENE-EXPRESSION; SOLUBLE CD14; SEPSIS; TRANSLOCATION; PENTOXIFYLLINE
AB Recent studies have suggested that levels of lipopolysaccharide-binding protein (LBP) might play a harmful role by up-regulating the host's sensitivity to endotoxin. Our previous studies demonstrated that local endotoxin could up-regulate LBP expression after acute insults, however, the definite molecular mechanisms downstream of endotoxin action remain unclear. This study investigates whether tumor necrosis factor TNF-alpha might be responsible for the LBP formation during endogenous endotoxemia postburn. Wistar rats were anesthetized, and a 35% TBSA full-thickness burn was created. Animals were randomly divided into normal control, thermal injury and anti-TNF-alpha mAb treatment group. A significant elevation of plasma endotoxin concentration was observed after acute insults. TNF-alpha levels in plasma also rapidly increased after thermal injury. Meanwhile, LBP mRNA expression markedly increased in liver, lungs, kidneys and intestine postburn. There was no detectable TNF-alpha in the plasma of anti-TNF-alpha mAb treated animals. Treatment with anti-TNF-alpha mAb also resulted in significantly lower concentrations of LBP mRNA in local tissues. Additionally, several organ function parameter levels in plasma significantly decreased in treatment group. These results demonstrated that an increase of plasma TNF-alpha levels caused by burns might be associated with a marked elevation of tissue LBP mRNA expression, which could contribute to the development of multiple organ damage. (C) 2003 Elsevier Ltd and ISBI. All rights reserved.
C1 304th Hosp, Burns Inst, Dept Microbiol & Immunol, Beijing 100037, Peoples R China.
RP Yao, YM (通讯作者)，304th Hosp, Burns Inst, Dept Microbiol & Immunol, 51 Fu Cheng Rd, Beijing 100037, Peoples R China.
EM c_ff@sina.com
CR BALIRAMI S, 1997, AM J PHYSIOL, V272, pH2219
   CHOMCZYNSKI P, 1987, ANAL BIOCHEM, V162, P156, DOI 10.1006/abio.1987.9999
   Dentener MA, 2000, AM J RESP CELL MOL, V23, P146, DOI 10.1165/ajrcmb.23.2.3855
   Fang WH, 2001, CRIT CARE MED, V29, P1452, DOI 10.1097/00003246-200107000-00025
   GANTER U, 1989, EMBO J, V8, P3773, DOI 10.1002/j.1460-2075.1989.tb08554.x
   GRUBE BJ, 1994, J BIOL CHEM, V269, P8477
   Hiki N, 2000, WORLD J SURG, V24, P499, DOI 10.1007/s002689910080
   Hubacek JA, 2001, CRIT CARE MED, V29, P557, DOI 10.1097/00003246-200103000-00015
   Jack RS, 1997, NATURE, V389, P742, DOI 10.1038/39622
   Kitchens RL, 2000, CHEM IMMUNOL, V74, P61
   Klein RD, 2000, J BURN CARE REHABIL, V21, P345, DOI 10.1067/mbc.2000.107542
   Kudoh I, 2001, CRIT CARE MED, V29, P1621, DOI 10.1097/00003246-200108000-00020
   Le Roy D, 1999, J IMMUNOL, V162, P7454
   Martin TR, 1997, AM J RESP CRIT CARE, V155, P937, DOI 10.1164/ajrccm.155.3.9117029
   MAYOR S, 2001, ADV SEPSIS, V1, P77
   Nelson JL, 1999, CRIT CARE MED, V27, P113, DOI 10.1097/00003246-199901000-00038
   Opal SM, 1999, J INFECT DIS, V180, P1584, DOI 10.1086/315093
   Schumann RR, 1996, MOL CELL BIOL, V16, P3490
   Schumann RR, 2000, CHEM IMMUNOL, V74, P42
   SU GL, 1994, J IMMUNOL, V153, P743
   Swank GM, 1996, WORLD J SURG, V20, P411, DOI 10.1007/s002689900065
   Vreugdenhil ACE, 2000, J IMMUNOL, V165, P4561, DOI 10.4049/jimmunol.165.8.4561
   WONG HR, 1995, AM J RESP CELL MOL, V12, P449, DOI 10.1165/ajrcmb.12.4.7695925
   Yao YM, 1998, INFLAMM RES, V47, P201, DOI 10.1007/s000110050318
   Yao YM, 1996, CRIT CARE MED, V24, P1547, DOI 10.1097/00003246-199609000-00020
   YAO YM, 1995, ANN SURG, V221, P398, DOI 10.1097/00000658-199504000-00011
   Yao YM, 1996, EUR J CLIN INVEST, V26, P224, DOI 10.1046/j.1365-2362.1996.128257.x
   ZHAI HX, 1998, CHIN J PLAST SURG BU, V14, P37
   ZHAI HX, 1998, CHIN J TRAUMA, V114, P297
NR 29
TC 10
Z9 14
U1 0
U2 1
PU ELSEVIER SCI LTD
PI OXFORD
PA THE BOULEVARD, LANGFORD LANE, KIDLINGTON, OXFORD OX5 1GB, OXON, ENGLAND
SN 0305-4179
EI 1879-1409
J9 BURNS
JI Burns
PD MAY
PY 2004
VL 30
IS 3
BP 225
EP 231
DI 10.1016/j.burns.2003.10.007
PG 7
WC Critical Care Medicine; Dermatology; Surgery
WE Science Citation Index Expanded (SCI-EXPANDED)
SC General & Internal Medicine; Dermatology; Surgery
GA 814JA
UT WOS:000220969800004
PM 15082348
DA 2022-03-26
ER

PT J
AU van Niekerk, G
   Adams, S
   Rode, H
AF van Niekerk, G.
   Adams, S.
   Rode, H.
TI Scalp as a donor site in children: Is it really the best option?
SO BURNS
LA English
DT Article
DE Bums; Pediatric; Scalp donor site; Complications
ID THICKNESS SKIN-GRAFTS; BURN WOUND-INFECTION; EPIDERMAL STEM-CELLS; HAIR
   FOLLICLE; ETHNIC HAIR; SOUTH-AFRICA; MUPIROCIN; INJURIES; OUTCOMES;
   GROWTH
AB Background: Since 2003 we have used the scalp as a donor site for split skin grafts (SSGs) in major burns when there was a shortage of conventional donor areas. However, we seen a high incidence of complications, contrary to international experience.
   Objective: The aim of this study was to analyze the results and complications related to the scalp as a donor site and to determine whether there is an association between our specific patient population and the complications encountered.
   Methods: A retrospective review of our scalp donor site outcomes over a 12-year period was conducted. The cohort included 25 patients, 15 of black African descent, nine of mixed race and one Caucasian. The various hair types were identified based on ethnicity and classified into eight types. Most of our patients had hair types VI-VIII. None of these patients had scalp burns and all received standard burn treatment. The SSGs were taken with an electric dermatome with a standard micrometric setting of 0.2 mm. Complications were categorized into short- or long-term, with a mean follow-up time of 1.59years.
   Results: The mean age of the 25 children was 5.7years. Nineteen sustained flame burns and 6 sustained hot water burns, with a mean total body surface area of44.9% A total of 43 scalp procurements were performed in the 25 patients studied. The group of 15 black African patients (hair types VI-VIII) had a total of 22 procurements, the nine patients of mixed race (hair types III-V) had 18 procurements and the single Caucasian patient (hair types II-III) had two procurements. The median healing time was 15 days, 11.8 days and 8.5 days, respectively, per group. Significant complications were encountered, including folliculitis 44%, non-healing wounds 52%, alopecia 16% and visible, hypopigmented scars 3%. One patient had a hypertrophic scar and no hair transfers to the recipient areas were observed. The various hair types correlated with the complications encountered. Five children, with an average burn size of65.2% (range:40-85%) died of sepsis. Due to the small sample size, the only statistically significant findings were related to the total body surface area of the burn and the number of times skin was harvested from the scalp, with a p-value of 0.005. The p-values for the healing times related to the first, second and third croppings, were p = 0.022, p=0.00032 and p<0.001 respectively.
   Conclusion: Our study suggests that in pediatric patients of black African descent (hair types VI-VIII) the scalp is not an ideal donor area, due to the unacceptably high incidence of complications. Hence, every precaution should be taken when it becomes necessary to harvest donor skin from the scalp. (C) 2018 Elsevier Ltd and ISBI. All rights reserved.
C1 [van Niekerk, G.; Adams, S.] Univ Cape Town, Red Cross War Mem Childrens Hosp, Div Plast & Reconstruct Surg, Rondebosch, South Africa.
   [Rode, H.] Univ Cape Town, Red Cross War Mem Childrens Hosp, Div Pediat Surg, Rondebosch, South Africa.
RP van Niekerk, G (通讯作者)，Univ Cape Town, Red Cross War Mem Childrens Hosp, Div Plast & Reconstruct Surg, Rondebosch, South Africa.
EM VNKGER005@myuct.ac.za
CR Albertyn R, 2006, BURNS, V32, P605, DOI 10.1016/j.burns.2005.12.004
   Allorto NL, 2015, BURNS, V41, P1140, DOI 10.1016/j.burns.2015.03.010
   Ansell DM, 2011, J INVEST DERMATOL, V131, P518, DOI 10.1038/jid.2010.291
   Barret JP, 1999, PLAST RECONSTR SURG, V103, P1139, DOI 10.1097/00006534-199904040-00006
   Berkowitz R L, 1981, Ann Plast Surg, V7, P126, DOI 10.1097/00000637-198108000-00008
   Bernard BA, 2003, J AM ACAD DERMATOL, V48, pS120, DOI 10.1067/mjd.2003.279
   Blanpain C, 2006, ANNU REV CELL DEV BI, V22, P339, DOI 10.1146/annurev.cellbio.22.010305.104357
   BROU J, 1990, J TRAUMA, V30, P579, DOI 10.1097/00005373-199005000-00009
   Carter YM, 1999, J BURN CARE REHABIL, V20, P141, DOI 10.1097/00004630-199903000-00029
   Chang LY, 1998, WORLD J SURG, V22, P296, DOI 10.1007/s002689900385
   Coetzee E, 2012, BURNS, V38, P529, DOI 10.1016/j.burns.2011.10.008
   CRAWFORD B. S., 1964, BRIT J PLAST SURG, V17, P311, DOI 10.1016/S0007-1226(64)80049-7
   de la Mettrie R, 2007, HUM BIOL, V79, P265, DOI 10.1353/hub.2007.0045
   DeWet PM, 1995, J ANTIMICROB CHEMOTH, V36, P1107, DOI 10.1093/jac/36.6.1107
   Draelos Z D, 1997, Dermatol Nurs, V9, P227
   ENGRAV LH, 1990, ANN PLAS SURG, V24, P162, DOI 10.1097/00000637-199002000-00010
   Farina JA, 2010, BURNS, V36, P883, DOI 10.1016/j.burns.2009.11.015
   FINUCAN T, 1984, BRIT J PLAST SURG, V37, P468, DOI 10.1016/0007-1226(84)90132-2
   Forjuoh SN, 2006, BURNS, V32, P529, DOI 10.1016/j.burns.2006.04.002
   Franbourg A, 2003, J AM ACAD DERMATOL, V48, pS115, DOI 10.1067/mjd.2003.277
   Garcin CL, 2017, EXP DERMATOL, V26, P101, DOI 10.1111/exd.13184
   Gyger D, 1996, EUR J PEDIATR SURG, V6, P166, DOI 10.1055/s-2008-1066498
   Jimenez F, 2011, DERMATOL SURG, V37, P58, DOI 10.1111/j.1524-4725.2010.01809.x
   Khalid Kamran, 2008, J Ayub Med Coll Abbottabad, V20, P66
   Klingberg AWL, 2017, BURNS
   Kloti J, 1981, Prog Pediatr Surg, V14, P111
   Lari AR, 2001, BURNS, V27, P61, DOI 10.1016/S0305-4179(00)00066-8
   LESESNE CB, 1986, PLAST RECONSTR SURG, V77, P757, DOI 10.1097/00006534-198605000-00011
   LINDELOF B, 1988, ARCH DERMATOL, V124, P1359, DOI 10.1001/archderm.124.9.1359
   Lindsey SF, 2015, CURR PROBL DERMATOL, V47, P139, DOI 10.1159/000369414
   Loussouarn G, 2001, BRIT J DERMATOL, V145, P294, DOI 10.1046/j.1365-2133.2001.04350.x
   Loussouarn G, 2016, EUR J DERMATOL, V26, P144, DOI 10.1684/ejd.2015.2726
   Lumenta DB, 2009, J BURN CARE RES, V30, P231, DOI 10.1097/BCR.0b013e318198a2d6
   MacLennan SE, 1998, PLAST RECONSTR SURG, V102, P1865, DOI 10.1097/00006534-199811000-00009
   Malpass KG, 2003, PLAST RECONSTR SURG, V112, P430, DOI 10.1097/01.PRS.0000070408.33700.C7
   Mangelsdorf S, 2006, SKIN PHARMACOL PHYS, V19, P159, DOI 10.1159/000093050
   MARIANI U, 1995, BURNS, V21, P156, DOI 10.1016/0305-4179(95)92146-4
   MARTINOT V, 1994, BURNS, V20, P146, DOI 10.1016/S0305-4179(06)80012-4
   MCCAULEY RL, 1990, ANN PLAS SURG, V25, P103, DOI 10.1097/00000637-199008000-00006
   McMichael AJ, 2003, J AM ACAD DERMATOL, V48, pS127, DOI 10.1067/mjd.2003.278
   Medina A, 2016, J BURN CARE RES, V37, P305, DOI 10.1097/BCR.0000000000000244
   Mimoun M, 2006, PLAST RECONSTR SURG, V118, P369, DOI 10.1097/01.prs.0000227739.23850.4a
   Miteva M, 2012, BRIT J DERMATOL, V166, P1289, DOI 10.1111/j.1365-2133.2012.10892.x
   Murakami M, 2006, PLAST RECONSTR SURG, V117, P321, DOI 10.1097/01.prs.0000196219.20164.98
   Perry PK, 2002, J AM ACAD DERMATOL, V46, pS113, DOI 10.1067/mjd.2002.120789
   Philp L, 2012, J BURN CARE RES, V33, P46, DOI 10.1097/BCR.0b013e318234d89f
   Plikus MV, 2012, SEMIN CELL DEV BIOL, V23, P946, DOI 10.1016/j.semcdb.2012.10.001
   Robert N, 2011, J PLAST RECONSTR AES, V64, pE118, DOI 10.1016/j.bjps.2010.08.031
   RODE H, 1989, J ANTIMICROB CHEMOTH, V24, P78, DOI 10.1093/jac/24.1.78
   RODE H, 1988, J ANTIMICROB CHEMOTH, V21, P589, DOI 10.1093/jac/21.5.589
   Rode H, 2017, BURNS, V43, P1103, DOI 10.1016/j.burns.2017.02.008
   Rode H, 2016, SAMJ, S. Afr. med. j., V106, P1114, DOI [10.7196/SAMJ.2016.v106i11.10938, 10.7196/samj.2016.v106i11.10938]
   Rode H, 2014, PEDIATR SURG INT, V30, P699, DOI 10.1007/s00383-014-3519-5
   RODE H, 1989, ANTIMICROB AGENTS CH, V33, P1358, DOI 10.1128/AAC.33.8.1358
   Rogers A D, 2013, Ann Burns Fire Disasters, V26, P142
   Roodbergen DT, 2016, BURNS TRAUMA, V4, DOI 10.1186/s41038-016-0042-z
   Sheridan RL, 1999, BURNS, V25, P745, DOI 10.1016/S0305-4179(99)00088-1
   SILVERMAN HJ, 1992, CAN J SURG, V35, P312
   Sperling LC, 1999, ARCH DERMATOL, V135, P656, DOI 10.1001/archderm.135.6.656
   Strasser DE, 2004, PLAST RECONSTR SURG, V114, P1339, DOI 10.1097/01.PRS.0000141610.60279.64
   TAYLOR JW, 1977, AM J SURG, V133, P218, DOI 10.1016/0002-9610(77)90084-8
   Trotter M, 1938, AM J PHYS ANTHROPOL, V24, P105, DOI 10.1002/ajpa.1330240131
   Vagnozzi AN, 2015, CELL CYCLE, V14, P3408, DOI 10.1080/15384101.2015.1090062
   Van Niekerk A, 2004, BURNS, V30, P341, DOI 10.1016/j.burns.2003.12.014
   Weyandt GH, 2009, DERMATOL SURG, V35, P1873, DOI 10.1111/j.1524-4725.2009.01308.x
   Williamson D, 2001, J EUR ACAD DERMATOL, V15, P137, DOI 10.1046/j.1468-3083.2001.00229.x
   Wyrzykowski D, 2015, BURNS, V41, P359, DOI 10.1016/j.burns.2014.07.009
   ZINGARO EA, 1988, ARCH SURG-CHICAGO, V123, P652
NR 68
TC 4
Z9 4
U1 0
U2 2
PU ELSEVIER SCI LTD
PI OXFORD
PA THE BOULEVARD, LANGFORD LANE, KIDLINGTON, OXFORD OX5 1GB, OXON, ENGLAND
SN 0305-4179
EI 1879-1409
J9 BURNS
JI Burns
PD AUG
PY 2018
VL 44
IS 5
BP 1259
EP 1268
DI 10.1016/j.burns.2018.02.021
PG 10
WC Critical Care Medicine; Dermatology; Surgery
WE Science Citation Index Expanded (SCI-EXPANDED)
SC General & Internal Medicine; Dermatology; Surgery
GA GL0PK
UT WOS:000436791900025
PM 29548863
DA 2022-03-26
ER

PT J
AU Thomas, JA
   Haudek, SB
   Koroglu, T
   Tsen, MF
   Bryant, DD
   White, DJ
   Kusewitt, DF
   Horton, JW
   Giroir, BP
AF Thomas, JA
   Haudek, SB
   Koroglu, T
   Tsen, MF
   Bryant, DD
   White, DJ
   Kusewitt, DF
   Horton, JW
   Giroir, BP
TI IRAK1 deletion disrupts cardiac Toll/IL-1 signaling and protects against
   contractile dysfunction
SO AMERICAN JOURNAL OF PHYSIOLOGY-HEART AND CIRCULATORY PHYSIOLOGY
LA English
DT Article
DE heart failure; signal transduction; contractile function; genetically
   altered mice
ID TUMOR-NECROSIS-FACTOR; TOLL-LIKE RECEPTOR-4; N-TERMINAL KINASE; KAPPA-B;
   NITRIC-OXIDE; FACTOR-ALPHA; DEFECTIVE INTERLEUKIN-1; EJECTION FRACTION;
   ENDOTOXIN; ACTIVATION
AB Myocardial contractile dysfunction accompanies both systemic and cardiac insults. Septic shock and burn trauma can lead to reversible contractile deficits, whereas ischemia and direct inflammation of the heart can precipitate transient or permanent impairments in contractility. Many of the insults that trigger contractile dysfunction also activate the innate immune system. Activation of the innate immune response to infection is coordinated by the conserved Toll/interleukin-1 (IL-1) signal transduction pathway. Interestingly, components of this pathway are also expressed in normal and failing hearts, although their function is unknown. The hypotheses that Toll/IL-1 signaling occurs in the heart and that intact pathway function is required for contractile dysfunction after different insults were tested. Results from these experiments demonstrate that lipopolysaccharides (LPS) activate Toll/IL-1 signaling and IL-1 receptor-associated kinase-1 (IRAK1), a critical pathway intermediate in the heart, indicating that the function of this pathway is not limited to immune system tissues. Moreover, hearts lacking IRAK1 exhibit impaired LPS-triggered downstream signal transduction. Hearts from IRAK1-deficient mice also resist acute LPS-induced contractile dysfunction. Finally, IRAK1 inactivation enhances survival of transgenic mice that develop severe myocarditis and lethal heart failure. Thus the Toll/IL-1 pathway is active in myocardial tissue and interference with pathway function, through IRAK1 inactivation, may represent a novel strategy to protect against cardiac contractile dysfunction.
C1 Univ Texas, SW Med Ctr, Dept Pediat, Dallas, TX 75390 USA.
   Univ Texas, SW Med Ctr, Dept Mol Biol, Dallas, TX 75390 USA.
   Univ Texas, SW Med Ctr, Dept Surg, Dallas, TX 75390 USA.
   Ohio State Univ, Dept Vet Biosci, Columbus, OH 43210 USA.
RP Thomas, JA (通讯作者)，Univ Texas, SW Med Ctr, Dept Pediat, 5323 Harry Hines Blvd, Dallas, TX 75390 USA.
EM James.Thomas@UTSouthwestern.edu
RI KOROGLU, TOLGA F/A-7443-2018
OI KOROGLU, TOLGA F/0000-0002-9419-1578
CR Adachi O, 1998, IMMUNITY, V9, P143, DOI 10.1016/S1074-7613(00)80596-8
   AIKAWA N, 1978, AM J SURG, V135, P811, DOI 10.1016/0002-9610(78)90172-1
   Baumgarten G, 2001, J INFECT DIS, V183, P1617, DOI 10.1086/320712
   Bryant D, 1998, CIRCULATION, V97, P1375, DOI 10.1161/01.CIR.97.14.1375
   Cain BS, 1999, CRIT CARE MED, V27, P1309, DOI 10.1097/00003246-199907000-00018
   Cao ZD, 1996, NATURE, V383, P443, DOI 10.1038/383443a0
   Cao ZD, 1996, SCIENCE, V271, P1128, DOI 10.1126/science.271.5252.1128
   Dawn B, 2001, J MOL CELL CARDIOL, V33, P161, DOI 10.1006/jmcc.2000.1291
   Flesch M, 1999, J AM COLL CARDIOL, V33, P1062, DOI 10.1016/S0735-1097(98)00660-3
   Frantz S, 1999, J CLIN INVEST, V104, P271, DOI 10.1172/JCI6709
   GIROIR BP, 1992, J CLIN INVEST, V90, P693, DOI 10.1172/JCI115939
   Hambleton J, 1996, P NATL ACAD SCI USA, V93, P2774, DOI 10.1073/pnas.93.7.2774
   Hardiman G, 1996, ONCOGENE, V13, P2467
   Haudek SB, 2001, AM J PHYSIOL-HEART C, V280, pH962, DOI 10.1152/ajpheart.2001.280.3.H962
   Kanakaraj P, 1998, J EXP MED, V187, P2073, DOI 10.1084/jem.187.12.2073
   Kawai T, 1999, IMMUNITY, V11, P115, DOI 10.1016/S1074-7613(00)80086-2
   Kloner RA, 2001, CIRCULATION, V104, P2981, DOI 10.1161/hc4801.100038
   LEVINE B, 1990, NEW ENGL J MED, V323, P236, DOI 10.1056/NEJM199007263230405
   Li M, 2001, J IMMUNOL, V166, P7128, DOI 10.4049/jimmunol.166.12.7128
   Lomaga MA, 1999, GENE DEV, V13, P1015, DOI 10.1101/gad.13.8.1015
   MACNICOL MF, 1973, J TRAUMA, V13, P554, DOI 10.1097/00005373-197306000-00010
   McMurray JJ, 2000, HEART, V83, P596, DOI 10.1136/heart.83.5.596
   Medzhitov R, 1997, NATURE, V388, P394, DOI 10.1038/41131
   Muzio M, 1998, J EXP MED, V187, P2097, DOI 10.1084/jem.187.12.2097
   Naito A, 1999, GENES CELLS, V4, P353, DOI 10.1046/j.1365-2443.1999.00265.x
   Nemoto S, 2002, AM J PHYSIOL-HEART C, V282, pH2316, DOI 10.1152/ajpheart.00763.2001
   Niebauer J, 1999, LANCET, V353, P1838, DOI 10.1016/S0140-6736(98)09286-1
   Ohashi K, 2000, J IMMUNOL, V164, P558, DOI 10.4049/jimmunol.164.2.558
   PAGANI FD, 1992, J CLIN INVEST, V90, P389, DOI 10.1172/JCI115873
   PARKER JL, 1985, AM J PHYSIOL, V248, pH818, DOI 10.1152/ajpheart.1985.248.6.H818
   PARKER MM, 1984, ANN INTERN MED, V100, P483, DOI 10.7326/0003-4819-100-4-483
   PARRILLO JE, 1985, J CLIN INVEST, V76, P1539, DOI 10.1172/JCI112135
   Poltorak A, 1998, SCIENCE, V282, P2085, DOI 10.1126/science.282.5396.2085
   SCHREIBER E, 1989, NUCLEIC ACIDS RES, V17, P6419, DOI 10.1093/nar/17.15.6419
   SCHULZ R, 1995, BRIT J PHARMACOL, V114, P27, DOI 10.1111/j.1476-5381.1995.tb14901.x
   Shames BD, 1998, AM J PHYSIOL-HEART C, V275, pH1084, DOI 10.1152/ajpheart.1998.275.3.H1084
   STARR RG, 1995, SHOCK, V3, P380
   Stein B, 1996, J MOL CELL CARDIOL, V28, P1631, DOI 10.1006/jmcc.1996.0153
   SUFFREDINI AF, 1989, NEW ENGL J MED, V321, P280, DOI 10.1056/NEJM198908033210503
   Swantek JL, 1997, MOL CELL BIOL, V17, P6274, DOI 10.1128/MCB.17.11.6274
   Swantek JL, 2000, J IMMUNOL, V164, P4301, DOI 10.4049/jimmunol.164.8.4301
   Termeer C, 2002, J EXP MED, V195, P99, DOI 10.1084/jem.20001858
   Thomas JA, 2002, AM J PHYSIOL-HEART C, V283, pH1645, DOI 10.1152/ajpheart.01107.2001
   Thomas JA, 2002, AM J PHYSIOL-HEART C, V283, pH829, DOI 10.1152/ajpheart.00416.2001
   Thomas JA, 1999, J IMMUNOL, V163, P978
   TorreAmione G, 1996, J AM COLL CARDIOL, V27, P1201, DOI 10.1016/0735-1097(95)00589-7
   Vig E, 1999, J BIOL CHEM, V274, P13077, DOI 10.1074/jbc.274.19.13077
   Wesche H, 1997, IMMUNITY, V7, P837, DOI 10.1016/S1074-7613(00)80402-1
NR 48
TC 66
Z9 70
U1 0
U2 4
PU AMER PHYSIOLOGICAL SOC
PI BETHESDA
PA 9650 ROCKVILLE PIKE, BETHESDA, MD 20814 USA
SN 0363-6135
EI 1522-1539
J9 AM J PHYSIOL-HEART C
JI Am. J. Physiol.-Heart Circul. Physiol.
PD AUG
PY 2003
VL 285
IS 2
BP H597
EP H606
DI 10.1152/ajpheart.0655.2001
PG 10
WC Cardiac & Cardiovascular Systems; Physiology; Peripheral Vascular
   Disease
WE Science Citation Index Expanded (SCI-EXPANDED)
SC Cardiovascular System & Cardiology; Physiology
GA 701DN
UT WOS:000184153100018
PM 12860565
OA Green Published
DA 2022-03-26
ER

PT J
AU Yun, CH
   Jung, U
   Son, CG
   Ju, HR
   Han, SH
AF Yun, CH
   Jung, U
   Son, CG
   Ju, HR
   Han, SH
TI 3-amino-1,4-dimethyl-5H-pyrido [4,3-b]indole (Trp-P-1), a food-born
   carcinogenic heterocyclic amine, promotes nitric oxide production in
   murine macrophages
SO TOXICOLOGY LETTERS
LA English
DT Article
DE Trp-P-1; heterocyclic amine; nitric oxide; lipopolysaccharide;
   macrophages
ID TRANSCRIPTION FACTORS; METABOLIC-ACTIVATION; INFLAMMATORY CELLS; RAT
   SPLENOCYTES; SEPTIC SHOCK; IN-VITRO; NF-AT; APOPTOSIS; SUPPRESSION;
   EXPRESSION
AB A heterocyclic amine, 3-amino-1,4-dimethyl-5H-pyrido[4,3-b]indole (Trp-P-1) is one of the potent food-born dietary carcinogens derived mainly from burnt meat products. In the present study, we investigated the inductive effect of Trp-P-1 on nitric oxide (NO) production in murine macrophages since NO and its oxidized derivatives are directly involved in triggering mutagenesis and carcinogenesis. Our results show that Trp-P-1 induced mRNA expression of inducible NO synthase (iNOS) and NO production without co-stimulation in murine peritoneal macrophages and RAW 264.7 cells. Trp-P-1 further enhanced both iNOS mRNA expression and NO production, which were primarily induced by lipopolysaccharide (LPS). Electrophoretic mobility shift assay demonstrated that Trp-P-1, alone or in the presence of LPS, facilitated the DNA binding activity of the transcription factor NF-kappa B, and the trans-acting activity of the NF-kappa B was confirmative as determined by in vitro transfection and a luciferase reporter gene assay. Moreover, Trp-P-1 induced increasing intracellular reactive oxygen species (ROS), which play an important role in NF-kappa B activation. These results suggest that Trp-P-1 induces NO production mediated by an increased intracellular ROS, NF-kappa B activation, and subsequent iNOS gene expression. (c) 2005 Elsevier Ireland Ltd. All rights reserved.
C1 Int Vaccine Inst, Lab Sci Div, Seoul 151818, South Korea.
   Korea Atom Energy Res Inst, Radiat Applicat Div, Taejon 305353, South Korea.
   Daejon Univ, Coll Oriental Med, Dept Internal Med, Taejon 301724, South Korea.
   Korea Tourism Coll, Dept Hotel Culinary Arts, Ichon 467840, South Korea.
RP Han, SH (通讯作者)，Int Vaccine Inst, Lab Sci Div, SNU Res Pk,San 4-8 Bongcheon 7 Dong, Seoul 151818, South Korea.
EM shhan@ivi.int
RI son, chang gue/ABC-2215-2021; YUN, Cheol-Heui/AAR-2775-2020
OI YUN, Cheol-Heui/0000-0002-0041-2887
CR Ahn B, 2001, CANCER RES, V61, P8357
   Albina JE, 1998, CANCER METAST REV, V17, P39, DOI 10.1023/A:1005904704618
   Arbuthnot PB, 1996, HUM GENE THER, V7, P1503, DOI 10.1089/hum.1996.7.13-1503
   Ashida H, 1998, J NUTR SCI VITAMINOL, V44, P89, DOI 10.3177/jnsv.44.89
   Bisgaard HC, 1996, HEPATOLOGY, V23, P62, DOI 10.1002/hep.510230110
   Blanchard B, 1997, NITRIC OXIDE-BIOL CH, V1, P442, DOI 10.1006/niox.1997.0147
   Bosca L, 2005, TOXICOLOGY, V208, P249, DOI 10.1016/j.tox.2004.11.035
   Cho KJ, 2000, TOXICOL APPL PHARM, V166, P120, DOI 10.1006/taap.2000.8958
   Chun HS, 2000, TOXICOL LETT, V115, P165, DOI 10.1016/S0378-4274(00)00190-9
   Farzaneh-Far R, 2001, LIVER, V21, P161, DOI 10.1034/j.1600-0676.2001.021003161.x
   Feihl F, 2001, PHARMACOL THERAPEUT, V91, P179, DOI 10.1016/S0163-7258(01)00155-3
   Forman Henry Jay, 2001, Molecular Aspects of Medicine, V22, P189
   Gomez-Flores R, 1998, ADV EXP MED BIOL, V437, P13
   GREEN LC, 1982, ANAL BIOCHEM, V126, P131, DOI 10.1016/0003-2697(82)90118-X
   Han SH, 1998, J PHARMACOL EXP THER, V287, P1105
   Han SH, 1999, TOXICOL LETT, V108, P1, DOI 10.1016/S0378-4274(99)00008-9
   Hashimoto T, 2004, BIOSCI BIOTECH BIOCH, V68, P964, DOI 10.1271/bbb.68.964
   Hashimoto T, 2000, MUTAT RES-FUND MOL M, V457, P57, DOI 10.1016/S0027-5107(00)00123-8
   Hatanaka N, 2001, CARCINOGENESIS, V22, P2033, DOI 10.1093/carcin/22.12.2033
   Hecht SS, 1997, P SOC EXP BIOL MED, V216, P181
   HIBBS JB, 1991, RES IMMUNOL, V142, P565, DOI 10.1016/0923-2494(91)90103-P
   Hickey MJ, 2001, ACTA PHYSIOL SCAND, V173, P119, DOI 10.1046/j.1365-201X.2001.00892.x
   Inami K, 2002, MUTAT RES-GEN TOX EN, V519, P133, DOI 10.1016/S1383-5718(02)00132-8
   Kang JS, 2002, J PHARMACOL EXP THER, V302, P138, DOI 10.1124/jpet.302.1.138
   Kapur S, 2000, INT J OBESITY, V24, pS36, DOI 10.1038/sj.ijo.0801502
   Karupiah G, 2000, Rev Immunogenet, V2, P387
   KATO R, 1986, CRIT REV TOXICOL, V16, P307, DOI 10.3109/10408448609037466
   Kim S, 2002, BLOOD CELL MOL DIS, V29, P400, DOI 10.1006/bcmd.2002.0579
   Kim S, 2003, BIOMETALS, V16, P125, DOI 10.1023/A:1020788603046
   Kisley LR, 2002, CANCER RES, V62, P6850
   LEWIS RS, 1995, J BIOL CHEM, V270, P29350, DOI 10.1074/jbc.270.49.29350
   LOWENSTEIN CJ, 1992, CELL, V70, P705, DOI 10.1016/0092-8674(92)90301-R
   MacMicking J, 1997, ANNU REV IMMUNOL, V15, P323, DOI 10.1146/annurev.immunol.15.1.323
   MARLETTA MA, 1988, CHEM RES TOXICOL, V1, P249, DOI 10.1021/tx00005a001
   Martin GS, 2003, NEW ENGL J MED, V348, P1546, DOI 10.1056/NEJMoa022139
   MITSUUCHI Y, 1992, BIOCHEM BIOPH RES CO, V182, P974, DOI 10.1016/0006-291X(92)91827-D
   Murakami A, 2003, MUTAT RES-FUND MOL M, V523, P151, DOI 10.1016/S0027-5107(02)00331-7
   SCHOEDON G, 1995, CLIN INFECT DIS, V21, P152
   Shiotani B, 2004, CARCINOGENESIS, V25, P1149, DOI 10.1093/carcin/bgh112
   Shiotani B, 2001, CARCINOGENESIS, V22, P693, DOI 10.1093/carcin/22.5.693
   Speyer CL, 2000, AM J PHYSIOL-LUNG C, V278, pL880, DOI 10.1152/ajplung.2000.278.5.L880
   Suzuki H, 1995, ADV NEUROIMMUNOL, V5, P379, DOI 10.1016/0960-5428(95)00024-0
   Tricker AR, 1996, EUR J CANCER PREV, V5, P95, DOI 10.1097/00008469-199609001-00019
[truncated: 3,066,997 more chars]
